# Supplementary material for: Vascular-associated bacterial burden and neuroinflammatory transcriptional responses observed in models of pneumonic plague
Source: Front Microbiol. 2026 Jun 24;17:1865125. doi: 10.3389/fmicb.2026.1865125 (PMC13341613; doi:10.3389/fmicb.2026.1865125)
Supplement: Supplementary file 1 [file Data_Sheet_1.ZIP]

Archive with 957 entries (921 files):
- Bp_final 2026-04-14 12-30/
- Bp_final 2026-04-14 12-30/AdvAnalysisReport.html
- Bp_final 2026-04-14 12-30/resources/
- Bp_final 2026-04-14 12-30/resources/css/
- Bp_final 2026-04-14 12-30/resources/css/foundation.css
- Bp_final 2026-04-14 12-30/resources/css/heatmap.css
- Bp_final 2026-04-14 12-30/resources/css/jquery-ui.css
- Bp_final 2026-04-14 12-30/resources/css/jquery.dataTables.min.css
- Bp_final 2026-04-14 12-30/resources/css/normalize.css
- Bp_final 2026-04-14 12-30/resources/css/report.css
- Bp_final 2026-04-14 12-30/resources/css/theme.css
- Bp_final 2026-04-14 12-30/resources/img/
- Bp_final 2026-04-14 12-30/resources/img/logo_nanostring.png
- Bp_final 2026-04-14 12-30/resources/img/logo_nanostring_Flat_189x40.png
- Bp_final 2026-04-14 12-30/resources/img/logo_nanostring_white_Flat.png
- Bp_final 2026-04-14 12-30/resources/img/logo_nanostring_white_Flat_189x40.png
- Bp_final 2026-04-14 12-30/resources/img/nanostring_icon.png
- Bp_final 2026-04-14 12-30/resources/img/Thumbs.db
- Bp_final 2026-04-14 12-30/resources/img/ui-bg_flat_0_aaaaaa_40x100.png
- Bp_final 2026-04-14 12-30/resources/img/ui-bg_flat_75_ffffff_40x100.png
- Bp_final 2026-04-14 12-30/resources/img/ui-bg_glass_55_fbf9ee_1x400.png
- Bp_final 2026-04-14 12-30/resources/img/ui-bg_glass_65_ffffff_1x400.png
- Bp_final 2026-04-14 12-30/resources/img/ui-bg_glass_75_dadada_1x400.png
- Bp_final 2026-04-14 12-30/resources/img/ui-bg_glass_75_e6e6e6_1x400.png
- Bp_final 2026-04-14 12-30/resources/img/ui-bg_glass_95_fef1ec_1x400.png
- Bp_final 2026-04-14 12-30/resources/img/ui-bg_highlight-soft_75_cccccc_1x100.png
- Bp_final 2026-04-14 12-30/resources/img/ui-icons_222222_256x240.png
- Bp_final 2026-04-14 12-30/resources/img/ui-icons_2e83ff_256x240.png
- Bp_final 2026-04-14 12-30/resources/img/ui-icons_454545_256x240.png
- Bp_final 2026-04-14 12-30/resources/img/ui-icons_888888_256x240.png
- Bp_final 2026-04-14 12-30/resources/img/ui-icons_cd0a0a_256x240.png
- Bp_final 2026-04-14 12-30/resources/inc/
- Bp_final 2026-04-14 12-30/resources/inc/panel2_1.js
- Bp_final 2026-04-14 12-30/resources/inc/panel2_2.js
- Bp_final 2026-04-14 12-30/resources/inc/status.js
- Bp_final 2026-04-14 12-30/resources/js/
- Bp_final 2026-04-14 12-30/resources/js/advanced.analysis.js
- Bp_final 2026-04-14 12-30/resources/js/d3.min.js
- Bp_final 2026-04-14 12-30/resources/js/fastclick.js
- Bp_final 2026-04-14 12-30/resources/js/foundation.abide.js
- Bp_final 2026-04-14 12-30/resources/js/foundation.accordion.js
- Bp_final 2026-04-14 12-30/resources/js/foundation.alert.js
- Bp_final 2026-04-14 12-30/resources/js/foundation.clearing.js
- Bp_final 2026-04-14 12-30/resources/js/foundation.dropdown.js
- Bp_final 2026-04-14 12-30/resources/js/foundation.equalizer.js
- Bp_final 2026-04-14 12-30/resources/js/foundation.interchange.js
- Bp_final 2026-04-14 12-30/resources/js/foundation.joyride.js
- Bp_final 2026-04-14 12-30/resources/js/foundation.js
- Bp_final 2026-04-14 12-30/resources/js/foundation.magellan.js
- Bp_final 2026-04-14 12-30/resources/js/foundation.offcanvas.js
- Bp_final 2026-04-14 12-30/resources/js/foundation.orbit.js
- Bp_final 2026-04-14 12-30/resources/js/foundation.reveal.js
- Bp_final 2026-04-14 12-30/resources/js/foundation.slider.js
- Bp_final 2026-04-14 12-30/resources/js/foundation.tab.js
- Bp_final 2026-04-14 12-30/resources/js/foundation.tooltip.js
- Bp_final 2026-04-14 12-30/resources/js/foundation.topbar.js
- Bp_final 2026-04-14 12-30/resources/js/heatmap.js
- Bp_final 2026-04-14 12-30/resources/js/helpers.js
- Bp_final 2026-04-14 12-30/resources/js/jquery-ui.min.js
- Bp_final 2026-04-14 12-30/resources/js/jquery.cookie.js
- Bp_final 2026-04-14 12-30/resources/js/jquery.dataTables.min.js
- Bp_final 2026-04-14 12-30/resources/js/jquery.js
- Bp_final 2026-04-14 12-30/resources/js/modernizr.js
- Bp_final 2026-04-14 12-30/resources/js/placeholder.js
- Bp_final 2026-04-14 12-30/resources/js/report.js
- Bp_final 2026-04-14 12-30/results/
- Bp_final 2026-04-14 12-30/results/cell types/
- Bp_final 2026-04-14 12-30/results/cell types/barplot of p-values of cell types.png
- Bp_final 2026-04-14 12-30/results/cell types/cell scores pairs plot - raw - Astrocytes - colored by DPI.png
- Bp_final 2026-04-14 12-30/results/cell types/cell scores pairs plot - raw - B-cells - colored by DPI.png
- Bp_final 2026-04-14 12-30/results/cell types/cell scores pairs plot - raw - DC - colored by DPI.png
- Bp_final 2026-04-14 12-30/results/cell types/cell scores pairs plot - raw - Endothelial Cells - colored by DPI.png
- Bp_final 2026-04-14 12-30/results/cell types/cell scores pairs plot - raw - Exhausted CD8 - colored by DPI.png
- Bp_final 2026-04-14 12-30/results/cell types/cell scores pairs plot - raw - Macrophages - colored by DPI.png
- Bp_final 2026-04-14 12-30/results/cell types/cell scores pairs plot - raw - Mast cells - colored by DPI.png
- Bp_final 2026-04-14 12-30/results/cell types/cell scores pairs plot - raw - Microglia - colored by DPI.png
- Bp_final 2026-04-14 12-30/results/cell types/cell scores pairs plot - raw - Neuron - colored by DPI.png
- Bp_final 2026-04-14 12-30/results/cell types/cell scores pairs plot - raw - Oligodendrocytes - colored by DPI.png
- Bp_final 2026-04-14 12-30/results/cell types/cell type scores - raw.csv
- Bp_final 2026-04-14 12-30/results/cell types/cell type scores correlation heatmap - raw.png
- Bp_final 2026-04-14 12-30/results/cell types/DPI - raw - Astrocytes.png
- Bp_final 2026-04-14 12-30/results/cell types/DPI - raw - B-cells.png
- Bp_final 2026-04-14 12-30/results/cell types/DPI - raw - DC.png
- Bp_final 2026-04-14 12-30/results/cell types/DPI - raw - Endothelial Cells.png
- Bp_final 2026-04-14 12-30/results/cell types/DPI - raw - Exhausted CD8.png
- Bp_final 2026-04-14 12-30/results/cell types/DPI - raw - Macrophages.png
- Bp_final 2026-04-14 12-30/results/cell types/DPI - raw - Mast cells.png
- Bp_final 2026-04-14 12-30/results/cell types/DPI - raw - Microglia.png
- Bp_final 2026-04-14 12-30/results/cell types/DPI - raw - Neuron.png
- Bp_final 2026-04-14 12-30/results/cell types/DPI - raw - Oligodendrocytes.png
- Bp_final 2026-04-14 12-30/results/cell types/heatmap of cell types scores - raw.png
- Bp_final 2026-04-14 12-30/results/cell types/principal components fit to celltype scores pairs plot.png
- Bp_final 2026-04-14 12-30/results/cell types/QC for cell scores - Astrocytes.png
- Bp_final 2026-04-14 12-30/results/cell types/QC for cell scores - B-cells.png
- Bp_final 2026-04-14 12-30/results/cell types/QC for cell scores - DC.png
- Bp_final 2026-04-14 12-30/results/cell types/QC for cell scores - Endothelial Cells.png
- Bp_final 2026-04-14 12-30/results/cell types/QC for cell scores - Exhausted CD8.png
- Bp_final 2026-04-14 12-30/results/cell types/QC for cell scores - Macrophages.png
- Bp_final 2026-04-14 12-30/results/cell types/QC for cell scores - Mast cells.png
- Bp_final 2026-04-14 12-30/results/cell types/QC for cell scores - Microglia.png
- Bp_final 2026-04-14 12-30/results/cell types/QC for cell scores - Neuron.png
- Bp_final 2026-04-14 12-30/results/cell types/QC for cell scores - Oligodendrocytes.png
- Bp_final 2026-04-14 12-30/results/cell types/trend plot of cell type scores vs. DPI - raw - legend.png
- Bp_final 2026-04-14 12-30/results/color legend - DPI.png
- Bp_final 2026-04-14 12-30/results/color legend.png
- Bp_final 2026-04-14 12-30/results/DE/
- Bp_final 2026-04-14 12-30/results/DE/DE results - DPI1.csv
- Bp_final 2026-04-14 12-30/results/DE/DE results - DPI2.csv
- Bp_final 2026-04-14 12-30/results/DE/DE results - DPI3.csv
- Bp_final 2026-04-14 12-30/results/DE/DE results - Top 20 - DPI1.csv
- Bp_final 2026-04-14 12-30/results/DE/DE results - Top 20 - DPI2.csv
- Bp_final 2026-04-14 12-30/results/DE/DE results - Top 20 - DPI3.csv
- Bp_final 2026-04-14 12-30/results/DE/Missing data warning.txt
- Bp_final 2026-04-14 12-30/results/DE/volcano plotDPI1.png
- Bp_final 2026-04-14 12-30/results/DE/volcano plotDPI2.png
- Bp_final 2026-04-14 12-30/results/DE/volcano plotDPI3.png
- Bp_final 2026-04-14 12-30/results/fusion/
- Bp_final 2026-04-14 12-30/results/Gene set analysis/
- Bp_final 2026-04-14 12-30/results/Gene set analysis/Genes in Adaptive.Immune.Response - DPI1.csv
- Bp_final 2026-04-14 12-30/results/Gene set analysis/Genes in Adaptive.Immune.Response - DPI2.csv
- Bp_final 2026-04-14 12-30/results/Gene set analysis/Genes in Adaptive.Immune.Response - DPI3.csv
- Bp_final 2026-04-14 12-30/results/Gene set analysis/Genes in Angiogenesis - DPI1.csv
- Bp_final 2026-04-14 12-30/results/Gene set analysis/Genes in Angiogenesis - DPI2.csv
- Bp_final 2026-04-14 12-30/results/Gene set analysis/Genes in Angiogenesis - DPI3.csv
- Bp_final 2026-04-14 12-30/results/Gene set analysis/Genes in Apoptosis - DPI1.csv
- Bp_final 2026-04-14 12-30/results/Gene set analysis/Genes in Apoptosis - DPI2.csv
- Bp_final 2026-04-14 12-30/results/Gene set analysis/Genes in Apoptosis - DPI3.csv
- Bp_final 2026-04-14 12-30/results/Gene set analysis/Genes in Astrocyte.Function - DPI1.csv
- Bp_final 2026-04-14 12-30/results/Gene set analysis/Genes in Astrocyte.Function - DPI2.csv
- Bp_final 2026-04-14 12-30/results/Gene set analysis/Genes in Astrocyte.Function - DPI3.csv
- Bp_final 2026-04-14 12-30/results/Gene set analysis/Genes in Autophagy - DPI1.csv
- Bp_final 2026-04-14 12-30/results/Gene set analysis/Genes in Autophagy - DPI2.csv
- Bp_final 2026-04-14 12-30/results/Gene set analysis/Genes in Autophagy - DPI3.csv
- Bp_final 2026-04-14 12-30/results/Gene set analysis/Genes in Carbohydrate.Metabolism - DPI1.csv
- Bp_final 2026-04-14 12-30/results/Gene set analysis/Genes in Carbohydrate.Metabolism - DPI2.csv
- Bp_final 2026-04-14 12-30/results/Gene set analysis/Genes in Carbohydrate.Metabolism - DPI3.csv
- Bp_final 2026-04-14 12-30/results/Gene set analysis/Genes in Cell.Cycle - DPI1.csv
- Bp_final 2026-04-14 12-30/results/Gene set analysis/Genes in Cell.Cycle - DPI2.csv
- Bp_final 2026-04-14 12-30/results/Gene set analysis/Genes in Cell.Cycle - DPI3.csv
- Bp_final 2026-04-14 12-30/results/Gene set analysis/Genes in Cellular.Stress - DPI1.csv
- Bp_final 2026-04-14 12-30/results/Gene set analysis/Genes in Cellular.Stress - DPI2.csv
- Bp_final 2026-04-14 12-30/results/Gene set analysis/Genes in Cellular.Stress - DPI3.csv
- Bp_final 2026-04-14 12-30/results/Gene set analysis/Genes in Cytokine.Signaling - DPI1.csv
- Bp_final 2026-04-14 12-30/results/Gene set analysis/Genes in Cytokine.Signaling - DPI2.csv
- Bp_final 2026-04-14 12-30/results/Gene set analysis/Genes in Cytokine.Signaling - DPI3.csv
- Bp_final 2026-04-14 12-30/results/Gene set analysis/Genes in DNA.Damage - DPI1.csv
- Bp_final 2026-04-14 12-30/results/Gene set analysis/Genes in DNA.Damage - DPI2.csv
- Bp_final 2026-04-14 12-30/results/Gene set analysis/Genes in DNA.Damage - DPI3.csv
- Bp_final 2026-04-14 12-30/results/Gene set analysis/Genes in Epigenetic.Regulation - DPI1.csv
- Bp_final 2026-04-14 12-30/results/Gene set analysis/Genes in Epigenetic.Regulation - DPI2.csv
- Bp_final 2026-04-14 12-30/results/Gene set analysis/Genes in Epigenetic.Regulation - DPI3.csv
- Bp_final 2026-04-14 12-30/results/Gene set analysis/Genes in Growth.Factor.Signaling - DPI1.csv
- Bp_final 2026-04-14 12-30/results/Gene set analysis/Genes in Growth.Factor.Signaling - DPI2.csv
- Bp_final 2026-04-14 12-30/results/Gene set analysis/Genes in Growth.Factor.Signaling - DPI3.csv
- Bp_final 2026-04-14 12-30/results/Gene set analysis/Genes in Inflammatory.Signaling - DPI1.csv
- Bp_final 2026-04-14 12-30/results/Gene set analysis/Genes in Inflammatory.Signaling - DPI2.csv
- Bp_final 2026-04-14 12-30/results/Gene set analysis/Genes in Inflammatory.Signaling - DPI3.csv
- Bp_final 2026-04-14 12-30/results/Gene set analysis/Genes in Innate.Immune.Response - DPI1.csv
- Bp_final 2026-04-14 12-30/results/Gene set analysis/Genes in Innate.Immune.Response - DPI2.csv
- Bp_final 2026-04-14 12-30/results/Gene set analysis/Genes in Innate.Immune.Response - DPI3.csv
- Bp_final 2026-04-14 12-30/results/Gene set analysis/Genes in Insulin.Signaling - DPI1.csv
- Bp_final 2026-04-14 12-30/results/Gene set analysis/Genes in Insulin.Signaling - DPI2.csv
- Bp_final 2026-04-14 12-30/results/Gene set analysis/Genes in Insulin.Signaling - DPI3.csv
- Bp_final 2026-04-14 12-30/results/Gene set analysis/Genes in Lipid.Metabolism - DPI1.csv
- Bp_final 2026-04-14 12-30/results/Gene set analysis/Genes in Lipid.Metabolism - DPI2.csv
- Bp_final 2026-04-14 12-30/results/Gene set analysis/Genes in Lipid.Metabolism - DPI3.csv
- Bp_final 2026-04-14 12-30/results/Gene set analysis/Genes in Matrix.Remodeling - DPI1.csv
- Bp_final 2026-04-14 12-30/results/Gene set analysis/Genes in Matrix.Remodeling - DPI2.csv
- Bp_final 2026-04-14 12-30/results/Gene set analysis/Genes in Matrix.Remodeling - DPI3.csv
- Bp_final 2026-04-14 12-30/results/Gene set analysis/Genes in Microglia.Function - DPI1.csv
- Bp_final 2026-04-14 12-30/results/Gene set analysis/Genes in Microglia.Function - DPI2.csv
- Bp_final 2026-04-14 12-30/results/Gene set analysis/Genes in Microglia.Function - DPI3.csv
- Bp_final 2026-04-14 12-30/results/Gene set analysis/Genes in Neurons.and.Neurotransmission - DPI1.csv
- Bp_final 2026-04-14 12-30/results/Gene set analysis/Genes in Neurons.and.Neurotransmission - DPI2.csv
- Bp_final 2026-04-14 12-30/results/Gene set analysis/Genes in Neurons.and.Neurotransmission - DPI3.csv
- Bp_final 2026-04-14 12-30/results/Gene set analysis/Genes in NF.kB - DPI1.csv
- Bp_final 2026-04-14 12-30/results/Gene set analysis/Genes in NF.kB - DPI2.csv
- Bp_final 2026-04-14 12-30/results/Gene set analysis/Genes in NF.kB - DPI3.csv
- Bp_final 2026-04-14 12-30/results/Gene set analysis/Genes in Notch - DPI1.csv
- Bp_final 2026-04-14 12-30/results/Gene set analysis/Genes in Notch - DPI2.csv
- Bp_final 2026-04-14 12-30/results/Gene set analysis/Genes in Notch - DPI3.csv
- Bp_final 2026-04-14 12-30/results/Gene set analysis/Genes in Oligodendrocyte.Function - DPI1.csv
- Bp_final 2026-04-14 12-30/results/Gene set analysis/Genes in Oligodendrocyte.Function - DPI2.csv
- Bp_final 2026-04-14 12-30/results/Gene set analysis/Genes in Oligodendrocyte.Function - DPI3.csv
- Bp_final 2026-04-14 12-30/results/Gene set analysis/Genes in Wnt - DPI1.csv
- Bp_final 2026-04-14 12-30/results/Gene set analysis/Genes in Wnt - DPI2.csv
- Bp_final 2026-04-14 12-30/results/Gene set analysis/Genes in Wnt - DPI3.csv
- Bp_final 2026-04-14 12-30/results/Gene set analysis/global significance stats - directed and undirected.csv
- Bp_final 2026-04-14 12-30/results/Gene set analysis/global significance stats - mean abs t-stat.csv
- Bp_final 2026-04-14 12-30/results/Gene set analysis/global significance stats - mean t-stat.csv
- Bp_final 2026-04-14 12-30/results/Gene set analysis/heatmap of directed global significance scores - directed.png
- Bp_final 2026-04-14 12-30/results/Gene set analysis/heatmap of global significance scores.png
- Bp_final 2026-04-14 12-30/results/Gene set analysis/volcano plot - DPI1 - Adaptive.Immune.Response.png
- Bp_final 2026-04-14 12-30/results/Gene set analysis/volcano plot - DPI1 - Angiogenesis.png
- Bp_final 2026-04-14 12-30/results/Gene set analysis/volcano plot - DPI1 - Apoptosis.png
- Bp_final 2026-04-14 12-30/results/Gene set analysis/volcano plot - DPI1 - Astrocyte.Function.png
- Bp_final 2026-04-14 12-30/results/Gene set analysis/volcano plot - DPI1 - Autophagy.png
- Bp_final 2026-04-14 12-30/results/Gene set analysis/volcano plot - DPI1 - Carbohydrate.Metabolism.png
- Bp_final 2026-04-14 12-30/results/Gene set analysis/volcano plot - DPI1 - Cell.Cycle.png
- Bp_final 2026-04-14 12-30/results/Gene set analysis/volcano plot - DPI1 - Cellular.Stress.png
- Bp_final 2026-04-14 12-30/results/Gene set analysis/volcano plot - DPI1 - Cytokine.Signaling.png
- Bp_final 2026-04-14 12-30/results/Gene set analysis/volcano plot - DPI1 - DNA.Damage.png
- Bp_final 2026-04-14 12-30/results/Gene set analysis/volcano plot - DPI1 - Epigenetic.Regulation.png
- Bp_final 2026-04-14 12-30/results/Gene set analysis/volcano plot - DPI1 - Growth.Factor.Signaling.png
- Bp_final 2026-04-14 12-30/results/Gene set analysis/volcano plot - DPI1 - Inflammatory.Signaling.png
- Bp_final 2026-04-14 12-30/results/Gene set analysis/volcano plot - DPI1 - Innate.Immune.Response.png
- Bp_final 2026-04-14 12-30/results/Gene set analysis/volcano plot - DPI1 - Insulin.Signaling.png
- Bp_final 2026-04-14 12-30/results/Gene set analysis/volcano plot - DPI1 - Lipid.Metabolism.png
- Bp_final 2026-04-14 12-30/results/Gene set analysis/volcano plot - DPI1 - Matrix.Remodeling.png
- Bp_final 2026-04-14 12-30/results/Gene set analysis/volcano plot - DPI1 - Microglia.Function.png
- Bp_final 2026-04-14 12-30/results/Gene set analysis/volcano plot - DPI1 - Neurons.and.Neurotransmission.png
- Bp_final 2026-04-14 12-30/results/Gene set analysis/volcano plot - DPI1 - NF.kB.png
- Bp_final 2026-04-14 12-30/results/Gene set analysis/volcano plot - DPI1 - Notch.png
- Bp_final 2026-04-14 12-30/results/Gene set analysis/volcano plot - DPI1 - Oligodendrocyte.Function.png
- Bp_final 2026-04-14 12-30/results/Gene set analysis/volcano plot - DPI1 - Wnt.png
- Bp_final 2026-04-14 12-30/results/Gene set analysis/volcano plot - DPI2 - Adaptive.Immune.Response.png
- Bp_final 2026-04-14 12-30/results/Gene set analysis/volcano plot - DPI2 - Angiogenesis.png
- Bp_final 2026-04-14 12-30/results/Gene set analysis/volcano plot - DPI2 - Apoptosis.png
- Bp_final 2026-04-14 12-30/results/Gene set analysis/volcano plot - DPI2 - Astrocyte.Function.png
- Bp_final 2026-04-14 12-30/results/Gene set analysis/volcano plot - DPI2 - Autophagy.png
- Bp_final 2026-04-14 12-30/results/Gene set analysis/volcano plot - DPI2 - Carbohydrate.Metabolism.png
- Bp_final 2026-04-14 12-30/results/Gene set analysis/volcano plot - DPI2 - Cell.Cycle.png
- Bp_final 2026-04-14 12-30/results/Gene set analysis/volcano plot - DPI2 - Cellular.Stress.png
- Bp_final 2026-04-14 12-30/results/Gene set analysis/volcano plot - DPI2 - Cytokine.Signaling.png
- Bp_final 2026-04-14 12-30/results/Gene set analysis/volcano plot - DPI2 - DNA.Damage.png
- Bp_final 2026-04-14 12-30/results/Gene set analysis/volcano plot - DPI2 - Epigenetic.Regulation.png
- Bp_final 2026-04-14 12-30/results/Gene set analysis/volcano plot - DPI2 - Growth.Factor.Signaling.png
- Bp_final 2026-04-14 12-30/results/Gene set analysis/volcano plot - DPI2 - Inflammatory.Signaling.png
- Bp_final 2026-04-14 12-30/results/Gene set analysis/volcano plot - DPI2 - Innate.Immune.Response.png
- Bp_final 2026-04-14 12-30/results/Gene set analysis/volcano plot - DPI2 - Insulin.Signaling.png
- Bp_final 2026-04-14 12-30/results/Gene set analysis/volcano plot - DPI2 - Lipid.Metabolism.png
- Bp_final 2026-04-14 12-30/results/Gene set analysis/volcano plot - DPI2 - Matrix.Remodeling.png
- Bp_final 2026-04-14 12-30/results/Gene set analysis/volcano plot - DPI2 - Microglia.Function.png
- Bp_final 2026-04-14 12-30/results/Gene set analysis/volcano plot - DPI2 - Neurons.and.Neurotransmission.png
- Bp_final 2026-04-14 12-30/results/Gene set analysis/volcano plot - DPI2 - NF.kB.png
- Bp_final 2026-04-14 12-30/results/Gene set analysis/volcano plot - DPI2 - Notch.png
- Bp_final 2026-04-14 12-30/results/Gene set analysis/volcano plot - DPI2 - Oligodendrocyte.Function.png
- Bp_final 2026-04-14 12-30/results/Gene set analysis/volcano plot - DPI2 - Wnt.png
- Bp_final 2026-04-14 12-30/results/Gene set analysis/volcano plot - DPI3 - Adaptive.Immune.Response.png
- Bp_final 2026-04-14 12-30/results/Gene set analysis/volcano plot - DPI3 - Angiogenesis.png
- Bp_final 2026-04-14 12-30/results/Gene set analysis/volcano plot - DPI3 - Apoptosis.png
- Bp_final 2026-04-14 12-30/results/Gene set analysis/volcano plot - DPI3 - Astrocyte.Function.png
- Bp_final 2026-04-14 12-30/results/Gene set analysis/volcano plot - DPI3 - Autophagy.png
- Bp_final 2026-04-14 12-30/results/Gene set analysis/volcano plot - DPI3 - Carbohydrate.Metabolism.png
- Bp_final 2026-04-14 12-30/results/Gene set analysis/volcano plot - DPI3 - Cell.Cycle.png
- Bp_final 2026-04-14 12-30/results/Gene set analysis/volcano plot - DPI3 - Cellular.Stress.png
- Bp_final 2026-04-14 12-30/results/Gene set analysis/volcano plot - DPI3 - Cytokine.Signaling.png
- Bp_final 2026-04-14 12-30/results/Gene set analysis/volcano plot - DPI3 - DNA.Damage.png
- Bp_final 2026-04-14 12-30/results/Gene set analysis/volcano plot - DPI3 - Epigenetic.Regulation.png
- Bp_final 2026-04-14 12-30/results/Gene set analysis/volcano plot - DPI3 - Growth.Factor.Signaling.png
- Bp_final 2026-04-14 12-30/results/Gene set analysis/volcano plot - DPI3 - Inflammatory.Signaling.png
- Bp_final 2026-04-14 12-30/results/Gene set analysis/volcano plot - DPI3 - Innate.Immune.Response.png
- Bp_final 2026-04-14 12-30/results/Gene set analysis/volcano plot - DPI3 - Insulin.Signaling.png
- Bp_final 2026-04-14 12-30/results/Gene set analysis/volcano plot - DPI3 - Lipid.Metabolism.png
- Bp_final 2026-04-14 12-30/results/Gene set analysis/volcano plot - DPI3 - Matrix.Remodeling.png
- Bp_final 2026-04-14 12-30/results/Gene set analysis/volcano plot - DPI3 - Microglia.Function.png
- Bp_final 2026-04-14 12-30/results/Gene set analysis/volcano plot - DPI3 - Neurons.and.Neurotransmission.png
- Bp_final 2026-04-14 12-30/results/Gene set analysis/volcano plot - DPI3 - NF.kB.png
- Bp_final 2026-04-14 12-30/results/Gene set analysis/volcano plot - DPI3 - Notch.png
- Bp_final 2026-04-14 12-30/results/Gene set analysis/volcano plot - DPI3 - Oligodendrocyte.Function.png
- Bp_final 2026-04-14 12-30/results/Gene set analysis/volcano plot - DPI3 - Wnt.png
- Bp_final 2026-04-14 12-30/results/Normalization/
- Bp_final 2026-04-14 12-30/results/Normalization/ALL_normalized_data.csv
- Bp_final 2026-04-14 12-30/results/Normalization/mRNA_normalized_data.csv
- Bp_final 2026-04-14 12-30/results/Pathview/
- Bp_final 2026-04-14 12-30/results/Pathview/mmu04010.DPI1.png
- Bp_final 2026-04-14 12-30/results/Pathview/mmu04010.DPI2.png
- Bp_final 2026-04-14 12-30/results/Pathview/mmu04010.DPI3.png
- Bp_final 2026-04-14 12-30/results/Pathview/mmu04010.png
- Bp_final 2026-04-14 12-30/results/Pathview/mmu04010.xml
- Bp_final 2026-04-14 12-30/results/Pathview/mmu04014.DPI1.png
- Bp_final 2026-04-14 12-30/results/Pathview/mmu04014.DPI2.png
- Bp_final 2026-04-14 12-30/results/Pathview/mmu04014.DPI3.png
- Bp_final 2026-04-14 12-30/results/Pathview/mmu04014.png
- Bp_final 2026-04-14 12-30/results/Pathview/mmu04014.xml
- Bp_final 2026-04-14 12-30/results/Pathview/mmu04060.DPI1.png
- Bp_final 2026-04-14 12-30/results/Pathview/mmu04060.DPI2.png
- Bp_final 2026-04-14 12-30/results/Pathview/mmu04060.DPI3.png
- Bp_final 2026-04-14 12-30/results/Pathview/mmu04060.png
- Bp_final 2026-04-14 12-30/results/Pathview/mmu04060.xml
- Bp_final 2026-04-14 12-30/results/Pathview/mmu04064.DPI1.png
- Bp_final 2026-04-14 12-30/results/Pathview/mmu04064.DPI2.png
- Bp_final 2026-04-14 12-30/results/Pathview/mmu04064.DPI3.png
- Bp_final 2026-04-14 12-30/results/Pathview/mmu04064.png
- Bp_final 2026-04-14 12-30/results/Pathview/mmu04064.xml
- Bp_final 2026-04-14 12-30/results/Pathview/mmu04151.DPI1.png
- Bp_final 2026-04-14 12-30/results/Pathview/mmu04151.DPI2.png
- Bp_final 2026-04-14 12-30/results/Pathview/mmu04151.DPI3.png
- Bp_final 2026-04-14 12-30/results/Pathview/mmu04151.png
- Bp_final 2026-04-14 12-30/results/Pathview/mmu04151.xml
- Bp_final 2026-04-14 12-30/results/Pathview/mmu04210.DPI1.png
- Bp_final 2026-04-14 12-30/results/Pathview/mmu04210.DPI2.png
- Bp_final 2026-04-14 12-30/results/Pathview/mmu04210.DPI3.png
- Bp_final 2026-04-14 12-30/results/Pathview/mmu04210.png
- Bp_final 2026-04-14 12-30/results/Pathview/mmu04210.xml
- Bp_final 2026-04-14 12-30/results/Pathview/mmu04380.DPI1.png
- Bp_final 2026-04-14 12-30/results/Pathview/mmu04380.DPI2.png
- Bp_final 2026-04-14 12-30/results/Pathview/mmu04380.DPI3.png
- Bp_final 2026-04-14 12-30/results/Pathview/mmu04380.png
- Bp_final 2026-04-14 12-30/results/Pathview/mmu04380.xml
[truncated: 657 more entries]
