# Supplementary material for: Vascular-associated bacterial burden and neuroinflammatory transcriptional responses observed in models of pneumonic plague
Source: Front Microbiol. 2026 Jun 24;17:1865125. doi: 10.3389/fmicb.2026.1865125 (PMC13341613; doi:10.3389/fmicb.2026.1865125)
Supplement: Supplementary file 1 [file Data_Sheet_1.ZIP › Bp_final 2026-04-14 12-30/resources/inc/panel2_1.js]

document.write('              	    		  	   <li> Score vs DPI<br><img src="results//cell types//DPI - raw - Macrophages.png"></li>');
document.write('              	    		  	   <li> Score vs DPI<br><img src="results//cell types//DPI - raw - DC.png"></li>');
document.write('              	    		  	   <li> Score vs DPI<br><img src="results//cell types//DPI - raw - Endothelial Cells.png"></li>');
document.write('              	    		  	   <li> Score vs DPI<br><img src="results//cell types//DPI - raw - Neuron.png"></li>');
document.write('              	    		  	   <li> Score vs DPI<br><img src="results//cell types//DPI - raw - Microglia.png"></li>');
document.write('              	    		  	   <li> Score vs DPI<br><img src="results//cell types//DPI - raw - Mast cells.png"></li>');
document.write('              	    		  	   <li> Score vs DPI<br><img src="results//cell types//DPI - raw - Exhausted CD8.png"></li>');
document.write('              	    		  	   <li> Score vs DPI<br><img src="results//cell types//DPI - raw - Oligodendrocytes.png"></li>');
document.write('              	    		  	   <li> Score vs DPI<br><img src="results//cell types//DPI - raw - Astrocytes.png"></li>');
document.write('              	    		  	   <li> Score vs DPI<br><img src="results//cell types//DPI - raw - B-cells.png"></li>');
