# Supplementary material for: Vascular-associated bacterial burden and neuroinflammatory transcriptional responses observed in models of pneumonic plague
Source: Front Microbiol. 2026 Jun 24;17:1865125. doi: 10.3389/fmicb.2026.1865125 (PMC13341613; doi:10.3389/fmicb.2026.1865125)
Supplement: Supplementary file 1 [file Data_Sheet_1.ZIP › Bp_final 2026-04-14 12-30/resources/inc/panel2_2.js]

document.write('      	  <li>Volcano Plot - DPI1<br><img src="results//DE//volcano plotDPI1.png"></img></li>');
document.write('      	  <li>Volcano Plot - DPI2<br><img src="results//DE//volcano plotDPI2.png"></img></li>');
document.write('      	  <li>Volcano Plot - DPI3<br><img src="results//DE//volcano plotDPI3.png"></img></li>');
