# Supplementary material for: Vascular-associated bacterial burden and neuroinflammatory transcriptional responses observed in models of pneumonic plague
Source: Front Microbiol. 2026 Jun 24;17:1865125. doi: 10.3389/fmicb.2026.1865125 (PMC13341613; doi:10.3389/fmicb.2026.1865125)
Supplement: Supplementary file 1 [file Data_Sheet_1.ZIP › Bp_final 2026-04-14 12-30/resources/inc/status.js]

document.write('<p>Loading R libraries</p>');document.write('<p>Loaded  5 / 60  libraries</p>');document.write('<p>Loaded  10 / 60  libraries</p>');document.write('<p>Loaded  15 / 60  libraries</p>');document.write('<p>Loaded  20 / 60  libraries</p>');document.write('<p>Loaded  25 / 60  libraries</p>');document.write('<p>Loaded  30 / 60  libraries</p>');document.write('<p>Loaded  35 / 60  libraries</p>');document.write('<p>Loaded  40 / 60  libraries</p>');document.write('<p>Loaded  45 / 60  libraries</p>');document.write('<p>Loaded  50 / 60  libraries</p>');document.write('<p>Loaded  55 / 60  libraries</p>');document.write('<p>Loaded  60 / 60  libraries</p>');document.write('<p>Finished loading R libraries</p>');document.write('<p>Warning: No mRNA normalization will be performed - assuming the input data is already normalized</p>');document.write('<p>Created mRNA normalized data files</p>');document.write('<p>Starting Overview</p>');document.write('<p>Creating Overview plots</p>');document.write('<p>Creating Overview heatmaps for gene set  1 / 23 </p>');document.write('<p>Creating Overview heatmaps for gene set  2 / 23 </p>');document.write('<p>Creating Overview heatmaps for gene set  3 / 23 </p>');document.write('<p>Creating Overview heatmaps for gene set  4 / 23 </p>');document.write('<p>Creating Overview heatmaps for gene set  5 / 23 </p>');document.write('<p>Creating Overview heatmaps for gene set  6 / 23 </p>');document.write('<p>Creating Overview heatmaps for gene set  7 / 23 </p>');document.write('<p>Creating Overview heatmaps for gene set  8 / 23 </p>');document.write('<p>Creating Overview heatmaps for gene set  9 / 23 </p>');document.write('<p>Creating Overview heatmaps for gene set  10 / 23 </p>');document.write('<p>Creating Overview heatmaps for gene set  11 / 23 </p>');document.write('<p>Creating Overview heatmaps for gene set  12 / 23 </p>');document.write('<p>Creating Overview heatmaps for gene set  13 / 23 </p>');document.write('<p>Creating Overview heatmaps for gene set  14 / 23 </p>');document.write('<p>Creating Overview heatmaps for gene set  15 / 23 </p>');document.write('<p>Creating Overview heatmaps for gene set  16 / 23 </p>');document.write('<p>Creating Overview heatmaps for gene set  17 / 23 </p>');document.write('<p>Creating Overview heatmaps for gene set  18 / 23 </p>');document.write('<p>Creating Overview heatmaps for gene set  19 / 23 </p>');document.write('<p>Creating Overview heatmaps for gene set  20 / 23 </p>');document.write('<p>Creating Overview heatmaps for gene set  21 / 23 </p>');document.write('<p>Creating Overview heatmaps for gene set  22 / 23 </p>');document.write('<p>Creating Overview heatmaps for gene set  23 / 23 </p>');document.write('<p>Creating Overview histograms  1 / 1 </p>');document.write('<p>Creating Overview HTML infrastructure</p>');document.write('<p>Finished Overview</p>');document.write('<p>Starting differential expression (DE) analysis</p>');document.write('<p>Creating differential expression (DE) analysis results files</p>');document.write('<p>Finished differential expression (DE) analysis</p>');document.write('<p>Starting gene set analysis (GSA)</p>');document.write('<p>Creating gene set analysis (GSA) plots for gene set 1/23</p>');document.write('<p>Creating gene set analysis (GSA) plots for gene set 2/23</p>');document.write('<p>Creating gene set analysis (GSA) plots for gene set 3/23</p>');document.write('<p>Creating gene set analysis (GSA) plots for gene set 4/23</p>');document.write('<p>Creating gene set analysis (GSA) plots for gene set 5/23</p>');document.write('<p>Creating gene set analysis (GSA) plots for gene set 6/23</p>');document.write('<p>Creating gene set analysis (GSA) plots for gene set 7/23</p>');document.write('<p>Creating gene set analysis (GSA) plots for gene set 8/23</p>');document.write('<p>Creating gene set analysis (GSA) plots for gene set 9/23</p>');document.write('<p>Creating gene set analysis (GSA) plots for gene set 10/23</p>');document.write('<p>Creating gene set analysis (GSA) plots for gene set 11/23</p>');document.write('<p>Creating gene set analysis (GSA) plots for gene set 12/23</p>');document.write('<p>Creating gene set analysis (GSA) plots for gene set 13/23</p>');document.write('<p>Creating gene set analysis (GSA) plots for gene set 14/23</p>');document.write('<p>Creating gene set analysis (GSA) plots for gene set 15/23</p>');document.write('<p>Creating gene set analysis (GSA) plots for gene set 16/23</p>');document.write('<p>Creating gene set analysis (GSA) plots for gene set 17/23</p>');document.write('<p>Creating gene set analysis (GSA) plots for gene set 18/23</p>');document.write('<p>Creating gene set analysis (GSA) plots for gene set 19/23</p>');document.write('<p>Creating gene set analysis (GSA) plots for gene set 20/23</p>');document.write('<p>Creating gene set analysis (GSA) plots for gene set 21/23</p>');document.write('<p>Creating gene set analysis (GSA) plots for gene set 22/23</p>');document.write('<p>Creating gene set analysis (GSA) plots for gene set 23/23</p>');document.write('<p>Creating gene set analysis (GSA) results files</p>');document.write('<p>Creating gene set analysis (GSA) HTML infrastructure</p>');document.write('<p>Finished gene set analysis (GSA)</p>');document.write('<p>Starting pathview analysis</p>');document.write('<p>Downloading KEGG files for mmu05200  pathway  1 / 20  </p>');document.write('<p>Downloading KEGG files for mmu05166  pathway  2 / 20  </p>');document.write('<p>Downloading KEGG files for mmu04210  pathway  3 / 20  </p>');document.write('<p>Downloading KEGG files for mmu04060  pathway  4 / 20  </p>');document.write('<p>Downloading KEGG files for mmu05152  pathway  5 / 20  </p>');document.write('<p>Downloading KEGG files for mmu04380  pathway  6 / 20  </p>');document.write('<p>Downloading KEGG files for mmu04151  pathway  7 / 20  </p>');document.write('<p>Downloading KEGG files for mmu04010  pathway  8 / 20  </p>');document.write('<p>Downloading KEGG files for mmu05161  pathway  9 / 20  </p>');document.write('<p>Downloading KEGG files for mmu05169  pathway  10 / 20  </p>');document.write('<p>Downloading KEGG files for mmu05164  pathway  11 / 20  </p>');document.write('<p>Downloading KEGG files for mmu04620  pathway  12 / 20  </p>');document.write('<p>Downloading KEGG files for mmu04668  pathway  13 / 20  </p>');document.write('<p>Downloading KEGG files for mmu04064  pathway  14 / 20  </p>');document.write('<p>Downloading KEGG files for mmu05142  pathway  15 / 20  </p>');document.write('<p>Downloading KEGG files for mmu05203  pathway  16 / 20  </p>');document.write('<p>Downloading KEGG files for mmu05162  pathway  17 / 20  </p>');document.write('<p>Downloading KEGG files for mmu04014  pathway  18 / 20  </p>');document.write('<p>Downloading KEGG files for mmu05168  pathway  19 / 20  </p>');document.write('<p>Downloading KEGG files for mmu05160  pathway  20 / 20  </p>');document.write('<p>Finished pathview analysis</p>');document.write('<p>Starting Cell Type Profiling analysis</p>');document.write('<p>T-cells, CD8 T cells, Cytotoxic cells, Neutrophils, CD45, NK CD56dim cells, Th1 cells, Treg, NK cells cell types dropped from Cell Type Profiling as all probes were discarded due to signals below background threshold expression.</p>');document.write('<p>Finished Cell Type Profiling analysis</p>');
