# Supplementary material for: Vascular-associated bacterial burden and neuroinflammatory transcriptional responses observed in models of pneumonic plague
Source: Front Microbiol. 2026 Jun 24;17:1865125. doi: 10.3389/fmicb.2026.1865125 (PMC13341613; doi:10.3389/fmicb.2026.1865125)
Supplement: Supplementary file 1 [file Data_Sheet_1.ZIP › Bp_final 2026-04-14 12-30/results/cell types/cell type scores - raw.csv]

cell type scores - log2
	Macrophages	DC	Endothelial Cells	Neuron	Microglia	Mast cells	Exhausted CD8	Oligodendrocytes	Astrocytes	B-cells
Bp_S50.RCC	5.35562986580721	6.47171870453501	5.56074917675132	7.60620744060161	5.09762229937689	4.72989048361536	6.12526351681069	7.77006202609209	6.23530076733489	6.11554425262967
Bp_S54.RCC	5.46921007370986	5.89930592520827	5.59941620241948	6.18207755929219	5.23855561249602	4.27026452372796	5.34377323220706	7.96619917237008	5.9907583873099	5.81279179160546
Bp_S58.RCC	5.32692413743497	6.17989976007876	5.18945466335898	7.57122785510131	4.77284281538755	4.32923613647036	6.1392008435127	7.54907247621536	5.82888864090114	5.11164466133991
Bp_S62.RCC	5.65226356304523	6.37052210592407	5.07914226406499	7.2736917945004	5.1988182128673	4.73487103048352	5.70443188266056	7.78916601891957	6.09191257103183	6.02663723803786
Bp_S82.RCC	6.50003714285309	7.44266982855533	6.02725332130437	6.63986168166168	6.11607103470939	4.63802383447403	4.81930885002406	6.98726591701869	6.27489669479445	5.47452514622674
Bp_S86.RCC	5.988032304004	7.51223401013146	6.37428294145625	7.04961792149985	6.08756787835521	5.46607956198884	6.15193462447865	7.47037272844101	6.27286725297725	5.39013077050269
Bp_S90.RCC	6.34667148197091	7.23170831270112	6.14945350752203	7.3498845993304	6.28023454460162	4.87424230186928	6.31409508596104	7.1584589189635	5.89620012482614	5.55231413934496
Bp_S94.RCC	6.71773188211005	8.79007248324022	6.10428281893328	7.43010322792443	6.79148277315666	6.75495680329408	6.17689722752415	7.17929019084269	6.20089661710024	5.92898635728922
Bp_S162.RCC	7.55048760886339	9.50226860429241	7.09040749721367	6.90490820990283	7.63248784619209	6.0946379708292	4.81574496552797	7.5871433193128	6.20886409402921	5.69687850051259
Bp_S166.RCC	7.60323890995085	9.41640289939563	6.90295341214813	7.26220337507103	8.73899459429409	8.03064979621725	5.6460399004474	7.40140373965869	6.74709391685702	6.58084681835915
Bp_S170.RCC	7.03409561755276	8.67588657780915	6.58564838896309	6.77765323971064	7.16504942975743	6.02303043493764	5.41097608984156	7.43687083290886	5.68682949042173	5.86548918269609
Bp_S174.RCC	6.95718136813342	9.50666380218883	6.50960225022189	6.8443954532018	5.5029416316333	4.74394973603163	5.27117358317632	6.97891245680387	6.3398211924385	5.68736627658019
Bp_S405.RCC	5.01076417244367	4.81419180617691	5.81277916371114	7.40125957515907	4.48058167873418	4.48058167873418	6.00076846655141	7.64782457103101	5.87335257281003	5.99515485479507
Bp_S406.RCC	4.87634510208481	5.3029971350831	5.9540157434466	6.56688213534793	4.54892372947256	4.28588924967938	5.45007763067285	8.00568778936999	5.79567827646411	5.64203305874903
Bp_S407.RCC	5.19495458004583	5.38798382682628	6.0993236956796	7.06015105682493	5.36915480831459	4.23165113097903	5.72177350658993	8.01448986249533	6.28361594482364	5.96283441048503
Bp_S408.RCC	5.26197086674926	5.36697388752393	5.86288040541585	6.43699681729812	4.77658957857095	4.30710417380346	4.0325389953002	8.08413717456771	5.88802464182159	5.67275378644088
