# Supplementary material for: Vascular-associated bacterial burden and neuroinflammatory transcriptional responses observed in models of pneumonic plague
Source: Front Microbiol. 2026 Jun 24;17:1865125. doi: 10.3389/fmicb.2026.1865125 (PMC13341613; doi:10.3389/fmicb.2026.1865125)
Supplement: Supplementary file 1 [file Data_Sheet_1.ZIP › Bp_final 2026-04-14 12-30/results/DE/DE results - DPI1.csv]

	Log2 fold change	std error (log2)	Lower confidence limit (log2)	Upper confidence limit (log2)	Linear fold change	Lower confidence limit (linear)	Upper confidence limit (linear)	P-value	BY.p.value	method	Gene.sets	probe.ID
Lcn2-mRNA	6.98	0.503	6	7.97	127	63.9	251	9.34e-09	3.73e-05	lm.nb	Astrocyte Function, Inflammatory Signaling	NM_008491.1:190
Homer1-mRNA	-0.513	0.0603	-0.631	-0.395	0.701	0.646	0.76	1.99e-06	0.00397	loglinear	Neurons and Neurotransmission	NM_147176.2:1165
Tmem119-mRNA	-0.702	0.112	-0.922	-0.481	0.615	0.528	0.716	4.29e-05	0.0571	loglinear	Microglia Function	NM_146162.2:1550
Cldn5-mRNA	-1.21	0.202	-1.6	-0.81	0.433	0.329	0.57	6.54e-05	0.0653	lm.nb	Matrix Remodeling	NM_013805.4:975
Kat2b-mRNA	0.472	0.0862	0.303	0.641	1.39	1.23	1.56	0.000141	0.0959	loglinear	Epigenetic Regulation, Notch	NM_020005.3:3030
F3-mRNA	0.475	0.087	0.305	0.646	1.39	1.24	1.56	0.000144	0.0959	loglinear	Microglia Function	NM_010171.3:1170
Ifitm2-mRNA	0.897	0.17	0.563	1.23	1.86	1.48	2.35	2e-04	0.114	lm.nb	Adaptive Immune Response, Inflammatory Signaling	NM_030694.1:87
Ifitm3-mRNA	0.83	0.163	0.511	1.15	1.78	1.42	2.22	0.000264	0.125	lm.nb	Adaptive Immune Response, Inflammatory Signaling	NM_025378.2:370
Cp-mRNA	0.816	0.163	0.497	1.13	1.76	1.41	2.2	0.000303	0.125	lm.nb	Astrocyte Function	NM_001042611.1:1750
Osmr-mRNA	1.68	0.337	1.02	2.34	3.21	2.03	5.07	0.000313	0.125	lm.nb	Astrocyte Function, Cytokine Signaling, Growth Factor Signaling	NM_011019.3:395
Ralb-mRNA	0.207	0.047	0.115	0.299	1.15	1.08	1.23	0.000866	0.314	loglinear	Autophagy, Growth Factor Signaling	NM_022327.5:1120
Clic4-mRNA	0.499	0.117	0.271	0.728	1.41	1.21	1.66	0.00106	0.335	lm.nb	Autophagy, Microglia Function	NM_013885.2:3280
Ccl2-mRNA	4.15	0.972	2.24	6.05	17.8	4.74	66.5	0.00109	0.335	lm.nb	Astrocyte Function, Cytokine Signaling, Inflammatory Signaling, Innate Immune Response	NM_011333.3:415
Nlgn1-mRNA	-0.294	0.0713	-0.434	-0.155	0.815	0.74	0.898	0.0014	0.399	loglinear	Matrix Remodeling, Neurons and Neurotransmission	NM_138666.3:1028
Lingo1-mRNA	-0.371	0.0936	-0.555	-0.188	0.773	0.681	0.878	0.00187	0.437	loglinear	Growth Factor Signaling, Oligodendrocyte Function	NM_181074.4:1087
Ms4a4a-mRNA	2	0.508	1	3	4	2.01	7.98	0.00198	0.437	lm.nb		XM_003086124.1:252
Grm3-mRNA	-0.323	0.0825	-0.484	-0.161	0.8	0.715	0.894	0.00206	0.437	loglinear	Astrocyte Function, Neurons and Neurotransmission	NM_181850.2:2525
Cd14-mRNA	2.57	0.657	1.28	3.85	5.92	2.43	14.5	0.00208	0.437	lm.nb	Apoptosis, Astrocyte Function, Autophagy, Growth Factor Signaling, Innate Immune Response, NF-kB	NM_009841.3:235
Ets2-mRNA	0.213	0.0545	0.106	0.319	1.16	1.08	1.25	0.00211	0.437	loglinear	Cellular Stress, Growth Factor Signaling, Microglia Function	NM_011809.2:3284
Sesn1-mRNA	0.237	0.0612	0.117	0.357	1.18	1.08	1.28	0.00219	0.437	loglinear	DNA Damage	NM_001013370.2:497
Cx3cl1-mRNA	-0.475	0.126	-0.723	-0.228	0.719	0.606	0.854	0.00266	0.507	lm.nb	Cytokine Signaling, Inflammatory Signaling, Innate Immune Response	NM_009142.3:125
Calr-mRNA	-0.485	0.129	-0.739	-0.231	0.715	0.599	0.852	0.0028	0.509	lm.nb	Adaptive Immune Response, Autophagy, Neurons and Neurotransmission	NM_007591.3:551
Fkbp5-mRNA	0.453	0.124	0.209	0.697	1.37	1.16	1.62	0.00335	0.558	loglinear	Astrocyte Function	NM_010220.3:2125
Optn-mRNA	0.299	0.0828	0.137	0.461	1.23	1.1	1.38	0.00357	0.558	loglinear	Autophagy, Cell Cycle, Microglia Function	NM_181848.4:1018
Atg9a-mRNA	-0.287	0.08	-0.444	-0.13	0.82	0.735	0.914	0.00374	0.558	loglinear	Autophagy, Cellular Stress	NM_001003917.3:340
Nfkbia-mRNA	0.866	0.242	0.392	1.34	1.82	1.31	2.53	0.00379	0.558	lm.nb	Adaptive Immune Response, Apoptosis, Growth Factor Signaling, Inflammatory Signaling, Innate Immune Response, NF-kB	NM_010907.2:646
Ctss-mRNA	-0.633	0.178	-0.981	-0.285	0.645	0.507	0.821	0.00391	0.558	lm.nb	Adaptive Immune Response, Innate Immune Response, Matrix Remodeling, Microglia Function	NM_021281.2:740
Il1rap-mRNA	-0.445	0.125	-0.689	-0.2	0.735	0.62	0.871	0.00391	0.558	loglinear	Apoptosis, Cytokine Signaling	NM_134103.2:945
Pex14-mRNA	-0.235	0.0665	-0.365	-0.104	0.85	0.776	0.93	0.00413	0.569	loglinear	Autophagy	NM_019781.2:597
Braf-mRNA	0.0984	0.0282	0.0432	0.154	1.07	1.03	1.11	0.00445	0.577	loglinear	Adaptive Immune Response, Angiogenesis, Apoptosis, Cytokine Signaling, Growth Factor Signaling, Innate Immune Response, Insulin Signaling, Neurons and Neurotransmission	NM_139294.5:1102
Islr2-mRNA	-0.408	0.118	-0.639	-0.177	0.754	0.642	0.885	0.00471	0.577	loglinear	Neurons and Neurotransmission	NM_001161538.1:1782
Plxdc2-mRNA	-0.365	0.106	-0.572	-0.158	0.776	0.673	0.896	0.00471	0.577	loglinear	Angiogenesis	NM_026162.5:1580
Il1r1-mRNA	0.625	0.181	0.27	0.98	1.54	1.21	1.97	0.00477	0.577	lm.nb	Apoptosis, Cellular Stress, Cytokine Signaling, Growth Factor Signaling, Microglia Function, NF-kB	NM_001123382.1:820
Aldh1l1-mRNA	0.291	0.0861	0.123	0.46	1.22	1.09	1.38	0.00542	0.637	loglinear	Astrocyte Function	NM_027406.1:1340
Shank3-mRNA	-0.393	0.118	-0.624	-0.162	0.762	0.649	0.894	0.00592	0.675	lm.nb	Neurons and Neurotransmission	NM_021423.3:1855
Jun-mRNA	0.323	0.0979	0.131	0.515	1.25	1.09	1.43	0.0064	0.711	loglinear	Adaptive Immune Response, Apoptosis, Cellular Stress, Growth Factor Signaling, Innate Immune Response, Notch, Wnt	NM_010591.2:2212
Nqo1-mRNA	0.576	0.178	0.227	0.924	1.49	1.17	1.9	0.0071	0.76	lm.nb	Cellular Stress	NM_008706.5:430
Egr1-mRNA	-0.522	0.163	-0.841	-0.204	0.696	0.558	0.868	0.00746	0.76	lm.nb	Inflammatory Signaling, Neurons and Neurotransmission	NM_007913.5:515
Csf1r-mRNA	-0.635	0.198	-1.02	-0.248	0.644	0.492	0.842	0.00748	0.76	lm.nb	Cytokine Signaling, Growth Factor Signaling, Microglia Function	NM_001037859.1:3655
Vim-mRNA	0.712	0.223	0.275	1.15	1.64	1.21	2.22	0.00772	0.76	lm.nb	Apoptosis, Astrocyte Function	NM_011701.4:34
Cotl1-mRNA	0.333	0.104	0.128	0.537	1.26	1.09	1.45	0.0078	0.76	loglinear	Microglia Function	NM_028071.3:325
Camk4-mRNA	0.278	0.0879	0.106	0.45	1.21	1.08	1.37	0.00817	0.777	loglinear	Growth Factor Signaling, Neurons and Neurotransmission	NM_009793.3:3280
Bdnf-mRNA	-0.417	0.133	-0.677	-0.157	0.749	0.625	0.897	0.00854	0.793	loglinear	Growth Factor Signaling, Neurons and Neurotransmission	NM_007540.4:3260
Bag3-mRNA	0.567	0.182	0.21	0.924	1.48	1.16	1.9	0.00895	0.813	loglinear	Apoptosis, Cellular Stress	NM_013863.4:1000
Spp1-mRNA	0.68	0.222	0.245	1.12	1.6	1.18	2.17	0.00985	0.861	lm.nb	Growth Factor Signaling, Matrix Remodeling, Microglia Function	NM_009263.3:420
Fcgr2b-mRNA	0.79	0.259	0.284	1.3	1.73	1.22	2.46	0.00996	0.861	lm.nb	Adaptive Immune Response, Autophagy	NM_001077189.1:1225
Serping1-mRNA	0.624	0.205	0.222	1.03	1.54	1.17	2.04	0.0103	0.861	lm.nb	Astrocyte Function	NM_009776.3:1480
C5ar1-mRNA	1.23	0.409	0.434	2.04	2.35	1.35	4.1	0.0106	0.861	lm.nb	Inflammatory Signaling, Neurons and Neurotransmission	NM_007577.3:595
Man2b1-mRNA	-0.243	0.0804	-0.4	-0.085	0.845	0.758	0.943	0.0107	0.861	loglinear	Microglia Function	NM_010764.2:1658
Bcl2l1-mRNA	0.173	0.0572	0.0603	0.285	1.13	1.04	1.22	0.0108	0.861	loglinear	Apoptosis, Autophagy, Cytokine Signaling, Growth Factor Signaling, Innate Immune Response, NF-kB	NM_009743.4:200
Bnip3-mRNA	0.118	0.0396	0.0406	0.196	1.09	1.03	1.15	0.0114	0.868	loglinear	Apoptosis, Autophagy, Cellular Stress, Microglia Function	NM_009760.4:1108
Mvp-mRNA	0.515	0.173	0.177	0.854	1.43	1.13	1.81	0.0114	0.868	lm.nb	Microglia Function	NM_080638.2:1845
Casp3-mRNA	0.393	0.132	0.134	0.652	1.31	1.1	1.57	0.0115	0.868	lm.nb	Apoptosis, Cellular Stress, DNA Damage, Growth Factor Signaling, Innate Immune Response, Matrix Remodeling	NM_009810.2:630
C1qb-mRNA	-0.31	0.105	-0.516	-0.105	0.806	0.699	0.93	0.012	0.868	loglinear	Innate Immune Response	NM_009777.2:865
Vps4a-mRNA	0.123	0.0417	0.0416	0.205	1.09	1.03	1.15	0.012	0.868	loglinear	Autophagy, Neurons and Neurotransmission	NM_126165.1:994
Cdkn1c-mRNA	0.665	0.226	0.222	1.11	1.59	1.17	2.15	0.0123	0.875	lm.nb	Cell Cycle, DNA Damage	NM_009876.3:1240
Cks1b-mRNA	0.429	0.148	0.139	0.718	1.35	1.1	1.65	0.0132	0.927	loglinear	Cell Cycle	NM_016904.1:185
Hif1a-mRNA	0.21	0.0727	0.0677	0.353	1.16	1.05	1.28	0.0136	0.934	loglinear	Autophagy, Cellular Stress, Microglia Function, Notch	NM_010431.2:1294
Fgl2-mRNA	1.01	0.353	0.317	1.7	2.01	1.25	3.25	0.0145	0.979	lm.nb	Inflammatory Signaling	NM_008013.2:3470
Lgmn-mRNA	-0.262	0.0924	-0.444	-0.0813	0.834	0.735	0.945	0.0149	0.992	loglinear	Adaptive Immune Response, Innate Immune Response	NM_011175.3:370
Grin2b-mRNA	-0.218	0.0772	-0.369	-0.0665	0.86	0.774	0.955	0.0154	1	loglinear	Adaptive Immune Response, Angiogenesis, Cytokine Signaling, Growth Factor Signaling, Insulin Signaling, Neurons and Neurotransmission	NM_008171.3:6340
Myd88-mRNA	0.604	0.215	0.184	1.02	1.52	1.14	2.03	0.0156	1	lm.nb	Apoptosis, Cytokine Signaling, Growth Factor Signaling, Inflammatory Signaling, Innate Immune Response, NF-kB	NM_010851.2:1595
S100b-mRNA	0.307	0.109	0.0927	0.521	1.24	1.07	1.44	0.0158	1	lm.nb	Astrocyte Function, Growth Factor Signaling, Inflammatory Signaling, Innate Immune Response	NM_009115.3:1090
Gclc-mRNA	0.148	0.053	0.0439	0.251	1.11	1.03	1.19	0.0164	1	loglinear	Inflammatory Signaling	NM_010295.2:1102
Cd47-mRNA	-0.156	0.0561	-0.266	-0.046	0.898	0.832	0.969	0.0167	1	loglinear	Autophagy, Matrix Remodeling	NM_010581.3:165
Tnfrsf1a-mRNA	0.827	0.299	0.241	1.41	1.77	1.18	2.66	0.017	1	lm.nb	Apoptosis, Cytokine Signaling, Growth Factor Signaling, Innate Immune Response, NF-kB	NM_011609.2:615
Prkdc-mRNA	-0.365	0.133	-0.626	-0.103	0.777	0.648	0.931	0.0181	1	loglinear	Cell Cycle, DNA Damage, Innate Immune Response	NM_011159.2:3108
Lrrc3-mRNA	-0.333	0.124	-0.576	-0.0897	0.794	0.671	0.94	0.0199	1	loglinear	Microglia Function	NM_145152.4:1830
Blnk-mRNA	-0.706	0.264	-1.22	-0.19	0.613	0.428	0.877	0.0201	1	lm.nb	Adaptive Immune Response, Microglia Function, NF-kB	NM_008528.4:1546
Rpa1-mRNA	0.133	0.0503	0.0349	0.232	1.1	1.02	1.17	0.021	1	loglinear	Cell Cycle, Cellular Stress, DNA Damage	NM_026653.2:930
C1qa-mRNA	-0.352	0.133	-0.614	-0.0903	0.784	0.654	0.939	0.0217	1	loglinear	Innate Immune Response	NM_007572.2:566
Rhoa-mRNA	0.267	0.102	0.068	0.467	1.2	1.05	1.38	0.022	1	loglinear	Angiogenesis, Autophagy, Growth Factor Signaling, Wnt	NM_016802.4:1885
Mpeg1-mRNA	-0.608	0.232	-1.06	-0.154	0.656	0.479	0.899	0.0222	1	lm.nb	Inflammatory Signaling	NM_010821.1:4135
Tgfbr1-mRNA	-0.354	0.135	-0.618	-0.0896	0.783	0.652	0.94	0.0222	1	lm.nb	Cytokine Signaling, Growth Factor Signaling	NM_009370.2:4425
Mbd2-mRNA	0.143	0.0548	0.0358	0.25	1.1	1.03	1.19	0.0227	1	loglinear	Epigenetic Regulation	NM_010773.2:655
Rab7-mRNA	0.0707	0.0271	0.0176	0.124	1.05	1.01	1.09	0.0229	1	loglinear	Adaptive Immune Response, Autophagy	NM_009005.2:490
Nptx1-mRNA	-0.195	0.0751	-0.342	-0.0479	0.874	0.789	0.967	0.0233	1	loglinear	Neurons and Neurotransmission	NM_008730.2:4748
Txnrd1-mRNA	0.0667	0.026	0.0158	0.118	1.05	1.01	1.08	0.0247	1	loglinear	Cellular Stress	NM_015762.2:2245
Pik3r2-mRNA	-0.099	0.0389	-0.175	-0.0229	0.934	0.886	0.984	0.0256	1	loglinear	Adaptive Immune Response, Angiogenesis, Apoptosis, Autophagy, Cytokine Signaling, Growth Factor Signaling, Innate Immune Response, Insulin Signaling	NM_008841.2:230
Chn2-mRNA	0.889	0.357	0.188	1.59	1.85	1.14	3.01	0.0286	1	lm.nb	Microglia Function	NM_001163640.1:1510
Ptms-mRNA	0.217	0.0878	0.0447	0.389	1.16	1.03	1.31	0.0296	1	loglinear	Microglia Function	NM_026988.2:755
Slco2b1-mRNA	-0.89	0.361	-1.6	-0.183	0.54	0.331	0.881	0.0296	1	lm.nb	Carbohydrate Metabolism	NM_175316.3:2720
Gbp2-mRNA	0.742	0.303	0.148	1.34	1.67	1.11	2.52	0.0308	1	lm.nb	Astrocyte Function, Inflammatory Signaling	NM_010260.1:1996
Tmem100-mRNA	-0.515	0.212	-0.931	-0.0985	0.7	0.525	0.934	0.0321	1	lm.nb	Microglia Function	NM_026433.2:1350
Tle3-mRNA	0.368	0.152	0.0697	0.667	1.29	1.05	1.59	0.0325	1	lm.nb	Microglia Function, Notch, Wnt	NM_009389.2:3584
Lilrb4a-mRNA	2.12	0.888	0.376	3.86	4.33	1.3	14.5	0.0346	1	lm.nb	Adaptive Immune Response, Inflammatory Signaling	NM_013532.3:348
Serpinf1-mRNA	0.367	0.154	0.0648	0.669	1.29	1.05	1.59	0.0347	1	lm.nb	Microglia Function, Wnt	NM_011340.3:745
Il1a-mRNA	2.22	0.937	0.385	4.06	4.67	1.31	16.7	0.0354	1	lm.nb	Apoptosis, Cellular Stress, Cytokine Signaling, Growth Factor Signaling	NM_010554.4:512
Bag4-mRNA	0.147	0.0629	0.0237	0.27	1.11	1.02	1.21	0.0375	1	loglinear	Apoptosis, Cellular Stress, Innate Immune Response	NM_026121.3:3735
Cidea-mRNA	0.413	0.177	0.0655	0.761	1.33	1.05	1.69	0.0381	1	lm.nb	Apoptosis	NM_007702.2:514
Traf3-mRNA	-0.322	0.139	-0.594	-0.0498	0.8	0.662	0.966	0.0389	1	loglinear	Apoptosis, Cytokine Signaling, Inflammatory Signaling, Innate Immune Response, NF-kB	NM_011632.3:884
Apc-mRNA	-0.18	0.0782	-0.333	-0.0269	0.883	0.794	0.982	0.0399	1	loglinear	Apoptosis, Astrocyte Function, Wnt	NM_007462.3:645
C1qc-mRNA	-0.351	0.153	-0.651	-0.0516	0.784	0.637	0.965	0.0404	1	lm.nb	Innate Immune Response	NM_007574.2:708
Cdkn1a-mRNA	0.349	0.153	0.0486	0.649	1.27	1.03	1.57	0.0419	1	lm.nb	Adaptive Immune Response, Cell Cycle, Cellular Stress, Cytokine Signaling, DNA Damage, Growth Factor Signaling	NM_007669.4:1670
Stmn1-mRNA	-0.17	0.0764	-0.32	-0.0205	0.889	0.801	0.986	0.0458	1	loglinear	Growth Factor Signaling, Microglia Function	NM_019641.3:595
Gria2-mRNA	-0.186	0.0855	-0.354	-0.0189	0.879	0.782	0.987	0.0498	1	loglinear	Neurons and Neurotransmission	NM_001039195.1:300
Gpr34-mRNA	-1.55	0.717	-2.96	-0.148	0.341	0.129	0.903	0.0512	1	loglinear	Microglia Function	NM_011823.4:256
Casp9-mRNA	0.284	0.132	0.025	0.544	1.22	1.02	1.46	0.0528	1	loglinear	Adaptive Immune Response, Apoptosis, DNA Damage, Growth Factor Signaling, Innate Immune Response	NM_015733.4:1675
Map1lc3a-mRNA	0.212	0.0991	0.018	0.407	1.16	1.01	1.33	0.0534	1	loglinear	Autophagy, Cellular Stress	NM_025735.1:685
Rps10-mRNA	0.152	0.0711	0.0128	0.292	1.11	1.01	1.22	0.0536	1	loglinear	Microglia Function	NM_025963.3:318
Itga6-mRNA	-0.324	0.151	-0.62	-0.0271	0.799	0.651	0.981	0.0537	1	lm.nb	Growth Factor Signaling, Matrix Remodeling, Microglia Function	NM_008397.3:910
Jarid2-mRNA	0.204	0.0957	0.0162	0.391	1.15	1.01	1.31	0.0546	1	loglinear	Epigenetic Regulation	NM_021878.2:2160
Arc-mRNA	-0.559	0.264	-1.08	-0.0425	0.679	0.474	0.971	0.0554	1	lm.nb	Neurons and Neurotransmission	NM_018790.2:2715
Gba-mRNA	-0.234	0.111	-0.451	-0.0168	0.85	0.731	0.988	0.0564	1	loglinear	Lipid Metabolism, Microglia Function	NM_001077411.1:820
P2ry12-mRNA	-0.908	0.432	-1.76	-0.0603	0.533	0.296	0.959	0.0576	1	lm.nb	Microglia Function	NM_027571.3:439
Parp1-mRNA	0.246	0.118	0.0149	0.477	1.19	1.01	1.39	0.0589	1	loglinear	Apoptosis, Cellular Stress, DNA Damage, NF-kB	NM_007415.2:3020
Fabp5-mRNA	0.116	0.0567	0.00514	0.227	1.08	1	1.17	0.0628	1	loglinear	Microglia Function	NM_010634.3:430
Anxa1-mRNA	0.75	0.368	0.0283	1.47	1.68	1.02	2.77	0.0643	1	lm.nb	Autophagy	NM_010730.2:400
Eif1-mRNA	0.179	0.089	0.00442	0.353	1.13	1	1.28	0.0675	1	loglinear	Epigenetic Regulation	NM_011508.1:664
Asph-mRNA	0.193	0.0963	0.00408	0.382	1.14	1	1.3	0.0684	1	loglinear	Microglia Function	NM_001177849.1:400
Tie1-mRNA	-1.79	0.894	-3.54	-0.037	0.289	0.086	0.975	0.0685	1	lm.nb		NM_011587.2:2715
Serpina3n-mRNA	0.637	0.321	0.00874	1.27	1.56	1.01	2.41	0.0702	1	lm.nb	Astrocyte Function	NM_009252.2:119
Lfng-mRNA	0.319	0.161	0.00246	0.635	1.25	1	1.55	0.0717	1	lm.nb	Microglia Function, Notch	NM_008494.3:1965
Gadd45g-mRNA	0.422	0.214	0.00309	0.841	1.34	1	1.79	0.0718	1	lm.nb	Cell Cycle, DNA Damage, Growth Factor Signaling	NM_011817.2:208
Hrk-mRNA	-0.29	0.147	-0.579	-0.00195	0.818	0.67	0.999	0.0719	1	loglinear	Apoptosis	NM_007545.2:3458
Tgm2-mRNA	0.459	0.234	0.000621	0.918	1.38	1	1.89	0.0733	1	lm.nb	Autophagy, Microglia Function	NM_009373.3:1260
Traf1-mRNA	1.09	0.561	-0.00514	2.19	2.14	0.996	4.58	0.0748	1	lm.nb	Apoptosis, Innate Immune Response, NF-kB	NM_009421.3:566
Ezh2-mRNA	0.268	0.138	-0.0014	0.538	1.2	0.999	1.45	0.075	1	loglinear	Cellular Stress, Epigenetic Regulation	NM_007971.2:425
Hira-mRNA	-0.127	0.0655	-0.256	0.00127	0.916	0.838	1	0.0762	1	loglinear	Cellular Stress, Epigenetic Regulation	NM_010435.2:3210
Mafb-mRNA	-0.229	0.118	-0.461	0.00275	0.853	0.726	1	0.0767	1	loglinear	Insulin Signaling	NM_010658.2:2658
Npnt-mRNA	-0.255	0.132	-0.513	0.00317	0.838	0.701	1	0.0768	1	loglinear	Microglia Function	NM_001029836.1:2650
Msn-mRNA	0.732	0.38	-0.0126	1.48	1.66	0.991	2.78	0.078	1	lm.nb	Autophagy	NM_010833.2:515
Trp53bp2-mRNA	0.22	0.116	-0.00673	0.446	1.16	0.995	1.36	0.0815	1	loglinear	Apoptosis	NM_173378.2:2328
Ambra1-mRNA	-0.158	0.0832	-0.321	0.00507	0.896	0.8	1	0.0818	1	loglinear	Autophagy, Cellular Stress	NM_001080754.1:944
Cx3cr1-mRNA	-0.733	0.388	-1.49	0.0282	0.602	0.355	1.02	0.0835	1	lm.nb	Cytokine Signaling, Microglia Function	NM_009987.3:2696
Dst-mRNA	-0.23	0.123	-0.471	0.00992	0.852	0.722	1.01	0.0847	1	loglinear	Matrix Remodeling, Microglia Function	NM_010081.2:226
Chuk-mRNA	-0.302	0.162	-0.619	0.0144	0.811	0.651	1.01	0.0859	1	lm.nb	Adaptive Immune Response, Apoptosis, Cytokine Signaling, Growth Factor Signaling, Inflammatory Signaling, Innate Immune Response, NF-kB	NM_001162410.1:222
Tubb4a-mRNA	0.183	0.098	-0.00886	0.375	1.14	0.994	1.3	0.0861	1	loglinear	Adaptive Immune Response, Apoptosis, Cell Cycle, Neurons and Neurotransmission	NM_009451.3:1819
Syp-mRNA	-0.138	0.0741	-0.283	0.00692	0.909	0.822	1	0.0866	1	loglinear	Neurons and Neurotransmission	NM_009305.2:732
Ash2l-mRNA	-0.101	0.0548	-0.209	0.00632	0.932	0.865	1	0.0899	1	loglinear	Epigenetic Regulation, Wnt	NM_001080793.1:2125
Cnn2-mRNA	0.42	0.228	-0.0265	0.867	1.34	0.982	1.82	0.09	1	lm.nb	Autophagy	NM_007725.2:350
Smarca5-mRNA	-0.0842	0.0459	-0.174	0.00583	0.943	0.886	1	0.0917	1	loglinear	Cell Cycle, DNA Damage, Epigenetic Regulation	NM_053124.2:2934
Slc44a1-mRNA	-0.124	0.068	-0.257	0.0095	0.918	0.837	1.01	0.0937	1	loglinear	Microglia Function	NM_001159633.1:944
Suz12-mRNA	0.162	0.0894	-0.013	0.337	1.12	0.991	1.26	0.0946	1	loglinear	Cellular Stress, Epigenetic Regulation	NM_199196.1:820
Fcrls-mRNA	-0.599	0.331	-1.25	0.0498	0.66	0.421	1.04	0.0955	1	lm.nb	Microglia Function	NM_030707.3:925
Cd74-mRNA	0.468	0.259	-0.0394	0.976	1.38	0.973	1.97	0.0957	1	lm.nb	Adaptive Immune Response, Inflammatory Signaling	NM_001042605.1:391
Ltbr-mRNA	0.428	0.237	-0.0364	0.892	1.35	0.975	1.86	0.096	1	loglinear	Apoptosis, Cytokine Signaling, Inflammatory Signaling, NF-kB	NM_010736.3:1962
B3gnt5-mRNA	1.07	0.598	-0.105	2.24	2.1	0.93	4.72	0.0995	1	lm.nb	Astrocyte Function	NM_001159407.1:1738
Ehmt2-mRNA	-0.124	0.0695	-0.26	0.0125	0.918	0.835	1.01	0.1	1	loglinear	Cellular Stress, Epigenetic Regulation	NM_145830.1:3475
Hdac1-mRNA	0.25	0.14	-0.0256	0.525	1.19	0.982	1.44	0.101	1	loglinear	Cell Cycle, Epigenetic Regulation, Growth Factor Signaling, Notch, Wnt	NM_008228.2:470
Gria1-mRNA	-0.198	0.112	-0.418	0.0212	0.871	0.748	1.01	0.102	1	loglinear	Neurons and Neurotransmission	NM_001252403.1:2476
Crem-mRNA	-0.268	0.152	-0.566	0.0309	0.831	0.675	1.02	0.104	1	loglinear	Neurons and Neurotransmission	NM_001110853.1:1840
Kdm4a-mRNA	0.325	0.186	-0.0383	0.689	1.25	0.974	1.61	0.105	1	lm.nb	DNA Damage, Epigenetic Regulation	NM_172382.2:1675
Ctsf-mRNA	-0.103	0.0593	-0.219	0.013	0.931	0.859	1.01	0.107	1	loglinear	Adaptive Immune Response	NM_019861.1:625
Ppp3r1-mRNA	0.147	0.0848	-0.0187	0.314	1.11	0.987	1.24	0.108	1	loglinear	Adaptive Immune Response, Apoptosis, Growth Factor Signaling, Innate Immune Response, Wnt	NM_024459.2:1390
Dot1l-mRNA	-0.324	0.188	-0.692	0.0449	0.799	0.619	1.03	0.111	1	lm.nb	Epigenetic Regulation	NM_199322.1:5490
Prkcq-mRNA	-0.324	0.19	-0.697	0.0493	0.799	0.617	1.03	0.115	1	lm.nb	Adaptive Immune Response, Apoptosis, Autophagy, NF-kB, Oligodendrocyte Function	NM_008859.2:1210
Esam-mRNA	-0.497	0.293	-1.07	0.0781	0.708	0.476	1.06	0.116	1	lm.nb	Matrix Remodeling	NM_027102.3:495
Pik3r1-mRNA	0.15	0.0891	-0.0245	0.325	1.11	0.983	1.25	0.118	1	loglinear	Adaptive Immune Response, Angiogenesis, Apoptosis, Autophagy, Carbohydrate Metabolism, Cytokine Signaling, Growth Factor Signaling, Innate Immune Response, Insulin Signaling, Lipid Metabolism	NM_001024955.1:5664
Tmem206-mRNA	-0.249	0.148	-0.54	0.0416	0.841	0.688	1.03	0.119	1	lm.nb	Microglia Function	NM_025864.3:845
Adamts16-mRNA	-0.963	0.58	-2.1	0.174	0.513	0.233	1.13	0.123	1	lm.nb	Matrix Remodeling, Microglia Function	NM_172053.2:1918
Tmcc3-mRNA	0.159	0.096	-0.0291	0.347	1.12	0.98	1.27	0.123	1	loglinear	Microglia Function	NM_172051.2:3825
Slc1a3-mRNA	0.177	0.107	-0.0324	0.386	1.13	0.978	1.31	0.124	1	loglinear	Astrocyte Function, Neurons and Neurotransmission	NM_148938.3:3865
Ppp3ca-mRNA	0.114	0.0694	-0.0219	0.25	1.08	0.985	1.19	0.126	1	loglinear	Adaptive Immune Response, Apoptosis, Growth Factor Signaling, Innate Immune Response, Wnt	NM_008913.4:1675
Rab6b-mRNA	-0.0675	0.0412	-0.148	0.0132	0.954	0.902	1.01	0.127	1	loglinear	Microglia Function	NM_173781.4:715
Rbfox3-mRNA	0.0901	0.0552	-0.018	0.198	1.06	0.988	1.15	0.128	1	loglinear	Neurons and Neurotransmission	NM_001024931.2:2700
Sqstm1-mRNA	0.0426	0.0261	-0.00855	0.0937	1.03	0.994	1.07	0.129	1	loglinear	Autophagy, Cytokine Signaling, Growth Factor Signaling	NM_011018.2:1430
Olfml3-mRNA	-0.513	0.315	-1.13	0.104	0.701	0.457	1.07	0.129	1	lm.nb	Matrix Remodeling	NM_133859.2:1035
Bcl2l2-mRNA	-0.108	0.0666	-0.239	0.0225	0.928	0.848	1.02	0.131	1	loglinear	Apoptosis	NM_007537.1:1592
Gna15-mRNA	-0.942	0.583	-2.08	0.2	0.521	0.236	1.15	0.132	1	lm.nb	Microglia Function	NM_010304.3:323
Kmt2a-mRNA	-0.129	0.0803	-0.287	0.028	0.914	0.82	1.02	0.133	1	loglinear	Epigenetic Regulation	NM_001081049.1:2080
Fas-mRNA	0.755	0.471	-0.168	1.68	1.69	0.89	3.2	0.135	1	lm.nb	Apoptosis, Cellular Stress, Cytokine Signaling, DNA Damage, Growth Factor Signaling, Innate Immune Response	NM_007987.2:95
Cyp7b1-mRNA	-0.2	0.125	-0.445	0.0461	0.871	0.735	1.03	0.137	1	loglinear	Inflammatory Signaling	NM_007825.4:1030
Rnf8-mRNA	0.192	0.122	-0.0461	0.43	1.14	0.969	1.35	0.14	1	lm.nb	Cell Cycle, DNA Damage	NM_021419.2:1671
Casp7-mRNA	0.275	0.174	-0.0661	0.617	1.21	0.955	1.53	0.14	1	lm.nb	Apoptosis, Innate Immune Response	NM_007611.2:1468
Dab2-mRNA	0.649	0.413	-0.162	1.46	1.57	0.894	2.75	0.143	1	lm.nb	Inflammatory Signaling, Neurons and Neurotransmission	NM_023118.2:415
Hdac4-mRNA	-0.196	0.126	-0.443	0.0505	0.873	0.735	1.04	0.145	1	loglinear	Epigenetic Regulation, Notch	NM_207225.1:2800
Ugt8a-mRNA	-0.387	0.249	-0.874	0.101	0.765	0.546	1.07	0.146	1	lm.nb	Lipid Metabolism, Oligodendrocyte Function	NM_011674.4:138
Kdm6a-mRNA	0.169	0.109	-0.0449	0.383	1.12	0.969	1.3	0.148	1	loglinear	Epigenetic Regulation	NM_009483.1:2560
Lamp2-mRNA	-0.106	0.0688	-0.241	0.0286	0.929	0.846	1.02	0.148	1	loglinear	Autophagy	NM_001017959.1:908
Ezh1-mRNA	0.142	0.092	-0.0383	0.322	1.1	0.974	1.25	0.149	1	loglinear	Epigenetic Regulation	NM_007970.1:3950
Sox9-mRNA	0.191	0.124	-0.0519	0.433	1.14	0.965	1.35	0.149	1	loglinear	Astrocyte Function, Wnt	NM_011448.4:3540
E2f1-mRNA	-0.235	0.153	-0.534	0.0648	0.85	0.691	1.05	0.15	1	loglinear	Apoptosis, Cell Cycle, Cellular Stress, Notch	NM_007891.4:926
Pdpn-mRNA	0.227	0.148	-0.0631	0.517	1.17	0.957	1.43	0.151	1	lm.nb	Matrix Remodeling	NM_010329.2:1625
Mcm2-mRNA	0.512	0.335	-0.145	1.17	1.43	0.904	2.25	0.153	1	lm.nb	Cell Cycle, Inflammatory Signaling	NM_008564.2:2585
Ncor2-mRNA	-0.124	0.0816	-0.284	0.0364	0.918	0.822	1.03	0.156	1	loglinear	Epigenetic Regulation, Notch	NM_011424.2:1156
St3gal6-mRNA	-0.186	0.123	-0.427	0.0548	0.879	0.744	1.04	0.156	1	loglinear	Microglia Function, Notch	NM_018784.2:1252
Dapk1-mRNA	-0.138	0.0918	-0.318	0.0416	0.909	0.802	1.03	0.158	1	loglinear	Apoptosis, Autophagy	NM_134062.1:4935
Mfge8-mRNA	-0.184	0.123	-0.425	0.0563	0.88	0.745	1.04	0.159	1	loglinear	Autophagy	NM_008594.2:1357
Myc-mRNA	0.209	0.14	-0.065	0.483	1.16	0.956	1.4	0.161	1	loglinear	Apoptosis, Cell Cycle, Cytokine Signaling, Growth Factor Signaling, Notch, Wnt	NM_010849.4:630
Prkar2b-mRNA	-0.136	0.0919	-0.316	0.0445	0.91	0.803	1.03	0.166	1	loglinear	Apoptosis, Cell Cycle, Growth Factor Signaling	NM_011158.3:918
Psmb8-mRNA	0.333	0.226	-0.11	0.775	1.26	0.927	1.71	0.166	1	lm.nb	Adaptive Immune Response, Angiogenesis, Apoptosis, Astrocyte Function, Cell Cycle, Cytokine Signaling, Growth Factor Signaling, Inflammatory Signaling, Insulin Signaling, Microglia Function, NF-kB, Wnt	NM_010724.2:362
Lacc1-mRNA	0.389	0.266	-0.132	0.91	1.31	0.913	1.88	0.169	1	lm.nb	Microglia Function	NM_172488.2:1025
Ak1-mRNA	0.163	0.112	-0.0561	0.382	1.12	0.962	1.3	0.171	1	loglinear	Microglia Function	NM_001198790.1:1625
Lsr-mRNA	-0.394	0.27	-0.924	0.136	0.761	0.527	1.1	0.171	1	lm.nb	Lipid Metabolism	NM_001164184.1:445
Hspb1-mRNA	0.338	0.236	-0.124	0.801	1.26	0.918	1.74	0.177	1	lm.nb	Angiogenesis, Astrocyte Function, Cellular Stress, Growth Factor Signaling	NM_013560.2:630
Ppfia4-mRNA	0.151	0.105	-0.0555	0.358	1.11	0.962	1.28	0.177	1	loglinear	Microglia Function, Neurons and Neurotransmission	NM_001144855.1:454
Mdm2-mRNA	0.11	0.0766	-0.0405	0.26	1.08	0.972	1.2	0.178	1	loglinear	Adaptive Immune Response, Apoptosis, Cell Cycle, Cellular Stress, DNA Damage, Growth Factor Signaling, Neurons and Neurotransmission	NM_010786.4:1664
Mef2c-mRNA	-0.103	0.0732	-0.247	0.0401	0.931	0.843	1.03	0.183	1	loglinear	Growth Factor Signaling, Innate Immune Response, Microglia Function	NM_001170537.1:4341
Trem2-mRNA	-0.473	0.335	-1.13	0.184	0.721	0.457	1.14	0.183	1	lm.nb	Adaptive Immune Response, Inflammatory Signaling, Microglia Function	NM_031254.2:646
Bcl10-mRNA	0.192	0.136	-0.0745	0.458	1.14	0.95	1.37	0.183	1	loglinear	Adaptive Immune Response, Apoptosis, NF-kB	NM_009740.1:1168
Mavs-mRNA	0.229	0.162	-0.0893	0.547	1.17	0.94	1.46	0.184	1	lm.nb	Inflammatory Signaling, Innate Immune Response	NM_144888.2:1162
Ccni-mRNA	0.0845	0.0602	-0.0334	0.202	1.06	0.977	1.15	0.185	1	loglinear	Cell Cycle	NM_017367.3:1180
Kdm3a-mRNA	-0.139	0.099	-0.333	0.0555	0.908	0.794	1.04	0.187	1	loglinear	Epigenetic Regulation	NM_001038695.2:4110
Mobp-mRNA	0.252	0.18	-0.101	0.605	1.19	0.932	1.52	0.187	1	lm.nb	Oligodendrocyte Function	NM_001039364.2:152
Hprt-mRNA	0.0901	0.0644	-0.0362	0.216	1.06	0.975	1.16	0.187	1	loglinear	Apoptosis	NM_013556.2:30
Pik3cd-mRNA	-0.24	0.173	-0.579	0.0982	0.846	0.669	1.07	0.189	1	lm.nb	Adaptive Immune Response, Apoptosis, Autophagy, Cytokine Signaling, Growth Factor Signaling, Innate Immune Response	XM_003945690.1:4648
Rac1-mRNA	0.064	0.0461	-0.0264	0.154	1.05	0.982	1.11	0.19	1	loglinear	Adaptive Immune Response, Angiogenesis, Autophagy, Growth Factor Signaling, Innate Immune Response, Neurons and Neurotransmission, Wnt	NM_009007.2:1045
Nfkbie-mRNA	0.378	0.274	-0.159	0.914	1.3	0.896	1.88	0.193	1	lm.nb	Adaptive Immune Response, Apoptosis	NM_008690.3:630
Rpl28-mRNA	0.0513	0.0376	-0.0224	0.125	1.04	0.985	1.09	0.198	1	loglinear	Microglia Function	NM_009081.2:106
Slc17a6-mRNA	-0.226	0.166	-0.551	0.0988	0.855	0.683	1.07	0.198	1	lm.nb	Neurons and Neurotransmission	NM_080853.3:2825
Cables1-mRNA	0.159	0.118	-0.0726	0.392	1.12	0.951	1.31	0.203	1	loglinear	Cell Cycle	NM_001146287.1:3120
Irf7-mRNA	-0.705	0.526	-1.74	0.326	0.614	0.3	1.25	0.205	1	lm.nb	Apoptosis, Inflammatory Signaling, Innate Immune Response	NM_016850.2:705
Pms2-mRNA	-0.117	0.0874	-0.288	0.0545	0.922	0.819	1.04	0.206	1	loglinear	DNA Damage	NM_008886.2:265
Zbp1-mRNA	-0.788	0.593	-1.95	0.374	0.579	0.259	1.3	0.209	1	lm.nb	Innate Immune Response, Microglia Function	NM_021394.2:473
Setd1b-mRNA	0.203	0.154	-0.0991	0.506	1.15	0.934	1.42	0.212	1	lm.nb	Epigenetic Regulation	NM_001040398.1:2880
Anapc15-mRNA	-0.0965	0.0737	-0.241	0.0479	0.935	0.846	1.03	0.215	1	loglinear	Cell Cycle, Cellular Stress	NM_027532.3:350
Xiap-mRNA	0.0695	0.0532	-0.0349	0.174	1.05	0.976	1.13	0.217	1	loglinear	Apoptosis, Innate Immune Response, NF-kB, Wnt	NM_009688.2:1654
Pak1-mRNA	-0.0458	0.0351	-0.115	0.0231	0.969	0.924	1.02	0.217	1	loglinear	Adaptive Immune Response, Angiogenesis, Growth Factor Signaling, Innate Immune Response, Microglia Function	NM_011035.2:1615
Mertk-mRNA	0.285	0.22	-0.147	0.717	1.22	0.903	1.64	0.22	1	lm.nb	Autophagy, Microglia Function	NM_008587.1:1320
Grin2a-mRNA	-0.174	0.136	-0.44	0.0922	0.886	0.737	1.07	0.224	1	lm.nb	Adaptive Immune Response, Angiogenesis, Cytokine Signaling, Growth Factor Signaling, Insulin Signaling, Neurons and Neurotransmission	NM_008170.2:1788
Mdc1-mRNA	0.196	0.154	-0.105	0.497	1.15	0.93	1.41	0.225	1	lm.nb	Cell Cycle, DNA Damage	NM_001010833.2:5900
Opalin-mRNA	-0.247	0.196	-0.632	0.138	0.843	0.645	1.1	0.232	1	lm.nb	Oligodendrocyte Function	NM_153520.1:201
Ung-mRNA	-0.218	0.175	-0.561	0.125	0.86	0.678	1.09	0.237	1	loglinear	DNA Damage	NM_001040691.1:336
Rps9-mRNA	0.131	0.106	-0.0762	0.338	1.09	0.949	1.26	0.239	1	loglinear	Microglia Function	NM_029767.2:173
Syn2-mRNA	-0.0449	0.0363	-0.116	0.0263	0.969	0.923	1.02	0.24	1	loglinear	Neurons and Neurotransmission	NM_013681.1:1330
Plp1-mRNA	-0.179	0.146	-0.466	0.108	0.883	0.724	1.08	0.245	1	lm.nb	Oligodendrocyte Function	NM_011123.2:795
Fgf13-mRNA	-0.0744	0.0611	-0.194	0.0453	0.95	0.874	1.03	0.246	1	loglinear	Growth Factor Signaling, Microglia Function	NM_010200.2:700
Pcna-mRNA	-0.058	0.0477	-0.152	0.0356	0.961	0.9	1.02	0.248	1	loglinear	Cell Cycle, DNA Damage	NM_011045.2:590
Grm2-mRNA	-0.142	0.117	-0.372	0.0874	0.906	0.772	1.06	0.248	1	loglinear	Neurons and Neurotransmission	NM_001160353.1:2770
Cd68-mRNA	-0.284	0.234	-0.742	0.175	0.822	0.598	1.13	0.248	1	lm.nb	Microglia Function	NM_009853.1:636
Kdm2a-mRNA	0.111	0.0914	-0.0684	0.29	1.08	0.954	1.22	0.249	1	loglinear	Epigenetic Regulation	NM_001001984.2:4160
Pecam1-mRNA	-0.365	0.302	-0.958	0.228	0.776	0.515	1.17	0.251	1	lm.nb	Matrix Remodeling	NM_008816.2:1100
Nfe2l2-mRNA	0.42	0.348	-0.262	1.1	1.34	0.834	2.15	0.251	1	lm.nb	Cellular Stress	NR_132727.1:144
Ly6a-mRNA	-0.363	0.301	-0.954	0.227	0.777	0.516	1.17	0.251	1	lm.nb	Innate Immune Response	NM_010738.2:206
Ifnar2-mRNA	-0.149	0.124	-0.392	0.0938	0.902	0.762	1.07	0.252	1	loglinear	Cytokine Signaling, Growth Factor Signaling, Inflammatory Signaling, Innate Immune Response	NM_001110498.1:725
Setd1a-mRNA	0.108	0.0895	-0.0678	0.283	1.08	0.954	1.22	0.252	1	loglinear	Epigenetic Regulation	NM_178029.3:1612
Lmnb1-mRNA	0.0964	0.0805	-0.0613	0.254	1.07	0.958	1.19	0.254	1	loglinear	Apoptosis, Cell Cycle, Cellular Stress, Microglia Function	NM_010721.2:805
Rb1cc1-mRNA	-0.11	0.0917	-0.29	0.0699	0.927	0.818	1.05	0.254	1	loglinear	Autophagy, Cellular Stress	NM_009826.4:497
Erbb3-mRNA	-0.62	0.518	-1.64	0.396	0.651	0.322	1.32	0.255	1	lm.nb	Adaptive Immune Response, Angiogenesis, Cytokine Signaling, Growth Factor Signaling, Insulin Signaling, Oligodendrocyte Function	NM_010153.1:1290
Kdm5a-mRNA	-0.0942	0.0792	-0.25	0.0611	0.937	0.841	1.04	0.258	1	loglinear	Epigenetic Regulation	XR_377436.1:2314
Ifi30-mRNA	0.361	0.305	-0.236	0.959	1.28	0.849	1.94	0.259	1	lm.nb	Adaptive Immune Response, Inflammatory Signaling	NM_023065.3:806
C4a-mRNA	0.193	0.163	-0.126	0.512	1.14	0.916	1.43	0.26	1	lm.nb	Astrocyte Function	NM_011413.2:56
Setd2-mRNA	0.0843	0.0723	-0.0575	0.226	1.06	0.961	1.17	0.267	1	loglinear	Epigenetic Regulation	NM_001081340.2:1345
Bok-mRNA	0.147	0.127	-0.102	0.396	1.11	0.932	1.32	0.271	1	loglinear	Apoptosis	NM_016778.2:635
Bbc3-mRNA	0.192	0.167	-0.135	0.519	1.14	0.911	1.43	0.271	1	loglinear	Apoptosis, DNA Damage	NM_133234.1:1461
Hpgds-mRNA	-1	0.871	-2.71	0.706	0.5	0.153	1.63	0.273	1	lm.nb	Lipid Metabolism	NM_019455.4:425
Cd24a-mRNA	0.178	0.155	-0.126	0.482	1.13	0.916	1.4	0.274	1	loglinear	Adaptive Immune Response	NM_009846.2:584
Tbc1d4-mRNA	0.255	0.222	-0.181	0.69	1.19	0.882	1.61	0.274	1	lm.nb	Microglia Function, Neurons and Neurotransmission	NM_001081278.2:2610
Dlx2-mRNA	0.491	0.428	-0.348	1.33	1.41	0.785	2.51	0.274	1	lm.nb	Neurons and Neurotransmission	NM_010054.2:1891
Mag-mRNA	-0.156	0.137	-0.424	0.112	0.898	0.746	1.08	0.276	1	lm.nb	Growth Factor Signaling, Matrix Remodeling, Oligodendrocyte Function	NM_010758.2:1670
Iqsec1-mRNA	-0.0784	0.0689	-0.213	0.0566	0.947	0.862	1.04	0.277	1	loglinear	Autophagy	NM_001134383.1:1792
Map3k1-mRNA	0.204	0.179	-0.147	0.555	1.15	0.903	1.47	0.277	1	lm.nb	Adaptive Immune Response, Apoptosis, Growth Factor Signaling, Innate Immune Response	NM_011945.2:1640
Casp6-mRNA	-0.234	0.206	-0.637	0.17	0.851	0.643	1.13	0.279	1	loglinear	Apoptosis	NM_009811.3:360
Flt1-mRNA	-0.558	0.493	-1.52	0.407	0.679	0.348	1.33	0.279	1	lm.nb	Angiogenesis, Cytokine Signaling, Growth Factor Signaling, Microglia Function	NM_010228.3:1550
Tet1-mRNA	0.142	0.126	-0.104	0.389	1.1	0.93	1.31	0.28	1	lm.nb	Epigenetic Regulation	NM_027384.1:2192
Mal-mRNA	-0.162	0.143	-0.442	0.119	0.894	0.736	1.09	0.28	1	lm.nb	Oligodendrocyte Function	NM_001171187.1:685
Hmgb1-mRNA	0.0624	0.056	-0.0473	0.172	1.04	0.968	1.13	0.286	1	loglinear	Apoptosis, Autophagy, Inflammatory Signaling, Innate Immune Response	NM_010439.3:1574
Jag1-mRNA	-0.639	0.575	-1.77	0.488	0.642	0.294	1.4	0.288	1	lm.nb	Innate Immune Response, Microglia Function, Notch	NM_013822.2:2155
Chst8-mRNA	-0.149	0.135	-0.414	0.115	0.902	0.751	1.08	0.29	1	loglinear	Microglia Function	NM_175140.4:1196
Axl-mRNA	0.221	0.201	-0.172	0.615	1.17	0.887	1.53	0.292	1	lm.nb	Angiogenesis, Autophagy, Microglia Function	NM_009465.3:3820
Prkacb-mRNA	0.0484	0.0442	-0.0382	0.135	1.03	0.974	1.1	0.295	1	loglinear	Adaptive Immune Response, Angiogenesis, Apoptosis, Autophagy, Growth Factor Signaling, Lipid Metabolism, Neurons and Neurotransmission, Wnt	NM_011100.3:3754
Lrg1-mRNA	0.727	0.666	-0.578	2.03	1.66	0.67	4.09	0.296	1	lm.nb	Inflammatory Signaling	NM_029796.2:1161
Snca-mRNA	-0.0397	0.0364	-0.111	0.0317	0.973	0.926	1.02	0.297	1	loglinear	Cellular Stress, Microglia Function	NM_009221.2:285
Ifnar1-mRNA	-0.133	0.122	-0.372	0.106	0.912	0.772	1.08	0.297	1	lm.nb	Cytokine Signaling, Growth Factor Signaling, Inflammatory Signaling, Innate Immune Response	NM_010508.1:1195
Slc2a5-mRNA	-0.684	0.628	-1.92	0.548	0.623	0.265	1.46	0.298	1	loglinear	Microglia Function	NM_019741.3:2305
Mgmt-mRNA	0.541	0.498	-0.435	1.52	1.45	0.739	2.86	0.299	1	lm.nb	Cellular Stress, DNA Damage	NM_008598.2:350
Rtn4rl1-mRNA	-0.198	0.183	-0.556	0.16	0.872	0.68	1.12	0.3	1	lm.nb	Microglia Function	NM_177708.4:2075
Clstn1-mRNA	-0.105	0.0981	-0.298	0.087	0.93	0.814	1.06	0.304	1	loglinear	Microglia Function	NM_023051.4:2352
Ddb2-mRNA	-0.303	0.283	-0.858	0.251	0.81	0.552	1.19	0.305	1	lm.nb	DNA Damage	NM_028119.5:94
Grap-mRNA	-0.785	0.738	-2.23	0.662	0.58	0.213	1.58	0.309	1	lm.nb	Growth Factor Signaling, Microglia Function	NM_027817.3:121
Bid-mRNA	0.146	0.137	-0.123	0.414	1.11	0.918	1.33	0.309	1	loglinear	Apoptosis, DNA Damage, Innate Immune Response	NM_007544.3:1307
Tnfsf12-mRNA	0.262	0.248	-0.223	0.748	1.2	0.857	1.68	0.311	1	lm.nb	Cytokine Signaling, Inflammatory Signaling, NF-kB	NM_011614.3:1215
Kcnd1-mRNA	0.206	0.195	-0.176	0.589	1.15	0.885	1.5	0.311	1	lm.nb	Microglia Function, Neurons and Neurotransmission	NM_008423.1:1400
Cd109-mRNA	0.795	0.755	-0.684	2.27	1.74	0.622	4.84	0.313	1	lm.nb	Astrocyte Function	NM_153098.3:2720
Hilpda-mRNA	0.276	0.262	-0.237	0.789	1.21	0.848	1.73	0.313	1	lm.nb	Microglia Function	NM_023516.5:236
Gdpd2-mRNA	-0.403	0.384	-1.15	0.349	0.756	0.449	1.27	0.314	1	lm.nb	Astrocyte Function, Lipid Metabolism	NM_023608.3:1438
Pik3cb-mRNA	-0.0707	0.0676	-0.203	0.0618	0.952	0.869	1.04	0.316	1	loglinear	Adaptive Immune Response, Angiogenesis, Apoptosis, Autophagy, Carbohydrate Metabolism, Cytokine Signaling, Growth Factor Signaling, Innate Immune Response, Insulin Signaling, Lipid Metabolism	NM_029094.3:1970
Syk-mRNA	-0.447	0.429	-1.29	0.393	0.733	0.41	1.31	0.317	1	lm.nb	Adaptive Immune Response, Autophagy, Cytokine Signaling, Growth Factor Signaling, Innate Immune Response, NF-kB	NM_001198977.1:2064
Tbr1-mRNA	-0.105	0.1	-0.302	0.0923	0.93	0.811	1.07	0.318	1	loglinear	Neurons and Neurotransmission	NM_009322.3:2354
Ercc2-mRNA	-0.0997	0.0963	-0.288	0.0891	0.933	0.819	1.06	0.321	1	loglinear	DNA Damage, Inflammatory Signaling	NM_007949.4:1800
Ikbkb-mRNA	-0.0919	0.089	-0.266	0.0826	0.938	0.831	1.06	0.322	1	loglinear	Adaptive Immune Response, Apoptosis, Cytokine Signaling, Growth Factor Signaling, Inflammatory Signaling, Innate Immune Response, NF-kB	NM_010546.2:498
Nwd1-mRNA	0.155	0.151	-0.141	0.452	1.11	0.907	1.37	0.324	1	lm.nb	Astrocyte Function	NM_176940.5:3564
Crebbp-mRNA	0.0375	0.0365	-0.0341	0.109	1.03	0.977	1.08	0.325	1	loglinear	Cell Cycle, Cellular Stress, Cytokine Signaling, Epigenetic Regulation, Inflammatory Signaling, Innate Immune Response, Lipid Metabolism, Notch, Wnt	NM_001025432.1:3770
Tnfrsf12a-mRNA	-0.158	0.154	-0.459	0.143	0.896	0.728	1.1	0.325	1	loglinear	Cytokine Signaling, Inflammatory Signaling, NF-kB	NM_001161746.1:517
Smc1a-mRNA	0.0824	0.0806	-0.0756	0.24	1.06	0.949	1.18	0.327	1	loglinear	Cell Cycle, DNA Damage	NM_019710.2:1675
Smarcd1-mRNA	0.153	0.149	-0.14	0.445	1.11	0.908	1.36	0.327	1	lm.nb	Epigenetic Regulation	NM_031842.1:2220
Suv39h1-mRNA	0.0708	0.0696	-0.0656	0.207	1.05	0.956	1.15	0.329	1	loglinear	Epigenetic Regulation	NM_011514.2:396
Kdm1b-mRNA	0.153	0.151	-0.143	0.45	1.11	0.905	1.37	0.331	1	loglinear	Epigenetic Regulation	NM_172262.3:2034
Cyp27a1-mRNA	0.291	0.289	-0.274	0.857	1.22	0.827	1.81	0.333	1	lm.nb	Inflammatory Signaling	NM_024264.3:1725
Gadd45a-mRNA	-0.105	0.105	-0.31	0.101	0.93	0.806	1.07	0.337	1	loglinear	Cell Cycle, DNA Damage, Growth Factor Signaling	NM_007836.1:654
Hdac6-mRNA	-0.0883	0.0887	-0.262	0.0854	0.941	0.834	1.06	0.339	1	loglinear	Cellular Stress, Epigenetic Regulation, Notch	NM_010413.3:564
Lig1-mRNA	0.241	0.244	-0.237	0.719	1.18	0.848	1.65	0.343	1	lm.nb	Cell Cycle, DNA Damage	NM_001083188.1:1456
Dnmt3a-mRNA	-0.0964	0.0978	-0.288	0.0953	0.935	0.819	1.07	0.344	1	loglinear	Epigenetic Regulation	NM_007872.4:7160
Igf2r-mRNA	-0.14	0.142	-0.418	0.138	0.908	0.749	1.1	0.344	1	lm.nb	Microglia Function, Neurons and Neurotransmission	NM_010515.1:2585
Slc17a7-mRNA	-0.105	0.106	-0.313	0.104	0.93	0.805	1.07	0.345	1	loglinear	Neurons and Neurotransmission	NM_182993.2:530
Ttr-mRNA	-0.294	0.299	-0.881	0.293	0.816	0.543	1.23	0.346	1	lm.nb	Matrix Remodeling	NM_013697.4:855
Tmem88b-mRNA	-0.195	0.199	-0.584	0.195	0.874	0.667	1.14	0.346	1	lm.nb		NM_001033394.3:1122
Map2k1-mRNA	0.037	0.0377	-0.037	0.111	1.03	0.975	1.08	0.346	1	loglinear	Adaptive Immune Response, Angiogenesis, Autophagy, Cytokine Signaling, Growth Factor Signaling, Innate Immune Response, Insulin Signaling, Microglia Function	NM_008927.3:1695
Tmem204-mRNA	0.44	0.449	-0.441	1.32	1.36	0.737	2.5	0.347	1	lm.nb	Microglia Function	NM_001001183.1:1006
Pros1-mRNA	0.141	0.144	-0.141	0.422	1.1	0.907	1.34	0.347	1	loglinear	Autophagy	NM_011173.2:2720
Ulk1-mRNA	0.0827	0.0847	-0.0833	0.249	1.06	0.944	1.19	0.348	1	loglinear	Autophagy, Cellular Stress	NM_009469.3:4050
Bard1-mRNA	0.594	0.609	-0.599	1.79	1.51	0.66	3.45	0.349	1	lm.nb	Cell Cycle, DNA Damage	NM_007525.3:306
Irak3-mRNA	0.478	0.496	-0.494	1.45	1.39	0.71	2.73	0.354	1	lm.nb	Apoptosis, Cytokine Signaling, Innate Immune Response	NM_028679.3:2608
Dusp7-mRNA	-0.0829	0.0861	-0.252	0.0858	0.944	0.84	1.06	0.354	1	loglinear	Adaptive Immune Response, Angiogenesis, Cytokine Signaling, Growth Factor Signaling, Innate Immune Response, Insulin Signaling, Microglia Function	NM_153459.4:2094
Rps21-mRNA	-0.0921	0.096	-0.28	0.0962	0.938	0.823	1.07	0.357	1	loglinear	Microglia Function	NM_025587.2:153
Cdk20-mRNA	0.148	0.154	-0.155	0.45	1.11	0.898	1.37	0.357	1	lm.nb	Cell Cycle	NM_053180.2:352
Ppp3cb-mRNA	0.0384	0.0413	-0.0426	0.119	1.03	0.971	1.09	0.371	1	loglinear	Adaptive Immune Response, Apoptosis, Growth Factor Signaling, Innate Immune Response, Wnt	NM_008914.2:2950
Tm4sf1-mRNA	0.218	0.236	-0.244	0.68	1.16	0.845	1.6	0.372	1	lm.nb	Astrocyte Function	NM_008536.3:652
Srgn-mRNA	0.432	0.471	-0.491	1.35	1.35	0.712	2.56	0.377	1	lm.nb	Astrocyte Function, Inflammatory Signaling	NM_011157.2:168
Eef2k-mRNA	0.126	0.137	-0.143	0.394	1.09	0.906	1.31	0.378	1	loglinear	Growth Factor Signaling, Insulin Signaling, Microglia Function	NM_007908.3:1166
S100a10-mRNA	0.0686	0.0753	-0.079	0.216	1.05	0.947	1.16	0.38	1	loglinear	Astrocyte Function	NM_009112.2:154
Nrgn-mRNA	-0.0945	0.104	-0.298	0.109	0.937	0.814	1.08	0.38	1	lm.nb	Neurons and Neurotransmission	NM_022029.2:192
Mapk10-mRNA	-0.04	0.0439	-0.126	0.0461	0.973	0.916	1.03	0.381	1	loglinear	Adaptive Immune Response, Apoptosis, Autophagy, Cellular Stress, Growth Factor Signaling, Innate Immune Response, Wnt	NM_001081567.1:1496
Nfkb2-mRNA	0.476	0.524	-0.55	1.5	1.39	0.683	2.83	0.381	1	lm.nb	Apoptosis, Cytokine Signaling, Growth Factor Signaling, Inflammatory Signaling, Innate Immune Response, NF-kB	NM_019408.2:1150
Stat1-mRNA	0.185	0.204	-0.215	0.586	1.14	0.862	1.5	0.382	1	lm.nb	Cytokine Signaling, Growth Factor Signaling, Inflammatory Signaling, Microglia Function	NM_009283.3:1590
Gria4-mRNA	-0.109	0.12	-0.345	0.127	0.927	0.787	1.09	0.383	1	loglinear	Neurons and Neurotransmission	NM_001113180.1:1274
Sirt1-mRNA	0.123	0.136	-0.144	0.391	1.09	0.905	1.31	0.384	1	lm.nb	Carbohydrate Metabolism, Cellular Stress, Epigenetic Regulation	NM_019812.2:843
Setd7-mRNA	0.18	0.2	-0.213	0.572	1.13	0.863	1.49	0.387	1	lm.nb	Epigenetic Regulation	NM_080793.5:3905
Mog-mRNA	-0.152	0.17	-0.485	0.181	0.9	0.715	1.13	0.389	1	lm.nb	Oligodendrocyte Function	NM_010814.2:750
Atm-mRNA	-0.133	0.15	-0.428	0.161	0.912	0.744	1.12	0.391	1	lm.nb	Apoptosis, Cell Cycle, Cellular Stress, DNA Damage, NF-kB	NM_007499.2:5543
Rps2-mRNA	-0.0526	0.0591	-0.168	0.0633	0.964	0.89	1.04	0.391	1	loglinear	Microglia Function	NM_008503.5:304
Sox10-mRNA	-0.112	0.126	-0.359	0.135	0.925	0.78	1.1	0.393	1	lm.nb	Oligodendrocyte Function	XM_128139.6:2646
Traf6-mRNA	0.0973	0.11	-0.118	0.313	1.07	0.921	1.24	0.393	1	loglinear	Adaptive Immune Response, Apoptosis, Autophagy, Cytokine Signaling, Growth Factor Signaling, Innate Immune Response, NF-kB	NM_009424.2:980
Atg14-mRNA	0.0665	0.0752	-0.0808	0.214	1.05	0.946	1.16	0.393	1	loglinear	Autophagy, Cellular Stress	NM_172599.4:204
Dlx1-mRNA	0.254	0.287	-0.309	0.817	1.19	0.807	1.76	0.394	1	lm.nb	Neurons and Neurotransmission	NM_010053.1:2052
Kmt2c-mRNA	0.143	0.161	-0.174	0.459	1.1	0.887	1.37	0.394	1	lm.nb	Epigenetic Regulation	NM_001081383.1:7075
Agt-mRNA	0.223	0.254	-0.274	0.721	1.17	0.827	1.65	0.396	1	lm.nb	Astrocyte Function	NM_007428.3:881
Birc3-mRNA	0.415	0.473	-0.512	1.34	1.33	0.701	2.54	0.397	1	lm.nb	Apoptosis, Cytokine Signaling, Inflammatory Signaling, Innate Immune Response, NF-kB	NM_007464.3:425
Prkaca-mRNA	0.0525	0.0605	-0.066	0.171	1.04	0.955	1.13	0.402	1	loglinear	Adaptive Immune Response, Angiogenesis, Apoptosis, Autophagy, Cell Cycle, Cytokine Signaling, Growth Factor Signaling, Lipid Metabolism, Neurons and Neurotransmission, Wnt	NM_008854.3:699
Atr-mRNA	-0.139	0.161	-0.454	0.176	0.908	0.73	1.13	0.403	1	lm.nb	Apoptosis, Cell Cycle, Cellular Stress, DNA Damage	NM_019864.1:4392
Fbln5-mRNA	0.227	0.27	-0.302	0.756	1.17	0.811	1.69	0.417	1	lm.nb	Astrocyte Function, Matrix Remodeling	NM_011812.4:2138
Fos-mRNA	0.244	0.29	-0.325	0.813	1.18	0.798	1.76	0.418	1	lm.nb	Adaptive Immune Response, Cellular Stress, Growth Factor Signaling, Innate Immune Response, Neurons and Neurotransmission	NM_010234.2:1330
Irf3-mRNA	-0.191	0.229	-0.639	0.256	0.876	0.642	1.19	0.418	1	lm.nb	Apoptosis, Cytokine Signaling, Inflammatory Signaling, Innate Immune Response	NM_016849.4:526
Eomes-mRNA	0.644	0.78	-0.885	2.17	1.56	0.542	4.51	0.425	1	lm.nb		NM_010136.2:2665
Bnip3l-mRNA	-0.0511	0.062	-0.173	0.0704	0.965	0.887	1.05	0.426	1	loglinear	Apoptosis, Autophagy	NM_009761.3:1738
Vps4b-mRNA	0.122	0.148	-0.169	0.413	1.09	0.889	1.33	0.429	1	lm.nb	Autophagy, Neurons and Neurotransmission	NM_009190.2:640
Fen1-mRNA	0.118	0.146	-0.168	0.404	1.08	0.89	1.32	0.436	1	loglinear	Cell Cycle, DNA Damage	NM_001271614.1:1880
Smarca4-mRNA	-0.0631	0.0783	-0.217	0.0904	0.957	0.861	1.06	0.436	1	loglinear	Epigenetic Regulation, Wnt	NM_011417.2:3540
Nefl-mRNA	0.124	0.154	-0.178	0.425	1.09	0.884	1.34	0.437	1	lm.nb	Adaptive Immune Response, Angiogenesis, Cytokine Signaling, Growth Factor Signaling, Insulin Signaling, Neurons and Neurotransmission	NM_010910.1:1303
Tubb3-mRNA	0.0391	0.0494	-0.0578	0.136	1.03	0.961	1.1	0.444	1	loglinear	Adaptive Immune Response, Apoptosis, Cell Cycle, Neurons and Neurotransmission	NM_023279.2:179
Plekhm1-mRNA	0.145	0.184	-0.215	0.505	1.11	0.862	1.42	0.444	1	lm.nb	Oligodendrocyte Function	NM_183034.1:3060
Zfp367-mRNA	0.0681	0.0863	-0.101	0.237	1.05	0.932	1.18	0.446	1	loglinear	Microglia Function	NM_175494.4:1235
P2rx7-mRNA	-0.418	0.534	-1.46	0.628	0.749	0.363	1.55	0.449	1	lm.nb	Innate Immune Response, Microglia Function, Neurons and Neurotransmission	NM_001038839.2:378
Fyn-mRNA	0.0439	0.0568	-0.0675	0.155	1.03	0.954	1.11	0.455	1	loglinear	Adaptive Immune Response, Angiogenesis, Autophagy, Cytokine Signaling, Growth Factor Signaling, Innate Immune Response, Insulin Signaling, Microglia Function	NM_008054.2:1030
Mapt-mRNA	-0.0538	0.0702	-0.192	0.0839	0.963	0.876	1.06	0.458	1	loglinear	Apoptosis, Cellular Stress, Growth Factor Signaling, Neurons and Neurotransmission	NM_001038609.2:1202
Lmna-mRNA	0.0873	0.114	-0.137	0.312	1.06	0.909	1.24	0.461	1	lm.nb	Apoptosis, Cell Cycle, Microglia Function	NM_001002011.2:1611
Tmem144-mRNA	-0.223	0.293	-0.797	0.351	0.857	0.575	1.28	0.461	1	lm.nb	Microglia Function	NM_027495.4:1525
Plcg2-mRNA	-0.31	0.409	-1.11	0.49	0.806	0.463	1.4	0.462	1	lm.nb	Adaptive Immune Response, Growth Factor Signaling, Innate Immune Response, NF-kB	NM_172285.1:978
Kdm4c-mRNA	-0.0702	0.0928	-0.252	0.112	0.953	0.84	1.08	0.464	1	loglinear	Epigenetic Regulation	NM_144787.1:2859
Parp2-mRNA	-0.0806	0.107	-0.291	0.13	0.946	0.817	1.09	0.468	1	loglinear	DNA Damage	NM_009632.2:1325
Fscn1-mRNA	-0.0829	0.111	-0.299	0.134	0.944	0.813	1.1	0.468	1	lm.nb	Microglia Function	NM_007984.2:1645
Casp2-mRNA	-0.138	0.185	-0.5	0.224	0.909	0.707	1.17	0.469	1	lm.nb	Apoptosis, Growth Factor Signaling, Innate Immune Response	NM_007610.1:420
Hat1-mRNA	-0.0549	0.0739	-0.2	0.0899	0.963	0.871	1.06	0.472	1	loglinear	Epigenetic Regulation	NM_026115.4:1270
Csk-mRNA	0.168	0.227	-0.277	0.613	1.12	0.826	1.53	0.473	1	lm.nb	Adaptive Immune Response, Angiogenesis, Autophagy, Growth Factor Signaling, Insulin Signaling	NM_007783.2:268
Itgb5-mRNA	-0.124	0.168	-0.453	0.205	0.917	0.73	1.15	0.473	1	lm.nb	Adaptive Immune Response, Growth Factor Signaling, Matrix Remodeling	NM_001145884.1:1270
Rela-mRNA	0.109	0.147	-0.179	0.397	1.08	0.883	1.32	0.474	1	lm.nb	Adaptive Immune Response, Apoptosis, Cellular Stress, Cytokine Signaling, Growth Factor Signaling, Inflammatory Signaling, Innate Immune Response, NF-kB	NM_009045.4:645
Bax-mRNA	-0.0818	0.111	-0.299	0.136	0.945	0.813	1.1	0.475	1	loglinear	Apoptosis, DNA Damage	NM_007527.3:735
Kat2a-mRNA	-0.0932	0.128	-0.344	0.157	0.937	0.788	1.12	0.48	1	loglinear	Epigenetic Regulation, Notch	NM_020004.5:1700
Kit-mRNA	0.102	0.14	-0.173	0.376	1.07	0.887	1.3	0.481	1	lm.nb	Adaptive Immune Response, Angiogenesis, Cytokine Signaling, Growth Factor Signaling, Insulin Signaling	NM_001122733.1:4275
Ccng2-mRNA	0.112	0.154	-0.19	0.414	1.08	0.876	1.33	0.482	1	lm.nb	Cell Cycle, DNA Damage	NM_007635.4:1536
Dlg4-mRNA	-0.119	0.165	-0.442	0.204	0.921	0.736	1.15	0.484	1	lm.nb	Adaptive Immune Response, Angiogenesis, Cytokine Signaling, Growth Factor Signaling, Insulin Signaling, Neurons and Neurotransmission	NM_001109752.1:1866
Bad-mRNA	0.0937	0.13	-0.161	0.349	1.07	0.894	1.27	0.485	1	lm.nb	Adaptive Immune Response, Apoptosis, Autophagy, Cellular Stress, Growth Factor Signaling	NM_007522.3:1146
Ikbkg-mRNA	0.104	0.145	-0.18	0.388	1.07	0.883	1.31	0.486	1	loglinear	Adaptive Immune Response, Apoptosis, Cytokine Signaling, Growth Factor Signaling, Inflammatory Signaling, Innate Immune Response, NF-kB	NM_178590.2:525
Pmp22-mRNA	0.206	0.287	-0.357	0.768	1.15	0.781	1.7	0.487	1	lm.nb	Microglia Function	NM_008885.2:395
Ldlrad3-mRNA	0.155	0.217	-0.271	0.581	1.11	0.829	1.5	0.488	1	loglinear	Microglia Function	NM_178886.2:1570
Epg5-mRNA	-0.0692	0.0971	-0.26	0.121	0.953	0.835	1.09	0.49	1	loglinear	Autophagy	NM_001195633.1:2436
Kdm4b-mRNA	-0.0561	0.0787	-0.21	0.0982	0.962	0.864	1.07	0.49	1	loglinear	DNA Damage, Epigenetic Regulation	NM_172132.1:3704
Igf1r-mRNA	-0.0784	0.111	-0.296	0.139	0.947	0.815	1.1	0.493	1	loglinear	Apoptosis, Autophagy, Carbohydrate Metabolism, Growth Factor Signaling, Insulin Signaling	NM_010513.2:3390
Hsd11b1-mRNA	-0.106	0.15	-0.399	0.188	0.929	0.758	1.14	0.494	1	lm.nb		NM_008288.2:110
Sesn2-mRNA	0.122	0.174	-0.22	0.464	1.09	0.859	1.38	0.497	1	loglinear	DNA Damage	NM_144907.1:1416
Pacsin1-mRNA	-0.0506	0.0727	-0.193	0.0918	0.966	0.875	1.07	0.499	1	loglinear	Microglia Function	NM_011861.3:2936
H2-T23-mRNA	-0.274	0.393	-1.04	0.496	0.827	0.485	1.41	0.499	1	lm.nb	Adaptive Immune Response, Astrocyte Function, Inflammatory Signaling, Innate Immune Response, Matrix Remodeling	NM_010398.3:365
Rpl36al-mRNA	-0.0424	0.0609	-0.162	0.077	0.971	0.894	1.05	0.5	1	loglinear	Microglia Function	NM_025589.4:74
Tspan18-mRNA	0.534	0.768	-0.971	2.04	1.45	0.51	4.11	0.5	1	lm.nb	Microglia Function	NM_183180.2:1008
Padi2-mRNA	0.16	0.23	-0.291	0.611	1.12	0.817	1.53	0.5	1	lm.nb	Astrocyte Function, Epigenetic Regulation	NM_008812.2:1016
Sall1-mRNA	-0.151	0.218	-0.578	0.275	0.9	0.67	1.21	0.5	1	lm.nb	Epigenetic Regulation	NM_021390.3:4875
Prkar2a-mRNA	0.0334	0.0484	-0.0614	0.128	1.02	0.958	1.09	0.503	1	loglinear	Apoptosis, Growth Factor Signaling	NM_008924.2:2135
Bin1-mRNA	-0.0339	0.0498	-0.132	0.0636	0.977	0.913	1.05	0.508	1	loglinear	Inflammatory Signaling	NM_001083334.1:1400
Fcgr1-mRNA	0.269	0.395	-0.505	1.04	1.21	0.705	2.06	0.509	1	lm.nb	Adaptive Immune Response, Autophagy, Inflammatory Signaling	NM_010186.5:185
Bola2-mRNA	0.0652	0.0964	-0.124	0.254	1.05	0.918	1.19	0.512	1	loglinear	Microglia Function	NM_175103.3:94
Ptgs2-mRNA	0.135	0.2	-0.257	0.527	1.1	0.837	1.44	0.513	1	lm.nb	Astrocyte Function, Cellular Stress, Innate Immune Response, Lipid Metabolism, Microglia Function, NF-kB	NM_011198.3:675
Kcnj10-mRNA	-0.0989	0.147	-0.386	0.189	0.934	0.765	1.14	0.513	1	lm.nb	Astrocyte Function, Neurons and Neurotransmission	NM_001039484.1:400
Apex1-mRNA	0.053	0.0787	-0.101	0.207	1.04	0.932	1.15	0.513	1	loglinear	Cell Cycle, DNA Damage	NM_009687.2:289
Hdac2-mRNA	-0.0515	0.0775	-0.203	0.1	0.965	0.869	1.07	0.519	1	loglinear	Cell Cycle, Cellular Stress, Epigenetic Regulation, Growth Factor Signaling, Notch	NM_008229.2:1010
Pten-mRNA	0.0452	0.0683	-0.0885	0.179	1.03	0.94	1.13	0.52	1	loglinear	Adaptive Immune Response, Autophagy, DNA Damage, Growth Factor Signaling, Lipid Metabolism	NM_008960.2:5160
Bcl2l11-mRNA	-0.291	0.44	-1.15	0.571	0.817	0.45	1.49	0.521	1	lm.nb	Apoptosis, Growth Factor Signaling	NM_001284410.1:236
Irak4-mRNA	0.295	0.46	-0.605	1.2	1.23	0.657	2.29	0.532	1	lm.nb	Apoptosis, Cytokine Signaling, Innate Immune Response, NF-kB	NM_029926.5:250
Pla2g5-mRNA	-0.355	0.563	-1.46	0.748	0.782	0.364	1.68	0.54	1	lm.nb	Autophagy, Growth Factor Signaling	NM_001122954.1:1540
Bcas1-mRNA	-0.103	0.164	-0.425	0.219	0.931	0.745	1.16	0.541	1	lm.nb	Oligodendrocyte Function	NM_029815.2:932
Hells-mRNA	0.184	0.297	-0.397	0.765	1.14	0.759	1.7	0.547	1	lm.nb	Apoptosis	NM_008234.3:1082
Map2k4-mRNA	-0.04	0.0645	-0.166	0.0864	0.973	0.891	1.06	0.547	1	loglinear	Adaptive Immune Response, Apoptosis, Cellular Stress, Growth Factor Signaling, Innate Immune Response	NM_009157.4:1335
Fa2h-mRNA	-0.106	0.172	-0.444	0.232	0.929	0.735	1.17	0.551	1	lm.nb	Lipid Metabolism, Oligodendrocyte Function	NM_178086.3:644
Gstm1-mRNA	0.189	0.309	-0.416	0.794	1.14	0.749	1.73	0.552	1	lm.nb	Cellular Stress, Inflammatory Signaling	NM_010358.5:50
Kdm5c-mRNA	-0.0839	0.138	-0.354	0.186	0.944	0.783	1.14	0.553	1	lm.nb	Epigenetic Regulation	NM_013668.3:750
Egfr-mRNA	0.235	0.387	-0.524	0.994	1.18	0.695	1.99	0.555	1	lm.nb	Adaptive Immune Response, Angiogenesis, Astrocyte Function, Cytokine Signaling, Growth Factor Signaling, Insulin Signaling	NM_207655.2:1335
Pllp-mRNA	-0.374	0.625	-1.6	0.852	0.772	0.33	1.81	0.561	1	lm.nb	Oligodendrocyte Function	NM_026385.3:345
Tpd52-mRNA	0.0237	0.0399	-0.0546	0.102	1.02	0.963	1.07	0.564	1	loglinear	Microglia Function, Neurons and Neurotransmission	NM_001025262.1:2054
Becn1-mRNA	-0.0313	0.0529	-0.135	0.0724	0.979	0.911	1.05	0.565	1	loglinear	Autophagy, Cellular Stress	NM_019584.3:1145
Arhgap24-mRNA	-0.098	0.167	-0.426	0.23	0.934	0.745	1.17	0.569	1	lm.nb	Microglia Function	NM_029270.2:1164
Vav1-mRNA	0.326	0.561	-0.773	1.42	1.25	0.585	2.68	0.572	1	lm.nb	Adaptive Immune Response, Angiogenesis, Autophagy, Cytokine Signaling, Growth Factor Signaling, Innate Immune Response	NM_011691.4:1640
Rad1-mRNA	-0.0852	0.148	-0.375	0.204	0.943	0.771	1.15	0.575	1	lm.nb	Cell Cycle, DNA Damage	NM_011232.2:406
Vamp7-mRNA	-0.0333	0.058	-0.147	0.0805	0.977	0.903	1.06	0.577	1	loglinear	Autophagy, Neurons and Neurotransmission	NM_011515.4:390
Mcm6-mRNA	0.0867	0.152	-0.21	0.384	1.06	0.864	1.3	0.578	1	lm.nb	Cell Cycle	NM_008567.1:1118
Ptpn6-mRNA	0.312	0.549	-0.765	1.39	1.24	0.588	2.62	0.581	1	lm.nb	Adaptive Immune Response, Cytokine Signaling, Growth Factor Signaling, Inflammatory Signaling, Innate Immune Response	NM_013545.2:1691
Ngf-mRNA	-0.132	0.237	-0.597	0.333	0.912	0.661	1.26	0.588	1	lm.nb	Apoptosis, Growth Factor Signaling	NM_001112698.1:630
Eed-mRNA	0.0592	0.106	-0.149	0.268	1.04	0.902	1.2	0.589	1	loglinear	Cellular Stress, Epigenetic Regulation	NM_021876.3:1000
Ncor1-mRNA	0.0814	0.147	-0.207	0.369	1.06	0.867	1.29	0.59	1	lm.nb	Epigenetic Regulation, Growth Factor Signaling, Notch	NM_011308.2:211
Grn-mRNA	-0.0462	0.0838	-0.21	0.118	0.968	0.864	1.09	0.592	1	loglinear	Microglia Function	NM_008175.3:2010
Suv39h2-mRNA	0.117	0.212	-0.299	0.532	1.08	0.813	1.45	0.593	1	loglinear	Epigenetic Regulation	NM_022724.4:1427
Creb1-mRNA	0.068	0.124	-0.175	0.311	1.05	0.886	1.24	0.594	1	loglinear	Adaptive Immune Response, Carbohydrate Metabolism, DNA Damage, Growth Factor Signaling, Innate Immune Response, Neurons and Neurotransmission, Notch	NM_001037726.1:2734
Lyn-mRNA	0.172	0.317	-0.448	0.792	1.13	0.733	1.73	0.597	1	lm.nb	Adaptive Immune Response, Autophagy, Cytokine Signaling, Growth Factor Signaling, NF-kB	NM_010747.1:1725
Rad9a-mRNA	0.128	0.236	-0.334	0.59	1.09	0.793	1.51	0.597	1	lm.nb	Cell Cycle, DNA Damage	NM_011237.2:490
Mmp14-mRNA	0.168	0.309	-0.438	0.773	1.12	0.738	1.71	0.598	1	lm.nb	Cellular Stress, Innate Immune Response, Matrix Remodeling, Microglia Function	NM_008608.3:554
Birc2-mRNA	0.0333	0.0618	-0.0878	0.154	1.02	0.941	1.11	0.6	1	loglinear	Apoptosis, Cytokine Signaling, Innate Immune Response, NF-kB	NM_007465.2:1230
Brd3-mRNA	0.0343	0.0643	-0.0916	0.16	1.02	0.938	1.12	0.603	1	loglinear	Epigenetic Regulation	NM_001113573.1:2690
Fcer1g-mRNA	0.226	0.424	-0.605	1.06	1.17	0.657	2.08	0.604	1	lm.nb	Adaptive Immune Response, Autophagy, Inflammatory Signaling, Innate Immune Response	NM_010185.4:264
Dlg1-mRNA	-0.032	0.0602	-0.15	0.086	0.978	0.901	1.06	0.605	1	loglinear	Neurons and Neurotransmission	NM_001252433.1:1064
Tfg-mRNA	0.0308	0.058	-0.0829	0.145	1.02	0.944	1.11	0.605	1	loglinear	Apoptosis, Neurons and Neurotransmission	NM_001252443.1:578
Gsn-mRNA	-0.0445	0.0839	-0.209	0.12	0.97	0.865	1.09	0.606	1	loglinear	Apoptosis, Microglia Function, Oligodendrocyte Function	NM_146120.3:624
Trpm4-mRNA	-0.233	0.442	-1.1	0.632	0.851	0.467	1.55	0.607	1	lm.nb	Inflammatory Signaling	NM_175130.4:1145
Brd2-mRNA	0.0412	0.0789	-0.114	0.196	1.03	0.924	1.15	0.611	1	loglinear	Epigenetic Regulation	NM_010238.3:2800
Rpl9-mRNA	0.0357	0.0687	-0.0989	0.17	1.03	0.934	1.13	0.613	1	loglinear	Microglia Function	NM_011292.2:142
Fcgr3-mRNA	0.158	0.304	-0.437	0.752	1.12	0.738	1.68	0.613	1	lm.nb	Adaptive Immune Response, Autophagy, Inflammatory Signaling, Innate Immune Response	NM_010188.5:1175
Mbd3-mRNA	0.0389	0.0757	-0.109	0.187	1.03	0.927	1.14	0.616	1	loglinear	Epigenetic Regulation	NM_013595.2:420
Asb2-mRNA	0.249	0.497	-0.726	1.22	1.19	0.605	2.34	0.626	1	lm.nb	Adaptive Immune Response, Microglia Function	NM_023049.1:996
Cflar-mRNA	0.106	0.212	-0.31	0.522	1.08	0.806	1.44	0.627	1	lm.nb	Apoptosis, Autophagy, Innate Immune Response, NF-kB	NM_207653.3:990
Itgam-mRNA	-0.333	0.672	-1.65	0.983	0.794	0.319	1.98	0.629	1	lm.nb	Autophagy, Innate Immune Response, Matrix Remodeling	NM_001082960.1:3025
Dnmt1-mRNA	0.0931	0.189	-0.278	0.464	1.07	0.825	1.38	0.632	1	lm.nb	Epigenetic Regulation	NM_010066.3:2380
Ldha-mRNA	-0.0739	0.151	-0.369	0.221	0.95	0.774	1.17	0.632	1	lm.nb	Microglia Function	NM_010699.2:1354
Nod1-mRNA	0.172	0.35	-0.515	0.859	1.13	0.7	1.81	0.633	1	lm.nb	Autophagy, Cytokine Signaling, Innate Immune Response	NM_172729.2:1446
Ogg1-mRNA	0.151	0.308	-0.453	0.755	1.11	0.73	1.69	0.634	1	lm.nb	DNA Damage	NM_010957.4:168
H2afx-mRNA	-0.0424	0.0875	-0.214	0.129	0.971	0.862	1.09	0.637	1	loglinear	Cell Cycle, Cellular Stress, DNA Damage, Epigenetic Regulation, Wnt	NM_010436.2:980
Cd83-mRNA	-0.057	0.118	-0.288	0.174	0.961	0.819	1.13	0.638	1	loglinear	Microglia Function	NM_009856.2:1624
Atg7-mRNA	-0.0454	0.0942	-0.23	0.139	0.969	0.853	1.1	0.639	1	loglinear	Adaptive Immune Response, Autophagy, Cellular Stress	NM_028835.1:855
Abcc8-mRNA	-0.137	0.287	-0.699	0.426	0.91	0.616	1.34	0.642	1	lm.nb	Inflammatory Signaling, Neurons and Neurotransmission	NM_011510.3:1740
Sin3a-mRNA	0.0595	0.125	-0.186	0.305	1.04	0.879	1.24	0.643	1	loglinear	Epigenetic Regulation	NM_001110350.1:3585
Gpr62-mRNA	-0.0667	0.145	-0.351	0.217	0.955	0.784	1.16	0.654	1	loglinear	Oligodendrocyte Function	NM_001159652.1:1576
Ripk1-mRNA	0.126	0.275	-0.413	0.664	1.09	0.751	1.58	0.656	1	lm.nb	Apoptosis, Innate Immune Response, NF-kB	NM_009068.3:1246
Lamp1-mRNA	-0.0362	0.0796	-0.192	0.12	0.975	0.875	1.09	0.658	1	loglinear	Autophagy, Microglia Function	NM_010684.2:2080
Ncf1-mRNA	0.302	0.683	-1.04	1.64	1.23	0.487	3.12	0.666	1	lm.nb	Adaptive Immune Response, Angiogenesis, Cellular Stress	NM_001286037.1:970
Npl-mRNA	-0.0901	0.206	-0.493	0.313	0.939	0.71	1.24	0.669	1	lm.nb	Microglia Function	NM_028749.1:600
Wdr5-mRNA	-0.0426	0.098	-0.235	0.149	0.971	0.85	1.11	0.672	1	loglinear	Epigenetic Regulation	NM_080848.2:1704
Nlgn2-mRNA	-0.0401	0.0924	-0.221	0.141	0.973	0.858	1.1	0.672	1	loglinear	Matrix Remodeling, Neurons and Neurotransmission	NM_198862.2:1204
St8sia6-mRNA	-0.0937	0.217	-0.52	0.333	0.937	0.697	1.26	0.674	1	lm.nb	Microglia Function	NM_145838.1:1578
Dicer1-mRNA	-0.0278	0.0654	-0.156	0.1	0.981	0.898	1.07	0.678	1	loglinear	Epigenetic Regulation	NM_148948.2:5270
Ep300-mRNA	0.0467	0.111	-0.17	0.264	1.03	0.889	1.2	0.681	1	loglinear	Cell Cycle, Cellular Stress, Cytokine Signaling, DNA Damage, Epigenetic Regulation, Inflammatory Signaling, Innate Immune Response, Lipid Metabolism, Notch, Wnt	NM_177821.6:4305
Tyrobp-mRNA	-0.143	0.341	-0.811	0.526	0.906	0.57	1.44	0.684	1	lm.nb	Adaptive Immune Response, Innate Immune Response	NM_011662.2:130
Icam2-mRNA	-0.263	0.636	-1.51	0.984	0.833	0.351	1.98	0.687	1	lm.nb	Adaptive Immune Response, Innate Immune Response, Matrix Remodeling	NM_010494.1:375
Irak1-mRNA	0.0681	0.167	-0.259	0.395	1.05	0.836	1.32	0.691	1	loglinear	Apoptosis, Cytokine Signaling, Growth Factor Signaling, Innate Immune Response, NF-kB	NM_008363.2:951
Tmc7-mRNA	-0.0912	0.224	-0.53	0.347	0.939	0.693	1.27	0.691	1	lm.nb	Microglia Function	NM_172476.4:1285
Sox4-mRNA	-0.0556	0.14	-0.329	0.218	0.962	0.796	1.16	0.697	1	lm.nb	Microglia Function, Wnt	NM_009238.2:2635
Hus1-mRNA	0.0528	0.132	-0.207	0.312	1.04	0.866	1.24	0.697	1	loglinear	Cell Cycle, DNA Damage	NM_008316.2:2505
Cxcl10-mRNA	-0.363	0.918	-2.16	1.44	0.778	0.223	2.71	0.7	1	lm.nb	Astrocyte Function, Cytokine Signaling, Inflammatory Signaling, Innate Immune Response, Microglia Function	NM_021274.1:115
Casp1-mRNA	0.115	0.295	-0.463	0.692	1.08	0.726	1.62	0.704	1	lm.nb	Apoptosis, Cytokine Signaling, Innate Immune Response	NM_009807.2:259
Kdm2b-mRNA	0.0645	0.166	-0.261	0.39	1.05	0.835	1.31	0.705	1	lm.nb	Epigenetic Regulation	NM_001003953.1:3984
Cox5b-mRNA	0.0216	0.0557	-0.0876	0.131	1.02	0.941	1.09	0.705	1	loglinear	Microglia Function	NM_009942.2:332
Setdb1-mRNA	0.087	0.226	-0.356	0.53	1.06	0.781	1.44	0.707	1	lm.nb	Epigenetic Regulation	NM_018877.2:1625
Mr1-mRNA	0.0865	0.228	-0.361	0.534	1.06	0.779	1.45	0.711	1	lm.nb	Microglia Function	NM_008209.4:1360
Jam2-mRNA	-0.0481	0.127	-0.297	0.201	0.967	0.814	1.15	0.711	1	lm.nb	Matrix Remodeling, Microglia Function	NM_023844.4:1090
Brd4-mRNA	-0.0223	0.059	-0.138	0.0933	0.985	0.909	1.07	0.712	1	loglinear	Epigenetic Regulation	NM_001286630.1:1492
S1pr5-mRNA	0.172	0.457	-0.723	1.07	1.13	0.606	2.09	0.714	1	lm.nb	Neurons and Neurotransmission, Oligodendrocyte Function	NM_053190.2:840
Rad51-mRNA	0.213	0.57	-0.905	1.33	1.16	0.534	2.51	0.716	1	lm.nb	Cell Cycle, DNA Damage	NM_011234.4:286
Akt1-mRNA	0.0436	0.118	-0.187	0.274	1.03	0.878	1.21	0.718	1	lm.nb	Adaptive Immune Response, Angiogenesis, Apoptosis, Autophagy, Carbohydrate Metabolism, Cellular Stress, Cytokine Signaling, Growth Factor Signaling, Innate Immune Response, Insulin Signaling, Neurons and Neurotransmission, Wnt	NM_001165894.1:898
Abl1-mRNA	0.0506	0.137	-0.219	0.32	1.04	0.859	1.25	0.719	1	loglinear	Apoptosis, Cell Cycle, Cellular Stress, DNA Damage, Growth Factor Signaling	NM_009594.4:1378
Apoe-mRNA	-0.0266	0.0758	-0.175	0.122	0.982	0.886	1.09	0.732	1	loglinear	Astrocyte Function, Cellular Stress, Lipid Metabolism, Microglia Function, Neurons and Neurotransmission	NM_001305844.1:903
Lair1-mRNA	-0.102	0.297	-0.685	0.481	0.932	0.622	1.4	0.737	1	lm.nb	Adaptive Immune Response, Microglia Function	NM_001113474.1:1865
Pik3ca-mRNA	0.0296	0.0873	-0.142	0.201	1.02	0.906	1.15	0.741	1	loglinear	Adaptive Immune Response, Angiogenesis, Apoptosis, Autophagy, Carbohydrate Metabolism, Cytokine Signaling, Growth Factor Signaling, Innate Immune Response, Insulin Signaling, Lipid Metabolism	NM_008839.1:1255
Sod2-mRNA	0.0163	0.0482	-0.0781	0.111	1.01	0.947	1.08	0.741	1	loglinear	Cellular Stress, Microglia Function	NM_013671.3:1495
Hdc-mRNA	0.336	1.01	-1.64	2.32	1.26	0.32	4.98	0.745	1	lm.nb		NM_008230.4:745
Vegfa-mRNA	0.0407	0.124	-0.203	0.285	1.03	0.869	1.22	0.749	1	loglinear	Angiogenesis, Cellular Stress, Cytokine Signaling, Growth Factor Signaling, Microglia Function	NM_001025250.3:3015
Trim47-mRNA	-0.102	0.316	-0.723	0.518	0.932	0.606	1.43	0.752	1	lm.nb	Microglia Function	NM_001205081.1:2019
Tmem64-mRNA	0.0409	0.127	-0.208	0.289	1.03	0.866	1.22	0.753	1	lm.nb	Microglia Function	NM_181401.3:1125
Atg3-mRNA	0.0187	0.0587	-0.0963	0.134	1.01	0.935	1.1	0.756	1	loglinear	Autophagy, Cellular Stress	NM_026402.3:862
Itgav-mRNA	0.0439	0.14	-0.231	0.319	1.03	0.852	1.25	0.76	1	lm.nb	Adaptive Immune Response, Angiogenesis, Autophagy, Growth Factor Signaling, Matrix Remodeling	NM_008402.2:3145
Arid1a-mRNA	0.0171	0.0559	-0.0926	0.127	1.01	0.938	1.09	0.765	1	loglinear	Epigenetic Regulation	NM_001080819.1:5193
S1pr3-mRNA	-0.0597	0.196	-0.444	0.324	0.959	0.735	1.25	0.766	1	lm.nb	Astrocyte Function, Neurons and Neurotransmission	NM_010101.3:2939
Prkce-mRNA	-0.0142	0.0471	-0.106	0.0781	0.99	0.929	1.06	0.769	1	loglinear	Autophagy, Growth Factor Signaling	NM_011104.2:1510
Fadd-mRNA	-0.17	0.581	-1.31	0.968	0.889	0.404	1.96	0.775	1	lm.nb	Apoptosis, Innate Immune Response	NM_010175.5:2641
Slc2a1-mRNA	-0.0557	0.19	-0.429	0.318	0.962	0.743	1.25	0.775	1	lm.nb	Microglia Function	NM_011400.3:2190
Casp8-mRNA	-0.177	0.605	-1.36	1.01	0.885	0.389	2.01	0.775	1	lm.nb	Apoptosis, DNA Damage, Innate Immune Response, Microglia Function	NM_009812.2:1463
Trp53-mRNA	0.0575	0.198	-0.331	0.446	1.04	0.795	1.36	0.777	1	lm.nb	Apoptosis, Cell Cycle, Cellular Stress, DNA Damage, Growth Factor Signaling, Notch, Wnt	NM_011640.1:1835
Pld2-mRNA	-0.07	0.242	-0.545	0.405	0.953	0.686	1.32	0.778	1	lm.nb	Autophagy, Growth Factor Signaling	NM_008876.2:1134
Kdm4d-mRNA	0.162	0.566	-0.946	1.27	1.12	0.519	2.41	0.779	1	lm.nb	Epigenetic Regulation	NM_173433.2:2255
Pld1-mRNA	0.0955	0.338	-0.567	0.758	1.07	0.675	1.69	0.782	1	lm.nb	Autophagy, Growth Factor Signaling	NM_001164056.1:520
Bmi1-mRNA	0.0342	0.121	-0.203	0.272	1.02	0.869	1.21	0.782	1	loglinear	Cellular Stress, Epigenetic Regulation	NM_007552.4:3354
Bak1-mRNA	-0.0382	0.136	-0.305	0.229	0.974	0.809	1.17	0.784	1	loglinear	Apoptosis	NM_007523.2:470
Rps3-mRNA	-0.0321	0.118	-0.263	0.199	0.978	0.833	1.15	0.79	1	loglinear	Microglia Function	NM_012052.2:886
Mre11a-mRNA	-0.0298	0.109	-0.244	0.184	0.98	0.844	1.14	0.79	1	loglinear	DNA Damage	NM_018736.2:2376
Emcn-mRNA	-0.108	0.397	-0.885	0.67	0.928	0.541	1.59	0.79	1	lm.nb		NM_001163522.1:230
Psen2-mRNA	-0.0671	0.247	-0.551	0.417	0.955	0.682	1.34	0.79	1	lm.nb	Growth Factor Signaling, Microglia Function, Notch	NM_001128605.1:560
Cln3-mRNA	-0.0628	0.232	-0.518	0.392	0.957	0.699	1.31	0.791	1	lm.nb	Autophagy	NM_001146311.1:378
Il10rb-mRNA	-0.0746	0.277	-0.618	0.469	0.95	0.651	1.38	0.792	1	lm.nb	Cytokine Signaling, Microglia Function	NM_008349.5:465
Stx18-mRNA	-0.0273	0.102	-0.228	0.173	0.981	0.854	1.13	0.794	1	loglinear	Autophagy	NM_026959.2:770
Cntnap2-mRNA	-0.0235	0.0882	-0.196	0.149	0.984	0.873	1.11	0.794	1	loglinear	Matrix Remodeling, Neurons and Neurotransmission	NM_001004357.2:3985
Tcirg1-mRNA	-0.0551	0.208	-0.464	0.353	0.962	0.725	1.28	0.796	1	lm.nb	Autophagy, Growth Factor Signaling, Insulin Signaling	NM_001136091.1:1345
Hmox1-mRNA	0.116	0.441	-0.747	0.98	1.08	0.596	1.97	0.796	1	lm.nb	Cellular Stress	NM_010442.2:610
Chek1-mRNA	-0.163	0.639	-1.42	1.09	0.893	0.375	2.13	0.803	1	lm.nb	Cell Cycle, DNA Damage, Growth Factor Signaling	NM_007691.5:1220
Enpp6-mRNA	-0.0617	0.244	-0.539	0.416	0.958	0.688	1.33	0.804	1	lm.nb	Oligodendrocyte Function	NM_177304.3:922
Gal3st1-mRNA	-0.106	0.42	-0.928	0.717	0.929	0.525	1.64	0.806	1	lm.nb	Lipid Metabolism, Oligodendrocyte Function	NM_001177691.1:1197
Csf1-mRNA	0.0336	0.138	-0.236	0.303	1.02	0.849	1.23	0.811	1	lm.nb	Astrocyte Function, Autophagy, Cytokine Signaling, Growth Factor Signaling, Innate Immune Response, Microglia Function	NM_001113530.1:833
C3-mRNA	0.165	0.675	-1.16	1.49	1.12	0.448	2.8	0.811	1	lm.nb	Adaptive Immune Response, Autophagy, Inflammatory Signaling, Innate Immune Response, Microglia Function	XM_011246258.1:2702
Mapk14-mRNA	-0.0212	0.0867	-0.191	0.149	0.985	0.876	1.11	0.811	1	loglinear	Angiogenesis, Autophagy, Cellular Stress, Growth Factor Signaling, Innate Immune Response	NM_011951.2:1420
Dock2-mRNA	-0.17	0.7	-1.54	1.2	0.889	0.343	2.3	0.812	1	lm.nb	Autophagy	NM_033374.3:2410
Kdm1a-mRNA	0.00636	0.0263	-0.0452	0.0579	1	0.969	1.04	0.813	1	loglinear	Epigenetic Regulation	NM_133872.1:1263
Atg5-mRNA	-0.02	0.083	-0.183	0.143	0.986	0.881	1.1	0.813	1	loglinear	Autophagy, Cellular Stress, Innate Immune Response	NM_001314013.1:262
Fancc-mRNA	-0.0555	0.23	-0.506	0.395	0.962	0.704	1.31	0.813	1	lm.nb	DNA Damage	NM_007985.2:1115
Gjb1-mRNA	-0.0643	0.272	-0.598	0.469	0.956	0.661	1.38	0.817	1	lm.nb	Neurons and Neurotransmission, Oligodendrocyte Function	NM_008124.2:113
Tgfb1-mRNA	0.0931	0.4	-0.692	0.878	1.07	0.619	1.84	0.82	1	lm.nb	Cell Cycle, Cytokine Signaling, Growth Factor Signaling, Matrix Remodeling, Microglia Function	NM_011577.1:1470
Irf2-mRNA	-0.0204	0.0888	-0.194	0.154	0.986	0.874	1.11	0.822	1	loglinear	Apoptosis, Inflammatory Signaling, Innate Immune Response	NM_008391.2:440
Pink1-mRNA	-0.0178	0.0782	-0.171	0.135	0.988	0.888	1.1	0.824	1	loglinear	Autophagy, Cellular Stress	NM_026880.2:688
Ripk2-mRNA	-0.0593	0.267	-0.583	0.464	0.96	0.668	1.38	0.828	1	lm.nb	Adaptive Immune Response, Apoptosis, Cytokine Signaling, Growth Factor Signaling, Innate Immune Response	NM_138952.3:830
Blm-mRNA	0.0629	0.286	-0.497	0.623	1.04	0.709	1.54	0.829	1	lm.nb	Cell Cycle, DNA Damage	NM_001042527.2:264
Ago4-mRNA	-0.127	0.583	-1.27	1.01	0.915	0.415	2.02	0.831	1	lm.nb	Adaptive Immune Response, Cellular Stress, Epigenetic Regulation, Growth Factor Signaling, Notch, Wnt	NM_153177.3:1576
Rala-mRNA	-0.0104	0.0487	-0.106	0.0851	0.993	0.929	1.06	0.835	1	loglinear	Autophagy, Growth Factor Signaling, Neurons and Neurotransmission	NM_019491.5:605
C3ar1-mRNA	-0.122	0.586	-1.27	1.03	0.919	0.414	2.04	0.838	1	lm.nb	Microglia Function, Neurons and Neurotransmission	NM_009779.2:555
Il15ra-mRNA	0.0982	0.48	-0.842	1.04	1.07	0.558	2.05	0.841	1	lm.nb	Cytokine Signaling, Inflammatory Signaling	NM_008358.2:800
Mcm5-mRNA	0.0372	0.184	-0.323	0.398	1.03	0.799	1.32	0.843	1	lm.nb	Cell Cycle, Inflammatory Signaling	NM_008566.2:2244
Prkar1a-mRNA	0.00823	0.042	-0.0741	0.0906	1.01	0.95	1.06	0.848	1	loglinear	Apoptosis, Growth Factor Signaling	NM_021880.2:2235
Xrcc6-mRNA	0.0253	0.135	-0.24	0.29	1.02	0.847	1.22	0.855	1	lm.nb	DNA Damage, Innate Immune Response	NM_010247.2:1640
Atp6v1a-mRNA	-0.00693	0.0397	-0.0847	0.0709	0.995	0.943	1.05	0.864	1	loglinear	Growth Factor Signaling, Insulin Signaling, Microglia Function	NM_007508.5:434
Pttg1-mRNA	-0.00927	0.0532	-0.113	0.095	0.994	0.924	1.07	0.865	1	loglinear	Cell Cycle, DNA Damage	NM_001131054.1:288
Rad50-mRNA	0.0355	0.208	-0.373	0.444	1.02	0.772	1.36	0.868	1	loglinear	Cell Cycle, Cellular Stress, DNA Damage	NM_009012.2:4165
Nrp2-mRNA	0.0319	0.188	-0.337	0.401	1.02	0.791	1.32	0.868	1	lm.nb	Angiogenesis, Microglia Function	NM_001077403.1:610
Il6ra-mRNA	0.0478	0.284	-0.509	0.605	1.03	0.703	1.52	0.869	1	lm.nb	Cytokine Signaling, Growth Factor Signaling, Microglia Function	NM_010559.2:2825
Prdx1-mRNA	-0.0181	0.112	-0.238	0.202	0.988	0.848	1.15	0.875	1	loglinear	Cellular Stress	NM_011034.4:1131
Itga7-mRNA	-0.0764	0.478	-1.01	0.86	0.948	0.496	1.82	0.876	1	lm.nb	Astrocyte Function, Growth Factor Signaling, Matrix Remodeling	NM_008398.2:2435
Bcl2a1a-mRNA	-0.0731	0.464	-0.982	0.836	0.951	0.506	1.78	0.877	1	lm.nb	Apoptosis, NF-kB	NM_009742.3:175
Bcl2-mRNA	-0.0377	0.242	-0.513	0.438	0.974	0.701	1.35	0.879	1	lm.nb	Apoptosis, Autophagy, Cellular Stress, Cytokine Signaling, DNA Damage, Growth Factor Signaling, Innate Immune Response, Microglia Function, NF-kB	NM_009741.3:1844
Emp1-mRNA	0.102	0.669	-1.21	1.41	1.07	0.432	2.66	0.882	1	lm.nb	Astrocyte Function	NM_010128.4:1080
Fancg-mRNA	-0.0358	0.245	-0.516	0.444	0.975	0.699	1.36	0.886	1	lm.nb	DNA Damage	NM_053081.2:250
Rsad2-mRNA	-0.074	0.526	-1.11	0.958	0.95	0.465	1.94	0.891	1	lm.nb	Inflammatory Signaling, Microglia Function	NM_021384.2:3185
Amigo2-mRNA	-0.0124	0.0919	-0.193	0.168	0.991	0.875	1.12	0.895	1	loglinear	Astrocyte Function	NM_178114.4:2425
Cd33-mRNA	0.0555	0.412	-0.752	0.863	1.04	0.594	1.82	0.895	1	lm.nb	Adaptive Immune Response, Microglia Function	NM_001111058.1:598
Rrm2-mRNA	0.074	0.561	-1.03	1.17	1.05	0.491	2.26	0.897	1	lm.nb	Cell Cycle, DNA Damage, Microglia Function	NM_009104.1:265
Sumo1-mRNA	0.00444	0.0361	-0.0663	0.0752	1	0.955	1.05	0.904	1	loglinear	Cell Cycle, Cytokine Signaling, DNA Damage, Inflammatory Signaling	NM_009460.1:720
Akt2-mRNA	-0.025	0.207	-0.431	0.381	0.983	0.742	1.3	0.906	1	lm.nb	Adaptive Immune Response, Angiogenesis, Apoptosis, Autophagy, Carbohydrate Metabolism, Cytokine Signaling, Growth Factor Signaling, Innate Immune Response, Insulin Signaling, Neurons and Neurotransmission, Wnt	NM_001110208.1:2504
AI464131-mRNA	0.0337	0.279	-0.513	0.581	1.02	0.701	1.5	0.906	1	lm.nb		NM_001085515.2:1232
Crip1-mRNA	0.0245	0.208	-0.382	0.431	1.02	0.767	1.35	0.908	1	lm.nb	Microglia Function	NM_007763.3:47
Cnp-mRNA	0.0122	0.106	-0.195	0.22	1.01	0.873	1.16	0.91	1	loglinear	Oligodendrocyte Function	NM_009923.2:166
Plxnb3-mRNA	-0.0342	0.308	-0.638	0.57	0.977	0.643	1.48	0.913	1	lm.nb	Oligodendrocyte Function	NM_019587.2:2862
Myrf-mRNA	0.0126	0.117	-0.216	0.241	1.01	0.861	1.18	0.915	1	lm.nb	Oligodendrocyte Function	NM_001033481.1:4465
Relb-mRNA	-0.0211	0.2	-0.413	0.371	0.986	0.751	1.29	0.918	1	lm.nb	Cytokine Signaling, Growth Factor Signaling, Inflammatory Signaling, NF-kB	NM_009046.2:2013
Nlrp3-mRNA	-0.0841	0.813	-1.68	1.51	0.943	0.313	2.85	0.919	1	lm.nb	Innate Immune Response, Microglia Function	NM_145827.3:508
Mpg-mRNA	0.0403	0.39	-0.725	0.805	1.03	0.605	1.75	0.92	1	lm.nb	DNA Damage	NM_010822.3:276
Rad51c-mRNA	0.0418	0.408	-0.757	0.841	1.03	0.592	1.79	0.92	1	lm.nb	Cell Cycle, DNA Damage	NM_053269.3:402
Irak2-mRNA	-0.0166	0.167	-0.343	0.31	0.989	0.788	1.24	0.922	1	lm.nb	Apoptosis, Cytokine Signaling, Innate Immune Response	NM_001113553.1:485
Ptger3-mRNA	0.031	0.327	-0.61	0.672	1.02	0.655	1.59	0.926	1	lm.nb	Microglia Function, Neurons and Neurotransmission	NM_011196.2:162
Rpl29-mRNA	-0.00474	0.0511	-0.105	0.0955	0.997	0.93	1.07	0.928	1	loglinear	Microglia Function	NM_009082.2:110
Nbn-mRNA	0.011	0.125	-0.235	0.257	1.01	0.85	1.19	0.931	1	loglinear	Cell Cycle, Cellular Stress, DNA Damage	NM_013752.3:1000
Ddx58-mRNA	-0.0143	0.166	-0.34	0.312	0.99	0.79	1.24	0.933	1	loglinear	Inflammatory Signaling, Innate Immune Response, NF-kB	NM_172689.3:1751
Coa5-mRNA	-0.00913	0.11	-0.226	0.207	0.994	0.855	1.15	0.936	1	loglinear	Microglia Function	NM_198006.4:1808
Dock1-mRNA	-0.00831	0.101	-0.207	0.19	0.994	0.867	1.14	0.936	1	loglinear	Angiogenesis, Autophagy	NM_001033420.2:405
Srxn1-mRNA	-0.00697	0.0872	-0.178	0.164	0.995	0.884	1.12	0.938	1	loglinear	Cellular Stress	NM_029688.4:2010
Topbp1-mRNA	0.0145	0.19	-0.358	0.387	1.01	0.78	1.31	0.94	1	lm.nb	DNA Damage	NM_176979.5:3564
Nrm-mRNA	0.0375	0.505	-0.952	1.03	1.03	0.517	2.04	0.942	1	lm.nb	Microglia Function	NM_134122.2:466
Atp6v0e-mRNA	0.00894	0.122	-0.231	0.249	1.01	0.852	1.19	0.943	1	loglinear	Growth Factor Signaling, Insulin Signaling, Microglia Function	NM_025272.2:585
Rgl1-mRNA	-0.00565	0.0822	-0.167	0.155	0.996	0.891	1.11	0.946	1	loglinear	Growth Factor Signaling, Microglia Function	NM_016846.3:3320
Cideb-mRNA	0.0165	0.241	-0.456	0.489	1.01	0.729	1.4	0.947	1	loglinear	Apoptosis	NM_009894.3:179
Cycs-mRNA	-0.0337	0.493	-1	0.933	0.977	0.5	1.91	0.947	1	lm.nb	Apoptosis, Cellular Stress, DNA Damage	NM_007808.4:2510
Lag3-mRNA	-0.0431	0.637	-1.29	1.21	0.971	0.409	2.31	0.947	1	lm.nb		NM_008479.1:1700
Plekhb1-mRNA	-0.00736	0.116	-0.234	0.219	0.995	0.85	1.16	0.95	1	loglinear	Neurons and Neurotransmission	NM_001163184.1:1616
Nthl1-mRNA	-0.0192	0.308	-0.623	0.585	0.987	0.649	1.5	0.951	1	lm.nb	DNA Damage	NM_008743.2:34
Hps4-mRNA	-0.0105	0.173	-0.35	0.329	0.993	0.785	1.26	0.952	1	lm.nb	Microglia Function	NM_138646.3:1265
Top2a-mRNA	0.0406	0.673	-1.28	1.36	1.03	0.412	2.57	0.953	1	lm.nb	Apoptosis, Cell Cycle	NM_011623.2:1953
Igsf10-mRNA	-0.0167	0.279	-0.564	0.531	0.989	0.676	1.44	0.953	1	lm.nb	Microglia Function	NM_001162884.1:3100
Tgfa-mRNA	0.00605	0.115	-0.218	0.231	1	0.859	1.17	0.959	1	loglinear	Astrocyte Function, Microglia Function, Neurons and Neurotransmission	NM_031199.2:3360
Cdc25a-mRNA	-0.00762	0.148	-0.299	0.283	0.995	0.813	1.22	0.96	1	loglinear	Cell Cycle, DNA Damage	NM_007658.3:855
Ifih1-mRNA	0.00965	0.201	-0.385	0.404	1.01	0.766	1.32	0.963	1	lm.nb	Inflammatory Signaling, Innate Immune Response	NM_027835.2:1997
Nfkb1-mRNA	-0.01	0.209	-0.42	0.4	0.993	0.748	1.32	0.963	1	lm.nb	Adaptive Immune Response, Apoptosis, Cellular Stress, Cytokine Signaling, Growth Factor Signaling, Inflammatory Signaling, Innate Immune Response, NF-kB	NM_008689.2:2125
Gja1-mRNA	-0.00514	0.117	-0.234	0.223	0.996	0.85	1.17	0.966	1	loglinear	Astrocyte Function, Neurons and Neurotransmission	NM_010288.3:1450
Reln-mRNA	0.00799	0.19	-0.365	0.381	1.01	0.777	1.3	0.967	1	lm.nb	Growth Factor Signaling, Matrix Remodeling, Neurons and Neurotransmission	NM_011261.2:2545
Timeless-mRNA	-0.00791	0.194	-0.387	0.371	0.995	0.765	1.29	0.968	1	loglinear	Cell Cycle, DNA Damage	NM_011589.1:3720
Tarbp2-mRNA	0.00801	0.199	-0.382	0.398	1.01	0.767	1.32	0.969	1	lm.nb	Epigenetic Regulation	NM_001253795.1:813
Kdm5b-mRNA	-0.00308	0.0941	-0.188	0.181	0.998	0.878	1.13	0.974	1	loglinear	Epigenetic Regulation	NM_152895.2:3620
Tradd-mRNA	-0.0122	0.381	-0.758	0.734	0.992	0.591	1.66	0.975	1	lm.nb	Apoptosis, Innate Immune Response, NF-kB	NM_001033161.2:562
Traf2-mRNA	-0.00383	0.13	-0.259	0.252	0.997	0.836	1.19	0.977	1	lm.nb	Apoptosis, Cytokine Signaling, Growth Factor Signaling, Inflammatory Signaling, Innate Immune Response, NF-kB	NM_009422.2:1334
Entpd2-mRNA	-0.0202	0.713	-1.42	1.38	0.986	0.374	2.6	0.978	1	lm.nb	Astrocyte Function	NM_009849.2:1016
Slc6a1-mRNA	-0.00315	0.112	-0.224	0.217	0.998	0.856	1.16	0.978	1	lm.nb	Astrocyte Function, Neurons and Neurotransmission	NM_178703.4:1865
Irf1-mRNA	-0.00488	0.214	-0.424	0.415	0.997	0.745	1.33	0.982	1	lm.nb	Apoptosis, Inflammatory Signaling, Innate Immune Response	NM_008390.1:365
Pnoc-mRNA	-0.00841	0.379	-0.751	0.734	0.994	0.594	1.66	0.983	1	lm.nb		NM_001205075.1:332
Rapgef3-mRNA	-0.00265	0.14	-0.277	0.271	0.998	0.825	1.21	0.985	1	lm.nb	Adaptive Immune Response, Autophagy	NM_001177810.1:564
Rad17-mRNA	-0.00139	0.163	-0.322	0.319	0.999	0.8	1.25	0.993	1	loglinear	Cell Cycle, DNA Damage	NM_001044371.1:386
Msh2-mRNA	-0.000496	0.0904	-0.178	0.177	1	0.884	1.13	0.996	1	loglinear	DNA Damage	NM_008628.2:1870
Cdc7-mRNA	1.05e-15	0.251	-0.492	0.492	1	0.711	1.41	1	1	lm.nb	Cell Cycle	NM_001271566.1:2804
Trp73-mRNA	0	0.58	-1.14	1.14	1	0.454	2.2	1	1	lm.nb	DNA Damage	NM_011642.3:2632
