# Supplementary material for: Vascular-associated bacterial burden and neuroinflammatory transcriptional responses observed in models of pneumonic plague
Source: Front Microbiol. 2026 Jun 24;17:1865125. doi: 10.3389/fmicb.2026.1865125 (PMC13341613; doi:10.3389/fmicb.2026.1865125)
Supplement: Supplementary file 1 [file Data_Sheet_1.ZIP › Bp_final 2026-04-14 12-30/results/DE/DE results - DPI2.csv]

	Log2 fold change	std error (log2)	Lower confidence limit (log2)	Upper confidence limit (log2)	Linear fold change	Lower confidence limit (linear)	Upper confidence limit (linear)	P-value	BY.p.value	method	Gene.sets	probe.ID
Lcn2-mRNA	9.93	0.502	8.94	10.9	972	492	1920	1.58e-10	3.57e-07	lm.nb	Astrocyte Function, Inflammatory Signaling	NM_008491.1:190
Gbp2-mRNA	5.23	0.267	4.71	5.76	37.6	26.2	54.1	1.79e-10	3.57e-07	lm.nb	Astrocyte Function, Inflammatory Signaling	NM_010260.1:1996
Ifitm3-mRNA	2.95	0.16	2.64	3.26	7.72	6.21	9.59	3.56e-10	4.74e-07	lm.nb	Adaptive Immune Response, Inflammatory Signaling	NM_025378.2:370
Fkbp5-mRNA	1.85	0.124	1.61	2.1	3.61	3.05	4.27	4.19e-09	3.71e-06	loglinear	Astrocyte Function	NM_010220.3:2125
Cdkn1a-mRNA	2.21	0.15	1.92	2.51	4.64	3.78	5.68	4.64e-09	3.71e-06	lm.nb	Adaptive Immune Response, Cell Cycle, Cellular Stress, Cytokine Signaling, DNA Damage, Growth Factor Signaling	NM_007669.4:1670
Sesn1-mRNA	0.872	0.0612	0.752	0.992	1.83	1.68	1.99	6.94e-09	4.29e-06	loglinear	DNA Damage	NM_001013370.2:497
Psmb8-mRNA	2.78	0.196	2.39	3.16	6.85	5.25	8.94	7.51e-09	4.29e-06	lm.nb	Adaptive Immune Response, Angiogenesis, Apoptosis, Astrocyte Function, Cell Cycle, Cytokine Signaling, Growth Factor Signaling, Inflammatory Signaling, Insulin Signaling, Microglia Function, NF-kB, Wnt	NM_010724.2:362
Homer1-mRNA	-0.828	0.0603	-0.946	-0.71	0.563	0.519	0.611	1.06e-08	5.31e-06	loglinear	Neurons and Neurotransmission	NM_147176.2:1165
Cp-mRNA	2.04	0.156	1.73	2.34	4.11	3.33	5.08	1.8e-08	8e-06	lm.nb	Astrocyte Function	NM_001042611.1:1750
Zbp1-mRNA	4.74	0.408	3.94	5.54	26.7	15.3	46.5	7.04e-08	2.81e-05	lm.nb	Innate Immune Response, Microglia Function	NM_021394.2:473
Irf1-mRNA	2.25	0.201	1.86	2.64	4.76	3.62	6.25	1.02e-07	3.7e-05	lm.nb	Apoptosis, Inflammatory Signaling, Innate Immune Response	NM_008390.1:365
Opalin-mRNA	-2.22	0.203	-2.62	-1.82	0.215	0.163	0.283	1.38e-07	4.59e-05	lm.nb	Oligodendrocyte Function	NM_153520.1:201
Ifitm2-mRNA	1.8	0.167	1.47	2.13	3.48	2.78	4.37	1.6e-07	4.92e-05	lm.nb	Adaptive Immune Response, Inflammatory Signaling	NM_030694.1:87
C4a-mRNA	1.63	0.152	1.33	1.92	3.09	2.51	3.8	1.77e-07	5.06e-05	lm.nb	Astrocyte Function	NM_011413.2:56
Tgm2-mRNA	2.15	0.218	1.73	2.58	4.45	3.31	5.99	4.07e-07	0.000109	lm.nb	Autophagy, Microglia Function	NM_009373.3:1260
Ctsf-mRNA	0.546	0.0593	0.43	0.662	1.46	1.35	1.58	8.67e-07	0.000216	loglinear	Adaptive Immune Response	NM_019861.1:625
Ets2-mRNA	0.499	0.0545	0.392	0.606	1.41	1.31	1.52	9.29e-07	0.000218	loglinear	Cellular Stress, Growth Factor Signaling, Microglia Function	NM_011809.2:3284
Cxcl10-mRNA	6.62	0.741	5.17	8.07	98.6	36	270	1.18e-06	0.000256	lm.nb	Astrocyte Function, Cytokine Signaling, Inflammatory Signaling, Innate Immune Response, Microglia Function	NM_021274.1:115
Pik3r2-mRNA	-0.347	0.0389	-0.423	-0.27	0.786	0.746	0.829	1.22e-06	0.000256	loglinear	Adaptive Immune Response, Angiogenesis, Apoptosis, Autophagy, Cytokine Signaling, Growth Factor Signaling, Innate Immune Response, Insulin Signaling	NM_008841.2:230
Serping1-mRNA	1.72	0.194	1.34	2.1	3.29	2.53	4.29	1.29e-06	0.000258	lm.nb	Astrocyte Function	NM_009776.3:1480
Bdnf-mRNA	-1.16	0.133	-1.42	-0.901	0.447	0.373	0.535	1.49e-06	0.000284	loglinear	Growth Factor Signaling, Neurons and Neurotransmission	NM_007540.4:3260
Osmr-mRNA	2.76	0.326	2.12	3.4	6.77	4.35	10.5	2.1e-06	0.000373	lm.nb	Astrocyte Function, Cytokine Signaling, Growth Factor Signaling	NM_011019.3:395
C1qb-mRNA	0.886	0.105	0.68	1.09	1.85	1.6	2.13	2.15e-06	0.000373	loglinear	Innate Immune Response	NM_009777.2:865
Rala-mRNA	-0.405	0.0487	-0.5	-0.309	0.755	0.707	0.807	2.56e-06	0.00042	loglinear	Autophagy, Growth Factor Signaling, Neurons and Neurotransmission	NM_019491.5:605
Ccl2-mRNA	7.94	0.958	6.06	9.81	245	66.6	899	2.63e-06	0.00042	lm.nb	Astrocyte Function, Cytokine Signaling, Inflammatory Signaling, Innate Immune Response	NM_011333.3:415
Ly6a-mRNA	2.41	0.294	1.83	2.99	5.31	3.56	7.92	2.96e-06	0.000454	lm.nb	Innate Immune Response	NM_010738.2:206
Gpr34-mRNA	-5.76	0.717	-7.16	-4.36	0.0185	0.00697	0.0489	3.59e-06	0.000531	loglinear	Microglia Function	NM_011823.4:256
Bnip3-mRNA	0.317	0.0396	0.239	0.395	1.25	1.18	1.31	3.73e-06	0.000532	loglinear	Apoptosis, Autophagy, Cellular Stress, Microglia Function	NM_009760.4:1108
Tubb3-mRNA	-0.383	0.0494	-0.48	-0.286	0.767	0.717	0.82	5.22e-06	0.000718	loglinear	Adaptive Immune Response, Apoptosis, Cell Cycle, Neurons and Neurotransmission	NM_023279.2:179
Lingo1-mRNA	-0.717	0.0936	-0.901	-0.534	0.608	0.536	0.691	5.79e-06	0.000771	loglinear	Growth Factor Signaling, Oligodendrocyte Function	NM_181074.4:1087
Serpina3n-mRNA	2.31	0.308	1.7	2.91	4.95	3.26	7.52	7.4e-06	0.000953	lm.nb	Astrocyte Function	NM_009252.2:119
F3-mRNA	0.616	0.087	0.446	0.787	1.53	1.36	1.73	1.27e-05	0.00159	loglinear	Microglia Function	NM_010171.3:1170
Cd14-mRNA	4.52	0.641	3.26	5.78	22.9	9.59	54.8	1.34e-05	0.00162	lm.nb	Apoptosis, Astrocyte Function, Autophagy, Growth Factor Signaling, Innate Immune Response, NF-kB	NM_009841.3:235
Ezh1-mRNA	0.641	0.092	0.46	0.821	1.56	1.38	1.77	1.51e-05	0.00177	loglinear	Epigenetic Regulation	NM_007970.1:3950
Stat1-mRNA	1.36	0.2	0.967	1.75	2.56	1.95	3.36	1.9e-05	0.00217	lm.nb	Cytokine Signaling, Growth Factor Signaling, Inflammatory Signaling, Microglia Function	NM_009283.3:1590
P2ry12-mRNA	-3.09	0.457	-3.99	-2.19	0.118	0.0632	0.219	2.03e-05	0.00224	lm.nb	Microglia Function	NM_027571.3:439
Slc2a5-mRNA	-4.23	0.628	-5.47	-3	0.0531	0.0226	0.125	2.07e-05	0.00224	loglinear	Microglia Function	NM_019741.3:2305
Kat2b-mRNA	0.575	0.0862	0.406	0.744	1.49	1.32	1.67	2.31e-05	0.0024	loglinear	Epigenetic Regulation, Notch	NM_020005.3:3030
Rsad2-mRNA	3.18	0.478	2.24	4.11	9.05	4.73	17.3	2.35e-05	0.0024	lm.nb	Inflammatory Signaling, Microglia Function	NM_021384.2:3185
Ms4a4a-mRNA	3.17	0.489	2.21	4.13	9	4.63	17.5	3.01e-05	0.00301	lm.nb		XM_003086124.1:252
Aldh1l1-mRNA	0.54	0.0861	0.371	0.709	1.45	1.29	1.63	4.12e-05	0.00402	loglinear	Astrocyte Function	NM_027406.1:1340
Il1r1-mRNA	1.09	0.175	0.752	1.44	2.14	1.68	2.71	4.23e-05	0.00403	lm.nb	Apoptosis, Cellular Stress, Cytokine Signaling, Growth Factor Signaling, Microglia Function, NF-kB	NM_001123382.1:820
Ugt8a-mRNA	-1.55	0.251	-2.05	-1.06	0.341	0.242	0.479	4.64e-05	0.00431	lm.nb	Lipid Metabolism, Oligodendrocyte Function	NM_011674.4:138
Tmem88b-mRNA	-1.26	0.205	-1.66	-0.857	0.418	0.317	0.552	4.99e-05	0.00453	lm.nb		NM_001033394.3:1122
Fcrls-mRNA	-2.2	0.366	-2.92	-1.48	0.218	0.132	0.358	6.11e-05	0.00542	lm.nb	Microglia Function	NM_030707.3:925
Prkar2b-mRNA	-0.548	0.0919	-0.728	-0.368	0.684	0.604	0.775	6.54e-05	0.00556	loglinear	Apoptosis, Cell Cycle, Growth Factor Signaling	NM_011158.3:918
Nfkbia-mRNA	1.42	0.238	0.952	1.88	2.67	1.93	3.69	6.55e-05	0.00556	lm.nb	Adaptive Immune Response, Apoptosis, Growth Factor Signaling, Inflammatory Signaling, Innate Immune Response, NF-kB	NM_010907.2:646
Ddx58-mRNA	0.988	0.166	0.662	1.31	1.98	1.58	2.49	6.83e-05	0.00568	loglinear	Inflammatory Signaling, Innate Immune Response, NF-kB	NM_172689.3:1751
Snca-mRNA	-0.215	0.0364	-0.286	-0.144	0.862	0.82	0.905	7.2e-05	0.00586	loglinear	Cellular Stress, Microglia Function	NM_009221.2:285
Fgf13-mRNA	-0.36	0.0611	-0.479	-0.24	0.779	0.717	0.847	7.38e-05	0.00586	loglinear	Growth Factor Signaling, Microglia Function	NM_010200.2:700
Irf7-mRNA	2.67	0.455	1.78	3.57	6.39	3.44	11.8	7.48e-05	0.00586	lm.nb	Apoptosis, Inflammatory Signaling, Innate Immune Response	NM_016850.2:705
Tgfbr1-mRNA	-0.817	0.139	-1.09	-0.544	0.568	0.47	0.686	7.66e-05	0.00588	lm.nb	Cytokine Signaling, Growth Factor Signaling	NM_009370.2:4425
Fcgr2b-mRNA	1.48	0.253	0.983	1.98	2.79	1.98	3.93	7.95e-05	0.00599	lm.nb	Adaptive Immune Response, Autophagy	NM_001077189.1:1225
Grm3-mRNA	-0.48	0.0825	-0.642	-0.318	0.717	0.641	0.802	8.23e-05	0.00609	loglinear	Astrocyte Function, Neurons and Neurotransmission	NM_181850.2:2525
Bcl2l1-mRNA	0.33	0.0572	0.217	0.442	1.26	1.16	1.36	9.06e-05	0.00658	loglinear	Apoptosis, Autophagy, Cytokine Signaling, Growth Factor Signaling, Innate Immune Response, NF-kB	NM_009743.4:200
Lfng-mRNA	0.898	0.159	0.587	1.21	1.86	1.5	2.31	0.000106	0.00757	lm.nb	Microglia Function, Notch	NM_008494.3:1965
Ptgs2-mRNA	1.09	0.194	0.713	1.47	2.13	1.64	2.78	0.00011	0.00772	lm.nb	Astrocyte Function, Cellular Stress, Innate Immune Response, Lipid Metabolism, Microglia Function, NF-kB	NM_011198.3:675
Agt-mRNA	1.39	0.249	0.907	1.88	2.63	1.88	3.69	0.000115	0.00789	lm.nb	Astrocyte Function	NM_007428.3:881
Cx3cl1-mRNA	-0.706	0.127	-0.955	-0.458	0.613	0.516	0.728	0.000121	0.00818	lm.nb	Cytokine Signaling, Inflammatory Signaling, Innate Immune Response	NM_009142.3:125
Egr1-mRNA	-0.902	0.163	-1.22	-0.584	0.535	0.429	0.667	0.000126	0.00841	lm.nb	Inflammatory Signaling, Neurons and Neurotransmission	NM_007913.5:515
Sumo1-mRNA	-0.199	0.0361	-0.269	-0.128	0.871	0.83	0.915	0.000135	0.00884	loglinear	Cell Cycle, Cytokine Signaling, DNA Damage, Inflammatory Signaling	NM_009460.1:720
Mef2c-mRNA	-0.397	0.0732	-0.541	-0.254	0.759	0.687	0.839	0.000152	0.00981	loglinear	Growth Factor Signaling, Innate Immune Response, Microglia Function	NM_001170537.1:4341
C5ar1-mRNA	2.06	0.399	1.28	2.84	4.18	2.43	7.18	0.000235	0.0149	lm.nb	Inflammatory Signaling, Neurons and Neurotransmission	NM_007577.3:595
Grn-mRNA	0.432	0.0838	0.267	0.596	1.35	1.2	1.51	0.000241	0.0151	loglinear	Microglia Function	NM_008175.3:2010
Tpd52-mRNA	-0.201	0.0399	-0.279	-0.123	0.87	0.824	0.918	0.000291	0.0179	loglinear	Microglia Function, Neurons and Neurotransmission	NM_001025262.1:2054
Stmn1-mRNA	-0.384	0.0764	-0.533	-0.234	0.766	0.691	0.85	0.000298	0.018	loglinear	Growth Factor Signaling, Microglia Function	NM_019641.3:595
Grin2b-mRNA	-0.381	0.0772	-0.533	-0.23	0.768	0.691	0.853	0.00034	0.02	loglinear	Adaptive Immune Response, Angiogenesis, Cytokine Signaling, Growth Factor Signaling, Insulin Signaling, Neurons and Neurotransmission	NM_008171.3:6340
Anapc15-mRNA	-0.364	0.0737	-0.508	-0.22	0.777	0.703	0.859	0.000341	0.02	loglinear	Cell Cycle, Cellular Stress	NM_027532.3:350
Ifi30-mRNA	1.43	0.292	0.86	2	2.7	1.81	4.01	0.000362	0.0209	lm.nb	Adaptive Immune Response, Inflammatory Signaling	NM_023065.3:806
Srgn-mRNA	2.27	0.464	1.36	3.18	4.82	2.56	9.06	0.000376	0.0215	lm.nb	Astrocyte Function, Inflammatory Signaling	NM_011157.2:168
Lilrb4a-mRNA	4.26	0.874	2.55	5.97	19.1	5.84	62.7	0.000383	0.0215	lm.nb	Adaptive Immune Response, Inflammatory Signaling	NM_013532.3:348
Bcl2a1a-mRNA	2.13	0.44	1.26	2.99	4.37	2.4	7.95	0.00041	0.0228	lm.nb	Apoptosis, NF-kB	NM_009742.3:175
Myd88-mRNA	1.01	0.21	0.601	1.42	2.02	1.52	2.68	0.000418	0.0228	lm.nb	Apoptosis, Cytokine Signaling, Growth Factor Signaling, Inflammatory Signaling, Innate Immune Response, NF-kB	NM_010851.2:1595
Dlg1-mRNA	-0.29	0.0602	-0.408	-0.172	0.818	0.754	0.888	0.000423	0.0228	loglinear	Neurons and Neurotransmission	NM_001252433.1:1064
C1qa-mRNA	0.639	0.133	0.378	0.901	1.56	1.3	1.87	0.000442	0.0232	loglinear	Innate Immune Response	NM_007572.2:566
Tgfa-mRNA	-0.548	0.115	-0.772	-0.323	0.684	0.585	0.799	0.000447	0.0232	loglinear	Astrocyte Function, Microglia Function, Neurons and Neurotransmission	NM_031199.2:3360
Fabp5-mRNA	-0.271	0.0567	-0.382	-0.16	0.829	0.767	0.895	0.000451	0.0232	loglinear	Microglia Function	NM_010634.3:430
Mobp-mRNA	0.859	0.18	0.506	1.21	1.81	1.42	2.32	0.000453	0.0232	lm.nb	Oligodendrocyte Function	NM_001039364.2:152
Ctss-mRNA	0.799	0.168	0.47	1.13	1.74	1.38	2.19	0.000473	0.0239	lm.nb	Adaptive Immune Response, Innate Immune Response, Matrix Remodeling, Microglia Function	NM_021281.2:740
Bin1-mRNA	-0.235	0.0498	-0.332	-0.137	0.85	0.794	0.909	5e-04	0.025	loglinear	Inflammatory Signaling	NM_001083334.1:1400
Tmem119-mRNA	-0.526	0.112	-0.746	-0.306	0.695	0.596	0.809	0.000532	0.0262	loglinear	Microglia Function	NM_146162.2:1550
Mertk-mRNA	0.998	0.215	0.576	1.42	2	1.49	2.67	0.000576	0.0281	lm.nb	Autophagy, Microglia Function	NM_008587.1:1320
Il1a-mRNA	4.25	0.922	2.44	6.06	19	5.43	66.5	0.000605	0.0291	lm.nb	Apoptosis, Cellular Stress, Cytokine Signaling, Growth Factor Signaling	NM_010554.4:512
Sox10-mRNA	-0.583	0.128	-0.835	-0.332	0.667	0.561	0.795	0.000674	0.032	lm.nb	Oligodendrocyte Function	XM_128139.6:2646
Padi2-mRNA	-1.07	0.235	-1.53	-0.606	0.478	0.347	0.657	0.000682	0.032	lm.nb	Astrocyte Function, Epigenetic Regulation	NM_008812.2:1016
Pros1-mRNA	0.65	0.144	0.369	0.932	1.57	1.29	1.91	0.000695	0.0323	loglinear	Autophagy	NM_011173.2:2720
Lrrc3-mRNA	-0.561	0.124	-0.804	-0.317	0.678	0.573	0.802	0.000703	0.0323	loglinear	Microglia Function	NM_145152.4:1830
Nrgn-mRNA	-0.466	0.104	-0.67	-0.263	0.724	0.629	0.833	0.000735	0.0333	lm.nb	Neurons and Neurotransmission	NM_022029.2:192
Syn2-mRNA	-0.161	0.0363	-0.232	-0.0896	0.895	0.851	0.94	0.000829	0.0372	loglinear	Neurons and Neurotransmission	NM_013681.1:1330
Tnfrsf1a-mRNA	1.3	0.295	0.72	1.88	2.46	1.65	3.67	0.000868	0.0385	lm.nb	Apoptosis, Cytokine Signaling, Growth Factor Signaling, Innate Immune Response, NF-kB	NM_011609.2:615
Mag-mRNA	-0.605	0.138	-0.876	-0.334	0.657	0.545	0.793	0.000901	0.039	lm.nb	Growth Factor Signaling, Matrix Remodeling, Oligodendrocyte Function	NM_010758.2:1670
Rab7-mRNA	-0.119	0.0271	-0.172	-0.0655	0.921	0.888	0.956	0.000901	0.039	loglinear	Adaptive Immune Response, Autophagy	NM_009005.2:490
Hat1-mRNA	-0.323	0.0739	-0.468	-0.178	0.799	0.723	0.884	0.000908	0.039	loglinear	Epigenetic Regulation	NM_026115.4:1270
Arid1a-mRNA	-0.244	0.0559	-0.353	-0.134	0.845	0.783	0.911	0.00094	0.0399	loglinear	Epigenetic Regulation	NM_001080819.1:5193
Prkar2a-mRNA	-0.21	0.0484	-0.305	-0.115	0.865	0.81	0.923	0.000956	0.0399	loglinear	Apoptosis, Growth Factor Signaling	NM_008924.2:2135
Fcgr3-mRNA	1.25	0.287	0.685	1.81	2.37	1.61	3.51	0.000959	0.0399	lm.nb	Adaptive Immune Response, Autophagy, Inflammatory Signaling, Innate Immune Response	NM_010188.5:1175
Prkcq-mRNA	-0.84	0.198	-1.23	-0.451	0.559	0.427	0.732	0.00116	0.0479	lm.nb	Adaptive Immune Response, Apoptosis, Autophagy, NF-kB, Oligodendrocyte Function	NM_008859.2:1210
Dnmt3a-mRNA	-0.412	0.0978	-0.603	-0.22	0.752	0.658	0.859	0.00121	0.0495	loglinear	Epigenetic Regulation	NM_007872.4:7160
Fa2h-mRNA	-0.74	0.176	-1.09	-0.395	0.599	0.471	0.761	0.00123	0.0497	lm.nb	Lipid Metabolism, Oligodendrocyte Function	NM_178086.3:644
Fbln5-mRNA	1.08	0.259	0.57	1.59	2.11	1.48	3	0.00132	0.0526	lm.nb	Astrocyte Function, Matrix Remodeling	NM_011812.4:2138
Ngf-mRNA	-1.09	0.264	-1.61	-0.575	0.469	0.327	0.671	0.00138	0.0545	lm.nb	Apoptosis, Growth Factor Signaling	NM_001112698.1:630
Apoe-mRNA	0.313	0.0758	0.165	0.462	1.24	1.12	1.38	0.00139	0.0545	loglinear	Astrocyte Function, Cellular Stress, Lipid Metabolism, Microglia Function, Neurons and Neurotransmission	NM_001305844.1:903
Ash2l-mRNA	-0.226	0.0548	-0.333	-0.118	0.855	0.794	0.921	0.00142	0.055	loglinear	Epigenetic Regulation, Wnt	NM_001080793.1:2125
Sqstm1-mRNA	0.107	0.0261	0.0554	0.158	1.08	1.04	1.12	0.00152	0.0584	loglinear	Autophagy, Cytokine Signaling, Growth Factor Signaling	NM_011018.2:1430
Rab6b-mRNA	-0.167	0.0412	-0.248	-0.0864	0.891	0.842	0.942	0.00159	0.0604	loglinear	Microglia Function	NM_173781.4:715
Il6ra-mRNA	1.06	0.263	0.547	1.58	2.09	1.46	2.99	0.00164	0.0619	lm.nb	Cytokine Signaling, Growth Factor Signaling, Microglia Function	NM_010559.2:2825
Pllp-mRNA	-2.59	0.643	-3.85	-1.33	0.166	0.0692	0.398	0.00167	0.0625	lm.nb	Oligodendrocyte Function	NM_026385.3:345
Kdm1a-mRNA	-0.105	0.0263	-0.156	-0.0532	0.93	0.897	0.964	0.00182	0.0671	loglinear	Epigenetic Regulation	NM_133872.1:1263
Calr-mRNA	-0.51	0.13	-0.764	-0.257	0.702	0.589	0.837	0.00196	0.0717	lm.nb	Adaptive Immune Response, Autophagy, Neurons and Neurotransmission	NM_007591.3:551
Vim-mRNA	0.876	0.223	0.439	1.31	1.84	1.36	2.48	0.00199	0.0722	lm.nb	Apoptosis, Astrocyte Function	NM_011701.4:34
Lrg1-mRNA	2.52	0.642	1.26	3.78	5.72	2.39	13.7	0.00204	0.073	lm.nb	Inflammatory Signaling	NM_029796.2:1161
Fscn1-mRNA	-0.434	0.111	-0.651	-0.217	0.74	0.637	0.861	0.00205	0.073	lm.nb	Microglia Function	NM_007984.2:1645
Gpr62-mRNA	-0.561	0.145	-0.845	-0.277	0.678	0.557	0.825	0.00221	0.0782	loglinear	Oligodendrocyte Function	NM_001159652.1:1576
Eef2k-mRNA	0.528	0.137	0.259	0.796	1.44	1.2	1.74	0.00231	0.0803	loglinear	Growth Factor Signaling, Insulin Signaling, Microglia Function	NM_007908.3:1166
Dock1-mRNA	-0.39	0.101	-0.588	-0.191	0.763	0.665	0.876	0.00231	0.0803	loglinear	Angiogenesis, Autophagy	NM_001033420.2:405
Hspb1-mRNA	0.891	0.232	0.435	1.35	1.85	1.35	2.54	0.00238	0.082	lm.nb	Angiogenesis, Astrocyte Function, Cellular Stress, Growth Factor Signaling	NM_013560.2:630
Bbc3-mRNA	0.635	0.167	0.308	0.961	1.55	1.24	1.95	0.00249	0.0848	loglinear	Apoptosis, DNA Damage	NM_133234.1:1461
Islr2-mRNA	0.448	0.118	0.217	0.679	1.36	1.16	1.6	0.00252	0.0853	loglinear	Neurons and Neurotransmission	NM_001161538.1:1782
Ralb-mRNA	0.179	0.047	0.0864	0.271	1.13	1.06	1.21	0.00254	0.0854	loglinear	Autophagy, Growth Factor Signaling	NM_022327.5:1120
Pak1-mRNA	-0.131	0.0351	-0.2	-0.0621	0.913	0.871	0.958	0.0029	0.0964	loglinear	Adaptive Immune Response, Angiogenesis, Growth Factor Signaling, Innate Immune Response, Microglia Function	NM_011035.2:1615
Plp1-mRNA	-0.545	0.147	-0.832	-0.258	0.685	0.562	0.836	0.00292	0.0964	lm.nb	Oligodendrocyte Function	NM_011123.2:795
Cx3cr1-mRNA	-1.45	0.391	-2.22	-0.687	0.365	0.215	0.621	0.00296	0.0968	lm.nb	Cytokine Signaling, Microglia Function	NM_009987.3:2696
Bcl2l2-mRNA	-0.245	0.0666	-0.375	-0.114	0.844	0.771	0.924	0.00317	0.103	loglinear	Apoptosis	NM_007537.1:1592
Dusp7-mRNA	-0.315	0.0861	-0.484	-0.147	0.804	0.715	0.903	0.00325	0.104	loglinear	Adaptive Immune Response, Angiogenesis, Cytokine Signaling, Growth Factor Signaling, Innate Immune Response, Insulin Signaling, Microglia Function	NM_153459.4:2094
Gjb1-mRNA	-1.01	0.276	-1.55	-0.47	0.496	0.341	0.722	0.00326	0.104	lm.nb	Neurons and Neurotransmission, Oligodendrocyte Function	NM_008124.2:113
Plxdc2-mRNA	-0.384	0.106	-0.591	-0.177	0.766	0.664	0.884	0.00339	0.108	loglinear	Angiogenesis	NM_026162.5:1580
Prkce-mRNA	-0.171	0.0471	-0.263	-0.0788	0.888	0.833	0.947	0.00343	0.108	loglinear	Autophagy, Growth Factor Signaling	NM_011104.2:1510
Cotl1-mRNA	0.378	0.104	0.173	0.582	1.3	1.13	1.5	0.00351	0.11	loglinear	Microglia Function	NM_028071.3:325
Trpm4-mRNA	-1.8	0.5	-2.78	-0.819	0.287	0.146	0.567	0.00367	0.113	lm.nb	Inflammatory Signaling	NM_175130.4:1145
Slc1a3-mRNA	0.383	0.107	0.174	0.592	1.3	1.13	1.51	0.00369	0.113	loglinear	Astrocyte Function, Neurons and Neurotransmission	NM_148938.3:3865
Dot1l-mRNA	-0.69	0.193	-1.07	-0.312	0.62	0.477	0.805	0.00379	0.116	lm.nb	Epigenetic Regulation	NM_199322.1:5490
Mapt-mRNA	-0.249	0.0702	-0.387	-0.112	0.841	0.765	0.926	0.00401	0.121	loglinear	Apoptosis, Cellular Stress, Growth Factor Signaling, Neurons and Neurotransmission	NM_001038609.2:1202
Ncor2-mRNA	-0.289	0.0816	-0.449	-0.129	0.819	0.733	0.915	0.0041	0.123	loglinear	Epigenetic Regulation, Notch	NM_011424.2:1156
Mcm5-mRNA	-0.68	0.193	-1.06	-0.302	0.624	0.48	0.811	0.00417	0.124	lm.nb	Cell Cycle, Inflammatory Signaling	NM_008566.2:2244
Cd24a-mRNA	-0.546	0.155	-0.85	-0.242	0.685	0.555	0.845	0.00421	0.125	loglinear	Adaptive Immune Response	NM_009846.2:584
Enpp6-mRNA	-0.919	0.262	-1.43	-0.406	0.529	0.37	0.755	0.00431	0.127	lm.nb	Oligodendrocyte Function	NM_177304.3:922
Ldha-mRNA	-0.519	0.151	-0.815	-0.224	0.698	0.569	0.856	0.00483	0.141	lm.nb	Microglia Function	NM_010699.2:1354
Lamp2-mRNA	0.233	0.0688	0.0983	0.368	1.18	1.07	1.29	0.00537	0.155	loglinear	Autophagy	NM_001017959.1:908
Pacsin1-mRNA	-0.245	0.0727	-0.387	-0.103	0.844	0.765	0.931	0.00556	0.16	loglinear	Microglia Function	NM_011861.3:2936
Arhgap24-mRNA	-0.585	0.174	-0.926	-0.244	0.667	0.526	0.844	0.00561	0.16	lm.nb	Microglia Function	NM_029270.2:1164
Cnp-mRNA	-0.354	0.106	-0.562	-0.147	0.782	0.677	0.903	0.00579	0.164	loglinear	Oligodendrocyte Function	NM_009923.2:166
Man2b1-mRNA	0.266	0.0804	0.109	0.424	1.2	1.08	1.34	0.00622	0.175	loglinear	Microglia Function	NM_010764.2:1658
Mvp-mRNA	0.567	0.172	0.23	0.904	1.48	1.17	1.87	0.00637	0.178	lm.nb	Microglia Function	NM_080638.2:1845
Dapk1-mRNA	0.302	0.0918	0.122	0.482	1.23	1.09	1.4	0.00647	0.179	loglinear	Apoptosis, Autophagy	NM_134062.1:4935
C1qc-mRNA	0.488	0.149	0.197	0.779	1.4	1.15	1.72	0.00649	0.179	lm.nb	Innate Immune Response	NM_007574.2:708
Trem2-mRNA	-1.14	0.349	-1.83	-0.46	0.453	0.282	0.727	0.00658	0.18	lm.nb	Adaptive Immune Response, Inflammatory Signaling, Microglia Function	NM_031254.2:646
Akt2-mRNA	-0.687	0.21	-1.1	-0.276	0.621	0.467	0.826	0.00664	0.18	lm.nb	Adaptive Immune Response, Angiogenesis, Apoptosis, Autophagy, Carbohydrate Metabolism, Cytokine Signaling, Growth Factor Signaling, Innate Immune Response, Insulin Signaling, Neurons and Neurotransmission, Wnt	NM_001110208.1:2504
Shank3-mRNA	-0.383	0.118	-0.614	-0.152	0.767	0.654	0.9	0.00691	0.187	lm.nb	Neurons and Neurotransmission	NM_021423.3:1855
Map1lc3a-mRNA	-0.322	0.0991	-0.516	-0.128	0.8	0.699	0.915	0.00698	0.187	loglinear	Autophagy, Cellular Stress	NM_025735.1:685
Ldlrad3-mRNA	-0.7	0.217	-1.13	-0.274	0.616	0.458	0.827	0.00737	0.196	loglinear	Microglia Function	NM_178886.2:1570
Crem-mRNA	-0.484	0.152	-0.783	-0.186	0.715	0.581	0.879	0.00792	0.209	loglinear	Neurons and Neurotransmission	NM_001110853.1:1840
Ulk1-mRNA	0.268	0.0847	0.101	0.434	1.2	1.07	1.35	0.00826	0.217	loglinear	Autophagy, Cellular Stress	NM_009469.3:4050
Tmem100-mRNA	-0.675	0.214	-1.1	-0.255	0.626	0.468	0.838	0.00834	0.218	lm.nb	Microglia Function	NM_026433.2:1350
Birc3-mRNA	1.43	0.456	0.531	2.32	2.69	1.44	4.99	0.0088	0.228	lm.nb	Apoptosis, Cytokine Signaling, Inflammatory Signaling, Innate Immune Response, NF-kB	NM_007464.3:425
Ifih1-mRNA	0.588	0.189	0.217	0.96	1.5	1.16	1.94	0.00911	0.235	lm.nb	Inflammatory Signaling, Innate Immune Response	NM_027835.2:1997
Kcnj10-mRNA	-0.457	0.148	-0.746	-0.168	0.729	0.596	0.89	0.00926	0.237	lm.nb	Astrocyte Function, Neurons and Neurotransmission	NM_001039484.1:400
Hdac2-mRNA	-0.239	0.0775	-0.391	-0.0871	0.847	0.763	0.941	0.00946	0.24	loglinear	Cell Cycle, Cellular Stress, Epigenetic Regulation, Growth Factor Signaling, Notch	NM_008229.2:1010
Clic4-mRNA	0.36	0.117	0.131	0.589	1.28	1.1	1.5	0.00949	0.24	lm.nb	Autophagy, Microglia Function	NM_013885.2:3280
Jun-mRNA	0.301	0.0979	0.11	0.493	1.23	1.08	1.41	0.00956	0.24	loglinear	Adaptive Immune Response, Apoptosis, Cellular Stress, Growth Factor Signaling, Innate Immune Response, Notch, Wnt	NM_010591.2:2212
Cflar-mRNA	0.638	0.21	0.226	1.05	1.56	1.17	2.07	0.0103	0.257	lm.nb	Apoptosis, Autophagy, Innate Immune Response, NF-kB	NM_207653.3:990
Syp-mRNA	0.225	0.0741	0.0795	0.37	1.17	1.06	1.29	0.0104	0.258	loglinear	Neurons and Neurotransmission	NM_009305.2:732
Kat2a-mRNA	-0.386	0.128	-0.637	-0.136	0.765	0.643	0.91	0.0106	0.262	loglinear	Epigenetic Regulation, Notch	NM_020004.5:1700
C3-mRNA	1.93	0.645	0.669	3.2	3.82	1.59	9.17	0.0111	0.272	lm.nb	Adaptive Immune Response, Autophagy, Inflammatory Signaling, Innate Immune Response, Microglia Function	XM_011246258.1:2702
Hira-mRNA	-0.195	0.0655	-0.323	-0.0662	0.874	0.799	0.955	0.0117	0.284	loglinear	Cellular Stress, Epigenetic Regulation	NM_010435.2:3210
Slc2a1-mRNA	0.547	0.184	0.186	0.908	1.46	1.14	1.88	0.0118	0.284	lm.nb	Microglia Function	NM_011400.3:2190
Fcgr1-mRNA	1.15	0.387	0.389	1.9	2.21	1.31	3.74	0.0118	0.284	lm.nb	Adaptive Immune Response, Autophagy, Inflammatory Signaling	NM_010186.5:185
Pla2g5-mRNA	-1.73	0.586	-2.88	-0.582	0.301	0.136	0.668	0.0121	0.29	lm.nb	Autophagy, Growth Factor Signaling	NM_001122954.1:1540
Mog-mRNA	-0.501	0.171	-0.835	-0.166	0.707	0.56	0.891	0.0125	0.297	lm.nb	Oligodendrocyte Function	NM_010814.2:750
Timeless-mRNA	0.559	0.194	0.18	0.938	1.47	1.13	1.92	0.0136	0.322	loglinear	Cell Cycle, DNA Damage	NM_011589.1:3720
Mfge8-mRNA	-0.352	0.123	-0.593	-0.112	0.783	0.663	0.926	0.0141	0.332	loglinear	Autophagy	NM_008594.2:1357
Fas-mRNA	1.3	0.457	0.407	2.2	2.47	1.33	4.6	0.0146	0.342	lm.nb	Apoptosis, Cellular Stress, Cytokine Signaling, DNA Damage, Growth Factor Signaling, Innate Immune Response	NM_007987.2:95
Cidea-mRNA	0.499	0.176	0.154	0.844	1.41	1.11	1.79	0.015	0.349	lm.nb	Apoptosis	NM_007702.2:514
Sox4-mRNA	-0.401	0.142	-0.678	-0.123	0.758	0.625	0.918	0.0152	0.35	lm.nb	Microglia Function, Wnt	NM_009238.2:2635
Fcer1g-mRNA	1.17	0.415	0.36	1.99	2.25	1.28	3.96	0.0152	0.35	lm.nb	Adaptive Immune Response, Autophagy, Inflammatory Signaling, Innate Immune Response	NM_010185.4:264
Gna15-mRNA	-1.73	0.616	-2.94	-0.523	0.301	0.13	0.696	0.0158	0.36	lm.nb	Microglia Function	NM_010304.3:323
Fen1-mRNA	0.405	0.146	0.119	0.691	1.32	1.09	1.61	0.0168	0.376	loglinear	Cell Cycle, DNA Damage	NM_001271614.1:1880
Apc-mRNA	-0.217	0.0782	-0.37	-0.0637	0.86	0.774	0.957	0.0168	0.376	loglinear	Apoptosis, Astrocyte Function, Wnt	NM_007462.3:645
Sall1-mRNA	-0.609	0.22	-1.04	-0.179	0.655	0.486	0.883	0.0168	0.376	lm.nb	Epigenetic Regulation	NM_021390.3:4875
Traf3-mRNA	-0.385	0.139	-0.657	-0.113	0.766	0.634	0.925	0.0168	0.376	loglinear	Apoptosis, Cytokine Signaling, Inflammatory Signaling, Innate Immune Response, NF-kB	NM_011632.3:884
Kdm4d-mRNA	-1.69	0.615	-2.9	-0.487	0.31	0.134	0.714	0.0175	0.388	lm.nb	Epigenetic Regulation	NM_173433.2:2255
Mcm6-mRNA	-0.439	0.16	-0.752	-0.126	0.737	0.594	0.916	0.0176	0.388	lm.nb	Cell Cycle	NM_008567.1:1118
Cldn5-mRNA	-0.541	0.197	-0.927	-0.155	0.687	0.526	0.898	0.0177	0.388	lm.nb	Matrix Remodeling	NM_013805.4:975
Suv39h1-mRNA	0.188	0.0696	0.052	0.325	1.14	1.04	1.25	0.019	0.414	loglinear	Epigenetic Regulation	NM_011514.2:396
Bnip3l-mRNA	-0.168	0.062	-0.289	-0.0463	0.89	0.818	0.968	0.0191	0.414	loglinear	Apoptosis, Autophagy	NM_009761.3:1738
Pld2-mRNA	-0.687	0.256	-1.19	-0.185	0.621	0.439	0.88	0.02	0.432	lm.nb	Autophagy, Growth Factor Signaling	NM_008876.2:1134
Hps4-mRNA	-0.481	0.181	-0.837	-0.126	0.716	0.56	0.916	0.021	0.452	lm.nb	Microglia Function	NM_138646.3:1265
Lsr-mRNA	0.675	0.257	0.172	1.18	1.6	1.13	2.26	0.022	0.47	lm.nb	Lipid Metabolism	NM_001164184.1:445
Dlg4-mRNA	-0.431	0.165	-0.754	-0.108	0.742	0.593	0.928	0.0227	0.48	lm.nb	Adaptive Immune Response, Angiogenesis, Cytokine Signaling, Growth Factor Signaling, Insulin Signaling, Neurons and Neurotransmission	NM_001109752.1:1866
Vegfa-mRNA	-0.325	0.124	-0.569	-0.0809	0.798	0.674	0.945	0.0228	0.48	loglinear	Angiogenesis, Cellular Stress, Cytokine Signaling, Growth Factor Signaling, Microglia Function	NM_001025250.3:3015
Fgl2-mRNA	0.924	0.354	0.229	1.62	1.9	1.17	3.07	0.0229	0.48	lm.nb	Inflammatory Signaling	NM_008013.2:3470
Dst-mRNA	-0.319	0.123	-0.56	-0.0792	0.801	0.678	0.947	0.023	0.48	loglinear	Matrix Remodeling, Microglia Function	NM_010081.2:226
Mbd2-mRNA	0.142	0.0548	0.0346	0.249	1.1	1.02	1.19	0.0236	0.489	loglinear	Epigenetic Regulation	NM_010773.2:655
Slc6a1-mRNA	0.291	0.112	0.0708	0.511	1.22	1.05	1.42	0.0236	0.489	lm.nb	Astrocyte Function, Neurons and Neurotransmission	NM_178703.4:1865
Fyn-mRNA	-0.146	0.0568	-0.258	-0.035	0.903	0.836	0.976	0.0242	0.495	loglinear	Adaptive Immune Response, Angiogenesis, Autophagy, Cytokine Signaling, Growth Factor Signaling, Innate Immune Response, Insulin Signaling, Microglia Function	NM_008054.2:1030
Pnoc-mRNA	-1.02	0.395	-1.79	-0.243	0.494	0.289	0.845	0.0243	0.495	lm.nb		NM_001205075.1:332
Gdpd2-mRNA	-1.02	0.396	-1.79	-0.243	0.494	0.288	0.845	0.0243	0.495	lm.nb	Astrocyte Function, Lipid Metabolism	NM_023608.3:1438
Rps21-mRNA	-0.247	0.096	-0.435	-0.0586	0.843	0.74	0.96	0.0245	0.498	loglinear	Microglia Function	NM_025587.2:153
Cideb-mRNA	-0.614	0.241	-1.09	-0.141	0.653	0.471	0.907	0.0256	0.511	loglinear	Apoptosis	NM_009894.3:179
Map2k4-mRNA	-0.164	0.0645	-0.291	-0.0378	0.892	0.818	0.974	0.0257	0.511	loglinear	Adaptive Immune Response, Apoptosis, Cellular Stress, Growth Factor Signaling, Innate Immune Response	NM_009157.4:1335
Adamts16-mRNA	-1.53	0.601	-2.71	-0.352	0.346	0.153	0.784	0.0257	0.511	lm.nb	Matrix Remodeling, Microglia Function	NM_172053.2:1918
Parp1-mRNA	0.3	0.118	0.0689	0.531	1.23	1.05	1.45	0.0257	0.511	loglinear	Apoptosis, Cellular Stress, DNA Damage, NF-kB	NM_007415.2:3020
Rhoa-mRNA	0.258	0.102	0.0584	0.457	1.2	1.04	1.37	0.0262	0.518	loglinear	Angiogenesis, Autophagy, Growth Factor Signaling, Wnt	NM_016802.4:1885
Csf1-mRNA	0.343	0.136	0.0775	0.609	1.27	1.06	1.53	0.0264	0.519	lm.nb	Astrocyte Function, Autophagy, Cytokine Signaling, Growth Factor Signaling, Innate Immune Response, Microglia Function	NM_001113530.1:833
Trp53bp2-mRNA	0.29	0.116	0.0636	0.517	1.22	1.05	1.43	0.0274	0.536	loglinear	Apoptosis	NM_173378.2:2328
Hrk-mRNA	-0.367	0.147	-0.655	-0.0783	0.776	0.635	0.947	0.0283	0.552	loglinear	Apoptosis	NM_007545.2:3458
Pdpn-mRNA	0.365	0.147	0.0769	0.653	1.29	1.05	1.57	0.0288	0.556	lm.nb	Matrix Remodeling	NM_010329.2:1625
Gria2-mRNA	-0.212	0.0855	-0.38	-0.0447	0.863	0.769	0.97	0.0288	0.556	loglinear	Neurons and Neurotransmission	NM_001039195.1:300
Cables1-mRNA	0.293	0.118	0.061	0.525	1.23	1.04	1.44	0.0292	0.561	loglinear	Cell Cycle	NM_001146287.1:3120
Cd74-mRNA	0.636	0.257	0.132	1.14	1.55	1.1	2.2	0.0293	0.561	lm.nb	Adaptive Immune Response, Inflammatory Signaling	NM_001042605.1:391
Bax-mRNA	-0.273	0.111	-0.491	-0.0561	0.827	0.712	0.962	0.0297	0.565	loglinear	Apoptosis, DNA Damage	NM_007527.3:735
Tubb4a-mRNA	-0.241	0.098	-0.433	-0.0492	0.846	0.741	0.966	0.0299	0.566	loglinear	Adaptive Immune Response, Apoptosis, Cell Cycle, Neurons and Neurotransmission	NM_009451.3:1819
Spp1-mRNA	0.544	0.222	0.108	0.98	1.46	1.08	1.97	0.0308	0.577	lm.nb	Growth Factor Signaling, Matrix Remodeling, Microglia Function	NM_009263.3:420
Pik3r1-mRNA	0.218	0.0891	0.043	0.392	1.16	1.03	1.31	0.031	0.577	loglinear	Adaptive Immune Response, Angiogenesis, Apoptosis, Autophagy, Carbohydrate Metabolism, Cytokine Signaling, Growth Factor Signaling, Innate Immune Response, Insulin Signaling, Lipid Metabolism	NM_001024955.1:5664
Smarca5-mRNA	-0.112	0.0459	-0.202	-0.0221	0.925	0.869	0.985	0.0311	0.577	loglinear	Cell Cycle, DNA Damage, Epigenetic Regulation	NM_053124.2:2934
Pmp22-mRNA	-0.71	0.291	-1.28	-0.14	0.611	0.412	0.908	0.0311	0.577	lm.nb	Microglia Function	NM_008885.2:395
Nqo1-mRNA	0.437	0.179	0.0859	0.788	1.35	1.06	1.73	0.0312	0.577	lm.nb	Cellular Stress	NM_008706.5:430
Prkar1a-mRNA	-0.102	0.042	-0.185	-0.02	0.931	0.88	0.986	0.0313	0.577	loglinear	Apoptosis, Growth Factor Signaling	NM_021880.2:2235
Atp6v0e-mRNA	0.298	0.122	0.0579	0.538	1.23	1.04	1.45	0.0316	0.579	loglinear	Growth Factor Signaling, Insulin Signaling, Microglia Function	NM_025272.2:585
Pink1-mRNA	0.19	0.0782	0.0368	0.343	1.14	1.03	1.27	0.0317	0.579	loglinear	Autophagy, Cellular Stress	NM_026880.2:688
Tie1-mRNA	-2.19	0.905	-3.96	-0.416	0.219	0.0641	0.75	0.0324	0.587	lm.nb		NM_011587.2:2715
Tmcc3-mRNA	-0.231	0.096	-0.419	-0.0424	0.852	0.748	0.971	0.0334	0.604	loglinear	Microglia Function	NM_172051.2:3825
Tnfrsf12a-mRNA	-0.367	0.154	-0.668	-0.0657	0.776	0.629	0.955	0.0343	0.616	loglinear	Cytokine Signaling, Inflammatory Signaling, NF-kB	NM_001161746.1:517
Grap-mRNA	-1.82	0.769	-3.32	-0.309	0.284	0.0999	0.807	0.0359	0.644	lm.nb	Growth Factor Signaling, Microglia Function	NM_027817.3:121
Pten-mRNA	0.158	0.0683	0.0243	0.292	1.12	1.02	1.22	0.0391	0.697	loglinear	Adaptive Immune Response, Autophagy, DNA Damage, Growth Factor Signaling, Lipid Metabolism	NM_008960.2:5160
Msn-mRNA	0.872	0.378	0.131	1.61	1.83	1.09	3.06	0.0398	0.706	lm.nb	Autophagy	NM_010833.2:515
Myc-mRNA	0.32	0.14	0.0462	0.594	1.25	1.03	1.51	0.0409	0.723	loglinear	Apoptosis, Cell Cycle, Cytokine Signaling, Growth Factor Signaling, Notch, Wnt	NM_010849.4:630
Casp6-mRNA	-0.468	0.206	-0.872	-0.0645	0.723	0.546	0.956	0.0422	0.743	loglinear	Apoptosis	NM_009811.3:360
Srxn1-mRNA	0.197	0.0872	0.0261	0.368	1.15	1.02	1.29	0.0433	0.758	loglinear	Cellular Stress	NM_029688.4:2010
Mcm2-mRNA	-0.827	0.369	-1.55	-0.104	0.564	0.342	0.93	0.0446	0.778	lm.nb	Cell Cycle, Inflammatory Signaling	NM_008564.2:2585
Gadd45g-mRNA	0.469	0.214	0.051	0.888	1.38	1.04	1.85	0.0483	0.833	lm.nb	Cell Cycle, DNA Damage, Growth Factor Signaling	NM_011817.2:208
Brd4-mRNA	-0.13	0.059	-0.245	-0.0141	0.914	0.844	0.99	0.0483	0.833	loglinear	Epigenetic Regulation	NM_001286630.1:1492
Vps4a-mRNA	0.0916	0.0417	0.00988	0.173	1.07	1.01	1.13	0.0484	0.833	loglinear	Autophagy, Neurons and Neurotransmission	NM_126165.1:994
Hpgds-mRNA	-1.95	0.89	-3.69	-0.205	0.259	0.0773	0.868	0.049	0.839	lm.nb	Lipid Metabolism	NM_019455.4:425
Kdm5a-mRNA	0.173	0.0792	0.0181	0.329	1.13	1.01	1.26	0.0492	0.839	loglinear	Epigenetic Regulation	XR_377436.1:2314
Anxa1-mRNA	0.802	0.368	0.0816	1.52	1.74	1.06	2.87	0.0497	0.845	lm.nb	Autophagy	NM_010730.2:400
Atg3-mRNA	-0.128	0.0587	-0.243	-0.0129	0.915	0.845	0.991	0.0499	0.845	loglinear	Autophagy, Cellular Stress	NM_026402.3:862
Ncf1-mRNA	1.46	0.674	0.141	2.78	2.75	1.1	6.88	0.0509	0.857	lm.nb	Adaptive Immune Response, Angiogenesis, Cellular Stress	NM_001286037.1:970
H2-T23-mRNA	0.8	0.372	0.0715	1.53	1.74	1.05	2.88	0.0524	0.878	lm.nb	Adaptive Immune Response, Astrocyte Function, Inflammatory Signaling, Innate Immune Response, Matrix Remodeling	NM_010398.3:365
Ifnar2-mRNA	-0.266	0.124	-0.509	-0.0235	0.831	0.702	0.984	0.0527	0.878	loglinear	Cytokine Signaling, Growth Factor Signaling, Inflammatory Signaling, Innate Immune Response	NM_001110498.1:725
Chst8-mRNA	-0.29	0.135	-0.554	-0.0255	0.818	0.681	0.983	0.0528	0.878	loglinear	Microglia Function	NM_175140.4:1196
Bmi1-mRNA	-0.258	0.121	-0.495	-0.0205	0.836	0.709	0.986	0.0547	0.906	loglinear	Cellular Stress, Epigenetic Regulation	NM_007552.4:3354
Jag1-mRNA	-1.24	0.588	-2.4	-0.0916	0.422	0.19	0.938	0.056	0.924	lm.nb	Innate Immune Response, Microglia Function, Notch	NM_013822.2:2155
Plxnb3-mRNA	-0.66	0.313	-1.27	-0.0467	0.633	0.414	0.968	0.0566	0.931	lm.nb	Oligodendrocyte Function	NM_019587.2:2862
Amigo2-mRNA	0.194	0.0919	0.0135	0.374	1.14	1.01	1.3	0.0569	0.931	loglinear	Astrocyte Function	NM_178114.4:2425
Becn1-mRNA	-0.109	0.0529	-0.212	-0.00494	0.927	0.863	0.997	0.0625	1	loglinear	Autophagy, Cellular Stress	NM_019584.3:1145
Birc2-mRNA	0.127	0.0618	0.00562	0.248	1.09	1	1.19	0.0628	1	loglinear	Apoptosis, Cytokine Signaling, Innate Immune Response, NF-kB	NM_007465.2:1230
Cycs-mRNA	-1.05	0.51	-2.04	-0.0462	0.485	0.242	0.968	0.0628	1	lm.nb	Apoptosis, Cellular Stress, DNA Damage	NM_007808.4:2510
Igf1r-mRNA	0.227	0.111	0.00951	0.444	1.17	1.01	1.36	0.0633	1	loglinear	Apoptosis, Autophagy, Carbohydrate Metabolism, Growth Factor Signaling, Insulin Signaling	NM_010513.2:3390
Irf2-mRNA	0.181	0.0888	0.00735	0.355	1.13	1.01	1.28	0.0637	1	loglinear	Apoptosis, Inflammatory Signaling, Innate Immune Response	NM_008391.2:440
Itgb5-mRNA	0.335	0.166	0.00923	0.66	1.26	1.01	1.58	0.0668	1	lm.nb	Adaptive Immune Response, Growth Factor Signaling, Matrix Remodeling	NM_001145884.1:1270
Nod1-mRNA	0.685	0.34	0.0179	1.35	1.61	1.01	2.55	0.0672	1	lm.nb	Autophagy, Cytokine Signaling, Innate Immune Response	NM_172729.2:1446
Kdm4a-mRNA	0.372	0.185	0.00904	0.736	1.29	1.01	1.67	0.0676	1	lm.nb	DNA Damage, Epigenetic Regulation	NM_172382.2:1675
Tle3-mRNA	0.306	0.153	0.00648	0.605	1.24	1	1.52	0.0684	1	lm.nb	Microglia Function, Notch, Wnt	NM_009389.2:3584
Bola2-mRNA	-0.193	0.0964	-0.382	-0.00408	0.875	0.767	0.997	0.0684	1	loglinear	Microglia Function	NM_175103.3:94
Csf1r-mRNA	-0.39	0.197	-0.775	-0.00454	0.763	0.584	0.997	0.0707	1	lm.nb	Cytokine Signaling, Growth Factor Signaling, Microglia Function	NM_001037859.1:3655
Abcc8-mRNA	-0.581	0.295	-1.16	-0.00166	0.669	0.448	0.999	0.0729	1	lm.nb	Inflammatory Signaling, Neurons and Neurotransmission	NM_011510.3:1740
Ikbkb-mRNA	-0.175	0.089	-0.349	-0.000371	0.886	0.785	1	0.0731	1	loglinear	Adaptive Immune Response, Apoptosis, Cytokine Signaling, Growth Factor Signaling, Inflammatory Signaling, Innate Immune Response, NF-kB	NM_010546.2:498
Itga6-mRNA	-0.295	0.151	-0.591	0.000434	0.815	0.664	1	0.074	1	lm.nb	Growth Factor Signaling, Matrix Remodeling, Microglia Function	NM_008397.3:910
Kdm2b-mRNA	-0.335	0.171	-0.67	0.000651	0.793	0.629	1	0.0741	1	lm.nb	Epigenetic Regulation	NM_001003953.1:3984
P2rx7-mRNA	-1.06	0.542	-2.12	0.00519	0.481	0.23	1	0.0749	1	lm.nb	Innate Immune Response, Microglia Function, Neurons and Neurotransmission	NM_001038839.2:378
Casp3-mRNA	0.256	0.133	-0.00405	0.517	1.19	0.997	1.43	0.0776	1	lm.nb	Apoptosis, Cellular Stress, DNA Damage, Growth Factor Signaling, Innate Immune Response, Matrix Remodeling	NM_009810.2:630
Lair1-mRNA	-0.589	0.307	-1.19	0.0115	0.665	0.438	1.01	0.0786	1	lm.nb	Adaptive Immune Response, Microglia Function	NM_001113474.1:1865
Bag4-mRNA	0.12	0.0629	-0.00273	0.244	1.09	0.998	1.18	0.0794	1	loglinear	Apoptosis, Cellular Stress, Innate Immune Response	NM_026121.3:3735
Cox5b-mRNA	-0.106	0.0557	-0.215	0.00316	0.929	0.861	1	0.0813	1	loglinear	Microglia Function	NM_009942.2:332
Rpl28-mRNA	0.0715	0.0376	-0.00232	0.145	1.05	0.998	1.11	0.082	1	loglinear	Microglia Function	NM_009081.2:106
Chn2-mRNA	0.672	0.358	-0.0286	1.37	1.59	0.98	2.59	0.0846	1	lm.nb	Microglia Function	NM_001163640.1:1510
Gal3st1-mRNA	-0.795	0.424	-1.63	0.035	0.576	0.324	1.02	0.085	1	lm.nb	Lipid Metabolism, Oligodendrocyte Function	NM_001177691.1:1197
Rpa1-mRNA	0.0941	0.0503	-0.00438	0.193	1.07	0.997	1.14	0.0856	1	loglinear	Cell Cycle, Cellular Stress, DNA Damage	NM_026653.2:930
Bcl2-mRNA	-0.462	0.247	-0.947	0.0223	0.726	0.519	1.02	0.0861	1	lm.nb	Apoptosis, Autophagy, Cellular Stress, Cytokine Signaling, DNA Damage, Growth Factor Signaling, Innate Immune Response, Microglia Function, NF-kB	NM_009741.3:1844
Nlgn2-mRNA	-0.173	0.0924	-0.354	0.0084	0.887	0.782	1.01	0.0862	1	loglinear	Matrix Remodeling, Neurons and Neurotransmission	NM_198862.2:1204
Npl-mRNA	-0.39	0.209	-0.8	0.0197	0.763	0.575	1.01	0.0867	1	lm.nb	Microglia Function	NM_028749.1:600
Ezh2-mRNA	0.256	0.138	-0.0135	0.526	1.19	0.991	1.44	0.0872	1	loglinear	Cellular Stress, Epigenetic Regulation	NM_007971.2:425
Arc-mRNA	-0.49	0.264	-1.01	0.0272	0.712	0.498	1.02	0.088	1	lm.nb	Neurons and Neurotransmission	NM_018790.2:2715
Slc44a1-mRNA	0.126	0.068	-0.00712	0.259	1.09	0.995	1.2	0.0883	1	loglinear	Microglia Function	NM_001159633.1:944
Rad50-mRNA	-0.386	0.208	-0.795	0.0225	0.765	0.576	1.02	0.0888	1	loglinear	Cell Cycle, Cellular Stress, DNA Damage	NM_009012.2:4165
Il15ra-mRNA	-0.94	0.509	-1.94	0.0574	0.521	0.261	1.04	0.0895	1	lm.nb	Cytokine Signaling, Inflammatory Signaling	NM_008358.2:800
Hmgb1-mRNA	-0.103	0.056	-0.213	0.00678	0.931	0.863	1	0.0908	1	loglinear	Apoptosis, Autophagy, Inflammatory Signaling, Innate Immune Response	NM_010439.3:1574
Smarcd1-mRNA	-0.275	0.15	-0.57	0.0197	0.826	0.674	1.01	0.0923	1	lm.nb	Epigenetic Regulation	NM_031842.1:2220
Fadd-mRNA	-1.07	0.598	-2.25	0.0978	0.475	0.211	1.07	0.0976	1	lm.nb	Apoptosis, Innate Immune Response	NM_010175.5:2641
Stx18-mRNA	-0.182	0.102	-0.383	0.0182	0.881	0.767	1.01	0.1	1	loglinear	Autophagy	NM_026959.2:770
Atm-mRNA	-0.267	0.151	-0.564	0.0294	0.831	0.676	1.02	0.103	1	lm.nb	Apoptosis, Cell Cycle, Cellular Stress, DNA Damage, NF-kB	NM_007499.2:5543
Olfml3-mRNA	-0.556	0.315	-1.17	0.0619	0.68	0.443	1.04	0.103	1	lm.nb	Matrix Remodeling	NM_133859.2:1035
Trp73-mRNA	-1.05	0.597	-2.22	0.119	0.483	0.215	1.09	0.104	1	lm.nb	DNA Damage	NM_011642.3:2632
Epg5-mRNA	0.17	0.0971	-0.0201	0.361	1.13	0.986	1.28	0.105	1	loglinear	Autophagy	NM_001195633.1:2436
Pik3ca-mRNA	0.153	0.0873	-0.0183	0.324	1.11	0.987	1.25	0.106	1	loglinear	Adaptive Immune Response, Angiogenesis, Apoptosis, Autophagy, Carbohydrate Metabolism, Cytokine Signaling, Growth Factor Signaling, Innate Immune Response, Insulin Signaling, Lipid Metabolism	NM_008839.1:1255
Cdk20-mRNA	0.266	0.153	-0.0341	0.566	1.2	0.977	1.48	0.108	1	lm.nb	Cell Cycle	NM_053180.2:352
Coa5-mRNA	-0.191	0.11	-0.407	0.0256	0.876	0.754	1.02	0.11	1	loglinear	Microglia Function	NM_198006.4:1808
Ppp3cb-mRNA	-0.0712	0.0413	-0.152	0.00974	0.952	0.9	1.01	0.11	1	loglinear	Adaptive Immune Response, Apoptosis, Growth Factor Signaling, Innate Immune Response, Wnt	NM_008914.2:2950
Cd83-mRNA	0.202	0.118	-0.0291	0.434	1.15	0.98	1.35	0.112	1	loglinear	Microglia Function	NM_009856.2:1624
Pttg1-mRNA	0.091	0.0532	-0.0133	0.195	1.07	0.991	1.14	0.113	1	loglinear	Cell Cycle, DNA Damage	NM_001131054.1:288
Cln3-mRNA	-0.395	0.236	-0.857	0.0677	0.761	0.552	1.05	0.12	1	lm.nb	Autophagy	NM_001146311.1:378
Hprt-mRNA	-0.108	0.0644	-0.234	0.0185	0.928	0.85	1.01	0.12	1	loglinear	Apoptosis	NM_013556.2:30
Tarbp2-mRNA	-0.329	0.201	-0.724	0.0655	0.796	0.605	1.05	0.128	1	lm.nb	Epigenetic Regulation	NM_001253795.1:813
Topbp1-mRNA	-0.314	0.192	-0.691	0.0628	0.804	0.619	1.04	0.128	1	lm.nb	DNA Damage	NM_176979.5:3564
S1pr5-mRNA	-0.759	0.466	-1.67	0.154	0.591	0.314	1.11	0.129	1	lm.nb	Neurons and Neurotransmission, Oligodendrocyte Function	NM_053190.2:840
Tmem204-mRNA	-0.771	0.474	-1.7	0.159	0.586	0.308	1.12	0.13	1	lm.nb	Microglia Function	NM_001001183.1:1006
Casp1-mRNA	0.468	0.289	-0.0987	1.04	1.38	0.934	2.05	0.131	1	lm.nb	Apoptosis, Cytokine Signaling, Innate Immune Response	NM_009807.2:259
Mapk14-mRNA	0.14	0.0867	-0.0296	0.31	1.1	0.98	1.24	0.132	1	loglinear	Angiogenesis, Autophagy, Cellular Stress, Growth Factor Signaling, Innate Immune Response	NM_011951.2:1420
Erbb3-mRNA	-0.841	0.52	-1.86	0.179	0.558	0.275	1.13	0.132	1	lm.nb	Adaptive Immune Response, Angiogenesis, Cytokine Signaling, Growth Factor Signaling, Insulin Signaling, Oligodendrocyte Function	NM_010153.1:1290
Pms2-mRNA	-0.139	0.0874	-0.311	0.032	0.908	0.806	1.02	0.137	1	loglinear	DNA Damage	NM_008886.2:265
Rad17-mRNA	-0.255	0.163	-0.575	0.0656	0.838	0.671	1.05	0.145	1	loglinear	Cell Cycle, DNA Damage	NM_001044371.1:386
Gja1-mRNA	0.181	0.117	-0.0479	0.409	1.13	0.967	1.33	0.147	1	loglinear	Astrocyte Function, Neurons and Neurotransmission	NM_010288.3:1450
Kmt2a-mRNA	-0.124	0.0803	-0.281	0.0338	0.918	0.823	1.02	0.15	1	loglinear	Epigenetic Regulation	NM_001081049.1:2080
Ppp3r1-mRNA	0.128	0.0848	-0.0379	0.294	1.09	0.974	1.23	0.156	1	loglinear	Adaptive Immune Response, Apoptosis, Growth Factor Signaling, Innate Immune Response, Wnt	NM_024459.2:1390
Tfg-mRNA	-0.0874	0.058	-0.201	0.0264	0.941	0.87	1.02	0.158	1	loglinear	Apoptosis, Neurons and Neurotransmission	NM_001252443.1:578
Nptx1-mRNA	0.112	0.0751	-0.0348	0.26	1.08	0.976	1.2	0.16	1	loglinear	Neurons and Neurotransmission	NM_008730.2:4748
Chek1-mRNA	-0.981	0.658	-2.27	0.308	0.507	0.207	1.24	0.162	1	lm.nb	Cell Cycle, DNA Damage, Growth Factor Signaling	NM_007691.5:1220
Fos-mRNA	-0.428	0.291	-0.999	0.143	0.743	0.5	1.1	0.167	1	lm.nb	Adaptive Immune Response, Cellular Stress, Growth Factor Signaling, Innate Immune Response, Neurons and Neurotransmission	NM_010234.2:1330
Rpl9-mRNA	-0.101	0.0687	-0.236	0.0337	0.932	0.849	1.02	0.168	1	loglinear	Microglia Function	NM_011292.2:142
Brd2-mRNA	0.116	0.0789	-0.039	0.27	1.08	0.973	1.21	0.168	1	loglinear	Epigenetic Regulation	NM_010238.3:2800
Asph-mRNA	0.141	0.0963	-0.0477	0.33	1.1	0.968	1.26	0.169	1	loglinear	Microglia Function	NM_001177849.1:400
Blnk-mRNA	0.375	0.256	-0.127	0.877	1.3	0.916	1.84	0.169	1	lm.nb	Adaptive Immune Response, Microglia Function, NF-kB	NM_008528.4:1546
H2afx-mRNA	-0.128	0.0875	-0.299	0.044	0.915	0.813	1.03	0.171	1	loglinear	Cell Cycle, Cellular Stress, DNA Damage, Epigenetic Regulation, Wnt	NM_010436.2:980
Rps2-mRNA	-0.0861	0.0591	-0.202	0.0298	0.942	0.869	1.02	0.171	1	loglinear	Microglia Function	NM_008503.5:304
Lag3-mRNA	-0.958	0.658	-2.25	0.332	0.515	0.21	1.26	0.171	1	lm.nb		NM_008479.1:1700
Tyrobp-mRNA	0.492	0.338	-0.171	1.15	1.41	0.888	2.23	0.172	1	lm.nb	Adaptive Immune Response, Innate Immune Response	NM_011662.2:130
Cd47-mRNA	-0.0811	0.0561	-0.191	0.0288	0.945	0.876	1.02	0.174	1	loglinear	Autophagy, Matrix Remodeling	NM_010581.3:165
Relb-mRNA	-0.291	0.203	-0.689	0.108	0.817	0.62	1.08	0.178	1	lm.nb	Cytokine Signaling, Growth Factor Signaling, Inflammatory Signaling, NF-kB	NM_009046.2:2013
Smarca4-mRNA	-0.111	0.0783	-0.264	0.0427	0.926	0.833	1.03	0.183	1	loglinear	Epigenetic Regulation, Wnt	NM_011417.2:3540
Jarid2-mRNA	0.135	0.0957	-0.0524	0.323	1.1	0.964	1.25	0.183	1	loglinear	Epigenetic Regulation	NM_021878.2:2160
Tet1-mRNA	0.177	0.126	-0.0697	0.423	1.13	0.953	1.34	0.185	1	lm.nb	Epigenetic Regulation	NM_027384.1:2192
Irak3-mRNA	0.684	0.489	-0.273	1.64	1.61	0.827	3.12	0.187	1	lm.nb	Apoptosis, Cytokine Signaling, Innate Immune Response	NM_028679.3:2608
Itga7-mRNA	-0.669	0.484	-1.62	0.279	0.629	0.326	1.21	0.192	1	lm.nb	Astrocyte Function, Growth Factor Signaling, Matrix Remodeling	NM_008398.2:2435
Top2a-mRNA	-0.959	0.694	-2.32	0.401	0.514	0.2	1.32	0.192	1	lm.nb	Apoptosis, Cell Cycle	NM_011623.2:1953
Mr1-mRNA	-0.326	0.236	-0.788	0.137	0.798	0.579	1.1	0.192	1	lm.nb	Microglia Function	NM_008209.4:1360
Pcna-mRNA	-0.0657	0.0477	-0.159	0.0278	0.955	0.895	1.02	0.194	1	loglinear	Cell Cycle, DNA Damage	NM_011045.2:590
Eif1-mRNA	0.121	0.089	-0.0536	0.295	1.09	0.964	1.23	0.199	1	loglinear	Epigenetic Regulation	NM_011508.1:664
Atr-mRNA	-0.22	0.162	-0.538	0.0976	0.859	0.689	1.07	0.2	1	lm.nb	Apoptosis, Cell Cycle, Cellular Stress, DNA Damage	NM_019864.1:4392
Rbfox3-mRNA	-0.0748	0.0552	-0.183	0.0333	0.95	0.881	1.02	0.2	1	loglinear	Neurons and Neurotransmission	NM_001024931.2:2700
E2f1-mRNA	-0.207	0.153	-0.506	0.0925	0.866	0.704	1.07	0.201	1	loglinear	Apoptosis, Cell Cycle, Cellular Stress, Notch	NM_007891.4:926
Sod2-mRNA	0.065	0.0482	-0.0294	0.159	1.05	0.98	1.12	0.202	1	loglinear	Cellular Stress, Microglia Function	NM_013671.3:1495
Bag3-mRNA	0.246	0.182	-0.111	0.603	1.19	0.926	1.52	0.202	1	loglinear	Apoptosis, Cellular Stress	NM_013863.4:1000
Hus1-mRNA	-0.176	0.132	-0.436	0.0834	0.885	0.739	1.06	0.208	1	loglinear	Cell Cycle, DNA Damage	NM_008316.2:2505
Nlgn1-mRNA	-0.0935	0.0713	-0.233	0.0462	0.937	0.851	1.03	0.214	1	loglinear	Matrix Remodeling, Neurons and Neurotransmission	NM_138666.3:1028
Ung-mRNA	-0.227	0.175	-0.57	0.116	0.855	0.674	1.08	0.219	1	loglinear	DNA Damage	NM_001040691.1:336
Vamp7-mRNA	-0.0745	0.058	-0.188	0.0392	0.95	0.878	1.03	0.223	1	loglinear	Autophagy, Neurons and Neurotransmission	NM_011515.4:390
Ago4-mRNA	-0.757	0.59	-1.91	0.399	0.592	0.265	1.32	0.224	1	lm.nb	Adaptive Immune Response, Cellular Stress, Epigenetic Regulation, Growth Factor Signaling, Notch, Wnt	NM_153177.3:1576
Tmem64-mRNA	-0.162	0.127	-0.411	0.0868	0.894	0.752	1.06	0.226	1	lm.nb	Microglia Function	NM_181401.3:1125
Hdc-mRNA	1.27	1	-0.696	3.23	2.4	0.617	9.37	0.23	1	lm.nb		NM_008230.4:745
Mpg-mRNA	-0.499	0.401	-1.29	0.287	0.708	0.41	1.22	0.237	1	lm.nb	DNA Damage	NM_010822.3:276
Atg14-mRNA	0.0929	0.0752	-0.0545	0.24	1.07	0.963	1.18	0.24	1	loglinear	Autophagy, Cellular Stress	NM_172599.4:204
Gadd45a-mRNA	0.129	0.105	-0.0766	0.335	1.09	0.948	1.26	0.242	1	loglinear	Cell Cycle, DNA Damage, Growth Factor Signaling	NM_007836.1:654
Chuk-mRNA	-0.197	0.161	-0.513	0.119	0.872	0.701	1.09	0.245	1	lm.nb	Adaptive Immune Response, Apoptosis, Cytokine Signaling, Growth Factor Signaling, Inflammatory Signaling, Innate Immune Response, NF-kB	NM_001162410.1:222
Cnn2-mRNA	0.277	0.229	-0.172	0.727	1.21	0.887	1.65	0.25	1	lm.nb	Autophagy	NM_007725.2:350
Mbd3-mRNA	-0.0905	0.0757	-0.239	0.0579	0.939	0.847	1.04	0.255	1	loglinear	Epigenetic Regulation	NM_013595.2:420
Hmox1-mRNA	0.515	0.436	-0.341	1.37	1.43	0.79	2.58	0.261	1	lm.nb	Cellular Stress	NM_010442.2:610
Bcas1-mRNA	-0.194	0.165	-0.517	0.128	0.874	0.699	1.09	0.261	1	lm.nb	Oligodendrocyte Function	NM_029815.2:932
Hdac4-mRNA	-0.149	0.126	-0.396	0.0984	0.902	0.76	1.07	0.261	1	loglinear	Epigenetic Regulation, Notch	NM_207225.1:2800
Atg5-mRNA	-0.0974	0.083	-0.26	0.0652	0.935	0.835	1.05	0.263	1	loglinear	Autophagy, Cellular Stress, Innate Immune Response	NM_001314013.1:262
Nrp2-mRNA	-0.223	0.19	-0.595	0.15	0.857	0.662	1.11	0.264	1	lm.nb	Angiogenesis, Microglia Function	NM_001077403.1:610
Rad51-mRNA	-0.692	0.592	-1.85	0.468	0.619	0.277	1.38	0.265	1	lm.nb	Cell Cycle, DNA Damage	NM_011234.4:286
Hdac1-mRNA	0.162	0.14	-0.113	0.437	1.12	0.925	1.35	0.27	1	loglinear	Cell Cycle, Epigenetic Regulation, Growth Factor Signaling, Notch, Wnt	NM_008228.2:470
Crebbp-mRNA	0.0421	0.0365	-0.0294	0.114	1.03	0.98	1.08	0.271	1	loglinear	Cell Cycle, Cellular Stress, Cytokine Signaling, Epigenetic Regulation, Inflammatory Signaling, Innate Immune Response, Lipid Metabolism, Notch, Wnt	NM_001025432.1:3770
Crip1-mRNA	-0.242	0.209	-0.652	0.169	0.846	0.636	1.12	0.271	1	lm.nb	Microglia Function	NM_007763.3:47
Jam2-mRNA	-0.146	0.128	-0.396	0.103	0.903	0.76	1.07	0.273	1	lm.nb	Matrix Remodeling, Microglia Function	NM_023844.4:1090
Pex14-mRNA	-0.0761	0.0665	-0.206	0.0542	0.949	0.867	1.04	0.275	1	loglinear	Autophagy	NM_019781.2:597
Ptpn6-mRNA	0.618	0.544	-0.449	1.68	1.53	0.732	3.21	0.279	1	lm.nb	Adaptive Immune Response, Cytokine Signaling, Growth Factor Signaling, Inflammatory Signaling, Innate Immune Response	NM_013545.2:1691
Nthl1-mRNA	-0.356	0.314	-0.971	0.26	0.781	0.51	1.2	0.279	1	lm.nb	DNA Damage	NM_008743.2:34
Nwd1-mRNA	0.171	0.151	-0.125	0.467	1.13	0.917	1.38	0.28	1	lm.nb	Astrocyte Function	NM_176940.5:3564
Dock2-mRNA	-0.807	0.715	-2.21	0.594	0.571	0.216	1.51	0.281	1	lm.nb	Autophagy	NM_033374.3:2410
Il10rb-mRNA	-0.315	0.279	-0.862	0.233	0.804	0.55	1.17	0.282	1	lm.nb	Cytokine Signaling, Microglia Function	NM_008349.5:465
Prdx1-mRNA	0.126	0.112	-0.0944	0.346	1.09	0.937	1.27	0.285	1	loglinear	Cellular Stress	NM_011034.4:1131
Nfkbie-mRNA	-0.317	0.287	-0.878	0.245	0.803	0.544	1.19	0.291	1	lm.nb	Adaptive Immune Response, Apoptosis	NM_008690.3:630
Rtn4rl1-mRNA	-0.201	0.183	-0.559	0.158	0.87	0.679	1.12	0.294	1	lm.nb	Microglia Function	NM_177708.4:2075
Rps10-mRNA	0.0779	0.0711	-0.0615	0.217	1.06	0.958	1.16	0.295	1	loglinear	Microglia Function	NM_025963.3:318
Hells-mRNA	-0.336	0.307	-0.938	0.266	0.792	0.522	1.2	0.295	1	lm.nb	Apoptosis	NM_008234.3:1082
Tmem206-mRNA	-0.16	0.148	-0.449	0.129	0.895	0.732	1.09	0.298	1	lm.nb	Microglia Function	NM_025864.3:845
Mdm2-mRNA	0.0831	0.0766	-0.067	0.233	1.06	0.955	1.18	0.299	1	loglinear	Adaptive Immune Response, Apoptosis, Cell Cycle, Cellular Stress, DNA Damage, Growth Factor Signaling, Neurons and Neurotransmission	NM_010786.4:1664
Setd1a-mRNA	-0.097	0.0895	-0.272	0.0784	0.935	0.828	1.06	0.3	1	loglinear	Epigenetic Regulation	NM_178029.3:1612
Hilpda-mRNA	-0.294	0.272	-0.827	0.239	0.816	0.564	1.18	0.301	1	lm.nb	Microglia Function	NM_023516.5:236
Tradd-mRNA	-0.419	0.388	-1.18	0.342	0.748	0.441	1.27	0.302	1	lm.nb	Apoptosis, Innate Immune Response, NF-kB	NM_001033161.2:562
Tnfsf12-mRNA	0.267	0.248	-0.218	0.752	1.2	0.859	1.68	0.302	1	lm.nb	Cytokine Signaling, Inflammatory Signaling, NF-kB	NM_011614.3:1215
Kmt2c-mRNA	-0.175	0.162	-0.492	0.143	0.886	0.711	1.1	0.303	1	lm.nb	Epigenetic Regulation	NM_001081383.1:7075
Hif1a-mRNA	0.0783	0.0727	-0.0642	0.221	1.06	0.956	1.17	0.303	1	loglinear	Autophagy, Cellular Stress, Microglia Function, Notch	NM_010431.2:1294
Tmem144-mRNA	-0.312	0.294	-0.888	0.264	0.805	0.54	1.2	0.309	1	lm.nb	Microglia Function	NM_027495.4:1525
B3gnt5-mRNA	0.635	0.601	-0.543	1.81	1.55	0.686	3.51	0.311	1	lm.nb	Astrocyte Function	NM_001159407.1:1738
Hdac6-mRNA	-0.0932	0.0887	-0.267	0.0805	0.937	0.831	1.06	0.314	1	loglinear	Cellular Stress, Epigenetic Regulation, Notch	NM_010413.3:564
Gria1-mRNA	0.118	0.112	-0.102	0.337	1.09	0.932	1.26	0.314	1	loglinear	Neurons and Neurotransmission	NM_001252403.1:2476
Traf6-mRNA	0.115	0.11	-0.101	0.33	1.08	0.933	1.26	0.317	1	loglinear	Adaptive Immune Response, Apoptosis, Autophagy, Cytokine Signaling, Growth Factor Signaling, Innate Immune Response, NF-kB	NM_009424.2:980
Fancc-mRNA	-0.241	0.232	-0.696	0.213	0.846	0.617	1.16	0.318	1	lm.nb	DNA Damage	NM_007985.2:1115
Nlrp3-mRNA	0.827	0.801	-0.742	2.4	1.77	0.598	5.26	0.322	1	lm.nb	Innate Immune Response, Microglia Function	NM_145827.3:508
Xiap-mRNA	0.0547	0.0532	-0.0497	0.159	1.04	0.966	1.12	0.325	1	loglinear	Apoptosis, Innate Immune Response, NF-kB, Wnt	NM_009688.2:1654
Tmc7-mRNA	-0.23	0.225	-0.672	0.211	0.852	0.628	1.16	0.326	1	lm.nb	Microglia Function	NM_172476.4:1285
Bid-mRNA	-0.14	0.137	-0.409	0.129	0.908	0.753	1.09	0.328	1	loglinear	Apoptosis, DNA Damage, Innate Immune Response	NM_007544.3:1307
Ltbr-mRNA	0.24	0.237	-0.224	0.705	1.18	0.856	1.63	0.331	1	loglinear	Apoptosis, Cytokine Signaling, Inflammatory Signaling, NF-kB	NM_010736.3:1962
Ercc2-mRNA	-0.0976	0.0963	-0.286	0.0911	0.935	0.82	1.07	0.331	1	loglinear	DNA Damage, Inflammatory Signaling	NM_007949.4:1800
Nefl-mRNA	-0.155	0.154	-0.457	0.147	0.898	0.729	1.11	0.334	1	lm.nb	Adaptive Immune Response, Angiogenesis, Cytokine Signaling, Growth Factor Signaling, Insulin Signaling, Neurons and Neurotransmission	NM_010910.1:1303
Rapgef3-mRNA	0.139	0.139	-0.134	0.411	1.1	0.911	1.33	0.339	1	lm.nb	Adaptive Immune Response, Autophagy	NM_001177810.1:564
Smc1a-mRNA	0.08	0.0806	-0.078	0.238	1.06	0.947	1.18	0.341	1	loglinear	Cell Cycle, DNA Damage	NM_019710.2:1675
Rac1-mRNA	0.0447	0.0461	-0.0456	0.135	1.03	0.969	1.1	0.351	1	loglinear	Adaptive Immune Response, Angiogenesis, Autophagy, Growth Factor Signaling, Innate Immune Response, Neurons and Neurotransmission, Wnt	NM_009007.2:1045
Braf-mRNA	0.0272	0.0282	-0.028	0.0825	1.02	0.981	1.06	0.353	1	loglinear	Adaptive Immune Response, Angiogenesis, Apoptosis, Cytokine Signaling, Growth Factor Signaling, Innate Immune Response, Insulin Signaling, Neurons and Neurotransmission	NM_139294.5:1102
Grm2-mRNA	-0.112	0.117	-0.342	0.118	0.925	0.789	1.09	0.358	1	loglinear	Neurons and Neurotransmission	NM_001160353.1:2770
Prkacb-mRNA	0.0418	0.0442	-0.0448	0.128	1.03	0.969	1.09	0.362	1	loglinear	Adaptive Immune Response, Angiogenesis, Apoptosis, Autophagy, Growth Factor Signaling, Lipid Metabolism, Neurons and Neurotransmission, Wnt	NM_011100.3:3754
Dicer1-mRNA	0.0615	0.0654	-0.0666	0.19	1.04	0.955	1.14	0.365	1	loglinear	Epigenetic Regulation	NM_148948.2:5270
Slc17a6-mRNA	-0.153	0.166	-0.477	0.172	0.9	0.718	1.13	0.375	1	lm.nb	Neurons and Neurotransmission	NM_080853.3:2825
Blm-mRNA	-0.266	0.29	-0.834	0.302	0.832	0.561	1.23	0.377	1	lm.nb	Cell Cycle, DNA Damage	NM_001042527.2:264
Tgfb1-mRNA	-0.371	0.406	-1.17	0.426	0.773	0.445	1.34	0.38	1	lm.nb	Cell Cycle, Cytokine Signaling, Growth Factor Signaling, Matrix Remodeling, Microglia Function	NM_011577.1:1470
Sin3a-mRNA	-0.113	0.125	-0.359	0.132	0.925	0.78	1.1	0.384	1	loglinear	Epigenetic Regulation	NM_001110350.1:3585
Syk-mRNA	-0.383	0.428	-1.22	0.455	0.767	0.429	1.37	0.388	1	lm.nb	Adaptive Immune Response, Autophagy, Cytokine Signaling, Growth Factor Signaling, Innate Immune Response, NF-kB	NM_001198977.1:2064
Mgmt-mRNA	-0.459	0.519	-1.48	0.558	0.727	0.359	1.47	0.394	1	lm.nb	Cellular Stress, DNA Damage	NM_008598.2:350
Igsf10-mRNA	-0.253	0.287	-0.816	0.309	0.839	0.568	1.24	0.395	1	lm.nb	Microglia Function	NM_001162884.1:3100
Kdm5c-mRNA	-0.121	0.138	-0.391	0.149	0.92	0.763	1.11	0.397	1	lm.nb	Epigenetic Regulation	NM_013668.3:750
Kdm3a-mRNA	0.087	0.099	-0.107	0.281	1.06	0.928	1.22	0.397	1	loglinear	Epigenetic Regulation	NM_001038695.2:4110
Kdm5b-mRNA	0.0817	0.0941	-0.103	0.266	1.06	0.931	1.2	0.402	1	loglinear	Epigenetic Regulation	NM_152895.2:3620
Ccng2-mRNA	0.133	0.154	-0.169	0.434	1.1	0.889	1.35	0.406	1	lm.nb	Cell Cycle, DNA Damage	NM_007635.4:1536
Rad51c-mRNA	-0.354	0.412	-1.16	0.454	0.782	0.447	1.37	0.407	1	lm.nb	Cell Cycle, DNA Damage	NM_053269.3:402
Cdc7-mRNA	-0.217	0.253	-0.713	0.279	0.86	0.61	1.21	0.408	1	lm.nb	Cell Cycle	NM_001271566.1:2804
Rpl36al-mRNA	-0.0522	0.0609	-0.172	0.0672	0.964	0.888	1.05	0.408	1	loglinear	Microglia Function	NM_025589.4:74
Lacc1-mRNA	-0.236	0.277	-0.78	0.307	0.849	0.583	1.24	0.411	1	lm.nb	Microglia Function	NM_172488.2:1025
S100b-mRNA	0.0936	0.11	-0.122	0.309	1.07	0.919	1.24	0.411	1	lm.nb	Astrocyte Function, Growth Factor Signaling, Inflammatory Signaling, Innate Immune Response	NM_009115.3:1090
Bard1-mRNA	-0.533	0.632	-1.77	0.706	0.691	0.293	1.63	0.415	1	lm.nb	Cell Cycle, DNA Damage	NM_007525.3:306
St8sia6-mRNA	-0.184	0.22	-0.614	0.247	0.881	0.653	1.19	0.419	1	lm.nb	Microglia Function	NM_145838.1:1578
Kdm4b-mRNA	0.065	0.0787	-0.0893	0.219	1.05	0.94	1.16	0.425	1	loglinear	DNA Damage, Epigenetic Regulation	NM_172132.1:3704
Dnmt1-mRNA	-0.157	0.191	-0.531	0.217	0.897	0.692	1.16	0.426	1	lm.nb	Epigenetic Regulation	NM_010066.3:2380
Casp8-mRNA	-0.504	0.612	-1.7	0.695	0.705	0.307	1.62	0.426	1	lm.nb	Apoptosis, DNA Damage, Innate Immune Response, Microglia Function	NM_009812.2:1463
Itgam-mRNA	-0.556	0.675	-1.88	0.768	0.68	0.272	1.7	0.427	1	lm.nb	Autophagy, Innate Immune Response, Matrix Remodeling	NM_001082960.1:3025
Vps4b-mRNA	-0.123	0.149	-0.416	0.17	0.918	0.75	1.13	0.427	1	lm.nb	Autophagy, Neurons and Neurotransmission	NM_009190.2:640
Irf3-mRNA	-0.187	0.229	-0.635	0.261	0.878	0.644	1.2	0.429	1	lm.nb	Apoptosis, Cytokine Signaling, Inflammatory Signaling, Innate Immune Response	NM_016849.4:526
Mpeg1-mRNA	0.181	0.221	-0.253	0.614	1.13	0.839	1.53	0.43	1	lm.nb	Inflammatory Signaling	NM_010821.1:4135
Akt1-mRNA	-0.0961	0.118	-0.327	0.135	0.936	0.797	1.1	0.431	1	lm.nb	Adaptive Immune Response, Angiogenesis, Apoptosis, Autophagy, Carbohydrate Metabolism, Cellular Stress, Cytokine Signaling, Growth Factor Signaling, Innate Immune Response, Insulin Signaling, Neurons and Neurotransmission, Wnt	NM_001165894.1:898
Npnt-mRNA	0.106	0.132	-0.152	0.364	1.08	0.9	1.29	0.437	1	loglinear	Microglia Function	NM_001029836.1:2650
Atp6v1a-mRNA	0.0319	0.0397	-0.0459	0.11	1.02	0.969	1.08	0.437	1	loglinear	Growth Factor Signaling, Insulin Signaling, Microglia Function	NM_007508.5:434
Suv39h2-mRNA	-0.17	0.212	-0.586	0.246	0.889	0.666	1.19	0.44	1	loglinear	Epigenetic Regulation	NM_022724.4:1427
Bok-mRNA	0.0998	0.127	-0.149	0.349	1.07	0.902	1.27	0.448	1	loglinear	Apoptosis	NM_016778.2:635
Sox9-mRNA	-0.0954	0.124	-0.338	0.147	0.936	0.791	1.11	0.456	1	loglinear	Astrocyte Function, Wnt	NM_011448.4:3540
Kdm6a-mRNA	0.0823	0.109	-0.131	0.296	1.06	0.913	1.23	0.465	1	loglinear	Epigenetic Regulation	NM_009483.1:2560
Cd33-mRNA	0.305	0.404	-0.488	1.1	1.24	0.713	2.14	0.465	1	lm.nb	Adaptive Immune Response, Microglia Function	NM_001111058.1:598
Reln-mRNA	0.143	0.19	-0.229	0.515	1.1	0.853	1.43	0.466	1	lm.nb	Growth Factor Signaling, Matrix Remodeling, Neurons and Neurotransmission	NM_011261.2:2545
Sesn2-mRNA	0.13	0.174	-0.212	0.472	1.09	0.863	1.39	0.47	1	loglinear	DNA Damage	NM_144907.1:1416
S1pr3-mRNA	0.142	0.193	-0.235	0.52	1.1	0.849	1.43	0.475	1	lm.nb	Astrocyte Function, Neurons and Neurotransmission	NM_010101.3:2939
Map3k1-mRNA	0.132	0.18	-0.221	0.484	1.1	0.858	1.4	0.478	1	lm.nb	Adaptive Immune Response, Apoptosis, Growth Factor Signaling, Innate Immune Response	NM_011945.2:1640
Apex1-mRNA	-0.0575	0.0787	-0.212	0.0967	0.961	0.863	1.07	0.479	1	loglinear	Cell Cycle, DNA Damage	NM_009687.2:289
Traf1-mRNA	-0.423	0.588	-1.58	0.729	0.746	0.336	1.66	0.485	1	lm.nb	Apoptosis, Innate Immune Response, NF-kB	NM_009421.3:566
Prkaca-mRNA	-0.0435	0.0605	-0.162	0.075	0.97	0.894	1.05	0.485	1	loglinear	Adaptive Immune Response, Angiogenesis, Apoptosis, Autophagy, Cell Cycle, Cytokine Signaling, Growth Factor Signaling, Lipid Metabolism, Neurons and Neurotransmission, Wnt	NM_008854.3:699
Rb1cc1-mRNA	-0.0656	0.0917	-0.245	0.114	0.956	0.844	1.08	0.488	1	loglinear	Autophagy, Cellular Stress	NM_009826.4:497
Ptger3-mRNA	-0.238	0.334	-0.893	0.417	0.848	0.538	1.33	0.49	1	lm.nb	Microglia Function, Neurons and Neurotransmission	NM_011196.2:162
Slco2b1-mRNA	-0.249	0.351	-0.937	0.439	0.842	0.522	1.36	0.492	1	lm.nb	Carbohydrate Metabolism	NM_175316.3:2720
Csk-mRNA	-0.162	0.228	-0.609	0.285	0.894	0.656	1.22	0.492	1	lm.nb	Adaptive Immune Response, Angiogenesis, Autophagy, Growth Factor Signaling, Insulin Signaling	NM_007783.2:268
Plcg2-mRNA	0.281	0.397	-0.497	1.06	1.22	0.709	2.08	0.493	1	lm.nb	Adaptive Immune Response, Growth Factor Signaling, Innate Immune Response, NF-kB	NM_172285.1:978
Cntnap2-mRNA	0.0621	0.0882	-0.111	0.235	1.04	0.926	1.18	0.495	1	loglinear	Matrix Remodeling, Neurons and Neurotransmission	NM_001004357.2:3985
Lmnb1-mRNA	-0.0563	0.0805	-0.214	0.101	0.962	0.862	1.07	0.497	1	loglinear	Apoptosis, Cell Cycle, Cellular Stress, Microglia Function	NM_010721.2:805
Casp9-mRNA	0.0921	0.132	-0.167	0.352	1.07	0.89	1.28	0.5	1	loglinear	Adaptive Immune Response, Apoptosis, DNA Damage, Growth Factor Signaling, Innate Immune Response	NM_015733.4:1675
Entpd2-mRNA	-0.497	0.721	-1.91	0.916	0.708	0.266	1.89	0.504	1	lm.nb	Astrocyte Function	NM_009849.2:1016
Mapk10-mRNA	-0.0297	0.0439	-0.116	0.0564	0.98	0.923	1.04	0.512	1	loglinear	Adaptive Immune Response, Apoptosis, Autophagy, Cellular Stress, Growth Factor Signaling, Innate Immune Response, Wnt	NM_001081567.1:1496
Rgl1-mRNA	0.0554	0.0822	-0.106	0.216	1.04	0.929	1.16	0.513	1	loglinear	Growth Factor Signaling, Microglia Function	NM_016846.3:3320
Wdr5-mRNA	-0.0657	0.098	-0.258	0.126	0.955	0.836	1.09	0.515	1	loglinear	Epigenetic Regulation	NM_080848.2:1704
Setd7-mRNA	0.133	0.2	-0.259	0.526	1.1	0.836	1.44	0.518	1	lm.nb	Epigenetic Regulation	NM_080793.5:3905
Setdb1-mRNA	0.148	0.226	-0.294	0.591	1.11	0.815	1.51	0.524	1	lm.nb	Epigenetic Regulation	NM_018877.2:1625
Kit-mRNA	0.0917	0.14	-0.183	0.366	1.07	0.881	1.29	0.525	1	lm.nb	Adaptive Immune Response, Angiogenesis, Cytokine Signaling, Growth Factor Signaling, Insulin Signaling	NM_001122733.1:4275
Map2k1-mRNA	0.0246	0.0377	-0.0493	0.0985	1.02	0.966	1.07	0.527	1	loglinear	Adaptive Immune Response, Angiogenesis, Autophagy, Cytokine Signaling, Growth Factor Signaling, Innate Immune Response, Insulin Signaling, Microglia Function	NM_008927.3:1695
St3gal6-mRNA	0.0792	0.123	-0.162	0.32	1.06	0.894	1.25	0.532	1	loglinear	Microglia Function, Notch	NM_018784.2:1252
Lgmn-mRNA	0.0588	0.0924	-0.122	0.24	1.04	0.919	1.18	0.536	1	loglinear	Adaptive Immune Response, Innate Immune Response	NM_011175.3:370
Optn-mRNA	0.0527	0.0828	-0.11	0.215	1.04	0.927	1.16	0.537	1	loglinear	Autophagy, Cell Cycle, Microglia Function	NM_181848.4:1018
Suz12-mRNA	-0.0565	0.0894	-0.232	0.119	0.962	0.852	1.09	0.539	1	loglinear	Cellular Stress, Epigenetic Regulation	NM_199196.1:820
Atg7-mRNA	-0.0591	0.0942	-0.244	0.126	0.96	0.845	1.09	0.542	1	loglinear	Adaptive Immune Response, Autophagy, Cellular Stress	NM_028835.1:855
Bcl2l11-mRNA	-0.276	0.439	-1.14	0.585	0.826	0.455	1.5	0.542	1	lm.nb	Apoptosis, Growth Factor Signaling	NM_001284410.1:236
Sirt1-mRNA	0.0855	0.137	-0.182	0.353	1.06	0.881	1.28	0.543	1	lm.nb	Carbohydrate Metabolism, Cellular Stress, Epigenetic Regulation	NM_019812.2:843
Tspan18-mRNA	-0.481	0.782	-2.01	1.05	0.716	0.248	2.07	0.55	1	lm.nb	Microglia Function	NM_183180.2:1008
Ripk2-mRNA	-0.164	0.269	-0.691	0.363	0.893	0.619	1.29	0.554	1	lm.nb	Adaptive Immune Response, Apoptosis, Cytokine Signaling, Growth Factor Signaling, Innate Immune Response	NM_138952.3:830
Tbr1-mRNA	0.0612	0.1	-0.136	0.258	1.04	0.91	1.2	0.554	1	loglinear	Neurons and Neurotransmission	NM_009322.3:2354
Cks1b-mRNA	0.0884	0.148	-0.201	0.378	1.06	0.87	1.3	0.56	1	loglinear	Cell Cycle	NM_016904.1:185
Slc17a7-mRNA	-0.0629	0.106	-0.271	0.145	0.957	0.829	1.11	0.565	1	loglinear	Neurons and Neurotransmission	NM_182993.2:530
Cd68-mRNA	0.134	0.229	-0.315	0.584	1.1	0.804	1.5	0.568	1	lm.nb	Microglia Function	NM_009853.1:636
Rps3-mRNA	-0.0689	0.118	-0.3	0.162	0.953	0.812	1.12	0.57	1	loglinear	Microglia Function	NM_012052.2:886
Zfp367-mRNA	0.0504	0.0863	-0.119	0.22	1.04	0.921	1.16	0.57	1	loglinear	Microglia Function	NM_175494.4:1235
Kdm4c-mRNA	-0.0539	0.0928	-0.236	0.128	0.963	0.849	1.09	0.572	1	loglinear	Epigenetic Regulation	NM_144787.1:2859
Abl1-mRNA	0.0793	0.137	-0.19	0.349	1.06	0.876	1.27	0.575	1	loglinear	Apoptosis, Cell Cycle, Cellular Stress, DNA Damage, Growth Factor Signaling	NM_009594.4:1378
Dlx2-mRNA	-0.244	0.436	-1.1	0.611	0.845	0.467	1.53	0.587	1	lm.nb	Neurons and Neurotransmission	NM_010054.2:1891
Serpinf1-mRNA	-0.0871	0.158	-0.396	0.222	0.941	0.76	1.17	0.59	1	lm.nb	Microglia Function, Wnt	NM_011340.3:745
Kdm1b-mRNA	-0.0835	0.151	-0.38	0.213	0.944	0.768	1.16	0.591	1	loglinear	Epigenetic Regulation	NM_172262.3:2034
Axl-mRNA	0.111	0.202	-0.285	0.507	1.08	0.821	1.42	0.592	1	lm.nb	Angiogenesis, Autophagy, Microglia Function	NM_009465.3:3820
Casp7-mRNA	-0.0976	0.181	-0.452	0.257	0.935	0.731	1.19	0.599	1	lm.nb	Apoptosis, Innate Immune Response	NM_007611.2:1468
Xrcc6-mRNA	-0.0732	0.136	-0.34	0.194	0.951	0.79	1.14	0.601	1	lm.nb	DNA Damage, Innate Immune Response	NM_010247.2:1640
Ikbkg-mRNA	-0.0775	0.145	-0.361	0.206	0.948	0.778	1.15	0.602	1	loglinear	Adaptive Immune Response, Apoptosis, Cytokine Signaling, Growth Factor Signaling, Inflammatory Signaling, Innate Immune Response, NF-kB	NM_178590.2:525
Rad9a-mRNA	-0.128	0.239	-0.596	0.34	0.915	0.662	1.27	0.603	1	lm.nb	Cell Cycle, DNA Damage	NM_011237.2:490
Nfkb1-mRNA	0.109	0.208	-0.299	0.518	1.08	0.813	1.43	0.609	1	lm.nb	Adaptive Immune Response, Apoptosis, Cellular Stress, Cytokine Signaling, Growth Factor Signaling, Inflammatory Signaling, Innate Immune Response, NF-kB	NM_008689.2:2125
Ptms-mRNA	-0.0458	0.0878	-0.218	0.126	0.969	0.86	1.09	0.611	1	loglinear	Microglia Function	NM_026988.2:755
Itgav-mRNA	0.0731	0.14	-0.202	0.348	1.05	0.87	1.27	0.611	1	lm.nb	Adaptive Immune Response, Angiogenesis, Autophagy, Growth Factor Signaling, Matrix Remodeling	NM_008402.2:3145
Lmna-mRNA	-0.0588	0.115	-0.284	0.167	0.96	0.821	1.12	0.618	1	lm.nb	Apoptosis, Cell Cycle, Microglia Function	NM_001002011.2:1611
Mavs-mRNA	0.0827	0.164	-0.238	0.404	1.06	0.848	1.32	0.623	1	lm.nb	Inflammatory Signaling, Innate Immune Response	NM_144888.2:1162
Parp2-mRNA	-0.0536	0.107	-0.264	0.157	0.964	0.833	1.11	0.627	1	loglinear	DNA Damage	NM_009632.2:1325
Ddb2-mRNA	0.138	0.278	-0.408	0.684	1.1	0.754	1.61	0.629	1	lm.nb	DNA Damage	NM_028119.5:94
Atg9a-mRNA	-0.0396	0.08	-0.196	0.117	0.973	0.873	1.08	0.63	1	loglinear	Autophagy, Cellular Stress	NM_001003917.3:340
Icam2-mRNA	0.306	0.627	-0.924	1.54	1.24	0.527	2.9	0.635	1	lm.nb	Adaptive Immune Response, Innate Immune Response, Matrix Remodeling	NM_010494.1:375
Gclc-mRNA	0.0257	0.053	-0.0781	0.129	1.02	0.947	1.09	0.636	1	loglinear	Inflammatory Signaling	NM_010295.2:1102
Egfr-mRNA	-0.189	0.393	-0.96	0.581	0.877	0.514	1.5	0.639	1	lm.nb	Adaptive Immune Response, Angiogenesis, Astrocyte Function, Cytokine Signaling, Growth Factor Signaling, Insulin Signaling	NM_207655.2:1335
Tm4sf1-mRNA	0.113	0.236	-0.35	0.577	1.08	0.784	1.49	0.64	1	lm.nb	Astrocyte Function	NM_008536.3:652
Gstm1-mRNA	-0.15	0.313	-0.762	0.463	0.902	0.589	1.38	0.641	1	lm.nb	Cellular Stress, Inflammatory Signaling	NM_010358.5:50
Rrm2-mRNA	-0.271	0.568	-1.38	0.842	0.829	0.383	1.79	0.642	1	lm.nb	Cell Cycle, DNA Damage, Microglia Function	NM_009104.1:265
Igf2r-mRNA	0.0651	0.14	-0.209	0.339	1.05	0.865	1.26	0.65	1	lm.nb	Microglia Function, Neurons and Neurotransmission	NM_010515.1:2585
Ncor1-mRNA	-0.0677	0.147	-0.356	0.221	0.954	0.781	1.17	0.653	1	lm.nb	Epigenetic Regulation, Growth Factor Signaling, Notch	NM_011308.2:211
Dlx1-mRNA	0.131	0.287	-0.432	0.695	1.1	0.741	1.62	0.656	1	lm.nb	Neurons and Neurotransmission	NM_010053.1:2052
Ttr-mRNA	-0.136	0.299	-0.723	0.45	0.91	0.606	1.37	0.657	1	lm.nb	Matrix Remodeling	NM_013697.4:855
Pik3cb-mRNA	-0.0295	0.0676	-0.162	0.103	0.98	0.894	1.07	0.671	1	loglinear	Adaptive Immune Response, Angiogenesis, Apoptosis, Autophagy, Carbohydrate Metabolism, Cytokine Signaling, Growth Factor Signaling, Innate Immune Response, Insulin Signaling, Lipid Metabolism	NM_029094.3:1970
Eed-mRNA	0.0454	0.106	-0.163	0.254	1.03	0.893	1.19	0.677	1	loglinear	Cellular Stress, Epigenetic Regulation	NM_021876.3:1000
Tcirg1-mRNA	0.0875	0.205	-0.315	0.49	1.06	0.804	1.4	0.678	1	lm.nb	Autophagy, Growth Factor Signaling, Insulin Signaling	NM_001136091.1:1345
Nfe2l2-mRNA	-0.15	0.356	-0.847	0.548	0.901	0.556	1.46	0.681	1	lm.nb	Cellular Stress	NR_132727.1:144
Mafb-mRNA	0.0497	0.118	-0.182	0.282	1.04	0.881	1.22	0.682	1	loglinear	Insulin Signaling	NM_010658.2:2658
Prkdc-mRNA	-0.056	0.133	-0.317	0.206	0.962	0.802	1.15	0.682	1	loglinear	Cell Cycle, DNA Damage, Innate Immune Response	NM_011159.2:3108
Eomes-mRNA	0.327	0.781	-1.2	1.86	1.25	0.434	3.62	0.683	1	lm.nb		NM_010136.2:2665
Ogg1-mRNA	-0.126	0.311	-0.736	0.483	0.916	0.601	1.4	0.692	1	lm.nb	DNA Damage	NM_010957.4:168
Rad1-mRNA	0.0593	0.147	-0.229	0.347	1.04	0.853	1.27	0.694	1	lm.nb	Cell Cycle, DNA Damage	NM_011232.2:406
Pik3cd-mRNA	-0.0686	0.171	-0.404	0.267	0.954	0.756	1.2	0.695	1	lm.nb	Adaptive Immune Response, Apoptosis, Autophagy, Cytokine Signaling, Growth Factor Signaling, Innate Immune Response	XM_003945690.1:4648
Nbn-mRNA	-0.0498	0.125	-0.295	0.196	0.966	0.815	1.15	0.698	1	loglinear	Cell Cycle, Cellular Stress, DNA Damage	NM_013752.3:1000
Camk4-mRNA	0.0344	0.0879	-0.138	0.207	1.02	0.909	1.15	0.702	1	loglinear	Growth Factor Signaling, Neurons and Neurotransmission	NM_009793.3:3280
Cyp7b1-mRNA	-0.0479	0.125	-0.294	0.198	0.967	0.816	1.15	0.709	1	loglinear	Inflammatory Signaling	NM_007825.4:1030
Plekhb1-mRNA	-0.0439	0.116	-0.271	0.183	0.97	0.829	1.14	0.711	1	loglinear	Neurons and Neurotransmission	NM_001163184.1:1616
Myrf-mRNA	0.0438	0.117	-0.185	0.272	1.03	0.88	1.21	0.714	1	lm.nb	Oligodendrocyte Function	NM_001033481.1:4465
Mal-mRNA	-0.0535	0.143	-0.334	0.227	0.964	0.793	1.17	0.715	1	lm.nb	Oligodendrocyte Function	NM_001171187.1:685
Cyp27a1-mRNA	0.11	0.294	-0.466	0.685	1.08	0.724	1.61	0.716	1	lm.nb	Inflammatory Signaling	NM_024264.3:1725
Brd3-mRNA	0.0239	0.0643	-0.102	0.15	1.02	0.932	1.11	0.716	1	loglinear	Epigenetic Regulation	NM_001113573.1:2690
Rpl29-mRNA	-0.0186	0.0511	-0.119	0.0816	0.987	0.921	1.06	0.723	1	loglinear	Microglia Function	NM_009082.2:110
Flt1-mRNA	-0.173	0.488	-1.13	0.783	0.887	0.457	1.72	0.729	1	lm.nb	Angiogenesis, Cytokine Signaling, Growth Factor Signaling, Microglia Function	NM_010228.3:1550
AI464131-mRNA	0.0989	0.279	-0.447	0.645	1.07	0.733	1.56	0.729	1	lm.nb		NM_001085515.2:1232
Cd109-mRNA	0.27	0.765	-1.23	1.77	1.21	0.427	3.41	0.73	1	lm.nb	Astrocyte Function	NM_153098.3:2720
Traf2-mRNA	0.0433	0.13	-0.211	0.298	1.03	0.864	1.23	0.745	1	lm.nb	Apoptosis, Cytokine Signaling, Growth Factor Signaling, Inflammatory Signaling, Innate Immune Response, NF-kB	NM_009422.2:1334
Hsd11b1-mRNA	-0.0488	0.149	-0.342	0.244	0.967	0.789	1.18	0.749	1	lm.nb		NM_008288.2:110
Kdm2a-mRNA	0.0296	0.0914	-0.15	0.209	1.02	0.902	1.16	0.752	1	loglinear	Epigenetic Regulation	NM_001001984.2:4160
Kcnd1-mRNA	-0.061	0.201	-0.454	0.332	0.959	0.73	1.26	0.766	1	lm.nb	Microglia Function, Neurons and Neurotransmission	NM_008423.1:1400
Pld1-mRNA	0.103	0.338	-0.56	0.765	1.07	0.678	1.7	0.767	1	lm.nb	Autophagy, Growth Factor Signaling	NM_001164056.1:520
Bad-mRNA	-0.0383	0.13	-0.294	0.217	0.974	0.816	1.16	0.774	1	lm.nb	Adaptive Immune Response, Apoptosis, Autophagy, Cellular Stress, Growth Factor Signaling	NM_007522.3:1146
Rela-mRNA	-0.043	0.148	-0.334	0.248	0.971	0.793	1.19	0.777	1	lm.nb	Adaptive Immune Response, Apoptosis, Cellular Stress, Cytokine Signaling, Growth Factor Signaling, Inflammatory Signaling, Innate Immune Response, NF-kB	NM_009045.4:645
Bcl10-mRNA	0.0393	0.136	-0.227	0.306	1.03	0.854	1.24	0.777	1	loglinear	Adaptive Immune Response, Apoptosis, NF-kB	NM_009740.1:1168
Casp2-mRNA	-0.053	0.184	-0.413	0.307	0.964	0.751	1.24	0.778	1	lm.nb	Apoptosis, Growth Factor Signaling, Innate Immune Response	NM_007610.1:420
Gba-mRNA	-0.0317	0.111	-0.249	0.186	0.978	0.842	1.14	0.78	1	loglinear	Lipid Metabolism, Microglia Function	NM_001077411.1:820
Setd1b-mRNA	0.0441	0.155	-0.259	0.347	1.03	0.835	1.27	0.781	1	lm.nb	Epigenetic Regulation	NM_001040398.1:2880
Ak1-mRNA	-0.0316	0.112	-0.251	0.187	0.978	0.841	1.14	0.782	1	loglinear	Microglia Function	NM_001198790.1:1625
Gria4-mRNA	0.0334	0.12	-0.202	0.269	1.02	0.869	1.21	0.786	1	loglinear	Neurons and Neurotransmission	NM_001113180.1:1274
Ambra1-mRNA	-0.0231	0.0832	-0.186	0.14	0.984	0.879	1.1	0.786	1	loglinear	Autophagy, Cellular Stress	NM_001080754.1:944
Msh2-mRNA	-0.024	0.0904	-0.201	0.153	0.983	0.87	1.11	0.795	1	loglinear	DNA Damage	NM_008628.2:1870
Setd2-mRNA	0.0191	0.0723	-0.123	0.161	1.01	0.918	1.12	0.797	1	loglinear	Epigenetic Regulation	NM_001081340.2:1345
Rps9-mRNA	0.0274	0.106	-0.18	0.234	1.02	0.883	1.18	0.8	1	loglinear	Microglia Function	NM_029767.2:173
Irak1-mRNA	0.0422	0.167	-0.285	0.369	1.03	0.821	1.29	0.805	1	loglinear	Apoptosis, Cytokine Signaling, Growth Factor Signaling, Innate Immune Response, NF-kB	NM_008363.2:951
Pecam1-mRNA	0.0744	0.295	-0.505	0.654	1.05	0.705	1.57	0.805	1	lm.nb	Matrix Remodeling	NM_008816.2:1100
Ppp3ca-mRNA	0.0174	0.0694	-0.119	0.153	1.01	0.921	1.11	0.807	1	loglinear	Adaptive Immune Response, Apoptosis, Growth Factor Signaling, Innate Immune Response, Wnt	NM_008913.4:1675
C3ar1-mRNA	-0.141	0.586	-1.29	1.01	0.907	0.409	2.01	0.814	1	lm.nb	Microglia Function, Neurons and Neurotransmission	NM_009779.2:555
Psen2-mRNA	0.0571	0.246	-0.425	0.539	1.04	0.745	1.45	0.82	1	lm.nb	Growth Factor Signaling, Microglia Function, Notch	NM_001128605.1:560
Ccni-mRNA	0.0139	0.0602	-0.104	0.132	1.01	0.93	1.1	0.821	1	loglinear	Cell Cycle	NM_017367.3:1180
Cdkn1c-mRNA	0.0522	0.233	-0.404	0.508	1.04	0.756	1.42	0.826	1	lm.nb	Cell Cycle, DNA Damage	NM_009876.3:1240
Grin2a-mRNA	-0.03	0.135	-0.294	0.234	0.979	0.815	1.18	0.828	1	lm.nb	Adaptive Immune Response, Angiogenesis, Cytokine Signaling, Growth Factor Signaling, Insulin Signaling, Neurons and Neurotransmission	NM_008170.2:1788
Dab2-mRNA	-0.094	0.423	-0.923	0.735	0.937	0.527	1.66	0.828	1	lm.nb	Inflammatory Signaling, Neurons and Neurotransmission	NM_023118.2:415
Emp1-mRNA	-0.148	0.676	-1.47	1.18	0.902	0.36	2.26	0.83	1	lm.nb	Astrocyte Function	NM_010128.4:1080
Trim47-mRNA	0.0676	0.314	-0.547	0.682	1.05	0.684	1.6	0.833	1	lm.nb	Microglia Function	NM_001205081.1:2019
Vav1-mRNA	-0.12	0.568	-1.23	0.993	0.92	0.425	1.99	0.836	1	lm.nb	Adaptive Immune Response, Angiogenesis, Autophagy, Cytokine Signaling, Growth Factor Signaling, Innate Immune Response	NM_011691.4:1640
Ripk1-mRNA	-0.0573	0.281	-0.607	0.493	0.961	0.656	1.41	0.842	1	lm.nb	Apoptosis, Innate Immune Response, NF-kB	NM_009068.3:1246
Irak2-mRNA	-0.0334	0.167	-0.36	0.293	0.977	0.779	1.23	0.845	1	lm.nb	Apoptosis, Cytokine Signaling, Innate Immune Response	NM_001113553.1:485
Rnf8-mRNA	-0.0241	0.122	-0.264	0.216	0.983	0.833	1.16	0.847	1	lm.nb	Cell Cycle, DNA Damage	NM_021419.2:1671
Creb1-mRNA	0.0241	0.124	-0.219	0.267	1.02	0.859	1.2	0.849	1	loglinear	Adaptive Immune Response, Carbohydrate Metabolism, DNA Damage, Growth Factor Signaling, Innate Immune Response, Neurons and Neurotransmission, Notch	NM_001037726.1:2734
Nrm-mRNA	-0.0982	0.508	-1.09	0.897	0.934	0.469	1.86	0.85	1	lm.nb	Microglia Function	NM_134122.2:466
Ehmt2-mRNA	-0.0127	0.0695	-0.149	0.124	0.991	0.902	1.09	0.858	1	loglinear	Cellular Stress, Epigenetic Regulation	NM_145830.1:3475
Lamp1-mRNA	-0.0143	0.0796	-0.17	0.142	0.99	0.889	1.1	0.861	1	loglinear	Autophagy, Microglia Function	NM_010684.2:2080
Fancg-mRNA	0.0426	0.244	-0.436	0.522	1.03	0.739	1.44	0.865	1	lm.nb	DNA Damage	NM_053081.2:250
Bak1-mRNA	0.0236	0.136	-0.243	0.29	1.02	0.845	1.22	0.865	1	loglinear	Apoptosis	NM_007523.2:470
Lyn-mRNA	0.0538	0.318	-0.57	0.677	1.04	0.674	1.6	0.869	1	lm.nb	Adaptive Immune Response, Autophagy, Cytokine Signaling, Growth Factor Signaling, NF-kB	NM_010747.1:1725
Mdc1-mRNA	-0.0258	0.155	-0.33	0.279	0.982	0.795	1.21	0.871	1	lm.nb	Cell Cycle, DNA Damage	NM_001010833.2:5900
Ifnar1-mRNA	0.0183	0.122	-0.22	0.256	1.01	0.859	1.19	0.883	1	lm.nb	Cytokine Signaling, Growth Factor Signaling, Inflammatory Signaling, Innate Immune Response	NM_010508.1:1195
Plekhm1-mRNA	0.0273	0.184	-0.334	0.389	1.02	0.793	1.31	0.885	1	lm.nb	Oligodendrocyte Function	NM_183034.1:3060
Txnrd1-mRNA	0.00375	0.026	-0.0472	0.0547	1	0.968	1.04	0.888	1	loglinear	Cellular Stress	NM_015762.2:2245
Il1rap-mRNA	-0.0164	0.125	-0.261	0.228	0.989	0.834	1.17	0.898	1	loglinear	Apoptosis, Cytokine Signaling	NM_134103.2:945
Iqsec1-mRNA	0.00888	0.0689	-0.126	0.144	1.01	0.916	1.1	0.9	1	loglinear	Autophagy	NM_001134383.1:1792
Tbc1d4-mRNA	-0.0281	0.225	-0.47	0.414	0.981	0.722	1.33	0.903	1	lm.nb	Microglia Function, Neurons and Neurotransmission	NM_001081278.2:2610
Esam-mRNA	-0.0323	0.288	-0.597	0.533	0.978	0.661	1.45	0.913	1	lm.nb	Matrix Remodeling	NM_027102.3:495
Cdc25a-mRNA	-0.015	0.148	-0.306	0.276	0.99	0.809	1.21	0.921	1	loglinear	Cell Cycle, DNA Damage	NM_007658.3:855
Asb2-mRNA	-0.0424	0.503	-1.03	0.944	0.971	0.49	1.92	0.934	1	lm.nb	Adaptive Immune Response, Microglia Function	NM_023049.1:996
Nfkb2-mRNA	-0.0424	0.533	-1.09	1	0.971	0.471	2	0.938	1	lm.nb	Apoptosis, Cytokine Signaling, Growth Factor Signaling, Inflammatory Signaling, Innate Immune Response, NF-kB	NM_019408.2:1150
Mmp14-mRNA	0.0212	0.311	-0.588	0.63	1.01	0.665	1.55	0.947	1	lm.nb	Cellular Stress, Innate Immune Response, Matrix Remodeling, Microglia Function	NM_008608.3:554
Emcn-mRNA	0.0258	0.394	-0.747	0.799	1.02	0.596	1.74	0.949	1	lm.nb		NM_001163522.1:230
Lig1-mRNA	0.0145	0.247	-0.47	0.499	1.01	0.722	1.41	0.954	1	lm.nb	Cell Cycle, DNA Damage	NM_001083188.1:1456
S100a10-mRNA	-0.0044	0.0753	-0.152	0.143	0.997	0.9	1.1	0.954	1	loglinear	Astrocyte Function	NM_009112.2:154
Ppfia4-mRNA	-0.00469	0.105	-0.211	0.202	0.997	0.864	1.15	0.965	1	loglinear	Microglia Function, Neurons and Neurotransmission	NM_001144855.1:454
Clstn1-mRNA	-0.004	0.0981	-0.196	0.188	0.997	0.873	1.14	0.968	1	loglinear	Microglia Function	NM_023051.4:2352
Irak4-mRNA	0.0163	0.464	-0.893	0.926	1.01	0.538	1.9	0.973	1	lm.nb	Apoptosis, Cytokine Signaling, Innate Immune Response, NF-kB	NM_029926.5:250
Mre11a-mRNA	-0.00352	0.109	-0.218	0.211	0.998	0.86	1.16	0.975	1	loglinear	DNA Damage	NM_018736.2:2376
Trp53-mRNA	0.00585	0.199	-0.385	0.396	1	0.766	1.32	0.977	1	lm.nb	Apoptosis, Cell Cycle, Cellular Stress, DNA Damage, Growth Factor Signaling, Notch, Wnt	NM_011640.1:1835
Ep300-mRNA	0.00291	0.111	-0.214	0.22	1	0.862	1.16	0.979	1	loglinear	Cell Cycle, Cellular Stress, Cytokine Signaling, DNA Damage, Epigenetic Regulation, Inflammatory Signaling, Innate Immune Response, Lipid Metabolism, Notch, Wnt	NM_177821.6:4305
Gsn-mRNA	-0.000211	0.0839	-0.165	0.164	1	0.892	1.12	0.998	1	loglinear	Apoptosis, Microglia Function, Oligodendrocyte Function	NM_146120.3:624
