# Supplementary material for: Vascular-associated bacterial burden and neuroinflammatory transcriptional responses observed in models of pneumonic plague
Source: Front Microbiol. 2026 Jun 24;17:1865125. doi: 10.3389/fmicb.2026.1865125 (PMC13341613; doi:10.3389/fmicb.2026.1865125)
Supplement: Supplementary file 1 [file Data_Sheet_1.ZIP › Bp_final 2026-04-14 12-30/results/DE/DE results - DPI3.csv]

	Log2 fold change	std error (log2)	Lower confidence limit (log2)	Upper confidence limit (log2)	Linear fold change	Lower confidence limit (linear)	Upper confidence limit (linear)	P-value	BY.p.value	method	Gene.sets	probe.ID
Ifitm3-mRNA	4.12	0.159	3.81	4.44	17.4	14	21.6	6.72e-12	2.69e-08	lm.nb	Adaptive Immune Response, Inflammatory Signaling	NM_025378.2:370
Gbp2-mRNA	6.49	0.266	5.97	7.01	89.9	62.6	129	1.37e-11	2.73e-08	lm.nb	Astrocyte Function, Inflammatory Signaling	NM_010260.1:1996
Psmb8-mRNA	4.35	0.191	3.98	4.73	20.4	15.7	26.5	3.09e-11	3.33e-08	lm.nb	Adaptive Immune Response, Angiogenesis, Apoptosis, Astrocyte Function, Cell Cycle, Cytokine Signaling, Growth Factor Signaling, Inflammatory Signaling, Insulin Signaling, Microglia Function, NF-kB, Wnt	NM_010724.2:362
Cp-mRNA	3.43	0.152	3.14	3.73	10.8	8.79	13.3	3.4e-11	3.33e-08	lm.nb	Astrocyte Function	NM_001042611.1:1750
Lcn2-mRNA	11.1	0.501	10.1	12.1	2230	1130	4400	4.16e-11	3.33e-08	lm.nb	Astrocyte Function, Inflammatory Signaling	NM_008491.1:190
C4a-mRNA	2.97	0.148	2.68	3.26	7.83	6.4	9.58	1.4e-10	9.31e-08	lm.nb	Astrocyte Function	NM_011413.2:56
Irf1-mRNA	3.51	0.198	3.12	3.9	11.4	8.72	14.9	5.78e-10	3.03e-07	lm.nb	Apoptosis, Inflammatory Signaling, Innate Immune Response	NM_008390.1:365
Fkbp5-mRNA	2.19	0.124	1.95	2.43	4.56	3.86	5.4	6.07e-10	3.03e-07	loglinear	Astrocyte Function	NM_010220.3:2125
Ifitm2-mRNA	2.82	0.165	2.49	3.14	7.04	5.62	8.81	9.04e-10	4.01e-07	lm.nb	Adaptive Immune Response, Inflammatory Signaling	NM_030694.1:87
Tgm2-mRNA	3.3	0.214	2.88	3.72	9.83	7.35	13.1	2.85e-09	1.14e-06	lm.nb	Autophagy, Microglia Function	NM_009373.3:1260
Serping1-mRNA	2.83	0.188	2.46	3.2	7.1	5.49	9.16	3.84e-09	1.39e-06	lm.nb	Astrocyte Function	NM_009776.3:1480
Cdkn1a-mRNA	2.23	0.15	1.93	2.52	4.68	3.82	5.74	4.31e-09	1.43e-06	lm.nb	Adaptive Immune Response, Cell Cycle, Cellular Stress, Cytokine Signaling, DNA Damage, Growth Factor Signaling	NM_007669.4:1670
Serpina3n-mRNA	4.42	0.304	3.83	5.02	21.5	14.2	32.4	5.44e-09	1.67e-06	lm.nb	Astrocyte Function	NM_009252.2:119
Zbp1-mRNA	5.75	0.406	4.96	6.55	53.8	31	93.5	7.44e-09	2.12e-06	lm.nb	Innate Immune Response, Microglia Function	NM_021394.2:473
Ddx58-mRNA	2.31	0.166	1.98	2.63	4.95	3.95	6.21	9.41e-09	2.44e-06	loglinear	Inflammatory Signaling, Innate Immune Response, NF-kB	NM_172689.3:1751
Homer1-mRNA	-0.834	0.0603	-0.953	-0.716	0.561	0.517	0.609	9.76e-09	2.44e-06	loglinear	Neurons and Neurotransmission	NM_147176.2:1165
Cd74-mRNA	3.22	0.246	2.74	3.7	9.34	6.69	13	1.79e-08	4.22e-06	lm.nb	Adaptive Immune Response, Inflammatory Signaling	NM_001042605.1:391
Osmr-mRNA	4.15	0.32	3.52	4.78	17.8	11.5	27.4	2.02e-08	4.49e-06	lm.nb	Astrocyte Function, Cytokine Signaling, Growth Factor Signaling	NM_011019.3:395
Ets2-mRNA	0.703	0.0545	0.596	0.81	1.63	1.51	1.75	2.16e-08	4.54e-06	loglinear	Cellular Stress, Growth Factor Signaling, Microglia Function	NM_011809.2:3284
Cxcl10-mRNA	9.44	0.739	7.99	10.9	693	254	1890	2.42e-08	4.84e-06	lm.nb	Astrocyte Function, Cytokine Signaling, Inflammatory Signaling, Innate Immune Response, Microglia Function	NM_021274.1:115
Pdpn-mRNA	1.78	0.141	1.5	2.05	3.43	2.83	4.15	2.75e-08	5.22e-06	lm.nb	Matrix Remodeling	NM_010329.2:1625
C1qb-mRNA	1.26	0.105	1.06	1.47	2.4	2.08	2.77	4.63e-08	8.41e-06	loglinear	Innate Immune Response	NM_009777.2:865
Mvp-mRNA	1.83	0.159	1.52	2.14	3.56	2.87	4.42	7.62e-08	1.32e-05	lm.nb	Microglia Function	NM_080638.2:1845
Ms4a4a-mRNA	5.45	0.476	4.51	6.38	43.7	22.9	83.4	8.23e-08	1.37e-05	lm.nb		XM_003086124.1:252
Rsad2-mRNA	5.38	0.473	4.46	6.31	41.8	22	79.4	8.66e-08	1.38e-05	lm.nb	Inflammatory Signaling, Microglia Function	NM_021384.2:3185
Ccl2-mRNA	10.8	0.957	8.91	12.7	1770	483	6500	9.65e-08	1.48e-05	lm.nb	Astrocyte Function, Cytokine Signaling, Inflammatory Signaling, Innate Immune Response	NM_011333.3:415
Ifih1-mRNA	1.94	0.174	1.6	2.28	3.84	3.03	4.86	1.08e-07	1.6e-05	lm.nb	Inflammatory Signaling, Innate Immune Response	NM_027835.2:1997
Nfkbia-mRNA	2.57	0.233	2.11	3.02	5.93	4.32	8.13	1.22e-07	1.74e-05	lm.nb	Adaptive Immune Response, Apoptosis, Growth Factor Signaling, Inflammatory Signaling, Innate Immune Response, NF-kB	NM_010907.2:646
Hspb1-mRNA	2.5	0.227	2.05	2.95	5.66	4.15	7.7	1.27e-07	1.76e-05	lm.nb	Angiogenesis, Astrocyte Function, Cellular Stress, Growth Factor Signaling	NM_013560.2:630
Stat1-mRNA	2.08	0.198	1.69	2.47	4.24	3.24	5.55	2.09e-07	2.78e-05	lm.nb	Cytokine Signaling, Growth Factor Signaling, Inflammatory Signaling, Microglia Function	NM_009283.3:1590
Cd14-mRNA	6.51	0.637	5.26	7.76	90.9	38.3	216	2.85e-07	3.6e-05	lm.nb	Apoptosis, Astrocyte Function, Autophagy, Growth Factor Signaling, Innate Immune Response, NF-kB	NM_009841.3:235
Fcgr2b-mRNA	2.54	0.249	2.05	3.03	5.81	4.14	8.14	2.88e-07	3.6e-05	lm.nb	Adaptive Immune Response, Autophagy	NM_001077189.1:1225
Amigo2-mRNA	0.915	0.0919	0.734	1.09	1.89	1.66	2.14	3.79e-07	4.49e-05	loglinear	Astrocyte Function	NM_178114.4:2425
Ly6a-mRNA	2.92	0.294	2.34	3.5	7.57	5.08	11.3	3.82e-07	4.49e-05	lm.nb	Innate Immune Response	NM_010738.2:206
Sesn1-mRNA	0.605	0.0612	0.485	0.725	1.52	1.4	1.65	4.01e-07	4.58e-05	loglinear	DNA Damage	NM_001013370.2:497
Myc-mRNA	1.37	0.14	1.1	1.65	2.59	2.14	3.13	4.35e-07	4.81e-05	loglinear	Apoptosis, Cell Cycle, Cytokine Signaling, Growth Factor Signaling, Notch, Wnt	NM_010849.4:630
Ptgs2-mRNA	1.88	0.191	1.5	2.25	3.67	2.83	4.76	4.46e-07	4.81e-05	lm.nb	Astrocyte Function, Cellular Stress, Innate Immune Response, Lipid Metabolism, Microglia Function, NF-kB	NM_011198.3:675
Bcl2a1a-mRNA	4.25	0.435	3.4	5.11	19.1	10.6	34.4	4.59e-07	4.82e-05	lm.nb	Apoptosis, NF-kB	NM_009742.3:175
Bdnf-mRNA	-1.29	0.133	-1.55	-1.02	0.41	0.343	0.491	5.11e-07	5.23e-05	loglinear	Growth Factor Signaling, Neurons and Neurotransmission	NM_007540.4:3260
Pik3r2-mRNA	-0.374	0.0389	-0.451	-0.298	0.771	0.732	0.813	5.36e-07	5.35e-05	loglinear	Adaptive Immune Response, Angiogenesis, Apoptosis, Autophagy, Cytokine Signaling, Growth Factor Signaling, Innate Immune Response, Insulin Signaling	NM_008841.2:230
Opalin-mRNA	-1.91	0.202	-2.3	-1.51	0.266	0.202	0.35	6.42e-07	6.18e-05	lm.nb	Oligodendrocyte Function	NM_153520.1:201
F3-mRNA	0.822	0.087	0.651	0.992	1.77	1.57	1.99	6.58e-07	6.18e-05	loglinear	Microglia Function	NM_010171.3:1170
Gpr34-mRNA	-6.77	0.717	-8.17	-5.36	0.00919	0.00347	0.0243	6.66e-07	6.18e-05	loglinear	Microglia Function	NM_011823.4:256
S1pr3-mRNA	1.63	0.178	1.28	1.98	3.1	2.43	3.95	9.05e-07	8.22e-05	lm.nb	Astrocyte Function, Neurons and Neurotransmission	NM_010101.3:2939
Csf1-mRNA	1.21	0.132	0.948	1.47	2.31	1.93	2.76	9.38e-07	8.32e-05	lm.nb	Astrocyte Function, Autophagy, Cytokine Signaling, Growth Factor Signaling, Innate Immune Response, Microglia Function	NM_001113530.1:833
Myd88-mRNA	1.86	0.204	1.46	2.25	3.62	2.74	4.77	9.7e-07	8.42e-05	lm.nb	Apoptosis, Cytokine Signaling, Growth Factor Signaling, Inflammatory Signaling, Innate Immune Response, NF-kB	NM_010851.2:1595
Tubb3-mRNA	-0.448	0.0494	-0.545	-0.351	0.733	0.686	0.784	1.03e-06	8.78e-05	loglinear	Adaptive Immune Response, Apoptosis, Cell Cycle, Neurons and Neurotransmission	NM_023279.2:179
Mpeg1-mRNA	1.87	0.211	1.46	2.29	3.66	2.75	4.88	1.27e-06	0.000105	lm.nb	Inflammatory Signaling	NM_010821.1:4135
Sqstm1-mRNA	0.231	0.0261	0.18	0.283	1.17	1.13	1.22	1.29e-06	0.000105	loglinear	Autophagy, Cytokine Signaling, Growth Factor Signaling	NM_011018.2:1430
Clic4-mRNA	1.02	0.116	0.791	1.24	2.02	1.73	2.37	1.41e-06	0.000112	lm.nb	Autophagy, Microglia Function	NM_013885.2:3280
Ctss-mRNA	1.46	0.166	1.13	1.78	2.74	2.19	3.44	1.48e-06	0.000114	lm.nb	Adaptive Immune Response, Innate Immune Response, Matrix Remodeling, Microglia Function	NM_021281.2:740
Grn-mRNA	0.733	0.0838	0.569	0.898	1.66	1.48	1.86	1.48e-06	0.000114	loglinear	Microglia Function	NM_008175.3:2010
Pros1-mRNA	1.25	0.144	0.965	1.53	2.37	1.95	2.88	1.62e-06	0.000122	loglinear	Autophagy	NM_011173.2:2720
Ctsf-mRNA	0.51	0.0593	0.393	0.626	1.42	1.31	1.54	1.79e-06	0.000132	loglinear	Adaptive Immune Response	NM_019861.1:625
Fcrls-mRNA	-4.45	0.521	-5.47	-3.43	0.0458	0.0226	0.0929	1.9e-06	0.000138	lm.nb	Microglia Function	NM_030707.3:925
Srgn-mRNA	3.94	0.463	3.03	4.84	15.3	8.17	28.7	1.99e-06	0.000142	lm.nb	Astrocyte Function, Inflammatory Signaling	NM_011157.2:168
C3-mRNA	5.35	0.633	4.11	6.59	40.8	17.2	96.3	2.14e-06	0.000149	lm.nb	Adaptive Immune Response, Autophagy, Inflammatory Signaling, Innate Immune Response, Microglia Function	XM_011246258.1:2702
Kdm1a-mRNA	-0.222	0.0263	-0.274	-0.171	0.857	0.827	0.889	2.16e-06	0.000149	loglinear	Epigenetic Regulation	NM_133872.1:1263
Prkce-mRNA	-0.39	0.0471	-0.482	-0.298	0.763	0.716	0.813	2.61e-06	0.000174	loglinear	Autophagy, Growth Factor Signaling	NM_011104.2:1510
Irf7-mRNA	3.74	0.451	2.85	4.62	13.3	7.22	24.6	2.61e-06	0.000174	lm.nb	Apoptosis, Inflammatory Signaling, Innate Immune Response	NM_016850.2:705
C5ar1-mRNA	3.14	0.393	2.37	3.91	8.8	5.16	15	3.81e-06	0.000249	lm.nb	Inflammatory Signaling, Neurons and Neurotransmission	NM_007577.3:595
Birc3-mRNA	3.52	0.444	2.65	4.39	11.5	6.29	21	4.05e-06	0.000261	lm.nb	Apoptosis, Cytokine Signaling, Inflammatory Signaling, Innate Immune Response, NF-kB	NM_007464.3:425
Gadd45g-mRNA	1.65	0.209	1.24	2.06	3.15	2.37	4.18	4.12e-06	0.000261	lm.nb	Cell Cycle, DNA Damage, Growth Factor Signaling	NM_011817.2:208
Ralb-mRNA	0.37	0.047	0.278	0.463	1.29	1.21	1.38	4.39e-06	0.000271	loglinear	Autophagy, Growth Factor Signaling	NM_022327.5:1120
Casp7-mRNA	1.28	0.162	0.96	1.6	2.43	1.95	3.02	4.4e-06	0.000271	lm.nb	Apoptosis, Innate Immune Response	NM_007611.2:1468
Mef2c-mRNA	-0.572	0.0732	-0.715	-0.429	0.673	0.609	0.743	4.76e-06	0.000288	loglinear	Growth Factor Signaling, Innate Immune Response, Microglia Function	NM_001170537.1:4341
C1qa-mRNA	1.03	0.133	0.773	1.3	2.05	1.71	2.46	5.19e-06	0.000309	loglinear	Innate Immune Response	NM_007572.2:566
Ifi30-mRNA	2.21	0.287	1.65	2.77	4.63	3.14	6.84	5.43e-06	0.000319	lm.nb	Adaptive Immune Response, Inflammatory Signaling	NM_023065.3:806
Tnfrsf1a-mRNA	2.23	0.291	1.66	2.8	4.7	3.17	6.98	5.68e-06	0.000329	lm.nb	Apoptosis, Cytokine Signaling, Growth Factor Signaling, Innate Immune Response, NF-kB	NM_011609.2:615
Il1r1-mRNA	1.31	0.173	0.968	1.65	2.47	1.96	3.13	6.67e-06	0.00038	lm.nb	Apoptosis, Cellular Stress, Cytokine Signaling, Growth Factor Signaling, Microglia Function, NF-kB	NM_001123382.1:820
Snca-mRNA	-0.274	0.0364	-0.345	-0.203	0.827	0.787	0.869	6.97e-06	0.000392	loglinear	Cellular Stress, Microglia Function	NM_009221.2:285
Lilrb4a-mRNA	6.53	0.87	4.82	8.23	92.2	28.3	301	7.25e-06	0.000402	lm.nb	Adaptive Immune Response, Inflammatory Signaling	NM_013532.3:348
Fas-mRNA	3.25	0.436	2.39	4.1	9.5	5.26	17.2	7.68e-06	0.00042	lm.nb	Apoptosis, Cellular Stress, Cytokine Signaling, DNA Damage, Growth Factor Signaling, Innate Immune Response	NM_007987.2:95
Lingo1-mRNA	-0.695	0.0936	-0.878	-0.511	0.618	0.544	0.702	8.01e-06	0.000432	loglinear	Growth Factor Signaling, Oligodendrocyte Function	NM_181074.4:1087
P2ry12-mRNA	-3.42	0.465	-4.33	-2.51	0.0934	0.0496	0.176	8.85e-06	0.000471	lm.nb	Microglia Function	NM_027571.3:439
Tm4sf1-mRNA	1.63	0.229	1.18	2.07	3.08	2.26	4.21	1.25e-05	0.000657	lm.nb	Astrocyte Function	NM_008536.3:652
Hmox1-mRNA	3	0.425	2.17	3.83	8	4.49	14.2	1.31e-05	0.000679	lm.nb	Cellular Stress	NM_010442.2:610
Vim-mRNA	1.56	0.222	1.12	1.99	2.94	2.17	3.97	1.43e-05	0.000732	lm.nb	Apoptosis, Astrocyte Function	NM_011701.4:34
Islr2-mRNA	0.824	0.118	0.593	1.05	1.77	1.51	2.08	1.46e-05	0.000738	loglinear	Neurons and Neurotransmission	NM_001161538.1:1782
Egr1-mRNA	-1.14	0.163	-1.46	-0.817	0.455	0.365	0.568	1.48e-05	0.000739	lm.nb	Inflammatory Signaling, Neurons and Neurotransmission	NM_007913.5:515
Il1a-mRNA	6.35	0.919	4.55	8.15	81.3	23.3	283	1.63e-05	0.000805	lm.nb	Apoptosis, Cellular Stress, Cytokine Signaling, Growth Factor Signaling	NM_010554.4:512
Irak3-mRNA	3.04	0.449	2.16	3.92	8.21	4.46	15.1	2e-05	0.000972	lm.nb	Apoptosis, Cytokine Signaling, Innate Immune Response	NM_028679.3:2608
Fcgr3-mRNA	1.9	0.282	1.35	2.46	3.74	2.55	5.49	2.05e-05	0.000986	lm.nb	Adaptive Immune Response, Autophagy, Inflammatory Signaling, Innate Immune Response	NM_010188.5:1175
Dapk1-mRNA	0.614	0.0918	0.434	0.794	1.53	1.35	1.73	2.24e-05	0.00106	loglinear	Apoptosis, Autophagy	NM_134062.1:4935
Tpd52-mRNA	-0.261	0.0399	-0.339	-0.183	0.835	0.79	0.881	2.78e-05	0.00131	loglinear	Microglia Function, Neurons and Neurotransmission	NM_001025262.1:2054
Fcer1g-mRNA	2.64	0.408	1.84	3.44	6.25	3.59	10.9	3.03e-05	0.00141	lm.nb	Adaptive Immune Response, Autophagy, Inflammatory Signaling, Innate Immune Response	NM_010185.4:264
Cflar-mRNA	1.32	0.208	0.915	1.73	2.5	1.89	3.32	3.58e-05	0.00164	lm.nb	Apoptosis, Autophagy, Innate Immune Response, NF-kB	NM_207653.3:990
Ezh1-mRNA	0.582	0.092	0.401	0.762	1.5	1.32	1.7	3.81e-05	0.00173	loglinear	Epigenetic Regulation	NM_007970.1:3950
Tcirg1-mRNA	1.19	0.189	0.816	1.56	2.27	1.76	2.94	4.07e-05	0.00181	lm.nb	Autophagy, Growth Factor Signaling, Insulin Signaling	NM_001136091.1:1345
Pak1-mRNA	-0.221	0.0351	-0.29	-0.152	0.858	0.818	0.9	4.08e-05	0.00181	loglinear	Adaptive Immune Response, Angiogenesis, Growth Factor Signaling, Innate Immune Response, Microglia Function	NM_011035.2:1615
Msn-mRNA	2.31	0.369	1.59	3.04	4.97	3.01	8.21	4.14e-05	0.00182	lm.nb	Autophagy	NM_010833.2:515
Grm3-mRNA	-0.516	0.0825	-0.678	-0.354	0.699	0.625	0.782	4.23e-05	0.00183	loglinear	Astrocyte Function, Neurons and Neurotransmission	NM_181850.2:2525
Rala-mRNA	-0.304	0.0487	-0.4	-0.209	0.81	0.758	0.865	4.3e-05	0.00185	loglinear	Autophagy, Growth Factor Signaling, Neurons and Neurotransmission	NM_019491.5:605
Hmgb1-mRNA	-0.34	0.056	-0.449	-0.23	0.79	0.732	0.853	5.6e-05	0.00238	loglinear	Apoptosis, Autophagy, Inflammatory Signaling, Innate Immune Response	NM_010439.3:1574
Fbln5-mRNA	1.55	0.255	1.05	2.05	2.92	2.06	4.13	5.68e-05	0.00239	lm.nb	Astrocyte Function, Matrix Remodeling	NM_011812.4:2138
Bnip3-mRNA	0.236	0.0396	0.159	0.314	1.18	1.12	1.24	6.56e-05	0.00271	loglinear	Apoptosis, Autophagy, Cellular Stress, Microglia Function	NM_009760.4:1108
Bcl2l1-mRNA	0.341	0.0572	0.229	0.453	1.27	1.17	1.37	6.59e-05	0.00271	loglinear	Apoptosis, Autophagy, Cytokine Signaling, Growth Factor Signaling, Innate Immune Response, NF-kB	NM_009743.4:200
Mbd2-mRNA	0.324	0.0548	0.217	0.432	1.25	1.16	1.35	7e-05	0.00285	loglinear	Epigenetic Regulation	NM_010773.2:655
Slc2a1-mRNA	1.07	0.18	0.713	1.42	2.09	1.64	2.68	7.13e-05	0.00285	lm.nb	Microglia Function	NM_011400.3:2190
Slc2a5-mRNA	-3.71	0.628	-4.94	-2.48	0.0764	0.0326	0.179	7.21e-05	0.00285	loglinear	Microglia Function	NM_019741.3:2305
Spp1-mRNA	1.3	0.221	0.871	1.74	2.47	1.83	3.33	7.22e-05	0.00285	lm.nb	Growth Factor Signaling, Matrix Remodeling, Microglia Function	NM_009263.3:420
H2-T23-mRNA	2.12	0.359	1.42	2.82	4.35	2.67	7.08	7.29e-05	0.00285	lm.nb	Adaptive Immune Response, Astrocyte Function, Inflammatory Signaling, Innate Immune Response, Matrix Remodeling	NM_010398.3:365
Enpp6-mRNA	-1.69	0.289	-2.26	-1.13	0.309	0.209	0.457	7.57e-05	0.00293	lm.nb	Oligodendrocyte Function	NM_177304.3:922
Lamp2-mRNA	0.403	0.0688	0.268	0.538	1.32	1.2	1.45	7.78e-05	0.00299	loglinear	Autophagy	NM_001017959.1:908
Plp1-mRNA	-0.845	0.147	-1.13	-0.558	0.557	0.456	0.679	8.91e-05	0.00339	lm.nb	Oligodendrocyte Function	NM_011123.2:795
Aldh1l1-mRNA	0.492	0.0861	0.323	0.66	1.41	1.25	1.58	9.78e-05	0.00366	loglinear	Astrocyte Function	NM_027406.1:1340
Lrg1-mRNA	3.63	0.637	2.39	4.88	12.4	5.22	29.5	9.85e-05	0.00366	lm.nb	Inflammatory Signaling	NM_029796.2:1161
Timeless-mRNA	1.1	0.194	0.724	1.48	2.15	1.65	2.8	9.89e-05	0.00366	loglinear	Cell Cycle, DNA Damage	NM_011589.1:3720
Tmem119-mRNA	-0.636	0.112	-0.856	-0.416	0.643	0.552	0.75	0.000105	0.00382	loglinear	Microglia Function	NM_146162.2:1550
Prkar2b-mRNA	-0.52	0.0919	-0.7	-0.34	0.697	0.615	0.79	0.000105	0.00382	loglinear	Apoptosis, Cell Cycle, Growth Factor Signaling	NM_011158.3:918
Fgf13-mRNA	-0.344	0.0611	-0.464	-0.225	0.788	0.725	0.856	0.000109	0.00391	loglinear	Growth Factor Signaling, Microglia Function	NM_010200.2:700
Anxa1-mRNA	2.02	0.359	1.31	2.72	4.05	2.49	6.6	0.000112	0.00401	lm.nb	Autophagy	NM_010730.2:400
Cx3cr1-mRNA	-2.22	0.397	-2.99	-1.44	0.215	0.126	0.369	0.000119	0.0042	lm.nb	Cytokine Signaling, Microglia Function	NM_009987.3:2696
Ugt8a-mRNA	-1.38	0.25	-1.87	-0.891	0.384	0.273	0.539	0.000132	0.00463	lm.nb	Lipid Metabolism, Oligodendrocyte Function	NM_011674.4:138
Il6ra-mRNA	1.42	0.259	0.912	1.93	2.67	1.88	3.8	0.000139	0.00483	lm.nb	Cytokine Signaling, Growth Factor Signaling, Microglia Function	NM_010559.2:2825
Rps10-mRNA	0.388	0.0711	0.249	0.528	1.31	1.19	1.44	0.000146	0.00503	loglinear	Microglia Function	NM_025963.3:318
Sumo1-mRNA	-0.196	0.0361	-0.267	-0.126	0.873	0.831	0.917	0.00015	0.00512	loglinear	Cell Cycle, Cytokine Signaling, DNA Damage, Inflammatory Signaling	NM_009460.1:720
Tubb4a-mRNA	-0.523	0.098	-0.715	-0.331	0.696	0.609	0.795	0.000177	0.00596	loglinear	Adaptive Immune Response, Apoptosis, Cell Cycle, Neurons and Neurotransmission	NM_009451.3:1819
Myrf-mRNA	0.613	0.115	0.388	0.837	1.53	1.31	1.79	0.000177	0.00596	lm.nb	Oligodendrocyte Function	NM_001033481.1:4465
Sox10-mRNA	-0.687	0.129	-0.94	-0.434	0.621	0.521	0.74	0.000181	0.00603	lm.nb	Oligodendrocyte Function	XM_128139.6:2646
Stmn1-mRNA	-0.406	0.0764	-0.555	-0.256	0.755	0.68	0.837	0.000185	0.00612	loglinear	Growth Factor Signaling, Microglia Function	NM_019641.3:595
Igf1r-mRNA	0.584	0.111	0.367	0.802	1.5	1.29	1.74	0.000199	0.0065	loglinear	Apoptosis, Autophagy, Carbohydrate Metabolism, Growth Factor Signaling, Insulin Signaling	NM_010513.2:3390
Nfkb2-mRNA	2.67	0.507	1.67	3.66	6.35	3.19	12.6	0.000202	0.00657	lm.nb	Apoptosis, Cytokine Signaling, Growth Factor Signaling, Inflammatory Signaling, Innate Immune Response, NF-kB	NM_019408.2:1150
Tyrobp-mRNA	1.74	0.335	1.08	2.4	3.34	2.12	5.26	0.000221	0.00713	lm.nb	Adaptive Immune Response, Innate Immune Response	NM_011662.2:130
Gadd45a-mRNA	0.534	0.105	0.329	0.74	1.45	1.26	1.67	0.000264	0.00845	loglinear	Cell Cycle, DNA Damage, Growth Factor Signaling	NM_007836.1:654
Pacsin1-mRNA	-0.369	0.0727	-0.511	-0.226	0.774	0.702	0.855	0.000273	0.00865	loglinear	Microglia Function	NM_011861.3:2936
Mfge8-mRNA	-0.623	0.123	-0.864	-0.382	0.649	0.549	0.767	0.000275	0.00865	loglinear	Autophagy	NM_008594.2:1357
Jun-mRNA	0.495	0.0979	0.303	0.687	1.41	1.23	1.61	0.000281	0.00876	loglinear	Adaptive Immune Response, Apoptosis, Cellular Stress, Growth Factor Signaling, Innate Immune Response, Notch, Wnt	NM_010591.2:2212
Relb-mRNA	0.973	0.192	0.595	1.35	1.96	1.51	2.55	0.000283	0.00876	lm.nb	Cytokine Signaling, Growth Factor Signaling, Inflammatory Signaling, NF-kB	NM_009046.2:2013
Cd33-mRNA	1.89	0.376	1.15	2.63	3.71	2.22	6.18	0.000297	0.00912	lm.nb	Adaptive Immune Response, Microglia Function	NM_001111058.1:598
Rab6b-mRNA	-0.206	0.0412	-0.286	-0.125	0.867	0.82	0.917	0.00031	0.00945	loglinear	Microglia Function	NM_173781.4:715
Fcgr1-mRNA	1.88	0.382	1.14	2.63	3.69	2.2	6.21	0.000349	0.0105	lm.nb	Adaptive Immune Response, Autophagy, Inflammatory Signaling	NM_010186.5:185
Bag3-mRNA	0.888	0.182	0.531	1.25	1.85	1.45	2.37	0.000381	0.0114	loglinear	Apoptosis, Cellular Stress	NM_013863.4:1000
Ltbr-mRNA	1.15	0.237	0.686	1.61	2.22	1.61	3.06	0.000395	0.0118	loglinear	Apoptosis, Cytokine Signaling, Inflammatory Signaling, NF-kB	NM_010736.3:1962
Prkar2a-mRNA	-0.23	0.0484	-0.325	-0.135	0.853	0.798	0.911	0.000469	0.0138	loglinear	Apoptosis, Growth Factor Signaling	NM_008924.2:2135
Cyp7b1-mRNA	0.596	0.125	0.35	0.841	1.51	1.27	1.79	0.00047	0.0138	loglinear	Inflammatory Signaling	NM_007825.4:1030
Syp-mRNA	0.349	0.0741	0.203	0.494	1.27	1.15	1.41	0.000509	0.0148	loglinear	Neurons and Neurotransmission	NM_009305.2:732
Rab7-mRNA	-0.127	0.0271	-0.181	-0.0743	0.915	0.882	0.95	0.000512	0.0148	loglinear	Adaptive Immune Response, Autophagy	NM_009005.2:490
Lacc1-mRNA	1.19	0.256	0.687	1.69	2.28	1.61	3.23	0.000572	0.0164	lm.nb	Microglia Function	NM_172488.2:1025
Ncf1-mRNA	3.09	0.668	1.78	4.4	8.52	3.44	21.1	0.000586	0.0167	lm.nb	Adaptive Immune Response, Angiogenesis, Cellular Stress	NM_001286037.1:970
Nrgn-mRNA	-0.479	0.104	-0.682	-0.275	0.718	0.623	0.826	0.000598	0.0169	lm.nb	Neurons and Neurotransmission	NM_022029.2:192
Trem2-mRNA	-1.68	0.365	-2.39	-0.961	0.313	0.191	0.514	0.000616	0.0173	lm.nb	Adaptive Immune Response, Inflammatory Signaling, Microglia Function	NM_031254.2:646
C1qc-mRNA	0.678	0.148	0.388	0.967	1.6	1.31	1.96	0.000627	0.0175	lm.nb	Innate Immune Response	NM_007574.2:708
Shank3-mRNA	-0.539	0.118	-0.771	-0.307	0.688	0.586	0.808	0.000663	0.0184	lm.nb	Neurons and Neurotransmission	NM_021423.3:1855
Rpl28-mRNA	0.171	0.0376	0.0974	0.245	1.13	1.07	1.19	0.000671	0.0185	loglinear	Microglia Function	NM_009081.2:106
Fgl2-mRNA	1.57	0.347	0.892	2.25	2.97	1.86	4.77	0.000691	0.0189	lm.nb	Inflammatory Signaling	NM_008013.2:3470
Mobp-mRNA	0.811	0.18	0.458	1.16	1.75	1.37	2.24	0.000719	0.0195	lm.nb	Oligodendrocyte Function	NM_001039364.2:152
Cotl1-mRNA	0.468	0.104	0.263	0.672	1.38	1.2	1.59	0.000752	0.0202	loglinear	Microglia Function	NM_028071.3:325
Nod1-mRNA	1.48	0.33	0.831	2.12	2.78	1.78	4.36	0.000755	0.0202	lm.nb	Autophagy, Cytokine Signaling, Innate Immune Response	NM_172729.2:1446
Trim47-mRNA	1.34	0.301	0.752	1.93	2.53	1.68	3.81	0.000778	0.0207	lm.nb	Microglia Function	NM_001205081.1:2019
Bnip3l-mRNA	-0.275	0.062	-0.396	-0.153	0.827	0.76	0.899	0.000821	0.0217	loglinear	Apoptosis, Autophagy	NM_009761.3:1738
Nlrp3-mRNA	3.45	0.789	1.91	5	10.9	3.75	32	0.000903	0.0237	lm.nb	Innate Immune Response, Microglia Function	NM_145827.3:508
Tgfbr1-mRNA	-0.598	0.137	-0.866	-0.329	0.661	0.549	0.796	0.000923	0.0241	lm.nb	Cytokine Signaling, Growth Factor Signaling	NM_009370.2:4425
Agt-mRNA	1.08	0.25	0.593	1.57	2.12	1.51	2.97	0.000973	0.0252	lm.nb	Astrocyte Function	NM_007428.3:881
Lsr-mRNA	1.09	0.254	0.597	1.59	2.13	1.51	3.01	0.00101	0.026	lm.nb	Lipid Metabolism	NM_001164184.1:445
Slc1a3-mRNA	0.456	0.107	0.247	0.665	1.37	1.19	1.59	0.00108	0.0276	loglinear	Astrocyte Function, Neurons and Neurotransmission	NM_148938.3:3865
Tnfrsf12a-mRNA	0.652	0.154	0.351	0.953	1.57	1.28	1.94	0.00114	0.0291	loglinear	Cytokine Signaling, Inflammatory Signaling, NF-kB	NM_001161746.1:517
Syn2-mRNA	-0.154	0.0363	-0.225	-0.0826	0.899	0.856	0.944	0.00116	0.0294	loglinear	Neurons and Neurotransmission	NM_013681.1:1330
Ripk1-mRNA	1.06	0.252	0.57	1.56	2.09	1.48	2.95	0.00119	0.0298	lm.nb	Apoptosis, Innate Immune Response, NF-kB	NM_009068.3:1246
Cx3cl1-mRNA	-0.532	0.126	-0.779	-0.284	0.692	0.583	0.821	0.0012	0.03	lm.nb	Cytokine Signaling, Inflammatory Signaling, Innate Immune Response	NM_009142.3:125
Sall1-mRNA	-0.928	0.221	-1.36	-0.494	0.525	0.389	0.71	0.00125	0.031	lm.nb	Epigenetic Regulation	NM_021390.3:4875
Fyn-mRNA	-0.238	0.0568	-0.349	-0.126	0.848	0.785	0.916	0.00126	0.0312	loglinear	Adaptive Immune Response, Angiogenesis, Autophagy, Cytokine Signaling, Growth Factor Signaling, Innate Immune Response, Insulin Signaling, Microglia Function	NM_008054.2:1030
Prkcq-mRNA	-0.811	0.198	-1.2	-0.423	0.57	0.435	0.746	0.00148	0.0362	lm.nb	Adaptive Immune Response, Apoptosis, Autophagy, NF-kB, Oligodendrocyte Function	NM_008859.2:1210
Ldha-mRNA	-0.606	0.151	-0.901	-0.31	0.657	0.535	0.806	0.0017	0.0414	lm.nb	Microglia Function	NM_010699.2:1354
Hilpda-mRNA	1.01	0.253	0.514	1.51	2.01	1.43	2.84	0.00179	0.0434	lm.nb	Microglia Function	NM_023516.5:236
Cnn2-mRNA	0.886	0.224	0.446	1.33	1.85	1.36	2.51	0.00194	0.0468	lm.nb	Autophagy	NM_007725.2:350
Dnmt3a-mRNA	-0.385	0.0978	-0.577	-0.194	0.766	0.67	0.874	0.00196	0.0469	loglinear	Epigenetic Regulation	NM_007872.4:7160
Pla2g5-mRNA	-2.38	0.607	-3.57	-1.19	0.192	0.0843	0.439	0.00205	0.0487	lm.nb	Autophagy, Growth Factor Signaling	NM_001122954.1:1540
Cd83-mRNA	0.456	0.118	0.224	0.687	1.37	1.17	1.61	0.00228	0.0538	loglinear	Microglia Function	NM_009856.2:1624
Lrrc3-mRNA	-0.476	0.124	-0.72	-0.233	0.719	0.607	0.851	0.00235	0.0552	loglinear	Microglia Function	NM_145152.4:1830
Ppp3cb-mRNA	-0.158	0.0413	-0.239	-0.0767	0.896	0.848	0.948	0.00245	0.0573	loglinear	Adaptive Immune Response, Apoptosis, Growth Factor Signaling, Innate Immune Response, Wnt	NM_008914.2:2950
Tmem64-mRNA	-0.486	0.128	-0.736	-0.236	0.714	0.6	0.849	0.00249	0.0578	lm.nb	Microglia Function	NM_181401.3:1125
Fabp5-mRNA	-0.214	0.0567	-0.325	-0.103	0.862	0.798	0.931	0.00268	0.0619	loglinear	Microglia Function	NM_010634.3:430
Adamts16-mRNA	-2.48	0.658	-3.77	-1.19	0.179	0.0734	0.439	0.0027	0.062	lm.nb	Matrix Remodeling, Microglia Function	NM_172053.2:1918
Tmem88b-mRNA	-0.751	0.201	-1.15	-0.357	0.594	0.452	0.781	0.00286	0.0654	lm.nb		NM_001033394.3:1122
Eef2k-mRNA	0.509	0.137	0.241	0.778	1.42	1.18	1.71	0.00294	0.0668	loglinear	Growth Factor Signaling, Insulin Signaling, Microglia Function	NM_007908.3:1166
Bcl2l2-mRNA	-0.246	0.0666	-0.377	-0.116	0.843	0.77	0.923	0.00304	0.0686	loglinear	Apoptosis	NM_007537.1:1592
Tle3-mRNA	0.556	0.152	0.258	0.854	1.47	1.2	1.81	0.00326	0.0731	lm.nb	Microglia Function, Notch, Wnt	NM_009389.2:3584
Anapc15-mRNA	-0.268	0.0737	-0.412	-0.123	0.831	0.751	0.918	0.00341	0.0762	loglinear	Cell Cycle, Cellular Stress	NM_027532.3:350
Rgl1-mRNA	0.298	0.0822	0.137	0.459	1.23	1.1	1.37	0.00347	0.0767	loglinear	Growth Factor Signaling, Microglia Function	NM_016846.3:3320
Mertk-mRNA	0.785	0.217	0.361	1.21	1.72	1.28	2.31	0.00347	0.0767	lm.nb	Autophagy, Microglia Function	NM_008587.1:1320
Atp6v1a-mRNA	-0.144	0.0397	-0.222	-0.0659	0.905	0.858	0.955	0.00351	0.077	loglinear	Growth Factor Signaling, Insulin Signaling, Microglia Function	NM_007508.5:434
Cntnap2-mRNA	0.318	0.0882	0.145	0.491	1.25	1.11	1.41	0.00358	0.0782	loglinear	Matrix Remodeling, Neurons and Neurotransmission	NM_001004357.2:3985
Kdm2b-mRNA	-0.632	0.176	-0.977	-0.288	0.645	0.508	0.819	0.00366	0.0794	lm.nb	Epigenetic Regulation	NM_001003953.1:3984
Coa5-mRNA	-0.395	0.11	-0.612	-0.179	0.76	0.654	0.883	0.0038	0.0817	loglinear	Microglia Function	NM_198006.4:1808
Pllp-mRNA	-2.29	0.639	-3.54	-1.03	0.205	0.0861	0.489	0.0038	0.0817	lm.nb	Oligodendrocyte Function	NM_026385.3:345
Dicer1-mRNA	-0.233	0.0654	-0.361	-0.105	0.851	0.779	0.93	0.00388	0.0828	loglinear	Epigenetic Regulation	NM_148948.2:5270
Sod2-mRNA	0.171	0.0482	0.0761	0.265	1.13	1.05	1.2	0.00407	0.0864	loglinear	Cellular Stress, Microglia Function	NM_013671.3:1495
Smarcd1-mRNA	-0.536	0.151	-0.832	-0.239	0.69	0.562	0.847	0.00409	0.0864	lm.nb	Epigenetic Regulation	NM_031842.1:2220
Pecam1-mRNA	1.01	0.286	0.448	1.57	2.01	1.36	2.97	0.00417	0.0877	lm.nb	Matrix Remodeling	NM_008816.2:1100
Hira-mRNA	-0.23	0.0655	-0.359	-0.102	0.853	0.78	0.932	0.00429	0.0896	loglinear	Cellular Stress, Epigenetic Regulation	NM_010435.2:3210
Atp6v0e-mRNA	0.425	0.122	0.185	0.665	1.34	1.14	1.59	0.00461	0.0956	loglinear	Growth Factor Signaling, Insulin Signaling, Microglia Function	NM_025272.2:585
Bbc3-mRNA	0.578	0.167	0.252	0.905	1.49	1.19	1.87	0.00462	0.0956	loglinear	Apoptosis, DNA Damage	NM_133234.1:1461
S100b-mRNA	-0.386	0.111	-0.604	-0.168	0.765	0.658	0.89	0.00464	0.0956	lm.nb	Astrocyte Function, Growth Factor Signaling, Inflammatory Signaling, Innate Immune Response	NM_009115.3:1090
Mapk10-mRNA	-0.152	0.0439	-0.238	-0.066	0.9	0.848	0.955	0.00469	0.0961	loglinear	Adaptive Immune Response, Apoptosis, Autophagy, Cellular Stress, Growth Factor Signaling, Innate Immune Response, Wnt	NM_001081567.1:1496
Hdac2-mRNA	-0.267	0.0775	-0.419	-0.115	0.831	0.748	0.923	0.00484	0.0986	loglinear	Cell Cycle, Cellular Stress, Epigenetic Regulation, Growth Factor Signaling, Notch	NM_008229.2:1010
Birc2-mRNA	0.213	0.0618	0.0917	0.334	1.16	1.07	1.26	0.00487	0.0987	loglinear	Apoptosis, Cytokine Signaling, Innate Immune Response, NF-kB	NM_007465.2:1230
Rbfox3-mRNA	-0.19	0.0552	-0.298	-0.0816	0.877	0.813	0.945	0.00489	0.0987	loglinear	Neurons and Neurotransmission	NM_001024931.2:2700
Ldlrad3-mRNA	-0.744	0.217	-1.17	-0.318	0.597	0.444	0.802	0.00503	0.101	loglinear	Microglia Function	NM_178886.2:1570
Cidea-mRNA	0.595	0.174	0.253	0.937	1.51	1.19	1.91	0.00515	0.103	lm.nb	Apoptosis	NM_007702.2:514
Fen1-mRNA	0.496	0.146	0.21	0.782	1.41	1.16	1.72	0.0053	0.105	loglinear	Cell Cycle, DNA Damage	NM_001271614.1:1880
Suv39h2-mRNA	-0.719	0.212	-1.14	-0.303	0.607	0.455	0.81	0.00537	0.106	loglinear	Epigenetic Regulation	NM_022724.4:1427
Arc-mRNA	-0.888	0.264	-1.41	-0.37	0.54	0.377	0.774	0.0057	0.112	lm.nb	Neurons and Neurotransmission	NM_018790.2:2715
Ptpn6-mRNA	1.77	0.532	0.728	2.81	3.41	1.66	7.04	0.00603	0.118	lm.nb	Adaptive Immune Response, Cytokine Signaling, Growth Factor Signaling, Inflammatory Signaling, Innate Immune Response	NM_013545.2:1691
Cnp-mRNA	-0.346	0.106	-0.554	-0.139	0.787	0.681	0.908	0.00668	0.13	loglinear	Oligodendrocyte Function	NM_009923.2:166
Gclc-mRNA	0.173	0.053	0.0694	0.277	1.13	1.05	1.21	0.00669	0.13	loglinear	Inflammatory Signaling	NM_010295.2:1102
Emp1-mRNA	2.09	0.643	0.834	3.35	4.27	1.78	10.2	0.00685	0.132	lm.nb	Astrocyte Function	NM_010128.4:1080
Tmc7-mRNA	-0.753	0.232	-1.21	-0.299	0.593	0.433	0.813	0.00694	0.133	lm.nb	Microglia Function	NM_172476.4:1285
Syk-mRNA	1.32	0.409	0.516	2.12	2.49	1.43	4.34	0.00734	0.14	lm.nb	Adaptive Immune Response, Autophagy, Cytokine Signaling, Growth Factor Signaling, Innate Immune Response, NF-kB	NM_001198977.1:2064
Cd24a-mRNA	0.498	0.155	0.194	0.802	1.41	1.14	1.74	0.00749	0.143	loglinear	Adaptive Immune Response	NM_009846.2:584
Igf2r-mRNA	0.435	0.137	0.167	0.703	1.35	1.12	1.63	0.00786	0.149	lm.nb	Microglia Function, Neurons and Neurotransmission	NM_010515.1:2585
Pttg1-mRNA	0.168	0.0532	0.064	0.272	1.12	1.05	1.21	0.00816	0.154	loglinear	Cell Cycle, DNA Damage	NM_001131054.1:288
Crem-mRNA	-0.479	0.152	-0.777	-0.18	0.718	0.583	0.883	0.00847	0.159	loglinear	Neurons and Neurotransmission	NM_001110853.1:1840
Cdkn1c-mRNA	0.706	0.225	0.264	1.15	1.63	1.2	2.22	0.00865	0.161	lm.nb	Cell Cycle, DNA Damage	NM_009876.3:1240
Irf2-mRNA	0.276	0.0888	0.102	0.45	1.21	1.07	1.37	0.00896	0.166	loglinear	Apoptosis, Inflammatory Signaling, Innate Immune Response	NM_008391.2:440
Txnrd1-mRNA	0.0803	0.026	0.0293	0.131	1.06	1.02	1.1	0.00938	0.174	loglinear	Cellular Stress	NM_015762.2:2245
Slc17a7-mRNA	-0.327	0.106	-0.535	-0.119	0.797	0.69	0.921	0.00959	0.176	loglinear	Neurons and Neurotransmission	NM_182993.2:530
Rela-mRNA	0.444	0.144	0.161	0.727	1.36	1.12	1.65	0.00964	0.177	lm.nb	Adaptive Immune Response, Apoptosis, Cellular Stress, Cytokine Signaling, Growth Factor Signaling, Inflammatory Signaling, Innate Immune Response, NF-kB	NM_009045.4:645
Ccni-mRNA	-0.184	0.0602	-0.302	-0.0665	0.88	0.811	0.955	0.00979	0.179	loglinear	Cell Cycle	NM_017367.3:1180
Olfml3-mRNA	-0.974	0.319	-1.6	-0.349	0.509	0.33	0.785	0.00999	0.181	lm.nb	Matrix Remodeling	NM_133859.2:1035
Dot1l-mRNA	-0.581	0.191	-0.956	-0.207	0.668	0.515	0.867	0.0103	0.186	lm.nb	Epigenetic Regulation	NM_199322.1:5490
Dlg4-mRNA	-0.5	0.165	-0.823	-0.177	0.707	0.565	0.885	0.0105	0.188	lm.nb	Adaptive Immune Response, Angiogenesis, Cytokine Signaling, Growth Factor Signaling, Insulin Signaling, Neurons and Neurotransmission	NM_001109752.1:1866
Ripk2-mRNA	0.77	0.255	0.27	1.27	1.7	1.21	2.41	0.0107	0.19	lm.nb	Adaptive Immune Response, Apoptosis, Cytokine Signaling, Growth Factor Signaling, Innate Immune Response	NM_138952.3:830
Dab2-mRNA	1.23	0.409	0.433	2.03	2.35	1.35	4.1	0.0107	0.19	lm.nb	Inflammatory Signaling, Neurons and Neurotransmission	NM_023118.2:415
Ash2l-mRNA	-0.165	0.0548	-0.273	-0.0578	0.892	0.828	0.961	0.0108	0.191	loglinear	Epigenetic Regulation, Wnt	NM_001080793.1:2125
Ambra1-mRNA	-0.25	0.0832	-0.413	-0.0872	0.841	0.751	0.941	0.0109	0.193	loglinear	Autophagy, Cellular Stress	NM_001080754.1:944
Vegfa-mRNA	-0.374	0.124	-0.618	-0.13	0.772	0.652	0.914	0.011	0.193	loglinear	Angiogenesis, Cellular Stress, Cytokine Signaling, Growth Factor Signaling, Microglia Function	NM_001025250.3:3015
Ifnar2-mRNA	0.371	0.124	0.128	0.614	1.29	1.09	1.53	0.0112	0.197	loglinear	Cytokine Signaling, Growth Factor Signaling, Inflammatory Signaling, Innate Immune Response	NM_001110498.1:725
Irak2-mRNA	0.487	0.163	0.168	0.807	1.4	1.12	1.75	0.0113	0.197	lm.nb	Apoptosis, Cytokine Signaling, Innate Immune Response	NM_001113553.1:485
Trp53-mRNA	0.573	0.192	0.197	0.95	1.49	1.15	1.93	0.0114	0.198	lm.nb	Apoptosis, Cell Cycle, Cellular Stress, DNA Damage, Growth Factor Signaling, Notch, Wnt	NM_011640.1:1835
Hpgds-mRNA	-2.72	0.918	-4.52	-0.92	0.152	0.0436	0.528	0.0119	0.205	lm.nb	Lipid Metabolism	NM_019455.4:425
Iqsec1-mRNA	0.204	0.0689	0.0688	0.339	1.15	1.05	1.26	0.0119	0.206	loglinear	Autophagy	NM_001134383.1:1792
Cideb-mRNA	-0.703	0.241	-1.18	-0.231	0.614	0.443	0.852	0.0129	0.222	loglinear	Apoptosis	NM_009894.3:179
Nfkbie-mRNA	0.778	0.268	0.252	1.3	1.72	1.19	2.47	0.0133	0.227	lm.nb	Adaptive Immune Response, Apoptosis	NM_008690.3:630
Rpl29-mRNA	0.147	0.0511	0.047	0.247	1.11	1.03	1.19	0.0139	0.236	loglinear	Microglia Function	NM_009082.2:110
Dusp7-mRNA	-0.246	0.0861	-0.415	-0.0773	0.843	0.75	0.948	0.0144	0.244	loglinear	Adaptive Immune Response, Angiogenesis, Cytokine Signaling, Growth Factor Signaling, Innate Immune Response, Insulin Signaling, Microglia Function	NM_153459.4:2094
Mog-mRNA	-0.487	0.171	-0.822	-0.153	0.713	0.566	0.9	0.0145	0.244	lm.nb	Oligodendrocyte Function	NM_010814.2:750
Padi2-mRNA	-0.661	0.233	-1.12	-0.204	0.632	0.461	0.868	0.015	0.251	lm.nb	Astrocyte Function, Epigenetic Regulation	NM_008812.2:1016
Esam-mRNA	0.8	0.282	0.247	1.35	1.74	1.19	2.56	0.015	0.251	lm.nb	Matrix Remodeling	NM_027102.3:495
Ptms-mRNA	-0.246	0.0878	-0.418	-0.0741	0.843	0.748	0.95	0.0159	0.265	loglinear	Microglia Function	NM_026988.2:755
Hdc-mRNA	2.78	0.994	0.834	4.73	6.88	1.78	26.6	0.0161	0.266	lm.nb		NM_008230.4:745
Tet1-mRNA	-0.358	0.129	-0.61	-0.106	0.78	0.655	0.929	0.0166	0.273	lm.nb	Epigenetic Regulation	NM_027384.1:2192
S100a10-mRNA	0.208	0.0753	0.0606	0.356	1.16	1.04	1.28	0.0171	0.281	loglinear	Astrocyte Function	NM_009112.2:154
Bcas1-mRNA	-0.455	0.165	-0.779	-0.131	0.73	0.583	0.913	0.0176	0.288	lm.nb	Oligodendrocyte Function	NM_029815.2:932
Fa2h-mRNA	-0.478	0.174	-0.82	-0.136	0.718	0.567	0.91	0.018	0.293	lm.nb	Lipid Metabolism, Oligodendrocyte Function	NM_178086.3:644
Traf1-mRNA	1.52	0.557	0.426	2.61	2.86	1.34	6.11	0.0185	0.3	lm.nb	Apoptosis, Innate Immune Response, NF-kB	NM_009421.3:566
Eomes-mRNA	-2.17	0.798	-3.73	-0.605	0.222	0.0751	0.657	0.0187	0.302	lm.nb		NM_010136.2:2665
Vav1-mRNA	1.49	0.55	0.415	2.57	2.81	1.33	5.94	0.0188	0.303	lm.nb	Adaptive Immune Response, Angiogenesis, Autophagy, Cytokine Signaling, Growth Factor Signaling, Innate Immune Response	NM_011691.4:1640
Hps4-mRNA	-0.489	0.181	-0.844	-0.133	0.713	0.557	0.912	0.0196	0.314	lm.nb	Microglia Function	NM_138646.3:1265
Ccng2-mRNA	-0.418	0.155	-0.723	-0.114	0.748	0.606	0.924	0.0196	0.314	lm.nb	Cell Cycle, DNA Damage	NM_007635.4:1536
Csf1r-mRNA	-0.528	0.197	-0.915	-0.142	0.693	0.53	0.907	0.0201	0.319	lm.nb	Cytokine Signaling, Growth Factor Signaling, Microglia Function	NM_001037859.1:3655
Pik3r1-mRNA	0.238	0.0891	0.0639	0.413	1.18	1.05	1.33	0.0201	0.319	loglinear	Adaptive Immune Response, Angiogenesis, Apoptosis, Autophagy, Carbohydrate Metabolism, Cytokine Signaling, Growth Factor Signaling, Innate Immune Response, Insulin Signaling, Lipid Metabolism	NM_001024955.1:5664
Cldn5-mRNA	0.511	0.192	0.134	0.888	1.43	1.1	1.85	0.0209	0.33	lm.nb	Matrix Remodeling	NM_013805.4:975
Lyn-mRNA	0.82	0.31	0.213	1.43	1.77	1.16	2.69	0.0212	0.334	lm.nb	Adaptive Immune Response, Autophagy, Cytokine Signaling, Growth Factor Signaling, NF-kB	NM_010747.1:1725
Smarca4-mRNA	-0.203	0.0783	-0.357	-0.05	0.868	0.781	0.966	0.0233	0.364	loglinear	Epigenetic Regulation, Wnt	NM_011417.2:3540
C3ar1-mRNA	1.48	0.571	0.362	2.6	2.79	1.29	6.06	0.0235	0.366	lm.nb	Microglia Function, Neurons and Neurotransmission	NM_009779.2:555
Hif1a-mRNA	0.188	0.0727	0.0459	0.331	1.14	1.03	1.26	0.0236	0.366	loglinear	Autophagy, Cellular Stress, Microglia Function, Notch	NM_010431.2:1294
Bak1-mRNA	0.352	0.136	0.0853	0.619	1.28	1.06	1.54	0.0238	0.369	loglinear	Apoptosis	NM_007523.2:470
Gna15-mRNA	-1.55	0.607	-2.74	-0.357	0.342	0.15	0.781	0.0256	0.394	lm.nb	Microglia Function	NM_010304.3:323
Emcn-mRNA	0.967	0.383	0.216	1.72	1.95	1.16	3.29	0.0267	0.409	lm.nb		NM_001163522.1:230
Cd47-mRNA	0.141	0.0561	0.0314	0.251	1.1	1.02	1.19	0.0269	0.409	loglinear	Autophagy, Matrix Remodeling	NM_010581.3:165
Ercc2-mRNA	-0.243	0.0963	-0.431	-0.0539	0.845	0.742	0.963	0.0269	0.409	loglinear	DNA Damage, Inflammatory Signaling	NM_007949.4:1800
Rad51-mRNA	-1.58	0.629	-2.82	-0.352	0.333	0.142	0.784	0.0269	0.409	lm.nb	Cell Cycle, DNA Damage	NM_011234.4:286
Lfng-mRNA	0.404	0.161	0.0889	0.72	1.32	1.06	1.65	0.0273	0.413	lm.nb	Microglia Function, Notch	NM_008494.3:1965
Hat1-mRNA	-0.185	0.0739	-0.33	-0.0407	0.879	0.795	0.972	0.0274	0.413	loglinear	Epigenetic Regulation	NM_026115.4:1270
Entpd2-mRNA	-1.92	0.768	-3.43	-0.418	0.264	0.093	0.749	0.0277	0.415	lm.nb	Astrocyte Function	NM_009849.2:1016
Traf3-mRNA	-0.348	0.139	-0.62	-0.0755	0.786	0.651	0.949	0.0277	0.415	loglinear	Apoptosis, Cytokine Signaling, Inflammatory Signaling, Innate Immune Response, NF-kB	NM_011632.3:884
Fscn1-mRNA	-0.276	0.111	-0.493	-0.0594	0.826	0.71	0.96	0.0281	0.418	lm.nb	Microglia Function	NM_007984.2:1645
Gal3st1-mRNA	-1.06	0.425	-1.89	-0.223	0.481	0.27	0.857	0.0287	0.427	lm.nb	Lipid Metabolism, Oligodendrocyte Function	NM_001177691.1:1197
Ung-mRNA	-0.433	0.175	-0.775	-0.0897	0.741	0.584	0.94	0.0293	0.434	loglinear	DNA Damage	NM_001040691.1:336
Camk4-mRNA	-0.217	0.0879	-0.389	-0.0446	0.86	0.764	0.97	0.0296	0.437	loglinear	Growth Factor Signaling, Neurons and Neurotransmission	NM_009793.3:3280
Kdm5c-mRNA	-0.337	0.138	-0.607	-0.0662	0.792	0.656	0.955	0.0312	0.458	lm.nb	Epigenetic Regulation	NM_013668.3:750
Brd2-mRNA	0.191	0.0789	0.0367	0.346	1.14	1.03	1.27	0.032	0.468	loglinear	Epigenetic Regulation	NM_010238.3:2800
Trpm4-mRNA	-1.12	0.468	-2.04	-0.204	0.46	0.243	0.868	0.0338	0.493	lm.nb	Inflammatory Signaling	NM_175130.4:1145
Ehmt2-mRNA	-0.166	0.0695	-0.302	-0.0298	0.891	0.811	0.98	0.0342	0.497	loglinear	Cellular Stress, Epigenetic Regulation	NM_145830.1:3475
Prkar1a-mRNA	-0.0996	0.042	-0.182	-0.0173	0.933	0.881	0.988	0.0353	0.511	loglinear	Apoptosis, Growth Factor Signaling	NM_021880.2:2235
Xrcc6-mRNA	-0.328	0.139	-0.6	-0.0553	0.797	0.66	0.962	0.0362	0.521	lm.nb	DNA Damage, Innate Immune Response	NM_010247.2:1640
Becn1-mRNA	-0.125	0.0529	-0.228	-0.0209	0.917	0.854	0.986	0.0364	0.521	loglinear	Autophagy, Cellular Stress	NM_019584.3:1145
Map2k4-mRNA	-0.152	0.0645	-0.278	-0.0254	0.9	0.825	0.983	0.0364	0.521	loglinear	Adaptive Immune Response, Apoptosis, Cellular Stress, Growth Factor Signaling, Innate Immune Response	NM_009157.4:1335
Plxdc2-mRNA	-0.248	0.106	-0.455	-0.0409	0.842	0.73	0.972	0.0369	0.526	loglinear	Angiogenesis	NM_026162.5:1580
Kdm1b-mRNA	-0.355	0.151	-0.651	-0.058	0.782	0.637	0.961	0.0372	0.528	loglinear	Epigenetic Regulation	NM_172262.3:2034
Rps9-mRNA	0.247	0.106	0.0403	0.454	1.19	1.03	1.37	0.0372	0.528	loglinear	Microglia Function	NM_029767.2:173
Gsn-mRNA	0.196	0.0839	0.0312	0.36	1.15	1.02	1.28	0.038	0.535	loglinear	Apoptosis, Microglia Function, Oligodendrocyte Function	NM_146120.3:624
Rpl36al-mRNA	0.142	0.0609	0.0226	0.261	1.1	1.02	1.2	0.038	0.535	loglinear	Microglia Function	NM_025589.4:74
Atg3-mRNA	-0.136	0.0587	-0.251	-0.0212	0.91	0.84	0.985	0.0387	0.542	loglinear	Autophagy, Cellular Stress	NM_026402.3:862
Setd2-mRNA	0.168	0.0723	0.0259	0.309	1.12	1.02	1.24	0.0388	0.543	loglinear	Epigenetic Regulation	NM_001081340.2:1345
Kdm4d-mRNA	-1.39	0.602	-2.57	-0.212	0.381	0.168	0.864	0.0394	0.548	lm.nb	Epigenetic Regulation	NM_173433.2:2255
Dlg1-mRNA	-0.138	0.0602	-0.256	-0.0199	0.909	0.837	0.986	0.041	0.567	loglinear	Neurons and Neurotransmission	NM_001252433.1:1064
Nfkb1-mRNA	0.474	0.207	0.0679	0.88	1.39	1.05	1.84	0.0411	0.567	lm.nb	Adaptive Immune Response, Apoptosis, Cellular Stress, Cytokine Signaling, Growth Factor Signaling, Inflammatory Signaling, Innate Immune Response, NF-kB	NM_008689.2:2125
Vps4a-mRNA	0.0954	0.0417	0.0136	0.177	1.07	1.01	1.13	0.0412	0.567	loglinear	Autophagy, Neurons and Neurotransmission	NM_126165.1:994
Kat2a-mRNA	-0.292	0.128	-0.543	-0.0413	0.817	0.687	0.972	0.0415	0.569	loglinear	Epigenetic Regulation, Notch	NM_020004.5:1700
Dst-mRNA	0.28	0.123	0.0392	0.52	1.21	1.03	1.43	0.0417	0.57	loglinear	Matrix Remodeling, Microglia Function	NM_010081.2:226
Kdm5a-mRNA	0.18	0.0792	0.025	0.336	1.13	1.02	1.26	0.042	0.573	loglinear	Epigenetic Regulation	XR_377436.1:2314
Itgam-mRNA	1.49	0.657	0.205	2.78	2.81	1.15	6.87	0.0423	0.575	lm.nb	Autophagy, Innate Immune Response, Matrix Remodeling	NM_001082960.1:3025
Nfe2l2-mRNA	0.781	0.345	0.105	1.46	1.72	1.08	2.74	0.0428	0.579	lm.nb	Cellular Stress	NR_132727.1:144
Map2k1-mRNA	-0.0853	0.0377	-0.159	-0.0114	0.943	0.895	0.992	0.0431	0.581	loglinear	Adaptive Immune Response, Angiogenesis, Autophagy, Cytokine Signaling, Growth Factor Signaling, Innate Immune Response, Insulin Signaling, Microglia Function	NM_008927.3:1695
Tmcc3-mRNA	-0.216	0.096	-0.405	-0.0284	0.861	0.755	0.981	0.0436	0.586	loglinear	Microglia Function	NM_172051.2:3825
Casp8-mRNA	1.32	0.589	0.167	2.48	2.5	1.12	5.57	0.0445	0.596	lm.nb	Apoptosis, DNA Damage, Innate Immune Response, Microglia Function	NM_009812.2:1463
Npnt-mRNA	0.295	0.132	0.0372	0.553	1.23	1.03	1.47	0.0446	0.596	loglinear	Microglia Function	NM_001029836.1:2650
Tmem144-mRNA	-0.663	0.298	-1.25	-0.0795	0.631	0.421	0.946	0.0459	0.611	lm.nb	Microglia Function	NM_027495.4:1525
Casp1-mRNA	0.638	0.287	0.0755	1.2	1.56	1.05	2.3	0.0462	0.611	lm.nb	Apoptosis, Cytokine Signaling, Innate Immune Response	NM_009807.2:259
Cd109-mRNA	1.65	0.744	0.195	3.11	3.15	1.15	8.65	0.0462	0.611	lm.nb	Astrocyte Function	NM_153098.3:2720
Rad17-mRNA	-0.362	0.163	-0.682	-0.0414	0.778	0.623	0.972	0.047	0.619	loglinear	Cell Cycle, DNA Damage	NM_001044371.1:386
Rhoa-mRNA	0.225	0.102	0.0256	0.424	1.17	1.02	1.34	0.0471	0.619	loglinear	Angiogenesis, Autophagy, Growth Factor Signaling, Wnt	NM_016802.4:1885
Tgfa-mRNA	-0.252	0.115	-0.477	-0.0279	0.839	0.718	0.981	0.0478	0.626	loglinear	Astrocyte Function, Microglia Function, Neurons and Neurotransmission	NM_031199.2:3360
Pld2-mRNA	-0.555	0.253	-1.05	-0.0601	0.68	0.483	0.959	0.0483	0.631	lm.nb	Autophagy, Growth Factor Signaling	NM_008876.2:1134
Lgmn-mRNA	0.202	0.0924	0.0211	0.383	1.15	1.01	1.3	0.0492	0.64	loglinear	Adaptive Immune Response, Innate Immune Response	NM_011175.3:370
Tarbp2-mRNA	-0.441	0.202	-0.838	-0.0445	0.737	0.559	0.97	0.0499	0.647	lm.nb	Epigenetic Regulation	NM_001253795.1:813
Tnfsf12-mRNA	-0.559	0.258	-1.07	-0.0524	0.679	0.478	0.964	0.0515	0.665	lm.nb	Cytokine Signaling, Inflammatory Signaling, NF-kB	NM_011614.3:1215
Nrm-mRNA	-1.16	0.538	-2.21	-0.106	0.447	0.215	0.929	0.052	0.67	lm.nb	Microglia Function	NM_134122.2:466
Nptx1-mRNA	0.162	0.0751	0.0143	0.309	1.12	1.01	1.24	0.0526	0.676	loglinear	Neurons and Neurotransmission	NM_008730.2:4748
Cks1b-mRNA	-0.315	0.148	-0.604	-0.0256	0.804	0.658	0.982	0.0542	0.693	loglinear	Cell Cycle	NM_016904.1:185
Atg14-mRNA	0.16	0.0752	0.013	0.308	1.12	1.01	1.24	0.0543	0.693	loglinear	Autophagy, Cellular Stress	NM_172599.4:204
E2f1-mRNA	-0.324	0.153	-0.624	-0.0246	0.799	0.649	0.983	0.0554	0.705	loglinear	Apoptosis, Cell Cycle, Cellular Stress, Notch	NM_007891.4:926
Smc1a-mRNA	0.17	0.0806	0.0117	0.328	1.12	1.01	1.25	0.0571	0.724	loglinear	Cell Cycle, DNA Damage	NM_019710.2:1675
Arid1a-mRNA	-0.116	0.0559	-0.226	-0.0068	0.922	0.855	0.995	0.0595	0.752	loglinear	Epigenetic Regulation	NM_001080819.1:5193
Gjb1-mRNA	-0.567	0.274	-1.1	-0.0299	0.675	0.465	0.979	0.0608	0.763	lm.nb	Neurons and Neurotransmission, Oligodendrocyte Function	NM_008124.2:113
Trp73-mRNA	-1.24	0.601	-2.42	-0.0649	0.422	0.187	0.956	0.0609	0.763	lm.nb	DNA Damage	NM_011642.3:2632
Gja1-mRNA	0.241	0.117	0.0125	0.47	1.18	1.01	1.38	0.061	0.763	loglinear	Astrocyte Function, Neurons and Neurotransmission	NM_010288.3:1450
Igsf10-mRNA	0.546	0.265	0.0264	1.07	1.46	1.02	2.09	0.0618	0.771	lm.nb	Microglia Function	NM_001162884.1:3100
Vamp7-mRNA	-0.119	0.058	-0.232	-0.0049	0.921	0.851	0.997	0.0635	0.79	loglinear	Autophagy, Neurons and Neurotransmission	NM_011515.4:390
Zfp367-mRNA	-0.176	0.0863	-0.345	-0.00683	0.885	0.787	0.995	0.0641	0.795	loglinear	Microglia Function	NM_175494.4:1235
Traf6-mRNA	0.223	0.11	0.008	0.439	1.17	1.01	1.36	0.0648	0.801	loglinear	Adaptive Immune Response, Apoptosis, Autophagy, Cytokine Signaling, Growth Factor Signaling, Innate Immune Response, NF-kB	NM_009424.2:980
Nlgn2-mRNA	-0.188	0.0924	-0.369	-0.0066	0.878	0.774	0.995	0.065	0.801	loglinear	Matrix Remodeling, Neurons and Neurotransmission	NM_198862.2:1204
Gria1-mRNA	0.227	0.112	0.00686	0.446	1.17	1	1.36	0.0661	0.813	loglinear	Neurons and Neurotransmission	NM_001252403.1:2476
Rac1-mRNA	-0.0922	0.0461	-0.183	-0.00186	0.938	0.881	0.999	0.0686	0.841	loglinear	Adaptive Immune Response, Angiogenesis, Autophagy, Growth Factor Signaling, Innate Immune Response, Neurons and Neurotransmission, Wnt	NM_009007.2:1045
Mr1-mRNA	-0.476	0.239	-0.945	-0.00664	0.719	0.519	0.995	0.0701	0.857	lm.nb	Microglia Function	NM_008209.4:1360
Ptger3-mRNA	0.626	0.316	0.00763	1.24	1.54	1.01	2.37	0.0706	0.86	lm.nb	Microglia Function, Neurons and Neurotransmission	NM_011196.2:162
Tmem204-mRNA	-0.951	0.48	-1.89	-0.01	0.517	0.269	0.993	0.071	0.862	lm.nb	Microglia Function	NM_001001183.1:1006
Icam2-mRNA	1.21	0.619	0.00126	2.43	2.32	1	5.38	0.0734	0.888	lm.nb	Adaptive Immune Response, Innate Immune Response, Matrix Remodeling	NM_010494.1:375
Bok-mRNA	0.248	0.127	-0.000969	0.497	1.19	0.999	1.41	0.0746	0.9	loglinear	Apoptosis	NM_016778.2:635
Mcm5-mRNA	-0.367	0.188	-0.736	0.00247	0.775	0.6	1	0.0753	0.906	lm.nb	Cell Cycle, Inflammatory Signaling	NM_008566.2:2244
Hsd11b1-mRNA	-0.291	0.151	-0.587	0.0055	0.818	0.666	1	0.0784	0.941	lm.nb		NM_008288.2:110
Casp6-mRNA	0.396	0.206	-0.00824	0.8	1.32	0.994	1.74	0.0789	0.942	loglinear	Apoptosis	NM_009811.3:360
Kdm4c-mRNA	-0.178	0.0928	-0.36	0.00375	0.884	0.779	1	0.079	0.942	loglinear	Epigenetic Regulation	NM_144787.1:2859
Hrk-mRNA	-0.282	0.147	-0.57	0.00641	0.822	0.673	1	0.0794	0.944	loglinear	Apoptosis	NM_007545.2:3458
Gria2-mRNA	0.163	0.0855	-0.00483	0.33	1.12	0.997	1.26	0.0812	0.96	loglinear	Neurons and Neurotransmission	NM_001039195.1:300
Plekhb1-mRNA	-0.22	0.116	-0.447	0.00675	0.859	0.734	1	0.0815	0.96	loglinear	Neurons and Neurotransmission	NM_001163184.1:1616
Kit-mRNA	-0.27	0.142	-0.549	0.00831	0.829	0.683	1.01	0.0815	0.96	lm.nb	Adaptive Immune Response, Angiogenesis, Cytokine Signaling, Growth Factor Signaling, Insulin Signaling	NM_001122733.1:4275
Ak1-mRNA	-0.212	0.112	-0.431	0.00674	0.863	0.742	1	0.0818	0.961	loglinear	Microglia Function	NM_001198790.1:1625
Pik3cb-mRNA	-0.128	0.0676	-0.261	0.00424	0.915	0.835	1	0.0821	0.961	loglinear	Adaptive Immune Response, Angiogenesis, Apoptosis, Autophagy, Carbohydrate Metabolism, Cytokine Signaling, Growth Factor Signaling, Innate Immune Response, Insulin Signaling, Lipid Metabolism	NM_029094.3:1970
Fadd-mRNA	-1.14	0.6	-2.31	0.0382	0.455	0.201	1.03	0.0823	0.961	lm.nb	Apoptosis, Innate Immune Response	NM_010175.5:2641
Akt2-mRNA	-0.394	0.208	-0.803	0.0139	0.761	0.573	1.01	0.0827	0.961	lm.nb	Adaptive Immune Response, Angiogenesis, Apoptosis, Autophagy, Carbohydrate Metabolism, Cytokine Signaling, Growth Factor Signaling, Innate Immune Response, Insulin Signaling, Neurons and Neurotransmission, Wnt	NM_001110208.1:2504
Map1lc3a-mRNA	-0.188	0.0991	-0.382	0.00669	0.878	0.767	1	0.0828	0.961	loglinear	Autophagy, Cellular Stress	NM_025735.1:685
Bmi1-mRNA	-0.229	0.121	-0.466	0.00847	0.853	0.724	1.01	0.0831	0.962	loglinear	Cellular Stress, Epigenetic Regulation	NM_007552.4:3354
Eif1-mRNA	0.168	0.089	-0.00651	0.342	1.12	0.996	1.27	0.0836	0.962	loglinear	Epigenetic Regulation	NM_011508.1:664
Plcg2-mRNA	0.737	0.391	-0.0287	1.5	1.67	0.98	2.83	0.0837	0.962	lm.nb	Adaptive Immune Response, Growth Factor Signaling, Innate Immune Response, NF-kB	NM_172285.1:978
Trp53bp2-mRNA	0.218	0.116	-0.00862	0.445	1.16	0.994	1.36	0.0838	0.962	loglinear	Apoptosis	NM_173378.2:2328
Gria4-mRNA	-0.224	0.12	-0.459	0.0123	0.856	0.727	1.01	0.0879	1	loglinear	Neurons and Neurotransmission	NM_001113180.1:1274
Tmem100-mRNA	-0.388	0.211	-0.801	0.0255	0.764	0.574	1.02	0.0908	1	lm.nb	Microglia Function	NM_026433.2:1350
Axl-mRNA	0.366	0.2	-0.0255	0.757	1.29	0.982	1.69	0.0918	1	lm.nb	Angiogenesis, Autophagy, Microglia Function	NM_009465.3:3820
Rrm2-mRNA	-1.08	0.589	-2.23	0.0767	0.474	0.213	1.05	0.0922	1	lm.nb	Cell Cycle, DNA Damage, Microglia Function	NM_009104.1:265
Gba-mRNA	0.202	0.111	-0.0151	0.419	1.15	0.99	1.34	0.0932	1	loglinear	Lipid Metabolism, Microglia Function	NM_001077411.1:820
Rapgef3-mRNA	0.25	0.139	-0.0225	0.522	1.19	0.985	1.44	0.0973	1	lm.nb	Adaptive Immune Response, Autophagy	NM_001177810.1:564
Fancg-mRNA	-0.443	0.249	-0.931	0.045	0.736	0.525	1.03	0.101	1	lm.nb	DNA Damage	NM_053081.2:250
Ppp3ca-mRNA	0.123	0.0694	-0.0126	0.26	1.09	0.991	1.2	0.101	1	loglinear	Adaptive Immune Response, Apoptosis, Growth Factor Signaling, Innate Immune Response, Wnt	NM_008913.4:1675
Tmem206-mRNA	-0.262	0.148	-0.553	0.029	0.834	0.682	1.02	0.103	1	lm.nb	Microglia Function	NM_025864.3:845
Rb1cc1-mRNA	-0.159	0.0917	-0.339	0.0208	0.896	0.791	1.01	0.109	1	loglinear	Autophagy, Cellular Stress	NM_009826.4:497
Topbp1-mRNA	-0.329	0.192	-0.706	0.0479	0.796	0.613	1.03	0.113	1	lm.nb	DNA Damage	NM_176979.5:3564
Mdm2-mRNA	0.131	0.0766	-0.0192	0.281	1.09	0.987	1.22	0.113	1	loglinear	Adaptive Immune Response, Apoptosis, Cell Cycle, Cellular Stress, DNA Damage, Growth Factor Signaling, Neurons and Neurotransmission	NM_010786.4:1664
Wdr5-mRNA	-0.164	0.098	-0.356	0.0284	0.893	0.781	1.02	0.121	1	loglinear	Epigenetic Regulation	NM_080848.2:1704
AI464131-mRNA	-0.475	0.284	-1.03	0.0824	0.72	0.489	1.06	0.121	1	lm.nb		NM_001085515.2:1232
Pten-mRNA	0.114	0.0683	-0.0199	0.248	1.08	0.986	1.19	0.121	1	loglinear	Adaptive Immune Response, Autophagy, DNA Damage, Growth Factor Signaling, Lipid Metabolism	NM_008960.2:5160
Abl1-mRNA	0.229	0.137	-0.0404	0.499	1.17	0.972	1.41	0.122	1	loglinear	Apoptosis, Cell Cycle, Cellular Stress, DNA Damage, Growth Factor Signaling	NM_009594.4:1378
Epg5-mRNA	0.161	0.0971	-0.0294	0.351	1.12	0.98	1.28	0.123	1	loglinear	Autophagy	NM_001195633.1:2436
Ttr-mRNA	-0.494	0.3	-1.08	0.0936	0.71	0.473	1.07	0.125	1	lm.nb	Matrix Remodeling	NM_013697.4:855
Cyp27a1-mRNA	0.466	0.284	-0.0906	1.02	1.38	0.939	2.03	0.127	1	lm.nb	Inflammatory Signaling	NM_024264.3:1725
Sin3a-mRNA	-0.205	0.125	-0.45	0.0409	0.868	0.732	1.03	0.128	1	loglinear	Epigenetic Regulation	NM_001110350.1:3585
Irak1-mRNA	-0.272	0.167	-0.599	0.0546	0.828	0.66	1.04	0.128	1	loglinear	Apoptosis, Cytokine Signaling, Growth Factor Signaling, Innate Immune Response, NF-kB	NM_008363.2:951
Apc-mRNA	-0.127	0.0782	-0.28	0.0262	0.916	0.823	1.02	0.13	1	loglinear	Apoptosis, Astrocyte Function, Wnt	NM_007462.3:645
Ikbkb-mRNA	-0.144	0.089	-0.319	0.03	0.905	0.802	1.02	0.131	1	loglinear	Adaptive Immune Response, Apoptosis, Cytokine Signaling, Growth Factor Signaling, Inflammatory Signaling, Innate Immune Response, NF-kB	NM_010546.2:498
Kcnj10-mRNA	-0.239	0.147	-0.527	0.0495	0.848	0.694	1.03	0.131	1	lm.nb	Astrocyte Function, Neurons and Neurotransmission	NM_001039484.1:400
Ppfia4-mRNA	-0.168	0.105	-0.375	0.0386	0.89	0.771	1.03	0.137	1	loglinear	Microglia Function, Neurons and Neurotransmission	NM_001144855.1:454
Hprt-mRNA	-0.102	0.0644	-0.229	0.0238	0.931	0.853	1.02	0.138	1	loglinear	Apoptosis	NM_013556.2:30
Apex1-mRNA	0.124	0.0787	-0.0298	0.279	1.09	0.98	1.21	0.14	1	loglinear	Cell Cycle, DNA Damage	NM_009687.2:289
Cdc7-mRNA	-0.402	0.255	-0.901	0.0978	0.757	0.535	1.07	0.141	1	lm.nb	Cell Cycle	NM_001271566.1:2804
Rad51c-mRNA	-0.655	0.416	-1.47	0.162	0.635	0.361	1.12	0.142	1	lm.nb	Cell Cycle, DNA Damage	NM_053269.3:402
Bin1-mRNA	-0.0782	0.0498	-0.176	0.0194	0.947	0.885	1.01	0.142	1	loglinear	Inflammatory Signaling	NM_001083334.1:1400
Ikbkg-mRNA	-0.227	0.145	-0.511	0.0564	0.854	0.702	1.04	0.142	1	loglinear	Adaptive Immune Response, Apoptosis, Cytokine Signaling, Growth Factor Signaling, Inflammatory Signaling, Innate Immune Response, NF-kB	NM_178590.2:525
Rpl9-mRNA	0.106	0.0687	-0.0282	0.241	1.08	0.981	1.18	0.147	1	loglinear	Microglia Function	NM_011292.2:142
Bad-mRNA	-0.202	0.131	-0.459	0.0548	0.869	0.728	1.04	0.149	1	lm.nb	Adaptive Immune Response, Apoptosis, Autophagy, Cellular Stress, Growth Factor Signaling	NM_007522.3:1146
Tgfb1-mRNA	0.604	0.395	-0.171	1.38	1.52	0.888	2.6	0.153	1	lm.nb	Cell Cycle, Cytokine Signaling, Growth Factor Signaling, Matrix Remodeling, Microglia Function	NM_011577.1:1470
Casp3-mRNA	0.203	0.133	-0.0581	0.464	1.15	0.961	1.38	0.153	1	lm.nb	Apoptosis, Cellular Stress, DNA Damage, Growth Factor Signaling, Innate Immune Response, Matrix Remodeling	NM_009810.2:630
Ago4-mRNA	-0.902	0.592	-2.06	0.259	0.535	0.239	1.2	0.154	1	lm.nb	Adaptive Immune Response, Cellular Stress, Epigenetic Regulation, Growth Factor Signaling, Notch, Wnt	NM_153177.3:1576
Sesn2-mRNA	0.264	0.174	-0.0777	0.606	1.2	0.948	1.52	0.156	1	loglinear	DNA Damage	NM_144907.1:1416
Kdm4a-mRNA	0.278	0.186	-0.0857	0.643	1.21	0.942	1.56	0.16	1	lm.nb	DNA Damage, Epigenetic Regulation	NM_172382.2:1675
Creb1-mRNA	-0.182	0.124	-0.425	0.0616	0.882	0.745	1.04	0.169	1	loglinear	Adaptive Immune Response, Carbohydrate Metabolism, DNA Damage, Growth Factor Signaling, Innate Immune Response, Neurons and Neurotransmission, Notch	NM_001037726.1:2734
Mapk14-mRNA	-0.127	0.0867	-0.297	0.043	0.916	0.814	1.03	0.169	1	loglinear	Angiogenesis, Autophagy, Cellular Stress, Growth Factor Signaling, Innate Immune Response	NM_011951.2:1420
Mal-mRNA	-0.209	0.143	-0.489	0.072	0.865	0.712	1.05	0.171	1	lm.nb	Oligodendrocyte Function	NM_001171187.1:685
Chuk-mRNA	-0.232	0.161	-0.549	0.0839	0.851	0.684	1.06	0.175	1	lm.nb	Adaptive Immune Response, Apoptosis, Cytokine Signaling, Growth Factor Signaling, Inflammatory Signaling, Innate Immune Response, NF-kB	NM_001162410.1:222
Top2a-mRNA	-1	0.695	-2.36	0.363	0.5	0.194	1.29	0.176	1	lm.nb	Apoptosis, Cell Cycle	NM_011623.2:1953
Ngf-mRNA	0.329	0.229	-0.12	0.778	1.26	0.92	1.71	0.176	1	lm.nb	Apoptosis, Growth Factor Signaling	NM_001112698.1:630
Mpg-mRNA	-0.578	0.403	-1.37	0.212	0.67	0.387	1.16	0.177	1	lm.nb	DNA Damage	NM_010822.3:276
Pmp22-mRNA	-0.413	0.289	-0.98	0.154	0.751	0.507	1.11	0.179	1	lm.nb	Microglia Function	NM_008885.2:395
Srxn1-mRNA	0.123	0.0872	-0.0475	0.294	1.09	0.968	1.23	0.182	1	loglinear	Cellular Stress	NM_029688.4:2010
Prdx1-mRNA	-0.159	0.112	-0.38	0.0613	0.896	0.769	1.04	0.183	1	loglinear	Cellular Stress	NM_011034.4:1131
Rad50-mRNA	0.29	0.208	-0.118	0.699	1.22	0.921	1.62	0.189	1	loglinear	Cell Cycle, Cellular Stress, DNA Damage	NM_009012.2:4165
Il10rb-mRNA	0.378	0.274	-0.159	0.916	1.3	0.895	1.89	0.193	1	lm.nb	Cytokine Signaling, Microglia Function	NM_008349.5:465
Braf-mRNA	-0.0388	0.0282	-0.0941	0.0164	0.973	0.937	1.01	0.194	1	loglinear	Adaptive Immune Response, Angiogenesis, Apoptosis, Cytokine Signaling, Growth Factor Signaling, Innate Immune Response, Insulin Signaling, Neurons and Neurotransmission	NM_139294.5:1102
Sox4-mRNA	-0.193	0.14	-0.468	0.0821	0.875	0.723	1.06	0.194	1	lm.nb	Microglia Function, Wnt	NM_009238.2:2635
Erbb3-mRNA	-0.712	0.519	-1.73	0.305	0.61	0.302	1.24	0.195	1	lm.nb	Adaptive Immune Response, Angiogenesis, Cytokine Signaling, Growth Factor Signaling, Insulin Signaling, Oligodendrocyte Function	NM_010153.1:1290
Bid-mRNA	0.187	0.137	-0.0814	0.456	1.14	0.945	1.37	0.197	1	loglinear	Apoptosis, DNA Damage, Innate Immune Response	NM_007544.3:1307
Lair1-mRNA	-0.412	0.303	-1.01	0.182	0.752	0.498	1.13	0.199	1	lm.nb	Adaptive Immune Response, Microglia Function	NM_001113474.1:1865
Suv39h1-mRNA	-0.0945	0.0696	-0.231	0.0419	0.937	0.852	1.03	0.2	1	loglinear	Epigenetic Regulation	NM_011514.2:396
Blnk-mRNA	0.346	0.256	-0.157	0.848	1.27	0.897	1.8	0.202	1	lm.nb	Adaptive Immune Response, Microglia Function, NF-kB	NM_008528.4:1546
Nlgn1-mRNA	0.0952	0.0713	-0.0445	0.235	1.07	0.97	1.18	0.206	1	loglinear	Matrix Remodeling, Neurons and Neurotransmission	NM_138666.3:1028
Hus1-mRNA	-0.175	0.132	-0.435	0.0845	0.886	0.74	1.06	0.211	1	loglinear	Cell Cycle, DNA Damage	NM_008316.2:2505
Fancc-mRNA	-0.307	0.233	-0.763	0.149	0.808	0.589	1.11	0.211	1	lm.nb	DNA Damage	NM_007985.2:1115
Setd7-mRNA	0.264	0.2	-0.128	0.657	1.2	0.915	1.58	0.211	1	lm.nb	Epigenetic Regulation	NM_080793.5:3905
Map3k1-mRNA	0.232	0.179	-0.119	0.582	1.17	0.921	1.5	0.219	1	lm.nb	Adaptive Immune Response, Apoptosis, Growth Factor Signaling, Innate Immune Response	NM_011945.2:1640
Npl-mRNA	-0.266	0.208	-0.673	0.141	0.832	0.627	1.1	0.224	1	lm.nb	Microglia Function	NM_028749.1:600
Lmna-mRNA	0.146	0.114	-0.0778	0.37	1.11	0.948	1.29	0.225	1	lm.nb	Apoptosis, Cell Cycle, Microglia Function	NM_001002011.2:1611
Prkaca-mRNA	-0.077	0.0605	-0.196	0.0415	0.948	0.873	1.03	0.227	1	loglinear	Adaptive Immune Response, Angiogenesis, Apoptosis, Autophagy, Cell Cycle, Cytokine Signaling, Growth Factor Signaling, Lipid Metabolism, Neurons and Neurotransmission, Wnt	NM_008854.3:699
Smarca5-mRNA	0.0584	0.0459	-0.0317	0.148	1.04	0.978	1.11	0.228	1	loglinear	Cell Cycle, DNA Damage, Epigenetic Regulation	NM_053124.2:2934
Cables1-mRNA	0.15	0.118	-0.0821	0.382	1.11	0.945	1.3	0.229	1	loglinear	Cell Cycle	NM_001146287.1:3120
Bcl2-mRNA	-0.31	0.245	-0.791	0.171	0.806	0.578	1.13	0.23	1	lm.nb	Apoptosis, Autophagy, Cellular Stress, Cytokine Signaling, DNA Damage, Growth Factor Signaling, Innate Immune Response, Microglia Function, NF-kB	NM_009741.3:1844
Man2b1-mRNA	0.102	0.0804	-0.056	0.259	1.07	0.962	1.2	0.23	1	loglinear	Microglia Function	NM_010764.2:1658
Pcna-mRNA	-0.06	0.0477	-0.154	0.0336	0.959	0.899	1.02	0.233	1	loglinear	Cell Cycle, DNA Damage	NM_011045.2:590
Nefl-mRNA	0.191	0.154	-0.11	0.492	1.14	0.927	1.41	0.237	1	lm.nb	Adaptive Immune Response, Angiogenesis, Cytokine Signaling, Growth Factor Signaling, Insulin Signaling, Neurons and Neurotransmission	NM_010910.1:1303
Ifnar1-mRNA	-0.148	0.122	-0.388	0.0915	0.902	0.764	1.07	0.249	1	lm.nb	Cytokine Signaling, Growth Factor Signaling, Inflammatory Signaling, Innate Immune Response	NM_010508.1:1195
Cycs-mRNA	-0.596	0.501	-1.58	0.386	0.662	0.335	1.31	0.257	1	lm.nb	Apoptosis, Cellular Stress, DNA Damage	NM_007808.4:2510
Dock2-mRNA	0.791	0.687	-0.556	2.14	1.73	0.68	4.4	0.272	1	lm.nb	Autophagy	NM_033374.3:2410
Ulk1-mRNA	0.0972	0.0847	-0.0689	0.263	1.07	0.953	1.2	0.274	1	loglinear	Autophagy, Cellular Stress	NM_009469.3:4050
Ezh2-mRNA	-0.158	0.138	-0.427	0.112	0.897	0.744	1.08	0.274	1	loglinear	Cellular Stress, Epigenetic Regulation	NM_007971.2:425
Mre11a-mRNA	0.125	0.109	-0.0897	0.339	1.09	0.94	1.26	0.277	1	loglinear	DNA Damage	NM_018736.2:2376
Hdac6-mRNA	0.101	0.0887	-0.0731	0.274	1.07	0.951	1.21	0.278	1	loglinear	Cellular Stress, Epigenetic Regulation, Notch	NM_010413.3:564
Blm-mRNA	-0.327	0.291	-0.897	0.243	0.797	0.537	1.18	0.283	1	lm.nb	Cell Cycle, DNA Damage	NM_001042527.2:264
Dnmt1-mRNA	-0.215	0.191	-0.59	0.16	0.862	0.664	1.12	0.283	1	lm.nb	Epigenetic Regulation	NM_010066.3:2380
P2rx7-mRNA	-0.597	0.536	-1.65	0.453	0.661	0.319	1.37	0.287	1	lm.nb	Innate Immune Response, Microglia Function, Neurons and Neurotransmission	NM_001038839.2:378
Il15ra-mRNA	0.523	0.472	-0.403	1.45	1.44	0.756	2.73	0.29	1	lm.nb	Cytokine Signaling, Inflammatory Signaling	NM_008358.2:800
Bax-mRNA	-0.12	0.111	-0.337	0.0975	0.92	0.792	1.07	0.301	1	loglinear	Apoptosis, DNA Damage	NM_007527.3:735
Pnoc-mRNA	-0.415	0.384	-1.17	0.338	0.75	0.445	1.26	0.301	1	lm.nb		NM_001205075.1:332
Tradd-mRNA	-0.419	0.388	-1.18	0.342	0.748	0.441	1.27	0.302	1	lm.nb	Apoptosis, Innate Immune Response, NF-kB	NM_001033161.2:562
Jag1-mRNA	-0.618	0.575	-1.74	0.508	0.651	0.298	1.42	0.303	1	lm.nb	Innate Immune Response, Microglia Function, Notch	NM_013822.2:2155
Fos-mRNA	0.312	0.29	-0.257	0.881	1.24	0.837	1.84	0.304	1	lm.nb	Adaptive Immune Response, Cellular Stress, Growth Factor Signaling, Innate Immune Response, Neurons and Neurotransmission	NM_010234.2:1330
Clstn1-mRNA	0.105	0.0981	-0.087	0.298	1.08	0.941	1.23	0.304	1	loglinear	Microglia Function	NM_023051.4:2352
Crebbp-mRNA	0.0391	0.0365	-0.0324	0.111	1.03	0.978	1.08	0.305	1	loglinear	Cell Cycle, Cellular Stress, Cytokine Signaling, Epigenetic Regulation, Inflammatory Signaling, Innate Immune Response, Lipid Metabolism, Notch, Wnt	NM_001025432.1:3770
Lag3-mRNA	-0.695	0.651	-1.97	0.581	0.618	0.255	1.5	0.307	1	lm.nb		NM_008479.1:1700
Grap-mRNA	-0.785	0.738	-2.23	0.662	0.58	0.213	1.58	0.309	1	lm.nb	Growth Factor Signaling, Microglia Function	NM_027817.3:121
Slc6a1-mRNA	0.119	0.112	-0.102	0.339	1.09	0.932	1.26	0.312	1	lm.nb	Astrocyte Function, Neurons and Neurotransmission	NM_178703.4:1865
Dlx1-mRNA	-0.305	0.289	-0.87	0.261	0.81	0.547	1.2	0.312	1	lm.nb	Neurons and Neurotransmission	NM_010053.1:2052
Hells-mRNA	-0.322	0.307	-0.923	0.279	0.8	0.527	1.21	0.315	1	lm.nb	Apoptosis	NM_008234.3:1082
Itga6-mRNA	-0.155	0.149	-0.447	0.138	0.898	0.734	1.1	0.32	1	lm.nb	Growth Factor Signaling, Matrix Remodeling, Microglia Function	NM_008397.3:910
Kmt2c-mRNA	-0.166	0.162	-0.484	0.152	0.891	0.715	1.11	0.326	1	lm.nb	Epigenetic Regulation	NM_001081383.1:7075
Gstm1-mRNA	0.314	0.307	-0.288	0.917	1.24	0.819	1.89	0.327	1	lm.nb	Cellular Stress, Inflammatory Signaling	NM_010358.5:50
Traf2-mRNA	-0.132	0.131	-0.389	0.125	0.913	0.764	1.09	0.335	1	lm.nb	Apoptosis, Cytokine Signaling, Growth Factor Signaling, Inflammatory Signaling, Innate Immune Response, NF-kB	NM_009422.2:1334
Egfr-mRNA	0.387	0.385	-0.369	1.14	1.31	0.775	2.21	0.335	1	lm.nb	Adaptive Immune Response, Angiogenesis, Astrocyte Function, Cytokine Signaling, Growth Factor Signaling, Insulin Signaling	NM_207655.2:1335
Tfg-mRNA	-0.0583	0.058	-0.172	0.0555	0.96	0.888	1.04	0.335	1	loglinear	Apoptosis, Neurons and Neurotransmission	NM_001252443.1:578
Kdm2a-mRNA	-0.0904	0.0914	-0.27	0.0887	0.939	0.83	1.06	0.342	1	loglinear	Epigenetic Regulation	NM_001001984.2:4160
Jarid2-mRNA	-0.0946	0.0957	-0.282	0.093	0.937	0.822	1.07	0.343	1	loglinear	Epigenetic Regulation	NM_021878.2:2160
Kmt2a-mRNA	-0.0791	0.0803	-0.236	0.0783	0.947	0.849	1.06	0.344	1	loglinear	Epigenetic Regulation	NM_001081049.1:2080
Rad1-mRNA	-0.144	0.148	-0.434	0.146	0.905	0.74	1.11	0.349	1	lm.nb	Cell Cycle, DNA Damage	NM_011232.2:406
Kdm5b-mRNA	-0.0914	0.0941	-0.276	0.0931	0.939	0.826	1.07	0.351	1	loglinear	Epigenetic Regulation	NM_152895.2:3620
Ep300-mRNA	-0.107	0.111	-0.324	0.11	0.928	0.799	1.08	0.351	1	loglinear	Cell Cycle, Cellular Stress, Cytokine Signaling, DNA Damage, Epigenetic Regulation, Inflammatory Signaling, Innate Immune Response, Lipid Metabolism, Notch, Wnt	NM_177821.6:4305
Bag4-mRNA	-0.0608	0.0629	-0.184	0.0624	0.959	0.88	1.04	0.352	1	loglinear	Apoptosis, Cellular Stress, Innate Immune Response	NM_026121.3:3735
Irf3-mRNA	-0.219	0.229	-0.668	0.229	0.859	0.63	1.17	0.356	1	lm.nb	Apoptosis, Cytokine Signaling, Inflammatory Signaling, Innate Immune Response	NM_016849.4:526
Prkacb-mRNA	0.0419	0.0442	-0.0447	0.128	1.03	0.969	1.09	0.362	1	loglinear	Adaptive Immune Response, Angiogenesis, Apoptosis, Autophagy, Growth Factor Signaling, Lipid Metabolism, Neurons and Neurotransmission, Wnt	NM_011100.3:3754
Dlx2-mRNA	-0.415	0.438	-1.27	0.444	0.75	0.413	1.36	0.362	1	lm.nb	Neurons and Neurotransmission	NM_010054.2:1891
Pik3ca-mRNA	-0.0826	0.0873	-0.254	0.0886	0.944	0.839	1.06	0.363	1	loglinear	Adaptive Immune Response, Angiogenesis, Apoptosis, Autophagy, Carbohydrate Metabolism, Cytokine Signaling, Growth Factor Signaling, Innate Immune Response, Insulin Signaling, Lipid Metabolism	NM_008839.1:1255
St3gal6-mRNA	0.116	0.123	-0.125	0.357	1.08	0.917	1.28	0.365	1	loglinear	Microglia Function, Notch	NM_018784.2:1252
Chn2-mRNA	-0.331	0.358	-1.03	0.371	0.795	0.489	1.29	0.374	1	lm.nb	Microglia Function	NM_001163640.1:1510
Tie1-mRNA	-0.788	0.876	-2.51	0.928	0.579	0.176	1.9	0.386	1	lm.nb		NM_011587.2:2715
Pink1-mRNA	0.0695	0.0782	-0.0838	0.223	1.05	0.944	1.17	0.392	1	loglinear	Autophagy, Cellular Stress	NM_026880.2:688
Ddb2-mRNA	0.246	0.277	-0.298	0.79	1.19	0.813	1.73	0.393	1	lm.nb	DNA Damage	NM_028119.5:94
Calr-mRNA	-0.114	0.129	-0.368	0.14	0.924	0.775	1.1	0.395	1	lm.nb	Adaptive Immune Response, Autophagy, Neurons and Neurotransmission	NM_007591.3:551
B3gnt5-mRNA	0.522	0.602	-0.658	1.7	1.44	0.634	3.25	0.403	1	lm.nb	Astrocyte Function	NM_001159407.1:1738
Parp2-mRNA	0.0931	0.107	-0.117	0.304	1.07	0.922	1.23	0.403	1	loglinear	DNA Damage	NM_009632.2:1325
Mag-mRNA	-0.118	0.137	-0.386	0.149	0.921	0.765	1.11	0.404	1	lm.nb	Growth Factor Signaling, Matrix Remodeling, Oligodendrocyte Function	NM_010758.2:1670
Rpa1-mRNA	-0.0427	0.0503	-0.141	0.0559	0.971	0.907	1.04	0.413	1	loglinear	Cell Cycle, Cellular Stress, DNA Damage	NM_026653.2:930
Cox5b-mRNA	-0.0471	0.0557	-0.156	0.0621	0.968	0.897	1.04	0.415	1	loglinear	Microglia Function	NM_009942.2:332
Ncor2-mRNA	0.0684	0.0816	-0.0915	0.228	1.05	0.939	1.17	0.418	1	loglinear	Epigenetic Regulation, Notch	NM_011424.2:1156
Cdk20-mRNA	0.128	0.154	-0.175	0.43	1.09	0.886	1.35	0.424	1	lm.nb	Cell Cycle	NM_053180.2:352
Chek1-mRNA	-0.528	0.646	-1.79	0.738	0.693	0.288	1.67	0.429	1	lm.nb	Cell Cycle, DNA Damage, Growth Factor Signaling	NM_007691.5:1220
Flt1-mRNA	0.394	0.483	-0.552	1.34	1.31	0.682	2.53	0.43	1	lm.nb	Angiogenesis, Cytokine Signaling, Growth Factor Signaling, Microglia Function	NM_010228.3:1550
Xiap-mRNA	-0.0419	0.0532	-0.146	0.0625	0.971	0.904	1.04	0.446	1	loglinear	Apoptosis, Innate Immune Response, NF-kB, Wnt	NM_009688.2:1654
Plxnb3-mRNA	-0.241	0.31	-0.847	0.366	0.846	0.556	1.29	0.452	1	lm.nb	Oligodendrocyte Function	NM_019587.2:2862
Gpr62-mRNA	-0.109	0.145	-0.393	0.175	0.927	0.761	1.13	0.466	1	loglinear	Oligodendrocyte Function	NM_001159652.1:1576
Abcc8-mRNA	-0.215	0.288	-0.78	0.35	0.861	0.582	1.27	0.47	1	lm.nb	Inflammatory Signaling, Neurons and Neurotransmission	NM_011510.3:1740
Pex14-mRNA	0.0494	0.0665	-0.0808	0.18	1.03	0.946	1.13	0.471	1	loglinear	Autophagy	NM_019781.2:597
Casp2-mRNA	-0.135	0.185	-0.496	0.227	0.911	0.709	1.17	0.479	1	lm.nb	Apoptosis, Growth Factor Signaling, Innate Immune Response	NM_007610.1:420
Reln-mRNA	-0.139	0.191	-0.512	0.235	0.908	0.701	1.18	0.481	1	lm.nb	Growth Factor Signaling, Matrix Remodeling, Neurons and Neurotransmission	NM_011261.2:2545
Tbc1d4-mRNA	-0.165	0.227	-0.61	0.28	0.892	0.655	1.21	0.481	1	lm.nb	Microglia Function, Neurons and Neurotransmission	NM_001081278.2:2610
Pik3cd-mRNA	-0.125	0.172	-0.461	0.212	0.917	0.726	1.16	0.481	1	lm.nb	Adaptive Immune Response, Apoptosis, Autophagy, Cytokine Signaling, Growth Factor Signaling, Innate Immune Response	XM_003945690.1:4648
Rnf8-mRNA	-0.0866	0.123	-0.327	0.154	0.942	0.797	1.11	0.494	1	lm.nb	Cell Cycle, DNA Damage	NM_021419.2:1671
Bcl10-mRNA	0.0957	0.136	-0.171	0.362	1.07	0.888	1.29	0.495	1	loglinear	Adaptive Immune Response, Apoptosis, NF-kB	NM_009740.1:1168
Atg9a-mRNA	0.0559	0.08	-0.101	0.213	1.04	0.933	1.16	0.498	1	loglinear	Autophagy, Cellular Stress	NM_001003917.3:340
Crip1-mRNA	0.144	0.207	-0.262	0.549	1.1	0.834	1.46	0.5	1	lm.nb	Microglia Function	NM_007763.3:47
Cd68-mRNA	0.156	0.229	-0.292	0.605	1.11	0.817	1.52	0.508	1	lm.nb	Microglia Function	NM_009853.1:636
Kdm6a-mRNA	-0.0735	0.109	-0.287	0.14	0.95	0.819	1.1	0.513	1	loglinear	Epigenetic Regulation	NM_009483.1:2560
Pms2-mRNA	-0.0577	0.0874	-0.229	0.114	0.961	0.853	1.08	0.522	1	loglinear	DNA Damage	NM_008886.2:265
Irak4-mRNA	0.295	0.46	-0.605	1.2	1.23	0.657	2.29	0.532	1	lm.nb	Apoptosis, Cytokine Signaling, Innate Immune Response, NF-kB	NM_029926.5:250
Bard1-mRNA	0.389	0.612	-0.81	1.59	1.31	0.57	3.01	0.537	1	lm.nb	Cell Cycle, DNA Damage	NM_007525.3:306
Setd1b-mRNA	0.0981	0.155	-0.205	0.401	1.07	0.868	1.32	0.538	1	lm.nb	Epigenetic Regulation	NM_001040398.1:2880
H2afx-mRNA	-0.0554	0.0875	-0.227	0.116	0.962	0.854	1.08	0.539	1	loglinear	Cell Cycle, Cellular Stress, DNA Damage, Epigenetic Regulation, Wnt	NM_010436.2:980
Atm-mRNA	-0.0924	0.15	-0.386	0.201	0.938	0.765	1.15	0.549	1	lm.nb	Apoptosis, Cell Cycle, Cellular Stress, DNA Damage, NF-kB	NM_007499.2:5543
Arhgap24-mRNA	-0.102	0.167	-0.43	0.226	0.932	0.742	1.17	0.554	1	lm.nb	Microglia Function	NM_029270.2:1164
St8sia6-mRNA	-0.133	0.218	-0.561	0.295	0.912	0.678	1.23	0.554	1	lm.nb	Microglia Function	NM_145838.1:1578
Kat2b-mRNA	0.0511	0.0862	-0.118	0.22	1.04	0.922	1.16	0.564	1	loglinear	Epigenetic Regulation, Notch	NM_020005.3:3030
Slc17a6-mRNA	0.0978	0.165	-0.226	0.422	1.07	0.855	1.34	0.565	1	lm.nb	Neurons and Neurotransmission	NM_080853.3:2825
Rtn4rl1-mRNA	-0.106	0.183	-0.464	0.252	0.929	0.725	1.19	0.571	1	lm.nb	Microglia Function	NM_177708.4:2075
Itga7-mRNA	-0.278	0.48	-1.22	0.662	0.825	0.43	1.58	0.573	1	lm.nb	Astrocyte Function, Growth Factor Signaling, Matrix Remodeling	NM_008398.2:2435
Ncor1-mRNA	-0.083	0.147	-0.371	0.205	0.944	0.773	1.15	0.583	1	lm.nb	Epigenetic Regulation, Growth Factor Signaling, Notch	NM_011308.2:211
Grin2b-mRNA	-0.0435	0.0772	-0.195	0.108	0.97	0.874	1.08	0.584	1	loglinear	Adaptive Immune Response, Angiogenesis, Cytokine Signaling, Growth Factor Signaling, Insulin Signaling, Neurons and Neurotransmission	NM_008171.3:6340
Nqo1-mRNA	0.102	0.183	-0.256	0.46	1.07	0.838	1.38	0.587	1	lm.nb	Cellular Stress	NM_008706.5:430
Jam2-mRNA	-0.07	0.127	-0.319	0.179	0.953	0.802	1.13	0.592	1	lm.nb	Matrix Remodeling, Microglia Function	NM_023844.4:1090
Csk-mRNA	-0.125	0.228	-0.572	0.321	0.917	0.673	1.25	0.593	1	lm.nb	Adaptive Immune Response, Angiogenesis, Autophagy, Growth Factor Signaling, Insulin Signaling	NM_007783.2:268
Atg7-mRNA	0.0516	0.0942	-0.133	0.236	1.04	0.912	1.18	0.594	1	loglinear	Adaptive Immune Response, Autophagy, Cellular Stress	NM_028835.1:855
Rps21-mRNA	-0.0526	0.096	-0.241	0.136	0.964	0.846	1.1	0.594	1	loglinear	Microglia Function	NM_025587.2:153
Slco2b1-mRNA	0.187	0.346	-0.492	0.866	1.14	0.711	1.82	0.599	1	lm.nb	Carbohydrate Metabolism	NM_175316.3:2720
Nbn-mRNA	0.0676	0.125	-0.178	0.313	1.05	0.884	1.24	0.599	1	loglinear	Cell Cycle, Cellular Stress, DNA Damage	NM_013752.3:1000
Brd4-mRNA	0.0317	0.059	-0.0839	0.147	1.02	0.944	1.11	0.6	1	loglinear	Epigenetic Regulation	NM_001286630.1:1492
Pld1-mRNA	0.178	0.337	-0.483	0.839	1.13	0.716	1.79	0.607	1	lm.nb	Autophagy, Growth Factor Signaling	NM_001164056.1:520
Kcnd1-mRNA	0.099	0.197	-0.288	0.486	1.07	0.819	1.4	0.625	1	lm.nb	Microglia Function, Neurons and Neurotransmission	NM_008423.1:1400
Mcm6-mRNA	0.0746	0.152	-0.223	0.372	1.05	0.857	1.29	0.632	1	lm.nb	Cell Cycle	NM_008567.1:1118
Asph-mRNA	0.0472	0.0963	-0.142	0.236	1.03	0.907	1.18	0.633	1	loglinear	Microglia Function	NM_001177849.1:400
S1pr5-mRNA	0.222	0.456	-0.672	1.12	1.17	0.628	2.17	0.635	1	lm.nb	Neurons and Neurotransmission, Oligodendrocyte Function	NM_053190.2:840
Eed-mRNA	0.0511	0.106	-0.158	0.26	1.04	0.897	1.2	0.64	1	loglinear	Cellular Stress, Epigenetic Regulation	NM_021876.3:1000
Mapt-mRNA	-0.0336	0.0702	-0.171	0.104	0.977	0.888	1.07	0.641	1	loglinear	Apoptosis, Cellular Stress, Growth Factor Signaling, Neurons and Neurotransmission	NM_001038609.2:1202
Grm2-mRNA	-0.0539	0.117	-0.284	0.176	0.963	0.821	1.13	0.654	1	loglinear	Neurons and Neurotransmission	NM_001160353.1:2770
Grin2a-mRNA	0.0615	0.134	-0.202	0.325	1.04	0.87	1.25	0.655	1	lm.nb	Adaptive Immune Response, Angiogenesis, Cytokine Signaling, Growth Factor Signaling, Insulin Signaling, Neurons and Neurotransmission	NM_008170.2:1788
Kdm4b-mRNA	0.0355	0.0787	-0.119	0.19	1.02	0.921	1.14	0.66	1	loglinear	DNA Damage, Epigenetic Regulation	NM_172132.1:3704
Slc44a1-mRNA	0.0306	0.068	-0.103	0.164	1.02	0.931	1.12	0.661	1	loglinear	Microglia Function	NM_001159633.1:944
Itgav-mRNA	-0.0623	0.141	-0.338	0.214	0.958	0.791	1.16	0.666	1	lm.nb	Adaptive Immune Response, Angiogenesis, Autophagy, Growth Factor Signaling, Matrix Remodeling	NM_008402.2:3145
Atr-mRNA	0.0695	0.158	-0.239	0.378	1.05	0.847	1.3	0.667	1	lm.nb	Apoptosis, Cell Cycle, Cellular Stress, DNA Damage	NM_019864.1:4392
Hdac4-mRNA	-0.054	0.126	-0.301	0.193	0.963	0.812	1.14	0.676	1	loglinear	Epigenetic Regulation, Notch	NM_207225.1:2800
Itgb5-mRNA	-0.0693	0.168	-0.398	0.259	0.953	0.759	1.2	0.687	1	lm.nb	Adaptive Immune Response, Growth Factor Signaling, Matrix Remodeling	NM_001145884.1:1270
Mgmt-mRNA	0.204	0.504	-0.784	1.19	1.15	0.581	2.28	0.693	1	lm.nb	Cellular Stress, DNA Damage	NM_008598.2:350
Tspan18-mRNA	-0.311	0.779	-1.84	1.21	0.806	0.28	2.32	0.696	1	lm.nb	Microglia Function	NM_183180.2:1008
Mavs-mRNA	-0.0643	0.165	-0.388	0.26	0.956	0.764	1.2	0.704	1	lm.nb	Inflammatory Signaling, Innate Immune Response	NM_144888.2:1162
Sox9-mRNA	-0.0469	0.124	-0.29	0.196	0.968	0.818	1.15	0.711	1	loglinear	Astrocyte Function, Wnt	NM_011448.4:3540
Mdc1-mRNA	-0.0579	0.156	-0.363	0.247	0.961	0.777	1.19	0.716	1	lm.nb	Cell Cycle, DNA Damage	NM_001010833.2:5900
Dock1-mRNA	-0.0376	0.101	-0.236	0.161	0.974	0.849	1.12	0.717	1	loglinear	Angiogenesis, Autophagy	NM_001033420.2:405
Hdac1-mRNA	-0.0519	0.14	-0.327	0.223	0.965	0.797	1.17	0.718	1	loglinear	Cell Cycle, Epigenetic Regulation, Growth Factor Signaling, Notch, Wnt	NM_008228.2:470
Lmnb1-mRNA	0.029	0.0805	-0.129	0.187	1.02	0.915	1.14	0.725	1	loglinear	Apoptosis, Cell Cycle, Cellular Stress, Microglia Function	NM_010721.2:805
Mbd3-mRNA	0.0255	0.0757	-0.123	0.174	1.02	0.918	1.13	0.742	1	loglinear	Epigenetic Regulation	NM_013595.2:420
Gdpd2-mRNA	-0.126	0.379	-0.869	0.618	0.917	0.547	1.53	0.746	1	lm.nb	Astrocyte Function, Lipid Metabolism	NM_023608.3:1438
Mcm2-mRNA	-0.112	0.347	-0.792	0.569	0.926	0.577	1.48	0.753	1	lm.nb	Cell Cycle, Inflammatory Signaling	NM_008564.2:2585
Kdm3a-mRNA	-0.031	0.099	-0.225	0.163	0.979	0.855	1.12	0.759	1	loglinear	Epigenetic Regulation	NM_001038695.2:4110
Psen2-mRNA	-0.0748	0.247	-0.559	0.409	0.949	0.679	1.33	0.767	1	lm.nb	Growth Factor Signaling, Microglia Function, Notch	NM_001128605.1:560
Lig1-mRNA	0.0711	0.246	-0.412	0.554	1.05	0.752	1.47	0.778	1	lm.nb	Cell Cycle, DNA Damage	NM_001083188.1:1456
Stx18-mRNA	-0.0274	0.102	-0.228	0.173	0.981	0.854	1.13	0.794	1	loglinear	Autophagy	NM_026959.2:770
Il1rap-mRNA	0.0333	0.125	-0.211	0.278	1.02	0.864	1.21	0.794	1	loglinear	Apoptosis, Cytokine Signaling	NM_134103.2:945
Lamp1-mRNA	-0.0205	0.0796	-0.176	0.135	0.986	0.885	1.1	0.801	1	loglinear	Autophagy, Microglia Function	NM_010684.2:2080
Rps2-mRNA	0.0145	0.0591	-0.101	0.13	1.01	0.932	1.09	0.81	1	loglinear	Microglia Function	NM_008503.5:304
Optn-mRNA	0.0201	0.0828	-0.142	0.182	1.01	0.906	1.13	0.812	1	loglinear	Autophagy, Cell Cycle, Microglia Function	NM_181848.4:1018
Rps3-mRNA	0.0283	0.118	-0.203	0.26	1.02	0.869	1.2	0.815	1	loglinear	Microglia Function	NM_012052.2:886
Serpinf1-mRNA	-0.0375	0.157	-0.345	0.27	0.974	0.787	1.21	0.815	1	lm.nb	Microglia Function, Wnt	NM_011340.3:745
Bcl2l11-mRNA	-0.104	0.437	-0.96	0.752	0.93	0.514	1.68	0.816	1	lm.nb	Apoptosis, Growth Factor Signaling	NM_001284410.1:236
Cdc25a-mRNA	-0.0334	0.148	-0.324	0.258	0.977	0.799	1.2	0.826	1	loglinear	Cell Cycle, DNA Damage	NM_007658.3:855
Bola2-mRNA	-0.0212	0.0964	-0.21	0.168	0.985	0.864	1.12	0.83	1	loglinear	Microglia Function	NM_175103.3:94
Chst8-mRNA	-0.026	0.135	-0.29	0.238	0.982	0.818	1.18	0.851	1	loglinear	Microglia Function	NM_175140.4:1196
Rad9a-mRNA	-0.0413	0.238	-0.507	0.425	0.972	0.704	1.34	0.865	1	lm.nb	Cell Cycle, DNA Damage	NM_011237.2:490
Asb2-mRNA	-0.0862	0.504	-1.07	0.902	0.942	0.475	1.87	0.867	1	lm.nb	Adaptive Immune Response, Microglia Function	NM_023049.1:996
Cln3-mRNA	-0.0383	0.232	-0.493	0.416	0.974	0.711	1.33	0.871	1	lm.nb	Autophagy	NM_001146311.1:378
Mafb-mRNA	-0.0194	0.118	-0.251	0.213	0.987	0.84	1.16	0.872	1	loglinear	Insulin Signaling	NM_010658.2:2658
Atg5-mRNA	-0.0131	0.083	-0.176	0.149	0.991	0.885	1.11	0.877	1	loglinear	Autophagy, Cellular Stress, Innate Immune Response	NM_001314013.1:262
Ppp3r1-mRNA	0.0133	0.0848	-0.153	0.179	1.01	0.899	1.13	0.878	1	loglinear	Adaptive Immune Response, Apoptosis, Growth Factor Signaling, Innate Immune Response, Wnt	NM_024459.2:1390
Msh2-mRNA	-0.0137	0.0904	-0.191	0.163	0.991	0.876	1.12	0.882	1	loglinear	DNA Damage	NM_008628.2:1870
Plekhm1-mRNA	0.0248	0.184	-0.336	0.386	1.02	0.792	1.31	0.895	1	lm.nb	Oligodendrocyte Function	NM_183034.1:3060
Nthl1-mRNA	0.0377	0.307	-0.564	0.64	1.03	0.676	1.56	0.904	1	lm.nb	DNA Damage	NM_008743.2:34
Setd1a-mRNA	0.0102	0.0895	-0.165	0.186	1.01	0.892	1.14	0.911	1	loglinear	Epigenetic Regulation	NM_178029.3:1612
Mmp14-mRNA	0.0351	0.31	-0.573	0.644	1.02	0.672	1.56	0.912	1	lm.nb	Cellular Stress, Innate Immune Response, Matrix Remodeling, Microglia Function	NM_008608.3:554
Nwd1-mRNA	0.0157	0.152	-0.282	0.313	1.01	0.823	1.24	0.919	1	lm.nb	Astrocyte Function	NM_176940.5:3564
Casp9-mRNA	-0.0135	0.132	-0.273	0.246	0.991	0.828	1.19	0.92	1	loglinear	Adaptive Immune Response, Apoptosis, DNA Damage, Growth Factor Signaling, Innate Immune Response	NM_015733.4:1675
Ogg1-mRNA	0.0314	0.309	-0.575	0.638	1.02	0.671	1.56	0.921	1	lm.nb	DNA Damage	NM_010957.4:168
Apoe-mRNA	0.00692	0.0758	-0.142	0.155	1	0.907	1.11	0.929	1	loglinear	Astrocyte Function, Cellular Stress, Lipid Metabolism, Microglia Function, Neurons and Neurotransmission	NM_001305844.1:903
Sirt1-mRNA	0.0105	0.137	-0.258	0.279	1.01	0.836	1.21	0.94	1	lm.nb	Carbohydrate Metabolism, Cellular Stress, Epigenetic Regulation	NM_019812.2:843
Tbr1-mRNA	-0.0062	0.1	-0.203	0.191	0.996	0.869	1.14	0.952	1	loglinear	Neurons and Neurotransmission	NM_009322.3:2354
Akt1-mRNA	-0.00678	0.118	-0.238	0.224	0.995	0.848	1.17	0.955	1	lm.nb	Adaptive Immune Response, Angiogenesis, Apoptosis, Autophagy, Carbohydrate Metabolism, Cellular Stress, Cytokine Signaling, Growth Factor Signaling, Innate Immune Response, Insulin Signaling, Neurons and Neurotransmission, Wnt	NM_001165894.1:898
Vps4b-mRNA	0.0069	0.149	-0.285	0.299	1	0.821	1.23	0.964	1	lm.nb	Autophagy, Neurons and Neurotransmission	NM_009190.2:640
Brd3-mRNA	0.00298	0.0643	-0.123	0.129	1	0.918	1.09	0.964	1	loglinear	Epigenetic Regulation	NM_001113573.1:2690
Setdb1-mRNA	-0.0087	0.227	-0.453	0.436	0.994	0.73	1.35	0.97	1	lm.nb	Epigenetic Regulation	NM_018877.2:1625
Nrp2-mRNA	-0.00646	0.189	-0.376	0.363	0.996	0.77	1.29	0.973	1	lm.nb	Angiogenesis, Microglia Function	NM_001077403.1:610
Suz12-mRNA	0.0028	0.0894	-0.172	0.178	1	0.887	1.13	0.975	1	loglinear	Cellular Stress, Epigenetic Regulation	NM_199196.1:820
Parp1-mRNA	-0.00218	0.118	-0.233	0.229	0.998	0.851	1.17	0.986	1	loglinear	Apoptosis, Cellular Stress, DNA Damage, NF-kB	NM_007415.2:3020
Prkdc-mRNA	0.00145	0.133	-0.26	0.263	1	0.835	1.2	0.992	1	loglinear	Cell Cycle, DNA Damage, Innate Immune Response	NM_011159.2:3108
