# Supplementary material for: Vascular-associated bacterial burden and neuroinflammatory transcriptional responses observed in models of pneumonic plague
Source: Front Microbiol. 2026 Jun 24;17:1865125. doi: 10.3389/fmicb.2026.1865125 (PMC13341613; doi:10.3389/fmicb.2026.1865125)
Supplement: Supplementary file 1 [file Data_Sheet_1.ZIP › Bp_final 2026-04-14 12-30/results/DE/DE results - Top 20 - DPI1.csv]

	Log2 fold change	std error (log2)	Lower confidence limit (log2)	Upper confidence limit (log2)	Linear fold change	Lower confidence limit (linear)	Upper confidence limit (linear)	P-value	BY.p.value	method	Gene.sets	probe.ID
Lcn2-mRNA	6.98	0.503	6	7.97	127	63.9	251	9.34e-09	3.73e-05	lm.nb	Astrocyte Function, Inflammatory Signaling	NM_008491.1:190
Homer1-mRNA	-0.513	0.0603	-0.631	-0.395	0.701	0.646	0.76	1.99e-06	0.00397	loglinear	Neurons and Neurotransmission	NM_147176.2:1165
Tmem119-mRNA	-0.702	0.112	-0.922	-0.481	0.615	0.528	0.716	4.29e-05	0.0571	loglinear	Microglia Function	NM_146162.2:1550
Cldn5-mRNA	-1.21	0.202	-1.6	-0.81	0.433	0.329	0.57	6.54e-05	0.0653	lm.nb	Matrix Remodeling	NM_013805.4:975
Kat2b-mRNA	0.472	0.0862	0.303	0.641	1.39	1.23	1.56	0.000141	0.0959	loglinear	Epigenetic Regulation, Notch	NM_020005.3:3030
F3-mRNA	0.475	0.087	0.305	0.646	1.39	1.24	1.56	0.000144	0.0959	loglinear	Microglia Function	NM_010171.3:1170
Ifitm2-mRNA	0.897	0.17	0.563	1.23	1.86	1.48	2.35	2e-04	0.114	lm.nb	Adaptive Immune Response, Inflammatory Signaling	NM_030694.1:87
Ifitm3-mRNA	0.83	0.163	0.511	1.15	1.78	1.42	2.22	0.000264	0.125	lm.nb	Adaptive Immune Response, Inflammatory Signaling	NM_025378.2:370
Cp-mRNA	0.816	0.163	0.497	1.13	1.76	1.41	2.2	0.000303	0.125	lm.nb	Astrocyte Function	NM_001042611.1:1750
Osmr-mRNA	1.68	0.337	1.02	2.34	3.21	2.03	5.07	0.000313	0.125	lm.nb	Astrocyte Function, Cytokine Signaling, Growth Factor Signaling	NM_011019.3:395
Ralb-mRNA	0.207	0.047	0.115	0.299	1.15	1.08	1.23	0.000866	0.314	loglinear	Autophagy, Growth Factor Signaling	NM_022327.5:1120
Clic4-mRNA	0.499	0.117	0.271	0.728	1.41	1.21	1.66	0.00106	0.335	lm.nb	Autophagy, Microglia Function	NM_013885.2:3280
Ccl2-mRNA	4.15	0.972	2.24	6.05	17.8	4.74	66.5	0.00109	0.335	lm.nb	Astrocyte Function, Cytokine Signaling, Inflammatory Signaling, Innate Immune Response	NM_011333.3:415
Nlgn1-mRNA	-0.294	0.0713	-0.434	-0.155	0.815	0.74	0.898	0.0014	0.399	loglinear	Matrix Remodeling, Neurons and Neurotransmission	NM_138666.3:1028
Lingo1-mRNA	-0.371	0.0936	-0.555	-0.188	0.773	0.681	0.878	0.00187	0.437	loglinear	Growth Factor Signaling, Oligodendrocyte Function	NM_181074.4:1087
Ms4a4a-mRNA	2	0.508	1	3	4	2.01	7.98	0.00198	0.437	lm.nb		XM_003086124.1:252
Grm3-mRNA	-0.323	0.0825	-0.484	-0.161	0.8	0.715	0.894	0.00206	0.437	loglinear	Astrocyte Function, Neurons and Neurotransmission	NM_181850.2:2525
Cd14-mRNA	2.57	0.657	1.28	3.85	5.92	2.43	14.5	0.00208	0.437	lm.nb	Apoptosis, Astrocyte Function, Autophagy, Growth Factor Signaling, Innate Immune Response, NF-kB	NM_009841.3:235
Ets2-mRNA	0.213	0.0545	0.106	0.319	1.16	1.08	1.25	0.00211	0.437	loglinear	Cellular Stress, Growth Factor Signaling, Microglia Function	NM_011809.2:3284
Sesn1-mRNA	0.237	0.0612	0.117	0.357	1.18	1.08	1.28	0.00219	0.437	loglinear	DNA Damage	NM_001013370.2:497
