# Supplementary material for: Vascular-associated bacterial burden and neuroinflammatory transcriptional responses observed in models of pneumonic plague
Source: Front Microbiol. 2026 Jun 24;17:1865125. doi: 10.3389/fmicb.2026.1865125 (PMC13341613; doi:10.3389/fmicb.2026.1865125)
Supplement: Supplementary file 1 [file Data_Sheet_1.ZIP › Bp_final 2026-04-14 12-30/results/DE/DE results - Top 20 - DPI2.csv]

	Log2 fold change	std error (log2)	Lower confidence limit (log2)	Upper confidence limit (log2)	Linear fold change	Lower confidence limit (linear)	Upper confidence limit (linear)	P-value	BY.p.value	method	Gene.sets	probe.ID
Lcn2-mRNA	9.93	0.502	8.94	10.9	972	492	1920	1.58e-10	3.57e-07	lm.nb	Astrocyte Function, Inflammatory Signaling	NM_008491.1:190
Gbp2-mRNA	5.23	0.267	4.71	5.76	37.6	26.2	54.1	1.79e-10	3.57e-07	lm.nb	Astrocyte Function, Inflammatory Signaling	NM_010260.1:1996
Ifitm3-mRNA	2.95	0.16	2.64	3.26	7.72	6.21	9.59	3.56e-10	4.74e-07	lm.nb	Adaptive Immune Response, Inflammatory Signaling	NM_025378.2:370
Fkbp5-mRNA	1.85	0.124	1.61	2.1	3.61	3.05	4.27	4.19e-09	3.71e-06	loglinear	Astrocyte Function	NM_010220.3:2125
Cdkn1a-mRNA	2.21	0.15	1.92	2.51	4.64	3.78	5.68	4.64e-09	3.71e-06	lm.nb	Adaptive Immune Response, Cell Cycle, Cellular Stress, Cytokine Signaling, DNA Damage, Growth Factor Signaling	NM_007669.4:1670
Sesn1-mRNA	0.872	0.0612	0.752	0.992	1.83	1.68	1.99	6.94e-09	4.29e-06	loglinear	DNA Damage	NM_001013370.2:497
Psmb8-mRNA	2.78	0.196	2.39	3.16	6.85	5.25	8.94	7.51e-09	4.29e-06	lm.nb	Adaptive Immune Response, Angiogenesis, Apoptosis, Astrocyte Function, Cell Cycle, Cytokine Signaling, Growth Factor Signaling, Inflammatory Signaling, Insulin Signaling, Microglia Function, NF-kB, Wnt	NM_010724.2:362
Homer1-mRNA	-0.828	0.0603	-0.946	-0.71	0.563	0.519	0.611	1.06e-08	5.31e-06	loglinear	Neurons and Neurotransmission	NM_147176.2:1165
Cp-mRNA	2.04	0.156	1.73	2.34	4.11	3.33	5.08	1.8e-08	8e-06	lm.nb	Astrocyte Function	NM_001042611.1:1750
Zbp1-mRNA	4.74	0.408	3.94	5.54	26.7	15.3	46.5	7.04e-08	2.81e-05	lm.nb	Innate Immune Response, Microglia Function	NM_021394.2:473
Irf1-mRNA	2.25	0.201	1.86	2.64	4.76	3.62	6.25	1.02e-07	3.7e-05	lm.nb	Apoptosis, Inflammatory Signaling, Innate Immune Response	NM_008390.1:365
Opalin-mRNA	-2.22	0.203	-2.62	-1.82	0.215	0.163	0.283	1.38e-07	4.59e-05	lm.nb	Oligodendrocyte Function	NM_153520.1:201
Ifitm2-mRNA	1.8	0.167	1.47	2.13	3.48	2.78	4.37	1.6e-07	4.92e-05	lm.nb	Adaptive Immune Response, Inflammatory Signaling	NM_030694.1:87
C4a-mRNA	1.63	0.152	1.33	1.92	3.09	2.51	3.8	1.77e-07	5.06e-05	lm.nb	Astrocyte Function	NM_011413.2:56
Tgm2-mRNA	2.15	0.218	1.73	2.58	4.45	3.31	5.99	4.07e-07	0.000109	lm.nb	Autophagy, Microglia Function	NM_009373.3:1260
Ctsf-mRNA	0.546	0.0593	0.43	0.662	1.46	1.35	1.58	8.67e-07	0.000216	loglinear	Adaptive Immune Response	NM_019861.1:625
Ets2-mRNA	0.499	0.0545	0.392	0.606	1.41	1.31	1.52	9.29e-07	0.000218	loglinear	Cellular Stress, Growth Factor Signaling, Microglia Function	NM_011809.2:3284
Cxcl10-mRNA	6.62	0.741	5.17	8.07	98.6	36	270	1.18e-06	0.000256	lm.nb	Astrocyte Function, Cytokine Signaling, Inflammatory Signaling, Innate Immune Response, Microglia Function	NM_021274.1:115
Pik3r2-mRNA	-0.347	0.0389	-0.423	-0.27	0.786	0.746	0.829	1.22e-06	0.000256	loglinear	Adaptive Immune Response, Angiogenesis, Apoptosis, Autophagy, Cytokine Signaling, Growth Factor Signaling, Innate Immune Response, Insulin Signaling	NM_008841.2:230
Serping1-mRNA	1.72	0.194	1.34	2.1	3.29	2.53	4.29	1.29e-06	0.000258	lm.nb	Astrocyte Function	NM_009776.3:1480
