# Supplementary material for: Vascular-associated bacterial burden and neuroinflammatory transcriptional responses observed in models of pneumonic plague
Source: Front Microbiol. 2026 Jun 24;17:1865125. doi: 10.3389/fmicb.2026.1865125 (PMC13341613; doi:10.3389/fmicb.2026.1865125)
Supplement: Supplementary file 1 [file Data_Sheet_1.ZIP › Bp_final 2026-04-14 12-30/results/DE/DE results - Top 20 - DPI3.csv]

	Log2 fold change	std error (log2)	Lower confidence limit (log2)	Upper confidence limit (log2)	Linear fold change	Lower confidence limit (linear)	Upper confidence limit (linear)	P-value	BY.p.value	method	Gene.sets	probe.ID
Ifitm3-mRNA	4.12	0.159	3.81	4.44	17.4	14	21.6	6.72e-12	2.69e-08	lm.nb	Adaptive Immune Response, Inflammatory Signaling	NM_025378.2:370
Gbp2-mRNA	6.49	0.266	5.97	7.01	89.9	62.6	129	1.37e-11	2.73e-08	lm.nb	Astrocyte Function, Inflammatory Signaling	NM_010260.1:1996
Psmb8-mRNA	4.35	0.191	3.98	4.73	20.4	15.7	26.5	3.09e-11	3.33e-08	lm.nb	Adaptive Immune Response, Angiogenesis, Apoptosis, Astrocyte Function, Cell Cycle, Cytokine Signaling, Growth Factor Signaling, Inflammatory Signaling, Insulin Signaling, Microglia Function, NF-kB, Wnt	NM_010724.2:362
Cp-mRNA	3.43	0.152	3.14	3.73	10.8	8.79	13.3	3.4e-11	3.33e-08	lm.nb	Astrocyte Function	NM_001042611.1:1750
Lcn2-mRNA	11.1	0.501	10.1	12.1	2230	1130	4400	4.16e-11	3.33e-08	lm.nb	Astrocyte Function, Inflammatory Signaling	NM_008491.1:190
C4a-mRNA	2.97	0.148	2.68	3.26	7.83	6.4	9.58	1.4e-10	9.31e-08	lm.nb	Astrocyte Function	NM_011413.2:56
Irf1-mRNA	3.51	0.198	3.12	3.9	11.4	8.72	14.9	5.78e-10	3.03e-07	lm.nb	Apoptosis, Inflammatory Signaling, Innate Immune Response	NM_008390.1:365
Fkbp5-mRNA	2.19	0.124	1.95	2.43	4.56	3.86	5.4	6.07e-10	3.03e-07	loglinear	Astrocyte Function	NM_010220.3:2125
Ifitm2-mRNA	2.82	0.165	2.49	3.14	7.04	5.62	8.81	9.04e-10	4.01e-07	lm.nb	Adaptive Immune Response, Inflammatory Signaling	NM_030694.1:87
Tgm2-mRNA	3.3	0.214	2.88	3.72	9.83	7.35	13.1	2.85e-09	1.14e-06	lm.nb	Autophagy, Microglia Function	NM_009373.3:1260
Serping1-mRNA	2.83	0.188	2.46	3.2	7.1	5.49	9.16	3.84e-09	1.39e-06	lm.nb	Astrocyte Function	NM_009776.3:1480
Cdkn1a-mRNA	2.23	0.15	1.93	2.52	4.68	3.82	5.74	4.31e-09	1.43e-06	lm.nb	Adaptive Immune Response, Cell Cycle, Cellular Stress, Cytokine Signaling, DNA Damage, Growth Factor Signaling	NM_007669.4:1670
Serpina3n-mRNA	4.42	0.304	3.83	5.02	21.5	14.2	32.4	5.44e-09	1.67e-06	lm.nb	Astrocyte Function	NM_009252.2:119
Zbp1-mRNA	5.75	0.406	4.96	6.55	53.8	31	93.5	7.44e-09	2.12e-06	lm.nb	Innate Immune Response, Microglia Function	NM_021394.2:473
Ddx58-mRNA	2.31	0.166	1.98	2.63	4.95	3.95	6.21	9.41e-09	2.44e-06	loglinear	Inflammatory Signaling, Innate Immune Response, NF-kB	NM_172689.3:1751
Homer1-mRNA	-0.834	0.0603	-0.953	-0.716	0.561	0.517	0.609	9.76e-09	2.44e-06	loglinear	Neurons and Neurotransmission	NM_147176.2:1165
Cd74-mRNA	3.22	0.246	2.74	3.7	9.34	6.69	13	1.79e-08	4.22e-06	lm.nb	Adaptive Immune Response, Inflammatory Signaling	NM_001042605.1:391
Osmr-mRNA	4.15	0.32	3.52	4.78	17.8	11.5	27.4	2.02e-08	4.49e-06	lm.nb	Astrocyte Function, Cytokine Signaling, Growth Factor Signaling	NM_011019.3:395
Ets2-mRNA	0.703	0.0545	0.596	0.81	1.63	1.51	1.75	2.16e-08	4.54e-06	loglinear	Cellular Stress, Growth Factor Signaling, Microglia Function	NM_011809.2:3284
Cxcl10-mRNA	9.44	0.739	7.99	10.9	693	254	1890	2.42e-08	4.84e-06	lm.nb	Astrocyte Function, Cytokine Signaling, Inflammatory Signaling, Innate Immune Response, Microglia Function	NM_021274.1:115
