# Supplementary material for: Vascular-associated bacterial burden and neuroinflammatory transcriptional responses observed in models of pneumonic plague
Source: Front Microbiol. 2026 Jun 24;17:1865125. doi: 10.3389/fmicb.2026.1865125 (PMC13341613; doi:10.3389/fmicb.2026.1865125)
Supplement: Supplementary file 1 [file Data_Sheet_1.ZIP › Bp_final 2026-04-14 12-30/results/Gene set analysis/Genes in Adaptive.Immune.Response - DPI3.csv]

Probe Label	Log2 fold change	std error (log2)	Lower confidence limit (log2)	Upper confidence limit (log2)	Linear fold change	Lower confidence limit (linear)	Upper confidence limit (linear)	P-value	BY.p.value	method	Gene.sets	Codeset.Name	Probe.Label	Analyte.Type	Is.Control	Control.Type	Probe.Annotation	KEGG.Pathways	Cell.Type	Official.Gene.Name	volcanocol	volcanopch	tstats.all
Ifitm3-mRNA	4.12	0.159	3.81	4.44	17.4	14	21.6	6.72e-12	2.69e-08	lm.nb	Adaptive Immune Response, Inflammatory Signaling	NS_MM_NEUROINFLAM_V1.0	Ifitm3	mRNA	0		Inflammatory Signaling;Adaptive Immune Response			Ifitm3	slateblue1	16	25.9119496855346
Psmb8-mRNA	4.35	0.191	3.98	4.73	20.4	15.7	26.5	3.09e-11	3.33e-08	lm.nb	Adaptive Immune Response, Angiogenesis, Apoptosis, Astrocyte Function, Cell Cycle, Cytokine Signaling, Growth Factor Signaling, Inflammatory Signaling, Insulin Signaling, Microglia Function, NF-kB, Wnt	NS_MM_NEUROINFLAM_V1.0	Psmb8	mRNA	0		Wnt;NF-kB;Microglia Function;Insulin Signaling;Inflammatory Signaling;Growth Factor Signaling;Cytokine Signaling;Cell Cycle;Astrocyte Function;Apoptosis;Angiogenesis;Adaptive Immune Response			Psmb8	slateblue1	16	22.7748691099476
Ifitm2-mRNA	2.82	0.165	2.49	3.14	7.04	5.62	8.81	9.04e-10	4.01e-07	lm.nb	Adaptive Immune Response, Inflammatory Signaling	NS_MM_NEUROINFLAM_V1.0	Ifitm2	mRNA	0		Inflammatory Signaling;Adaptive Immune Response			Ifitm2	slateblue1	16	17.0909090909091
Cdkn1a-mRNA	2.23	0.15	1.93	2.52	4.68	3.82	5.74	4.31e-09	1.43e-06	lm.nb	Adaptive Immune Response, Cell Cycle, Cellular Stress, Cytokine Signaling, DNA Damage, Growth Factor Signaling	NS_MM_NEUROINFLAM_V1.0	Cdkn1a	mRNA	0		Growth Factor Signaling;DNA Damage;Cytokine Signaling;Cellular Stress;Cell Cycle;Adaptive Immune Response	mmu04012;mmu04066;mmu04068;mmu04110;mmu04115;mmu04151;mmu04630;mmu04921;mmu05160;mmu05161;mmu05166;mmu05169;mmu05200;mmu05202;mmu05203;mmu05205;mmu05206;mmu05214;mmu05215;mmu05218;mmu05219;mmu05220		Cdkn1a	slateblue1	16	14.8666666666667
Cd74-mRNA	3.22	0.246	2.74	3.7	9.34	6.69	13	1.79e-08	4.22e-06	lm.nb	Adaptive Immune Response, Inflammatory Signaling	NS_MM_NEUROINFLAM_V1.0	Cd74	mRNA	0		Inflammatory Signaling;Adaptive Immune Response	mmu04612;mmu05152;mmu05168		Cd74	slateblue1	16	13.0894308943089
Nfkbia-mRNA	2.57	0.233	2.11	3.02	5.93	4.32	8.13	1.22e-07	1.74e-05	lm.nb	Adaptive Immune Response, Apoptosis, Growth Factor Signaling, Inflammatory Signaling, Innate Immune Response, NF-kB	NS_MM_NEUROINFLAM_V1.0	Nfkbia	mRNA	0		NF-kB;Innate Immune Response;Inflammatory Signaling;Growth Factor Signaling;Apoptosis;Adaptive Immune Response	mmu04024;mmu04062;mmu04064;mmu04210;mmu04380;mmu04620;mmu04621;mmu04622;mmu04623;mmu04660;mmu04662;mmu04668;mmu04722;mmu04920;mmu04931;mmu05134;mmu05140;mmu05142;mmu05145;mmu05160;mmu05161;mmu05162;mmu05164;mmu05166;mmu05168;mmu05169;mmu05200;mmu05203;mmu05215;mmu05220;mmu05222		Nfkbia	slateblue1	16	11.0300429184549
Fcgr2b-mRNA	2.54	0.249	2.05	3.03	5.81	4.14	8.14	2.88e-07	3.6e-05	lm.nb	Adaptive Immune Response, Autophagy	NS_MM_NEUROINFLAM_V1.0	Fcgr2b	mRNA	0		Autophagy;Adaptive Immune Response	mmu04145;mmu04380;mmu04662;mmu04666;mmu05150;mmu05152;mmu05162		Fcgr2b	slateblue1	16	10.2008032128514
Pik3r2-mRNA	-0.374	0.0389	-0.451	-0.298	0.771	0.732	0.813	5.36e-07	5.35e-05	loglinear	Adaptive Immune Response, Angiogenesis, Apoptosis, Autophagy, Cytokine Signaling, Growth Factor Signaling, Innate Immune Response, Insulin Signaling	NS_MM_NEUROINFLAM_V1.0	Pik3r2	mRNA	0		Insulin Signaling;Innate Immune Response;Growth Factor Signaling;Cytokine Signaling;Autophagy;Apoptosis;Angiogenesis;Adaptive Immune Response	mmu04012;mmu04014;mmu04015;mmu04022;mmu04024;mmu04062;mmu04066;mmu04068;mmu04070;mmu04071;mmu04072;mmu04150;mmu04151;mmu04152;mmu04210;mmu04211;mmu04213;mmu04261;mmu04370;mmu04380;mmu04510;mmu04550;mmu04611;mmu04620;mmu04630;mmu04650;mmu04660;mmu04662;mmu04664;mmu04666;mmu04668;mmu04670;mmu04722;mmu04725;mmu04750;mmu04810;mmu04910;mmu04914;mmu04915;mmu04917;mmu04919;mmu04921;mmu04923;mmu04930;mmu…		Pik3r2	slateblue1	16	-9.61439588688946
Tubb3-mRNA	-0.448	0.0494	-0.545	-0.351	0.733	0.686	0.784	1.03e-06	8.78e-05	loglinear	Adaptive Immune Response, Apoptosis, Cell Cycle, Neurons and Neurotransmission	NS_MM_NEUROINFLAM_V1.0	Tubb3	mRNA	0		Neurons and Neurotransmission;Cell Cycle;Apoptosis;Adaptive Immune Response	mmu04145;mmu04540		Tubb3	slateblue1	16	-9.06882591093117
Ctss-mRNA	1.46	0.166	1.13	1.78	2.74	2.19	3.44	1.48e-06	0.000114	lm.nb	Adaptive Immune Response, Innate Immune Response, Matrix Remodeling, Microglia Function	NS_MM_NEUROINFLAM_V1.0	Ctss	mRNA	0		Microglia Function;Matrix Remodeling;Innate Immune Response;Adaptive Immune Response	mmu04142;mmu04145;mmu04612;mmu05152		Ctss	slateblue1	16	8.79518072289157
Ctsf-mRNA	0.51	0.0593	0.393	0.626	1.42	1.31	1.54	1.79e-06	0.000132	loglinear	Adaptive Immune Response	NS_MM_NEUROINFLAM_V1.0	Ctsf	mRNA	0		Adaptive Immune Response	mmu04142		Ctsf	slateblue1	16	8.60033726812816
C3-mRNA	5.35	0.633	4.11	6.59	40.8	17.2	96.3	2.14e-06	0.000149	lm.nb	Adaptive Immune Response, Autophagy, Inflammatory Signaling, Innate Immune Response, Microglia Function	NS_MM_NEUROINFLAM_V1.0	C3	mRNA	0		Microglia Function;Innate Immune Response;Inflammatory Signaling;Autophagy;Adaptive Immune Response	mmu04145;mmu04610;mmu05133;mmu05134;mmu05140;mmu05142;mmu05150;mmu05152;mmu05168;mmu05203;mmu05322		C3	slateblue1	16	8.45181674565561
Ifi30-mRNA	2.21	0.287	1.65	2.77	4.63	3.14	6.84	5.43e-06	0.000319	lm.nb	Adaptive Immune Response, Inflammatory Signaling	NS_MM_NEUROINFLAM_V1.0	Ifi30	mRNA	0		Inflammatory Signaling;Adaptive Immune Response	mmu04612		Ifi30	slateblue1	16	7.70034843205575
Lilrb4a-mRNA	6.53	0.87	4.82	8.23	92.2	28.3	301	7.25e-06	0.000402	lm.nb	Adaptive Immune Response, Inflammatory Signaling	NS_MM_NEUROINFLAM_V1.0	Lilrb4a	mRNA	0		Inflammatory Signaling;Adaptive Immune Response			Lilrb4a	slateblue1	16	7.50574712643678
Fcgr3-mRNA	1.9	0.282	1.35	2.46	3.74	2.55	5.49	2.05e-05	0.000986	lm.nb	Adaptive Immune Response, Autophagy, Inflammatory Signaling, Innate Immune Response	NS_MM_NEUROINFLAM_V1.0	Fcgr3	mRNA	0		Innate Immune Response;Inflammatory Signaling;Autophagy;Adaptive Immune Response	mmu04145;mmu04380;mmu05140;mmu05150;mmu05152		Fcgr3	slateblue1	16	6.73758865248227
Fcer1g-mRNA	2.64	0.408	1.84	3.44	6.25	3.59	10.9	3.03e-05	0.00141	lm.nb	Adaptive Immune Response, Autophagy, Inflammatory Signaling, Innate Immune Response	NS_MM_NEUROINFLAM_V1.0	Fcer1g	mRNA	0		Innate Immune Response;Inflammatory Signaling;Autophagy;Adaptive Immune Response	mmu04071;mmu04072;mmu04611;mmu04650;mmu04664;mmu05152;mmu05310		Fcer1g	slateblue1	16	6.47058823529412
Pak1-mRNA	-0.221	0.0351	-0.29	-0.152	0.858	0.818	0.9	4.08e-05	0.00181	loglinear	Adaptive Immune Response, Angiogenesis, Growth Factor Signaling, Innate Immune Response, Microglia Function	NS_MM_NEUROINFLAM_V1.0	Pak1	mRNA	0		Microglia Function;Innate Immune Response;Growth Factor Signaling;Angiogenesis;Adaptive Immune Response	mmu04010;mmu04012;mmu04014;mmu04024;mmu04062;mmu04360;mmu04510;mmu04650;mmu04660;mmu04666;mmu04810;mmu05205;mmu05211		Pak1	slateblue1	16	-6.2962962962963
H2-T23-mRNA	2.12	0.359	1.42	2.82	4.35	2.67	7.08	7.29e-05	0.00285	lm.nb	Adaptive Immune Response, Astrocyte Function, Inflammatory Signaling, Innate Immune Response, Matrix Remodeling	NS_MM_NEUROINFLAM_V1.0	H2-T23	mRNA	0		Matrix Remodeling;Innate Immune Response;Inflammatory Signaling;Astrocyte Function;Adaptive Immune Response	mmu04144;mmu04145;mmu04514;mmu04612;mmu04650;mmu04940;mmu05166;mmu05168;mmu05169;mmu05203;mmu05320;mmu05330;mmu05332;mmu05416		H2-T23	slateblue1	16	5.90529247910864
Tubb4a-mRNA	-0.523	0.098	-0.715	-0.331	0.696	0.609	0.795	0.000177	0.00596	loglinear	Adaptive Immune Response, Apoptosis, Cell Cycle, Neurons and Neurotransmission	NS_MM_NEUROINFLAM_V1.0	Tubb4a	mRNA	0		Neurons and Neurotransmission;Cell Cycle;Apoptosis;Adaptive Immune Response	mmu04145;mmu04540		Tubb4a	slateblue1	16	-5.33673469387755
Tyrobp-mRNA	1.74	0.335	1.08	2.4	3.34	2.12	5.26	0.000221	0.00713	lm.nb	Adaptive Immune Response, Innate Immune Response	NS_MM_NEUROINFLAM_V1.0	Tyrobp	mRNA	0		Innate Immune Response;Adaptive Immune Response	mmu04380;mmu04650		Tyrobp	slateblue1	16	5.19402985074627
Jun-mRNA	0.495	0.0979	0.303	0.687	1.41	1.23	1.61	0.000281	0.00876	loglinear	Adaptive Immune Response, Apoptosis, Cellular Stress, Growth Factor Signaling, Innate Immune Response, Notch, Wnt	NS_MM_NEUROINFLAM_V1.0	Jun	mRNA	0		Wnt;Notch;Innate Immune Response;Growth Factor Signaling;Cellular Stress;Apoptosis;Adaptive Immune Response	mmu04010;mmu04012;mmu04024;mmu04310;mmu04380;mmu04510;mmu04620;mmu04660;mmu04662;mmu04668;mmu04722;mmu04912;mmu04915;mmu04921;mmu04932;mmu04933;mmu05030;mmu05031;mmu05132;mmu05133;mmu05140;mmu05142;mmu05161;mmu05164;mmu05166;mmu05168;mmu05169;mmu05200;mmu05203;mmu05210;mmu05211;mmu05231;mmu05321;mmu05323		Jun	slateblue1	16	5.0561797752809
Cd33-mRNA	1.89	0.376	1.15	2.63	3.71	2.22	6.18	0.000297	0.00912	lm.nb	Adaptive Immune Response, Microglia Function	NS_MM_NEUROINFLAM_V1.0	Cd33	mRNA	0		Microglia Function;Adaptive Immune Response	mmu04640		Cd33	slateblue1	16	5.02659574468085
Fcgr1-mRNA	1.88	0.382	1.14	2.63	3.69	2.2	6.21	0.000349	0.0105	lm.nb	Adaptive Immune Response, Autophagy, Inflammatory Signaling	NS_MM_NEUROINFLAM_V1.0	Fcgr1	mRNA	0		Inflammatory Signaling;Autophagy;Adaptive Immune Response	mmu04145;mmu04380;mmu04640;mmu04666;mmu05140;mmu05150;mmu05152;mmu05202;mmu05322		Fcgr1	slateblue2	16	4.92146596858639
Rab7-mRNA	-0.127	0.0271	-0.181	-0.0743	0.915	0.882	0.95	0.000512	0.0148	loglinear	Adaptive Immune Response, Autophagy	NS_MM_NEUROINFLAM_V1.0	Rab7	mRNA	0		Autophagy;Adaptive Immune Response	mmu04144;mmu04145;mmu05132;mmu05146;mmu05152		Rab7	slateblue2	16	-4.68634686346863
Ncf1-mRNA	3.09	0.668	1.78	4.4	8.52	3.44	21.1	0.000586	0.0167	lm.nb	Adaptive Immune Response, Angiogenesis, Cellular Stress	NS_MM_NEUROINFLAM_V1.0	Ncf1	mRNA	0		Cellular Stress;Angiogenesis;Adaptive Immune Response	mmu04062;mmu04145;mmu04380;mmu04666;mmu04670;mmu05140	Microglia	Ncf1	slateblue2	16	4.62574850299401
Trem2-mRNA	-1.68	0.365	-2.39	-0.961	0.313	0.191	0.514	0.000616	0.0173	lm.nb	Adaptive Immune Response, Inflammatory Signaling, Microglia Function	NS_MM_NEUROINFLAM_V1.0	Trem2	mRNA	0		Microglia Function;Inflammatory Signaling;Adaptive Immune Response	mmu04380		Trem2	slateblue2	16	-4.6027397260274
Fyn-mRNA	-0.238	0.0568	-0.349	-0.126	0.848	0.785	0.916	0.00126	0.0312	loglinear	Adaptive Immune Response, Angiogenesis, Autophagy, Cytokine Signaling, Growth Factor Signaling, Innate Immune Response, Insulin Signaling, Microglia Function	NS_MM_NEUROINFLAM_V1.0	Fyn	mRNA	0		Microglia Function;Insulin Signaling;Innate Immune Response;Growth Factor Signaling;Cytokine Signaling;Autophagy;Angiogenesis;Adaptive Immune Response	mmu04071;mmu04072;mmu04360;mmu04380;mmu04510;mmu04520;mmu04611;mmu04650;mmu04660;mmu04664;mmu04725;mmu05020;mmu05162;mmu05416		Fyn	slateblue2	16	-4.19014084507042
Prkcq-mRNA	-0.811	0.198	-1.2	-0.423	0.57	0.435	0.746	0.00148	0.0362	lm.nb	Adaptive Immune Response, Apoptosis, Autophagy, NF-kB, Oligodendrocyte Function	NS_MM_NEUROINFLAM_V1.0	Prkcq	mRNA	0		Oligodendrocyte Function;NF-kB;Autophagy;Apoptosis;Adaptive Immune Response	mmu04064;mmu04270;mmu04530;mmu04660;mmu04750;mmu04920;mmu04931;mmu05162	Oligodendrocytes	Prkcq	slateblue2	16	-4.0959595959596
Ppp3cb-mRNA	-0.158	0.0413	-0.239	-0.0767	0.896	0.848	0.948	0.00245	0.0573	loglinear	Adaptive Immune Response, Apoptosis, Growth Factor Signaling, Innate Immune Response, Wnt	NS_MM_NEUROINFLAM_V1.0	Ppp3cb	mRNA	0		Wnt;Innate Immune Response;Growth Factor Signaling;Apoptosis;Adaptive Immune Response	mmu04010;mmu04020;mmu04022;mmu04114;mmu04210;mmu04310;mmu04360;mmu04370;mmu04380;mmu04650;mmu04660;mmu04662;mmu04720;mmu04724;mmu04728;mmu04921;mmu04922;mmu04924;mmu05010;mmu05014;mmu05031;mmu05152;mmu05166		Ppp3cb	slateblue3	16	-3.82566585956416
Mapk10-mRNA	-0.152	0.0439	-0.238	-0.066	0.9	0.848	0.955	0.00469	0.0961	loglinear	Adaptive Immune Response, Apoptosis, Autophagy, Cellular Stress, Growth Factor Signaling, Innate Immune Response, Wnt	NS_MM_NEUROINFLAM_V1.0	Mapk10	mRNA	0		Wnt;Innate Immune Response;Growth Factor Signaling;Cellular Stress;Autophagy;Apoptosis;Adaptive Immune Response	mmu04010;mmu04012;mmu04014;mmu04024;mmu04068;mmu04071;mmu04141;mmu04310;mmu04380;mmu04510;mmu04620;mmu04621;mmu04622;mmu04664;mmu04668;mmu04722;mmu04723;mmu04728;mmu04750;mmu04910;mmu04912;mmu04914;mmu04917;mmu04920;mmu04930;mmu04931;mmu04932;mmu04933;mmu05132;mmu05133;mmu05142;mmu05145;mmu05152;mmu05160;mmu05161;mmu05164;mmu05168;mmu05169;mmu05200;mmu05210;mmu05212;mmu05231		Mapk10	slateblue3	16	-3.4624145785877
Ptpn6-mRNA	1.77	0.532	0.728	2.81	3.41	1.66	7.04	0.00603	0.118	lm.nb	Adaptive Immune Response, Cytokine Signaling, Growth Factor Signaling, Inflammatory Signaling, Innate Immune Response	NS_MM_NEUROINFLAM_V1.0	Ptpn6	mRNA	0		Innate Immune Response;Inflammatory Signaling;Growth Factor Signaling;Cytokine Signaling;Adaptive Immune Response	mmu04520;mmu04630;mmu04650;mmu04660;mmu04662;mmu05140;mmu05205		Ptpn6	slateblue4	16	3.32706766917293
Syk-mRNA	1.32	0.409	0.516	2.12	2.49	1.43	4.34	0.00734	0.14	lm.nb	Adaptive Immune Response, Autophagy, Cytokine Signaling, Growth Factor Signaling, Innate Immune Response, NF-kB	NS_MM_NEUROINFLAM_V1.0	Syk	mRNA	0		NF-kB;Innate Immune Response;Growth Factor Signaling;Cytokine Signaling;Autophagy;Adaptive Immune Response	mmu04064;mmu04072;mmu04151;mmu04380;mmu04611;mmu04650;mmu04662;mmu04664;mmu04666;mmu05152;mmu05169;mmu05203		Syk	slateblue4	16	3.22738386308068
Cd24a-mRNA	0.498	0.155	0.194	0.802	1.41	1.14	1.74	0.00749	0.143	loglinear	Adaptive Immune Response	NS_MM_NEUROINFLAM_V1.0	Cd24a	mRNA	0		Adaptive Immune Response	mmu04640		Cd24a	slateblue4	16	3.21290322580645
Rela-mRNA	0.444	0.144	0.161	0.727	1.36	1.12	1.65	0.00964	0.177	lm.nb	Adaptive Immune Response, Apoptosis, Cellular Stress, Cytokine Signaling, Growth Factor Signaling, Inflammatory Signaling, Innate Immune Response, NF-kB	NS_MM_NEUROINFLAM_V1.0	Rela	mRNA	0		NF-kB;Innate Immune Response;Inflammatory Signaling;Growth Factor Signaling;Cytokine Signaling;Cellular Stress;Apoptosis;Adaptive Immune Response	mmu04010;mmu04014;mmu04024;mmu04062;mmu04064;mmu04066;mmu04071;mmu04151;mmu04210;mmu04211;mmu04380;mmu04620;mmu04621;mmu04622;mmu04623;mmu04660;mmu04662;mmu04668;mmu04722;mmu04917;mmu04920;mmu04931;mmu04932;mmu04933;mmu05030;mmu05132;mmu05133;mmu05134;mmu05140;mmu05142;mmu05145;mmu05146;mmu05152;mmu05160;mmu05161;mmu05162;mmu05164;mmu05166;mmu05168;mmu05169;mmu05200;mmu05202;mmu05203;mmu05212;mmu…		Rela	slateblue4	16	3.08333333333333
Dlg4-mRNA	-0.5	0.165	-0.823	-0.177	0.707	0.565	0.885	0.0105	0.188	lm.nb	Adaptive Immune Response, Angiogenesis, Cytokine Signaling, Growth Factor Signaling, Insulin Signaling, Neurons and Neurotransmission	NS_MM_NEUROINFLAM_V1.0	Dlg4	mRNA	0		Neurons and Neurotransmission;Insulin Signaling;Growth Factor Signaling;Cytokine Signaling;Angiogenesis;Adaptive Immune Response	mmu04390;mmu04724;mmu05016;mmu05030		Dlg4	slateblue4	16	-3.03030303030303
Ripk2-mRNA	0.77	0.255	0.27	1.27	1.7	1.21	2.41	0.0107	0.19	lm.nb	Adaptive Immune Response, Apoptosis, Cytokine Signaling, Growth Factor Signaling, Innate Immune Response	NS_MM_NEUROINFLAM_V1.0	Ripk2	mRNA	0		Innate Immune Response;Growth Factor Signaling;Cytokine Signaling;Apoptosis;Adaptive Immune Response	mmu04621;mmu04722;mmu05152		Ripk2	slateblue4	16	3.01960784313725
Nfkbie-mRNA	0.778	0.268	0.252	1.3	1.72	1.19	2.47	0.0133	0.227	lm.nb	Adaptive Immune Response, Apoptosis	NS_MM_NEUROINFLAM_V1.0	Nfkbie	mRNA	0		Apoptosis;Adaptive Immune Response	mmu04660;mmu04662;mmu04722;mmu04920;mmu05169		Nfkbie	slateblue4	16	2.90298507462687
Dusp7-mRNA	-0.246	0.0861	-0.415	-0.0773	0.843	0.75	0.948	0.0144	0.244	loglinear	Adaptive Immune Response, Angiogenesis, Cytokine Signaling, Growth Factor Signaling, Innate Immune Response, Insulin Signaling, Microglia Function	NS_MM_NEUROINFLAM_V1.0	Dusp7	mRNA	0		Microglia Function;Insulin Signaling;Innate Immune Response;Growth Factor Signaling;Cytokine Signaling;Angiogenesis;Adaptive Immune Response	mmu04010		Dusp7	slateblue4	16	-2.85714285714286
Vav1-mRNA	1.49	0.55	0.415	2.57	2.81	1.33	5.94	0.0188	0.303	lm.nb	Adaptive Immune Response, Angiogenesis, Autophagy, Cytokine Signaling, Growth Factor Signaling, Innate Immune Response	NS_MM_NEUROINFLAM_V1.0	Vav1	mRNA	0		Innate Immune Response;Growth Factor Signaling;Cytokine Signaling;Autophagy;Angiogenesis;Adaptive Immune Response	mmu04024;mmu04062;mmu04510;mmu04650;mmu04660;mmu04662;mmu04664;mmu04666;mmu04670;mmu04810		Vav1	slateblue4	16	2.70909090909091
Pik3r1-mRNA	0.238	0.0891	0.0639	0.413	1.18	1.05	1.33	0.0201	0.319	loglinear	Adaptive Immune Response, Angiogenesis, Apoptosis, Autophagy, Carbohydrate Metabolism, Cytokine Signaling, Growth Factor Signaling, Innate Immune Response, Insulin Signaling, Lipid Metabolism	NS_MM_NEUROINFLAM_V1.0	Pik3r1	mRNA	0		Lipid Metabolism;Insulin Signaling;Innate Immune Response;Growth Factor Signaling;Cytokine Signaling;Carbohydrate Metabolism;Autophagy;Apoptosis;Angiogenesis;Adaptive Immune Response	mmu04012;mmu04014;mmu04015;mmu04022;mmu04024;mmu04062;mmu04066;mmu04068;mmu04070;mmu04071;mmu04072;mmu04150;mmu04151;mmu04152;mmu04210;mmu04211;mmu04213;mmu04261;mmu04370;mmu04380;mmu04510;mmu04550;mmu04611;mmu04620;mmu04630;mmu04650;mmu04660;mmu04662;mmu04664;mmu04666;mmu04668;mmu04670;mmu04722;mmu04725;mmu04750;mmu04810;mmu04910;mmu04914;mmu04915;mmu04917;mmu04919;mmu04921;mmu04923;mmu04930;mmu…		Pik3r1	slateblue4	16	2.67115600448934
Lyn-mRNA	0.82	0.31	0.213	1.43	1.77	1.16	2.69	0.0212	0.334	lm.nb	Adaptive Immune Response, Autophagy, Cytokine Signaling, Growth Factor Signaling, NF-kB	NS_MM_NEUROINFLAM_V1.0	Lyn	mRNA	0		NF-kB;Growth Factor Signaling;Cytokine Signaling;Autophagy;Adaptive Immune Response	mmu04062;mmu04064;mmu04611;mmu04662;mmu04664;mmu04666;mmu04730;mmu05169;mmu05203		Lyn	slateblue4	16	2.64516129032258
Map2k4-mRNA	-0.152	0.0645	-0.278	-0.0254	0.9	0.825	0.983	0.0364	0.521	loglinear	Adaptive Immune Response, Apoptosis, Cellular Stress, Growth Factor Signaling, Innate Immune Response	NS_MM_NEUROINFLAM_V1.0	Map2k4	mRNA	0		Innate Immune Response;Growth Factor Signaling;Cellular Stress;Apoptosis;Adaptive Immune Response	mmu04010;mmu04012;mmu04620;mmu04664;mmu04668;mmu04912;mmu05142;mmu05161;mmu05164;mmu05166;mmu05169		Map2k4	azure4	1	-2.35658914728682
Nfkb1-mRNA	0.474	0.207	0.0679	0.88	1.39	1.05	1.84	0.0411	0.567	lm.nb	Adaptive Immune Response, Apoptosis, Cellular Stress, Cytokine Signaling, Growth Factor Signaling, Inflammatory Signaling, Innate Immune Response, NF-kB	NS_MM_NEUROINFLAM_V1.0	Nfkb1	mRNA	0		NF-kB;Innate Immune Response;Inflammatory Signaling;Growth Factor Signaling;Cytokine Signaling;Cellular Stress;Apoptosis;Adaptive Immune Response	mmu04010;mmu04014;mmu04024;mmu04062;mmu04064;mmu04066;mmu04071;mmu04151;mmu04210;mmu04211;mmu04380;mmu04620;mmu04621;mmu04622;mmu04623;mmu04660;mmu04662;mmu04668;mmu04722;mmu04917;mmu04920;mmu04931;mmu04932;mmu04933;mmu05030;mmu05132;mmu05133;mmu05134;mmu05140;mmu05142;mmu05145;mmu05146;mmu05152;mmu05160;mmu05161;mmu05162;mmu05164;mmu05166;mmu05168;mmu05169;mmu05200;mmu05202;mmu05203;mmu05206;mmu…		Nfkb1	azure4	1	2.28985507246377
Map2k1-mRNA	-0.0853	0.0377	-0.159	-0.0114	0.943	0.895	0.992	0.0431	0.581	loglinear	Adaptive Immune Response, Angiogenesis, Autophagy, Cytokine Signaling, Growth Factor Signaling, Innate Immune Response, Insulin Signaling, Microglia Function	NS_MM_NEUROINFLAM_V1.0	Map2k1	mRNA	0		Microglia Function;Insulin Signaling;Innate Immune Response;Growth Factor Signaling;Cytokine Signaling;Autophagy;Angiogenesis;Adaptive Immune Response	mmu04010;mmu04012;mmu04014;mmu04015;mmu04022;mmu04024;mmu04062;mmu04066;mmu04068;mmu04071;mmu04072;mmu04114;mmu04151;mmu04270;mmu04370;mmu04380;mmu04510;mmu04540;mmu04550;mmu04620;mmu04650;mmu04660;mmu04662;mmu04664;mmu04666;mmu04668;mmu04720;mmu04722;mmu04725;mmu04726;mmu04730;mmu04810;mmu04910;mmu04912;mmu04914;mmu04915;mmu04916;mmu04917;mmu04919;mmu04921;mmu05020;mmu05034;mmu05161;mmu05164;mmu…		Map2k1	azure4	1	-2.26259946949602
Lgmn-mRNA	0.202	0.0924	0.0211	0.383	1.15	1.01	1.3	0.0492	0.64	loglinear	Adaptive Immune Response, Innate Immune Response	NS_MM_NEUROINFLAM_V1.0	Lgmn	mRNA	0		Innate Immune Response;Adaptive Immune Response	mmu04142;mmu04612		Lgmn	azure4	1	2.18614718614719
Traf6-mRNA	0.223	0.11	0.008	0.439	1.17	1.01	1.36	0.0648	0.801	loglinear	Adaptive Immune Response, Apoptosis, Autophagy, Cytokine Signaling, Growth Factor Signaling, Innate Immune Response, NF-kB	NS_MM_NEUROINFLAM_V1.0	Traf6	mRNA	0		NF-kB;Innate Immune Response;Growth Factor Signaling;Cytokine Signaling;Autophagy;Apoptosis;Adaptive Immune Response	mmu04010;mmu04064;mmu04120;mmu04144;mmu04380;mmu04620;mmu04621;mmu04622;mmu04722;mmu05133;mmu05140;mmu05142;mmu05145;mmu05152;mmu05160;mmu05162;mmu05168;mmu05169;mmu05200;mmu05222		Traf6	azure4	1	2.02727272727273
Rac1-mRNA	-0.0922	0.0461	-0.183	-0.00186	0.938	0.881	0.999	0.0686	0.841	loglinear	Adaptive Immune Response, Angiogenesis, Autophagy, Growth Factor Signaling, Innate Immune Response, Neurons and Neurotransmission, Wnt	NS_MM_NEUROINFLAM_V1.0	Rac1	mRNA	0		Wnt;Neurons and Neurotransmission;Innate Immune Response;Growth Factor Signaling;Autophagy;Angiogenesis;Adaptive Immune Response	mmu04010;mmu04014;mmu04015;mmu04024;mmu04062;mmu04071;mmu04145;mmu04151;mmu04310;mmu04360;mmu04370;mmu04380;mmu04510;mmu04520;mmu04620;mmu04650;mmu04662;mmu04664;mmu04666;mmu04670;mmu04722;mmu04810;mmu04932;mmu04933;mmu05014;mmu05100;mmu05132;mmu05200;mmu05203;mmu05205;mmu05210;mmu05211;mmu05212;mmu05231;mmu05416		Rac1	azure4	1	-2
Icam2-mRNA	1.21	0.619	0.00126	2.43	2.32	1	5.38	0.0734	0.888	lm.nb	Adaptive Immune Response, Innate Immune Response, Matrix Remodeling	NS_MM_NEUROINFLAM_V1.0	Icam2	mRNA	0		Matrix Remodeling;Innate Immune Response;Adaptive Immune Response	mmu04514;mmu04650	Endothelial Cells	Icam2	azure4	1	1.95476575121163
Kit-mRNA	-0.27	0.142	-0.549	0.00831	0.829	0.683	1.01	0.0815	0.96	lm.nb	Adaptive Immune Response, Angiogenesis, Cytokine Signaling, Growth Factor Signaling, Insulin Signaling	NS_MM_NEUROINFLAM_V1.0	Kit	mRNA	0		Insulin Signaling;Growth Factor Signaling;Cytokine Signaling;Angiogenesis;Adaptive Immune Response	mmu04014;mmu04015;mmu04060;mmu04072;mmu04144;mmu04151;mmu04640;mmu04916;mmu05200;mmu05221;mmu05230		Kit	azure4	1	-1.90140845070423
Pik3cb-mRNA	-0.128	0.0676	-0.261	0.00424	0.915	0.835	1	0.0821	0.961	loglinear	Adaptive Immune Response, Angiogenesis, Apoptosis, Autophagy, Carbohydrate Metabolism, Cytokine Signaling, Growth Factor Signaling, Innate Immune Response, Insulin Signaling, Lipid Metabolism	NS_MM_NEUROINFLAM_V1.0	Pik3cb	mRNA	0		Lipid Metabolism;Insulin Signaling;Innate Immune Response;Growth Factor Signaling;Cytokine Signaling;Carbohydrate Metabolism;Autophagy;Apoptosis;Angiogenesis;Adaptive Immune Response	mmu00562;mmu04012;mmu04014;mmu04015;mmu04022;mmu04024;mmu04062;mmu04066;mmu04068;mmu04070;mmu04071;mmu04072;mmu04150;mmu04151;mmu04152;mmu04210;mmu04211;mmu04213;mmu04261;mmu04370;mmu04380;mmu04510;mmu04550;mmu04611;mmu04620;mmu04630;mmu04650;mmu04660;mmu04662;mmu04664;mmu04666;mmu04668;mmu04670;mmu04722;mmu04725;mmu04750;mmu04810;mmu04910;mmu04914;mmu04915;mmu04917;mmu04919;mmu04921;mmu04923;mmu…		Pik3cb	azure4	1	-1.89349112426036
Akt2-mRNA	-0.394	0.208	-0.803	0.0139	0.761	0.573	1.01	0.0827	0.961	lm.nb	Adaptive Immune Response, Angiogenesis, Apoptosis, Autophagy, Carbohydrate Metabolism, Cytokine Signaling, Growth Factor Signaling, Innate Immune Response, Insulin Signaling, Neurons and Neurotransmission, Wnt	NS_MM_NEUROINFLAM_V1.0	Akt2	mRNA	0		Wnt;Neurons and Neurotransmission;Insulin Signaling;Innate Immune Response;Growth Factor Signaling;Cytokine Signaling;Carbohydrate Metabolism;Autophagy;Apoptosis;Angiogenesis;Adaptive Immune Response	mmu04010;mmu04012;mmu04014;mmu04015;mmu04022;mmu04024;mmu04062;mmu04066;mmu04068;mmu04071;mmu04072;mmu04150;mmu04151;mmu04152;mmu04210;mmu04211;mmu04213;mmu04261;mmu04370;mmu04380;mmu04510;mmu04530;mmu04550;mmu04611;mmu04620;mmu04630;mmu04660;mmu04662;mmu04664;mmu04666;mmu04668;mmu04722;mmu04725;mmu04728;mmu04910;mmu04914;mmu04915;mmu04917;mmu04919;mmu04920;mmu04922;mmu04923;mmu04931;mmu04932;mmu…		Akt2	azure4	1	-1.89423076923077
Plcg2-mRNA	0.737	0.391	-0.0287	1.5	1.67	0.98	2.83	0.0837	0.962	lm.nb	Adaptive Immune Response, Growth Factor Signaling, Innate Immune Response, NF-kB	NS_MM_NEUROINFLAM_V1.0	Plcg2	mRNA	0		NF-kB;Innate Immune Response;Growth Factor Signaling;Adaptive Immune Response	mmu00562;mmu04012;mmu04014;mmu04020;mmu04064;mmu04066;mmu04070;mmu04072;mmu04370;mmu04380;mmu04611;mmu04650;mmu04662;mmu04664;mmu04666;mmu04670;mmu04722;mmu04750;mmu04919;mmu04933;mmu05169;mmu05200;mmu05205;mmu05206;mmu05214;mmu05223		Plcg2	azure4	1	1.8849104859335
Rapgef3-mRNA	0.25	0.139	-0.0225	0.522	1.19	0.985	1.44	0.0973	1	lm.nb	Adaptive Immune Response, Autophagy	NS_MM_NEUROINFLAM_V1.0	Rapgef3	mRNA	0		Autophagy;Adaptive Immune Response	mmu04015;mmu04024;mmu04072;mmu04261;mmu04670;mmu04720;mmu04726		Rapgef3	azure4	1	1.79856115107914
Ppp3ca-mRNA	0.123	0.0694	-0.0126	0.26	1.09	0.991	1.2	0.101	1	loglinear	Adaptive Immune Response, Apoptosis, Growth Factor Signaling, Innate Immune Response, Wnt	NS_MM_NEUROINFLAM_V1.0	Ppp3ca	mRNA	0		Wnt;Innate Immune Response;Growth Factor Signaling;Apoptosis;Adaptive Immune Response	mmu04010;mmu04020;mmu04022;mmu04114;mmu04210;mmu04310;mmu04360;mmu04370;mmu04380;mmu04650;mmu04660;mmu04662;mmu04720;mmu04724;mmu04728;mmu04921;mmu04922;mmu04924;mmu05010;mmu05014;mmu05031;mmu05152;mmu05166		Ppp3ca	azure4	1	1.77233429394813
Mdm2-mRNA	0.131	0.0766	-0.0192	0.281	1.09	0.987	1.22	0.113	1	loglinear	Adaptive Immune Response, Apoptosis, Cell Cycle, Cellular Stress, DNA Damage, Growth Factor Signaling, Neurons and Neurotransmission	NS_MM_NEUROINFLAM_V1.0	Mdm2	mRNA	0		Neurons and Neurotransmission;Growth Factor Signaling;DNA Damage;Cellular Stress;Cell Cycle;Apoptosis;Adaptive Immune Response	mmu04068;mmu04110;mmu04115;mmu04120;mmu04144;mmu04151;mmu04919;mmu05169;mmu05200;mmu05202;mmu05203;mmu05205;mmu05206;mmu05214;mmu05215;mmu05218;mmu05219;mmu05220		Mdm2	azure4	1	1.71018276762402
Pten-mRNA	0.114	0.0683	-0.0199	0.248	1.08	0.986	1.19	0.121	1	loglinear	Adaptive Immune Response, Autophagy, DNA Damage, Growth Factor Signaling, Lipid Metabolism	NS_MM_NEUROINFLAM_V1.0	Pten	mRNA	0		Lipid Metabolism;Growth Factor Signaling;DNA Damage;Autophagy;Adaptive Immune Response	mmu00562;mmu04068;mmu04070;mmu04071;mmu04115;mmu04150;mmu04151;mmu04510;mmu04530;mmu04931;mmu05161;mmu05200;mmu05206;mmu05213;mmu05214;mmu05215;mmu05218;mmu05222;mmu05230		Pten	azure4	1	1.66910688140556
Ikbkb-mRNA	-0.144	0.089	-0.319	0.03	0.905	0.802	1.02	0.131	1	loglinear	Adaptive Immune Response, Apoptosis, Cytokine Signaling, Growth Factor Signaling, Inflammatory Signaling, Innate Immune Response, NF-kB	NS_MM_NEUROINFLAM_V1.0	Ikbkb	mRNA	0		NF-kB;Innate Immune Response;Inflammatory Signaling;Growth Factor Signaling;Cytokine Signaling;Apoptosis;Adaptive Immune Response	mmu04010;mmu04014;mmu04062;mmu04064;mmu04068;mmu04150;mmu04151;mmu04210;mmu04380;mmu04620;mmu04621;mmu04622;mmu04623;mmu04660;mmu04662;mmu04668;mmu04722;mmu04910;mmu04920;mmu04930;mmu04931;mmu04932;mmu05142;mmu05145;mmu05160;mmu05161;mmu05164;mmu05166;mmu05168;mmu05169;mmu05200;mmu05206;mmu05212;mmu05215;mmu05220;mmu05221;mmu05222		Ikbkb	azure4	1	-1.61797752808989
Ikbkg-mRNA	-0.227	0.145	-0.511	0.0564	0.854	0.702	1.04	0.142	1	loglinear	Adaptive Immune Response, Apoptosis, Cytokine Signaling, Growth Factor Signaling, Inflammatory Signaling, Innate Immune Response, NF-kB	NS_MM_NEUROINFLAM_V1.0	Ikbkg	mRNA	0		NF-kB;Innate Immune Response;Inflammatory Signaling;Growth Factor Signaling;Cytokine Signaling;Apoptosis;Adaptive Immune Response	mmu04010;mmu04014;mmu04062;mmu04064;mmu04151;mmu04210;mmu04380;mmu04620;mmu04621;mmu04622;mmu04623;mmu04660;mmu04662;mmu04668;mmu04920;mmu05142;mmu05145;mmu05160;mmu05161;mmu05166;mmu05168;mmu05169;mmu05200;mmu05203;mmu05212;mmu05215;mmu05220;mmu05221;mmu05222;mmu05340		Ikbkg	azure4	1	-1.56551724137931
Bad-mRNA	-0.202	0.131	-0.459	0.0548	0.869	0.728	1.04	0.149	1	lm.nb	Adaptive Immune Response, Apoptosis, Autophagy, Cellular Stress, Growth Factor Signaling	NS_MM_NEUROINFLAM_V1.0	Bad	mRNA	0		Growth Factor Signaling;Cellular Stress;Autophagy;Apoptosis;Adaptive Immune Response	mmu04012;mmu04014;mmu04022;mmu04024;mmu04151;mmu04210;mmu04370;mmu04510;mmu04722;mmu04910;mmu04919;mmu05010;mmu05014;mmu05145;mmu05152;mmu05160;mmu05161;mmu05200;mmu05203;mmu05210;mmu05212;mmu05213;mmu05215;mmu05218;mmu05220;mmu05221;mmu05223		Bad	azure4	1	-1.54198473282443
Ago4-mRNA	-0.902	0.592	-2.06	0.259	0.535	0.239	1.2	0.154	1	lm.nb	Adaptive Immune Response, Cellular Stress, Epigenetic Regulation, Growth Factor Signaling, Notch, Wnt	NS_MM_NEUROINFLAM_V1.0	Ago4	mRNA	0		Wnt;Notch;Growth Factor Signaling;Epigenetic Regulation;Cellular Stress;Adaptive Immune Response			Ago4	azure4	1	-1.52364864864865
Creb1-mRNA	-0.182	0.124	-0.425	0.0616	0.882	0.745	1.04	0.169	1	loglinear	Adaptive Immune Response, Carbohydrate Metabolism, DNA Damage, Growth Factor Signaling, Innate Immune Response, Neurons and Neurotransmission, Notch	NS_MM_NEUROINFLAM_V1.0	Creb1	mRNA	0		Notch;Neurons and Neurotransmission;Innate Immune Response;Growth Factor Signaling;DNA Damage;Carbohydrate Metabolism;Adaptive Immune Response	mmu04022;mmu04024;mmu04151;mmu04152;mmu04211;mmu04261;mmu04380;mmu04612;mmu04668;mmu04713;mmu04725;mmu04728;mmu04911;mmu04915;mmu04916;mmu04922;mmu04924;mmu04925;mmu04931;mmu05016;mmu05030;mmu05031;mmu05034;mmu05152;mmu05161;mmu05166;mmu05203;mmu05215		Creb1	azure4	1	-1.46774193548387
Chuk-mRNA	-0.232	0.161	-0.549	0.0839	0.851	0.684	1.06	0.175	1	lm.nb	Adaptive Immune Response, Apoptosis, Cytokine Signaling, Growth Factor Signaling, Inflammatory Signaling, Innate Immune Response, NF-kB	NS_MM_NEUROINFLAM_V1.0	Chuk	mRNA	0		NF-kB;Innate Immune Response;Inflammatory Signaling;Growth Factor Signaling;Cytokine Signaling;Apoptosis;Adaptive Immune Response	mmu04010;mmu04014;mmu04062;mmu04064;mmu04068;mmu04151;mmu04210;mmu04380;mmu04620;mmu04621;mmu04622;mmu04623;mmu04660;mmu04662;mmu04668;mmu04920;mmu05142;mmu05145;mmu05160;mmu05161;mmu05162;mmu05166;mmu05168;mmu05169;mmu05200;mmu05212;mmu05215;mmu05220;mmu05221;mmu05222		Chuk	azure4	1	-1.44099378881988
Braf-mRNA	-0.0388	0.0282	-0.0941	0.0164	0.973	0.937	1.01	0.194	1	loglinear	Adaptive Immune Response, Angiogenesis, Apoptosis, Cytokine Signaling, Growth Factor Signaling, Innate Immune Response, Insulin Signaling, Neurons and Neurotransmission	NS_MM_NEUROINFLAM_V1.0	Braf	mRNA	0		Neurons and Neurotransmission;Insulin Signaling;Innate Immune Response;Growth Factor Signaling;Cytokine Signaling;Apoptosis;Angiogenesis;Adaptive Immune Response	mmu04010;mmu04012;mmu04015;mmu04024;mmu04062;mmu04068;mmu04150;mmu04270;mmu04510;mmu04650;mmu04720;mmu04722;mmu04726;mmu04730;mmu04810;mmu04910;mmu04914;mmu05034;mmu05160;mmu05200;mmu05205;mmu05210;mmu05211;mmu05212;mmu05213;mmu05214;mmu05215;mmu05216;mmu05218;mmu05219;mmu05220;mmu05221;mmu05223		Braf	azure4	1	-1.3758865248227
Erbb3-mRNA	-0.712	0.519	-1.73	0.305	0.61	0.302	1.24	0.195	1	lm.nb	Adaptive Immune Response, Angiogenesis, Cytokine Signaling, Growth Factor Signaling, Insulin Signaling, Oligodendrocyte Function	NS_MM_NEUROINFLAM_V1.0	Erbb3	mRNA	0		Oligodendrocyte Function;Insulin Signaling;Growth Factor Signaling;Cytokine Signaling;Angiogenesis;Adaptive Immune Response	mmu04012;mmu04020;mmu04144;mmu05205;mmu05206	Oligodendrocytes	Erbb3	azure4	1	-1.37186897880539
Lair1-mRNA	-0.412	0.303	-1.01	0.182	0.752	0.498	1.13	0.199	1	lm.nb	Adaptive Immune Response, Microglia Function	NS_MM_NEUROINFLAM_V1.0	Lair1	mRNA	0		Microglia Function;Adaptive Immune Response			Lair1	azure4	1	-1.35973597359736
Blnk-mRNA	0.346	0.256	-0.157	0.848	1.27	0.897	1.8	0.202	1	lm.nb	Adaptive Immune Response, Microglia Function, NF-kB	NS_MM_NEUROINFLAM_V1.0	Blnk	mRNA	0		NF-kB;Microglia Function;Adaptive Immune Response	mmu04064;mmu04380;mmu04662;mmu05340		Blnk	azure4	1	1.3515625
Map3k1-mRNA	0.232	0.179	-0.119	0.582	1.17	0.921	1.5	0.219	1	lm.nb	Adaptive Immune Response, Apoptosis, Growth Factor Signaling, Innate Immune Response	NS_MM_NEUROINFLAM_V1.0	Map3k1	mRNA	0		Innate Immune Response;Growth Factor Signaling;Apoptosis;Adaptive Immune Response	mmu04010;mmu04120;mmu04622;mmu04722;mmu04912;mmu05161;mmu05166		Map3k1	azure4	1	1.29608938547486
Prkaca-mRNA	-0.077	0.0605	-0.196	0.0415	0.948	0.873	1.03	0.227	1	loglinear	Adaptive Immune Response, Angiogenesis, Apoptosis, Autophagy, Cell Cycle, Cytokine Signaling, Growth Factor Signaling, Lipid Metabolism, Neurons and Neurotransmission, Wnt	NS_MM_NEUROINFLAM_V1.0	Prkaca	mRNA	0		Wnt;Neurons and Neurotransmission;Lipid Metabolism;Growth Factor Signaling;Cytokine Signaling;Cell Cycle;Autophagy;Apoptosis;Angiogenesis;Adaptive Immune Response	mmu04010;mmu04014;mmu04020;mmu04024;mmu04062;mmu04114;mmu04210;mmu04211;mmu04213;mmu04261;mmu04270;mmu04310;mmu04540;mmu04611;mmu04713;mmu04720;mmu04723;mmu04724;mmu04725;mmu04726;mmu04728;mmu04750;mmu04910;mmu04911;mmu04912;mmu04913;mmu04914;mmu04915;mmu04916;mmu04919;mmu04921;mmu04922;mmu04923;mmu04924;mmu04925;mmu05012;mmu05020;mmu05030;mmu05031;mmu05034;mmu05146;mmu05166;mmu05169;mmu05200;mmu…		Prkaca	azure4	1	-1.27272727272727
Nefl-mRNA	0.191	0.154	-0.11	0.492	1.14	0.927	1.41	0.237	1	lm.nb	Adaptive Immune Response, Angiogenesis, Cytokine Signaling, Growth Factor Signaling, Insulin Signaling, Neurons and Neurotransmission	NS_MM_NEUROINFLAM_V1.0	Nefl	mRNA	0		Neurons and Neurotransmission;Insulin Signaling;Growth Factor Signaling;Cytokine Signaling;Angiogenesis;Adaptive Immune Response	mmu05014		Nefl	azure4	1	1.24025974025974
Fos-mRNA	0.312	0.29	-0.257	0.881	1.24	0.837	1.84	0.304	1	lm.nb	Adaptive Immune Response, Cellular Stress, Growth Factor Signaling, Innate Immune Response, Neurons and Neurotransmission	NS_MM_NEUROINFLAM_V1.0	Fos	mRNA	0		Neurons and Neurotransmission;Innate Immune Response;Growth Factor Signaling;Cellular Stress;Adaptive Immune Response	mmu04010;mmu04024;mmu04380;mmu04620;mmu04660;mmu04662;mmu04668;mmu04713;mmu04725;mmu04728;mmu04915;mmu04917;mmu04921;mmu05031;mmu05132;mmu05133;mmu05140;mmu05142;mmu05161;mmu05166;mmu05168;mmu05200;mmu05210;mmu05231;mmu05323		Fos	azure4	1	1.07586206896552
Egfr-mRNA	0.387	0.385	-0.369	1.14	1.31	0.775	2.21	0.335	1	lm.nb	Adaptive Immune Response, Angiogenesis, Astrocyte Function, Cytokine Signaling, Growth Factor Signaling, Insulin Signaling	NS_MM_NEUROINFLAM_V1.0	Egfr	mRNA	0		Insulin Signaling;Growth Factor Signaling;Cytokine Signaling;Astrocyte Function;Angiogenesis;Adaptive Immune Response	mmu04010;mmu04012;mmu04014;mmu04015;mmu04020;mmu04060;mmu04066;mmu04068;mmu04072;mmu04144;mmu04151;mmu04510;mmu04520;mmu04540;mmu04810;mmu04912;mmu04915;mmu04921;mmu05160;mmu05200;mmu05205;mmu05206;mmu05212;mmu05213;mmu05214;mmu05215;mmu05218;mmu05219;mmu05223;mmu05230;mmu05231	Astrocytes	Egfr	azure4	1	1.00519480519481
Prkacb-mRNA	0.0419	0.0442	-0.0447	0.128	1.03	0.969	1.09	0.362	1	loglinear	Adaptive Immune Response, Angiogenesis, Apoptosis, Autophagy, Growth Factor Signaling, Lipid Metabolism, Neurons and Neurotransmission, Wnt	NS_MM_NEUROINFLAM_V1.0	Prkacb	mRNA	0		Wnt;Neurons and Neurotransmission;Lipid Metabolism;Growth Factor Signaling;Autophagy;Apoptosis;Angiogenesis;Adaptive Immune Response	mmu04010;mmu04014;mmu04020;mmu04024;mmu04062;mmu04114;mmu04210;mmu04211;mmu04213;mmu04261;mmu04270;mmu04310;mmu04540;mmu04611;mmu04713;mmu04720;mmu04723;mmu04724;mmu04725;mmu04726;mmu04728;mmu04750;mmu04910;mmu04911;mmu04912;mmu04913;mmu04914;mmu04915;mmu04916;mmu04919;mmu04921;mmu04922;mmu04923;mmu04924;mmu04925;mmu05012;mmu05020;mmu05030;mmu05031;mmu05146;mmu05166;mmu05169;mmu05200;mmu05203;mmu…		Prkacb	azure4	1	0.947963800904977
Pik3ca-mRNA	-0.0826	0.0873	-0.254	0.0886	0.944	0.839	1.06	0.363	1	loglinear	Adaptive Immune Response, Angiogenesis, Apoptosis, Autophagy, Carbohydrate Metabolism, Cytokine Signaling, Growth Factor Signaling, Innate Immune Response, Insulin Signaling, Lipid Metabolism	NS_MM_NEUROINFLAM_V1.0	Pik3ca	mRNA	0		Lipid Metabolism;Insulin Signaling;Innate Immune Response;Growth Factor Signaling;Cytokine Signaling;Carbohydrate Metabolism;Autophagy;Apoptosis;Angiogenesis;Adaptive Immune Response	mmu00562;mmu04012;mmu04014;mmu04015;mmu04022;mmu04024;mmu04062;mmu04066;mmu04068;mmu04070;mmu04071;mmu04072;mmu04150;mmu04151;mmu04152;mmu04210;mmu04211;mmu04213;mmu04261;mmu04370;mmu04380;mmu04510;mmu04550;mmu04611;mmu04620;mmu04630;mmu04650;mmu04660;mmu04662;mmu04664;mmu04666;mmu04668;mmu04670;mmu04722;mmu04725;mmu04750;mmu04810;mmu04910;mmu04914;mmu04915;mmu04917;mmu04919;mmu04921;mmu04923;mmu…		Pik3ca	azure4	1	-0.946162657502864
Calr-mRNA	-0.114	0.129	-0.368	0.14	0.924	0.775	1.1	0.395	1	lm.nb	Adaptive Immune Response, Autophagy, Neurons and Neurotransmission	NS_MM_NEUROINFLAM_V1.0	Calr	mRNA	0		Neurons and Neurotransmission;Autophagy;Adaptive Immune Response	mmu04141;mmu04145;mmu04612;mmu05142;mmu05166		Calr	azure4	1	-0.883720930232558
Pik3cd-mRNA	-0.125	0.172	-0.461	0.212	0.917	0.726	1.16	0.481	1	lm.nb	Adaptive Immune Response, Apoptosis, Autophagy, Cytokine Signaling, Growth Factor Signaling, Innate Immune Response	NS_MM_NEUROINFLAM_V1.0	Pik3cd	mRNA	0		Innate Immune Response;Growth Factor Signaling;Cytokine Signaling;Autophagy;Apoptosis;Adaptive Immune Response				azure4	1	-0.726744186046512
Bcl10-mRNA	0.0957	0.136	-0.171	0.362	1.07	0.888	1.29	0.495	1	loglinear	Adaptive Immune Response, Apoptosis, NF-kB	NS_MM_NEUROINFLAM_V1.0	Bcl10	mRNA	0		NF-kB;Apoptosis;Adaptive Immune Response	mmu04064;mmu04660;mmu04662;mmu05152		Bcl10	azure4	1	0.703676470588235
Grin2b-mRNA	-0.0435	0.0772	-0.195	0.108	0.97	0.874	1.08	0.584	1	loglinear	Adaptive Immune Response, Angiogenesis, Cytokine Signaling, Growth Factor Signaling, Insulin Signaling, Neurons and Neurotransmission	NS_MM_NEUROINFLAM_V1.0	Grin2b	mRNA	0		Neurons and Neurotransmission;Insulin Signaling;Growth Factor Signaling;Cytokine Signaling;Angiogenesis;Adaptive Immune Response	mmu04014;mmu04015;mmu04024;mmu04080;mmu04713;mmu04720;mmu04724;mmu04728;mmu05010;mmu05014;mmu05016;mmu05030;mmu05031;mmu05033;mmu05034;mmu05322		Grin2b	azure4	1	-0.563471502590673
Csk-mRNA	-0.125	0.228	-0.572	0.321	0.917	0.673	1.25	0.593	1	lm.nb	Adaptive Immune Response, Angiogenesis, Autophagy, Growth Factor Signaling, Insulin Signaling	NS_MM_NEUROINFLAM_V1.0	Csk	mRNA	0		Insulin Signaling;Growth Factor Signaling;Autophagy;Angiogenesis;Adaptive Immune Response			Csk	azure4	1	-0.548245614035088
Atg7-mRNA	0.0516	0.0942	-0.133	0.236	1.04	0.912	1.18	0.594	1	loglinear	Adaptive Immune Response, Autophagy, Cellular Stress	NS_MM_NEUROINFLAM_V1.0	Atg7	mRNA	0		Cellular Stress;Autophagy;Adaptive Immune Response	mmu04140		Atg7	azure4	1	0.547770700636943
Grin2a-mRNA	0.0615	0.134	-0.202	0.325	1.04	0.87	1.25	0.655	1	lm.nb	Adaptive Immune Response, Angiogenesis, Cytokine Signaling, Growth Factor Signaling, Insulin Signaling, Neurons and Neurotransmission	NS_MM_NEUROINFLAM_V1.0	Grin2a	mRNA	0		Neurons and Neurotransmission;Insulin Signaling;Growth Factor Signaling;Cytokine Signaling;Angiogenesis;Adaptive Immune Response	mmu04014;mmu04015;mmu04020;mmu04024;mmu04080;mmu04713;mmu04720;mmu04724;mmu04728;mmu05010;mmu05014;mmu05030;mmu05031;mmu05033;mmu05034;mmu05322		Grin2a	azure4	1	0.458955223880597
Itgav-mRNA	-0.0623	0.141	-0.338	0.214	0.958	0.791	1.16	0.666	1	lm.nb	Adaptive Immune Response, Angiogenesis, Autophagy, Growth Factor Signaling, Matrix Remodeling	NS_MM_NEUROINFLAM_V1.0	Itgav	mRNA	0		Matrix Remodeling;Growth Factor Signaling;Autophagy;Angiogenesis;Adaptive Immune Response	mmu04145;mmu04151;mmu04510;mmu04512;mmu04514;mmu04810;mmu04919;mmu05200;mmu05205;mmu05222;mmu05410;mmu05412;mmu05414		Itgav	azure4	1	-0.441843971631206
Itgb5-mRNA	-0.0693	0.168	-0.398	0.259	0.953	0.759	1.2	0.687	1	lm.nb	Adaptive Immune Response, Growth Factor Signaling, Matrix Remodeling	NS_MM_NEUROINFLAM_V1.0	Itgb5	mRNA	0		Matrix Remodeling;Growth Factor Signaling;Adaptive Immune Response	mmu04145;mmu04151;mmu04510;mmu04512;mmu04810;mmu05205;mmu05410;mmu05412;mmu05414		Itgb5	azure4	1	-0.4125
Asb2-mRNA	-0.0862	0.504	-1.07	0.902	0.942	0.475	1.87	0.867	1	lm.nb	Adaptive Immune Response, Microglia Function	NS_MM_NEUROINFLAM_V1.0	Asb2	mRNA	0		Microglia Function;Adaptive Immune Response			Asb2	azure4	1	-0.171031746031746
Ppp3r1-mRNA	0.0133	0.0848	-0.153	0.179	1.01	0.899	1.13	0.878	1	loglinear	Adaptive Immune Response, Apoptosis, Growth Factor Signaling, Innate Immune Response, Wnt	NS_MM_NEUROINFLAM_V1.0	Ppp3r1	mRNA	0		Wnt;Innate Immune Response;Growth Factor Signaling;Apoptosis;Adaptive Immune Response	mmu04010;mmu04020;mmu04022;mmu04114;mmu04210;mmu04310;mmu04360;mmu04370;mmu04380;mmu04650;mmu04660;mmu04662;mmu04720;mmu04724;mmu04921;mmu04922;mmu04924;mmu05010;mmu05014;mmu05031;mmu05152;mmu05166		Ppp3r1	azure4	1	0.156839622641509
Casp9-mRNA	-0.0135	0.132	-0.273	0.246	0.991	0.828	1.19	0.92	1	loglinear	Adaptive Immune Response, Apoptosis, DNA Damage, Growth Factor Signaling, Innate Immune Response	NS_MM_NEUROINFLAM_V1.0	Casp9	mRNA	0		Innate Immune Response;Growth Factor Signaling;DNA Damage;Apoptosis;Adaptive Immune Response	mmu04115;mmu04151;mmu04210;mmu04370;mmu04919;mmu05010;mmu05012;mmu05014;mmu05016;mmu05134;mmu05145;mmu05152;mmu05161;mmu05164;mmu05200;mmu05210;mmu05212;mmu05213;mmu05215;mmu05222;mmu05223;mmu05416		Casp9	azure4	1	-0.102272727272727
Akt1-mRNA	-0.00678	0.118	-0.238	0.224	0.995	0.848	1.17	0.955	1	lm.nb	Adaptive Immune Response, Angiogenesis, Apoptosis, Autophagy, Carbohydrate Metabolism, Cellular Stress, Cytokine Signaling, Growth Factor Signaling, Innate Immune Response, Insulin Signaling, Neurons and Neurotransmission, Wnt	NS_MM_NEUROINFLAM_V1.0	Akt1	mRNA	0		Wnt;Neurons and Neurotransmission;Insulin Signaling;Innate Immune Response;Growth Factor Signaling;Cytokine Signaling;Cellular Stress;Carbohydrate Metabolism;Autophagy;Apoptosis;Angiogenesis;Adaptive Immune Response	mmu04010;mmu04012;mmu04014;mmu04015;mmu04022;mmu04024;mmu04062;mmu04066;mmu04068;mmu04071;mmu04072;mmu04150;mmu04151;mmu04152;mmu04210;mmu04211;mmu04213;mmu04261;mmu04370;mmu04380;mmu04510;mmu04530;mmu04550;mmu04611;mmu04620;mmu04630;mmu04660;mmu04662;mmu04664;mmu04666;mmu04668;mmu04722;mmu04725;mmu04728;mmu04910;mmu04914;mmu04915;mmu04917;mmu04919;mmu04920;mmu04922;mmu04923;mmu04931;mmu04932;mmu…		Akt1	azure4	1	-0.0574576271186441
