# Supplementary material for: Vascular-associated bacterial burden and neuroinflammatory transcriptional responses observed in models of pneumonic plague
Source: Front Microbiol. 2026 Jun 24;17:1865125. doi: 10.3389/fmicb.2026.1865125 (PMC13341613; doi:10.3389/fmicb.2026.1865125)
Supplement: Supplementary file 1 [file Data_Sheet_1.ZIP › Bp_final 2026-04-14 12-30/results/Gene set analysis/Genes in Angiogenesis - DPI3.csv]

Probe Label	Log2 fold change	std error (log2)	Lower confidence limit (log2)	Upper confidence limit (log2)	Linear fold change	Lower confidence limit (linear)	Upper confidence limit (linear)	P-value	BY.p.value	method	Gene.sets	Codeset.Name	Probe.Label	Analyte.Type	Is.Control	Control.Type	Probe.Annotation	KEGG.Pathways	Cell.Type	Official.Gene.Name	volcanocol	volcanopch	tstats.all
Psmb8-mRNA	4.35	0.191	3.98	4.73	20.4	15.7	26.5	3.09e-11	3.33e-08	lm.nb	Adaptive Immune Response, Angiogenesis, Apoptosis, Astrocyte Function, Cell Cycle, Cytokine Signaling, Growth Factor Signaling, Inflammatory Signaling, Insulin Signaling, Microglia Function, NF-kB, Wnt	NS_MM_NEUROINFLAM_V1.0	Psmb8	mRNA	0		Wnt;NF-kB;Microglia Function;Insulin Signaling;Inflammatory Signaling;Growth Factor Signaling;Cytokine Signaling;Cell Cycle;Astrocyte Function;Apoptosis;Angiogenesis;Adaptive Immune Response			Psmb8	slateblue1	16	22.7748691099476
Hspb1-mRNA	2.5	0.227	2.05	2.95	5.66	4.15	7.7	1.27e-07	1.76e-05	lm.nb	Angiogenesis, Astrocyte Function, Cellular Stress, Growth Factor Signaling	NS_MM_NEUROINFLAM_V1.0	Hspb1	mRNA	0		Growth Factor Signaling;Cellular Stress;Astrocyte Function;Angiogenesis	mmu04010;mmu04370;mmu05146;mmu05169		Hspb1	slateblue1	16	11.0132158590308
Pik3r2-mRNA	-0.374	0.0389	-0.451	-0.298	0.771	0.732	0.813	5.36e-07	5.35e-05	loglinear	Adaptive Immune Response, Angiogenesis, Apoptosis, Autophagy, Cytokine Signaling, Growth Factor Signaling, Innate Immune Response, Insulin Signaling	NS_MM_NEUROINFLAM_V1.0	Pik3r2	mRNA	0		Insulin Signaling;Innate Immune Response;Growth Factor Signaling;Cytokine Signaling;Autophagy;Apoptosis;Angiogenesis;Adaptive Immune Response	mmu04012;mmu04014;mmu04015;mmu04022;mmu04024;mmu04062;mmu04066;mmu04068;mmu04070;mmu04071;mmu04072;mmu04150;mmu04151;mmu04152;mmu04210;mmu04211;mmu04213;mmu04261;mmu04370;mmu04380;mmu04510;mmu04550;mmu04611;mmu04620;mmu04630;mmu04650;mmu04660;mmu04662;mmu04664;mmu04666;mmu04668;mmu04670;mmu04722;mmu04725;mmu04750;mmu04810;mmu04910;mmu04914;mmu04915;mmu04917;mmu04919;mmu04921;mmu04923;mmu04930;mmu…		Pik3r2	slateblue1	16	-9.61439588688946
Pak1-mRNA	-0.221	0.0351	-0.29	-0.152	0.858	0.818	0.9	4.08e-05	0.00181	loglinear	Adaptive Immune Response, Angiogenesis, Growth Factor Signaling, Innate Immune Response, Microglia Function	NS_MM_NEUROINFLAM_V1.0	Pak1	mRNA	0		Microglia Function;Innate Immune Response;Growth Factor Signaling;Angiogenesis;Adaptive Immune Response	mmu04010;mmu04012;mmu04014;mmu04024;mmu04062;mmu04360;mmu04510;mmu04650;mmu04660;mmu04666;mmu04810;mmu05205;mmu05211		Pak1	slateblue1	16	-6.2962962962963
Ncf1-mRNA	3.09	0.668	1.78	4.4	8.52	3.44	21.1	0.000586	0.0167	lm.nb	Adaptive Immune Response, Angiogenesis, Cellular Stress	NS_MM_NEUROINFLAM_V1.0	Ncf1	mRNA	0		Cellular Stress;Angiogenesis;Adaptive Immune Response	mmu04062;mmu04145;mmu04380;mmu04666;mmu04670;mmu05140	Microglia	Ncf1	slateblue2	16	4.62574850299401
Fyn-mRNA	-0.238	0.0568	-0.349	-0.126	0.848	0.785	0.916	0.00126	0.0312	loglinear	Adaptive Immune Response, Angiogenesis, Autophagy, Cytokine Signaling, Growth Factor Signaling, Innate Immune Response, Insulin Signaling, Microglia Function	NS_MM_NEUROINFLAM_V1.0	Fyn	mRNA	0		Microglia Function;Insulin Signaling;Innate Immune Response;Growth Factor Signaling;Cytokine Signaling;Autophagy;Angiogenesis;Adaptive Immune Response	mmu04071;mmu04072;mmu04360;mmu04380;mmu04510;mmu04520;mmu04611;mmu04650;mmu04660;mmu04664;mmu04725;mmu05020;mmu05162;mmu05416		Fyn	slateblue2	16	-4.19014084507042
Dlg4-mRNA	-0.5	0.165	-0.823	-0.177	0.707	0.565	0.885	0.0105	0.188	lm.nb	Adaptive Immune Response, Angiogenesis, Cytokine Signaling, Growth Factor Signaling, Insulin Signaling, Neurons and Neurotransmission	NS_MM_NEUROINFLAM_V1.0	Dlg4	mRNA	0		Neurons and Neurotransmission;Insulin Signaling;Growth Factor Signaling;Cytokine Signaling;Angiogenesis;Adaptive Immune Response	mmu04390;mmu04724;mmu05016;mmu05030		Dlg4	slateblue4	16	-3.03030303030303
Vegfa-mRNA	-0.374	0.124	-0.618	-0.13	0.772	0.652	0.914	0.011	0.193	loglinear	Angiogenesis, Cellular Stress, Cytokine Signaling, Growth Factor Signaling, Microglia Function	NS_MM_NEUROINFLAM_V1.0	Vegfa	mRNA	0		Microglia Function;Growth Factor Signaling;Cytokine Signaling;Cellular Stress;Angiogenesis	mmu04014;mmu04015;mmu04060;mmu04066;mmu04150;mmu04151;mmu04370;mmu04510;mmu04933;mmu05200;mmu05205;mmu05206;mmu05211;mmu05212;mmu05219;mmu05323		Vegfa	slateblue4	16	-3.01612903225806
Dusp7-mRNA	-0.246	0.0861	-0.415	-0.0773	0.843	0.75	0.948	0.0144	0.244	loglinear	Adaptive Immune Response, Angiogenesis, Cytokine Signaling, Growth Factor Signaling, Innate Immune Response, Insulin Signaling, Microglia Function	NS_MM_NEUROINFLAM_V1.0	Dusp7	mRNA	0		Microglia Function;Insulin Signaling;Innate Immune Response;Growth Factor Signaling;Cytokine Signaling;Angiogenesis;Adaptive Immune Response	mmu04010		Dusp7	slateblue4	16	-2.85714285714286
Vav1-mRNA	1.49	0.55	0.415	2.57	2.81	1.33	5.94	0.0188	0.303	lm.nb	Adaptive Immune Response, Angiogenesis, Autophagy, Cytokine Signaling, Growth Factor Signaling, Innate Immune Response	NS_MM_NEUROINFLAM_V1.0	Vav1	mRNA	0		Innate Immune Response;Growth Factor Signaling;Cytokine Signaling;Autophagy;Angiogenesis;Adaptive Immune Response	mmu04024;mmu04062;mmu04510;mmu04650;mmu04660;mmu04662;mmu04664;mmu04666;mmu04670;mmu04810		Vav1	slateblue4	16	2.70909090909091
Pik3r1-mRNA	0.238	0.0891	0.0639	0.413	1.18	1.05	1.33	0.0201	0.319	loglinear	Adaptive Immune Response, Angiogenesis, Apoptosis, Autophagy, Carbohydrate Metabolism, Cytokine Signaling, Growth Factor Signaling, Innate Immune Response, Insulin Signaling, Lipid Metabolism	NS_MM_NEUROINFLAM_V1.0	Pik3r1	mRNA	0		Lipid Metabolism;Insulin Signaling;Innate Immune Response;Growth Factor Signaling;Cytokine Signaling;Carbohydrate Metabolism;Autophagy;Apoptosis;Angiogenesis;Adaptive Immune Response	mmu04012;mmu04014;mmu04015;mmu04022;mmu04024;mmu04062;mmu04066;mmu04068;mmu04070;mmu04071;mmu04072;mmu04150;mmu04151;mmu04152;mmu04210;mmu04211;mmu04213;mmu04261;mmu04370;mmu04380;mmu04510;mmu04550;mmu04611;mmu04620;mmu04630;mmu04650;mmu04660;mmu04662;mmu04664;mmu04666;mmu04668;mmu04670;mmu04722;mmu04725;mmu04750;mmu04810;mmu04910;mmu04914;mmu04915;mmu04917;mmu04919;mmu04921;mmu04923;mmu04930;mmu…		Pik3r1	slateblue4	16	2.67115600448934
Plxdc2-mRNA	-0.248	0.106	-0.455	-0.0409	0.842	0.73	0.972	0.0369	0.526	loglinear	Angiogenesis	NS_MM_NEUROINFLAM_V1.0	Plxdc2	mRNA	0		Angiogenesis			Plxdc2	azure4	1	-2.33962264150943
Map2k1-mRNA	-0.0853	0.0377	-0.159	-0.0114	0.943	0.895	0.992	0.0431	0.581	loglinear	Adaptive Immune Response, Angiogenesis, Autophagy, Cytokine Signaling, Growth Factor Signaling, Innate Immune Response, Insulin Signaling, Microglia Function	NS_MM_NEUROINFLAM_V1.0	Map2k1	mRNA	0		Microglia Function;Insulin Signaling;Innate Immune Response;Growth Factor Signaling;Cytokine Signaling;Autophagy;Angiogenesis;Adaptive Immune Response	mmu04010;mmu04012;mmu04014;mmu04015;mmu04022;mmu04024;mmu04062;mmu04066;mmu04068;mmu04071;mmu04072;mmu04114;mmu04151;mmu04270;mmu04370;mmu04380;mmu04510;mmu04540;mmu04550;mmu04620;mmu04650;mmu04660;mmu04662;mmu04664;mmu04666;mmu04668;mmu04720;mmu04722;mmu04725;mmu04726;mmu04730;mmu04810;mmu04910;mmu04912;mmu04914;mmu04915;mmu04916;mmu04917;mmu04919;mmu04921;mmu05020;mmu05034;mmu05161;mmu05164;mmu…		Map2k1	azure4	1	-2.26259946949602
Rhoa-mRNA	0.225	0.102	0.0256	0.424	1.17	1.02	1.34	0.0471	0.619	loglinear	Angiogenesis, Autophagy, Growth Factor Signaling, Wnt	NS_MM_NEUROINFLAM_V1.0	Rhoa	mRNA	0		Wnt;Growth Factor Signaling;Autophagy;Angiogenesis	mmu04014;mmu04015;mmu04022;mmu04024;mmu04062;mmu04071;mmu04072;mmu04144;mmu04270;mmu04310;mmu04350;mmu04360;mmu04510;mmu04520;mmu04530;mmu04611;mmu04660;mmu04670;mmu04722;mmu04810;mmu04921;mmu05100;mmu05133;mmu05152;mmu05200;mmu05203;mmu05205;mmu05206;mmu05210		Rhoa	azure4	1	2.20588235294118
Rac1-mRNA	-0.0922	0.0461	-0.183	-0.00186	0.938	0.881	0.999	0.0686	0.841	loglinear	Adaptive Immune Response, Angiogenesis, Autophagy, Growth Factor Signaling, Innate Immune Response, Neurons and Neurotransmission, Wnt	NS_MM_NEUROINFLAM_V1.0	Rac1	mRNA	0		Wnt;Neurons and Neurotransmission;Innate Immune Response;Growth Factor Signaling;Autophagy;Angiogenesis;Adaptive Immune Response	mmu04010;mmu04014;mmu04015;mmu04024;mmu04062;mmu04071;mmu04145;mmu04151;mmu04310;mmu04360;mmu04370;mmu04380;mmu04510;mmu04520;mmu04620;mmu04650;mmu04662;mmu04664;mmu04666;mmu04670;mmu04722;mmu04810;mmu04932;mmu04933;mmu05014;mmu05100;mmu05132;mmu05200;mmu05203;mmu05205;mmu05210;mmu05211;mmu05212;mmu05231;mmu05416		Rac1	azure4	1	-2
Kit-mRNA	-0.27	0.142	-0.549	0.00831	0.829	0.683	1.01	0.0815	0.96	lm.nb	Adaptive Immune Response, Angiogenesis, Cytokine Signaling, Growth Factor Signaling, Insulin Signaling	NS_MM_NEUROINFLAM_V1.0	Kit	mRNA	0		Insulin Signaling;Growth Factor Signaling;Cytokine Signaling;Angiogenesis;Adaptive Immune Response	mmu04014;mmu04015;mmu04060;mmu04072;mmu04144;mmu04151;mmu04640;mmu04916;mmu05200;mmu05221;mmu05230		Kit	azure4	1	-1.90140845070423
Pik3cb-mRNA	-0.128	0.0676	-0.261	0.00424	0.915	0.835	1	0.0821	0.961	loglinear	Adaptive Immune Response, Angiogenesis, Apoptosis, Autophagy, Carbohydrate Metabolism, Cytokine Signaling, Growth Factor Signaling, Innate Immune Response, Insulin Signaling, Lipid Metabolism	NS_MM_NEUROINFLAM_V1.0	Pik3cb	mRNA	0		Lipid Metabolism;Insulin Signaling;Innate Immune Response;Growth Factor Signaling;Cytokine Signaling;Carbohydrate Metabolism;Autophagy;Apoptosis;Angiogenesis;Adaptive Immune Response	mmu00562;mmu04012;mmu04014;mmu04015;mmu04022;mmu04024;mmu04062;mmu04066;mmu04068;mmu04070;mmu04071;mmu04072;mmu04150;mmu04151;mmu04152;mmu04210;mmu04211;mmu04213;mmu04261;mmu04370;mmu04380;mmu04510;mmu04550;mmu04611;mmu04620;mmu04630;mmu04650;mmu04660;mmu04662;mmu04664;mmu04666;mmu04668;mmu04670;mmu04722;mmu04725;mmu04750;mmu04810;mmu04910;mmu04914;mmu04915;mmu04917;mmu04919;mmu04921;mmu04923;mmu…		Pik3cb	azure4	1	-1.89349112426036
Akt2-mRNA	-0.394	0.208	-0.803	0.0139	0.761	0.573	1.01	0.0827	0.961	lm.nb	Adaptive Immune Response, Angiogenesis, Apoptosis, Autophagy, Carbohydrate Metabolism, Cytokine Signaling, Growth Factor Signaling, Innate Immune Response, Insulin Signaling, Neurons and Neurotransmission, Wnt	NS_MM_NEUROINFLAM_V1.0	Akt2	mRNA	0		Wnt;Neurons and Neurotransmission;Insulin Signaling;Innate Immune Response;Growth Factor Signaling;Cytokine Signaling;Carbohydrate Metabolism;Autophagy;Apoptosis;Angiogenesis;Adaptive Immune Response	mmu04010;mmu04012;mmu04014;mmu04015;mmu04022;mmu04024;mmu04062;mmu04066;mmu04068;mmu04071;mmu04072;mmu04150;mmu04151;mmu04152;mmu04210;mmu04211;mmu04213;mmu04261;mmu04370;mmu04380;mmu04510;mmu04530;mmu04550;mmu04611;mmu04620;mmu04630;mmu04660;mmu04662;mmu04664;mmu04666;mmu04668;mmu04722;mmu04725;mmu04728;mmu04910;mmu04914;mmu04915;mmu04917;mmu04919;mmu04920;mmu04922;mmu04923;mmu04931;mmu04932;mmu…		Akt2	azure4	1	-1.89423076923077
Axl-mRNA	0.366	0.2	-0.0255	0.757	1.29	0.982	1.69	0.0918	1	lm.nb	Angiogenesis, Autophagy, Microglia Function	NS_MM_NEUROINFLAM_V1.0	Axl	mRNA	0		Microglia Function;Autophagy;Angiogenesis			Axl	azure4	1	1.83
Mapk14-mRNA	-0.127	0.0867	-0.297	0.043	0.916	0.814	1.03	0.169	1	loglinear	Angiogenesis, Autophagy, Cellular Stress, Growth Factor Signaling, Innate Immune Response	NS_MM_NEUROINFLAM_V1.0	Mapk14	mRNA	0		Innate Immune Response;Growth Factor Signaling;Cellular Stress;Autophagy;Angiogenesis	mmu04010;mmu04015;mmu04068;mmu04071;mmu04261;mmu04370;mmu04380;mmu04550;mmu04611;mmu04620;mmu04621;mmu04622;mmu04660;mmu04664;mmu04668;mmu04670;mmu04722;mmu04723;mmu04728;mmu04750;mmu04912;mmu04914;mmu04917;mmu04933;mmu05014;mmu05132;mmu05133;mmu05140;mmu05142;mmu05145;mmu05152;mmu05160;mmu05164;mmu05169;mmu05205		Mapk14	azure4	1	-1.46482122260669
Braf-mRNA	-0.0388	0.0282	-0.0941	0.0164	0.973	0.937	1.01	0.194	1	loglinear	Adaptive Immune Response, Angiogenesis, Apoptosis, Cytokine Signaling, Growth Factor Signaling, Innate Immune Response, Insulin Signaling, Neurons and Neurotransmission	NS_MM_NEUROINFLAM_V1.0	Braf	mRNA	0		Neurons and Neurotransmission;Insulin Signaling;Innate Immune Response;Growth Factor Signaling;Cytokine Signaling;Apoptosis;Angiogenesis;Adaptive Immune Response	mmu04010;mmu04012;mmu04015;mmu04024;mmu04062;mmu04068;mmu04150;mmu04270;mmu04510;mmu04650;mmu04720;mmu04722;mmu04726;mmu04730;mmu04810;mmu04910;mmu04914;mmu05034;mmu05160;mmu05200;mmu05205;mmu05210;mmu05211;mmu05212;mmu05213;mmu05214;mmu05215;mmu05216;mmu05218;mmu05219;mmu05220;mmu05221;mmu05223		Braf	azure4	1	-1.3758865248227
Erbb3-mRNA	-0.712	0.519	-1.73	0.305	0.61	0.302	1.24	0.195	1	lm.nb	Adaptive Immune Response, Angiogenesis, Cytokine Signaling, Growth Factor Signaling, Insulin Signaling, Oligodendrocyte Function	NS_MM_NEUROINFLAM_V1.0	Erbb3	mRNA	0		Oligodendrocyte Function;Insulin Signaling;Growth Factor Signaling;Cytokine Signaling;Angiogenesis;Adaptive Immune Response	mmu04012;mmu04020;mmu04144;mmu05205;mmu05206	Oligodendrocytes	Erbb3	azure4	1	-1.37186897880539
Prkaca-mRNA	-0.077	0.0605	-0.196	0.0415	0.948	0.873	1.03	0.227	1	loglinear	Adaptive Immune Response, Angiogenesis, Apoptosis, Autophagy, Cell Cycle, Cytokine Signaling, Growth Factor Signaling, Lipid Metabolism, Neurons and Neurotransmission, Wnt	NS_MM_NEUROINFLAM_V1.0	Prkaca	mRNA	0		Wnt;Neurons and Neurotransmission;Lipid Metabolism;Growth Factor Signaling;Cytokine Signaling;Cell Cycle;Autophagy;Apoptosis;Angiogenesis;Adaptive Immune Response	mmu04010;mmu04014;mmu04020;mmu04024;mmu04062;mmu04114;mmu04210;mmu04211;mmu04213;mmu04261;mmu04270;mmu04310;mmu04540;mmu04611;mmu04713;mmu04720;mmu04723;mmu04724;mmu04725;mmu04726;mmu04728;mmu04750;mmu04910;mmu04911;mmu04912;mmu04913;mmu04914;mmu04915;mmu04916;mmu04919;mmu04921;mmu04922;mmu04923;mmu04924;mmu04925;mmu05012;mmu05020;mmu05030;mmu05031;mmu05034;mmu05146;mmu05166;mmu05169;mmu05200;mmu…		Prkaca	azure4	1	-1.27272727272727
Nefl-mRNA	0.191	0.154	-0.11	0.492	1.14	0.927	1.41	0.237	1	lm.nb	Adaptive Immune Response, Angiogenesis, Cytokine Signaling, Growth Factor Signaling, Insulin Signaling, Neurons and Neurotransmission	NS_MM_NEUROINFLAM_V1.0	Nefl	mRNA	0		Neurons and Neurotransmission;Insulin Signaling;Growth Factor Signaling;Cytokine Signaling;Angiogenesis;Adaptive Immune Response	mmu05014		Nefl	azure4	1	1.24025974025974
Egfr-mRNA	0.387	0.385	-0.369	1.14	1.31	0.775	2.21	0.335	1	lm.nb	Adaptive Immune Response, Angiogenesis, Astrocyte Function, Cytokine Signaling, Growth Factor Signaling, Insulin Signaling	NS_MM_NEUROINFLAM_V1.0	Egfr	mRNA	0		Insulin Signaling;Growth Factor Signaling;Cytokine Signaling;Astrocyte Function;Angiogenesis;Adaptive Immune Response	mmu04010;mmu04012;mmu04014;mmu04015;mmu04020;mmu04060;mmu04066;mmu04068;mmu04072;mmu04144;mmu04151;mmu04510;mmu04520;mmu04540;mmu04810;mmu04912;mmu04915;mmu04921;mmu05160;mmu05200;mmu05205;mmu05206;mmu05212;mmu05213;mmu05214;mmu05215;mmu05218;mmu05219;mmu05223;mmu05230;mmu05231	Astrocytes	Egfr	azure4	1	1.00519480519481
Prkacb-mRNA	0.0419	0.0442	-0.0447	0.128	1.03	0.969	1.09	0.362	1	loglinear	Adaptive Immune Response, Angiogenesis, Apoptosis, Autophagy, Growth Factor Signaling, Lipid Metabolism, Neurons and Neurotransmission, Wnt	NS_MM_NEUROINFLAM_V1.0	Prkacb	mRNA	0		Wnt;Neurons and Neurotransmission;Lipid Metabolism;Growth Factor Signaling;Autophagy;Apoptosis;Angiogenesis;Adaptive Immune Response	mmu04010;mmu04014;mmu04020;mmu04024;mmu04062;mmu04114;mmu04210;mmu04211;mmu04213;mmu04261;mmu04270;mmu04310;mmu04540;mmu04611;mmu04713;mmu04720;mmu04723;mmu04724;mmu04725;mmu04726;mmu04728;mmu04750;mmu04910;mmu04911;mmu04912;mmu04913;mmu04914;mmu04915;mmu04916;mmu04919;mmu04921;mmu04922;mmu04923;mmu04924;mmu04925;mmu05012;mmu05020;mmu05030;mmu05031;mmu05146;mmu05166;mmu05169;mmu05200;mmu05203;mmu…		Prkacb	azure4	1	0.947963800904977
Pik3ca-mRNA	-0.0826	0.0873	-0.254	0.0886	0.944	0.839	1.06	0.363	1	loglinear	Adaptive Immune Response, Angiogenesis, Apoptosis, Autophagy, Carbohydrate Metabolism, Cytokine Signaling, Growth Factor Signaling, Innate Immune Response, Insulin Signaling, Lipid Metabolism	NS_MM_NEUROINFLAM_V1.0	Pik3ca	mRNA	0		Lipid Metabolism;Insulin Signaling;Innate Immune Response;Growth Factor Signaling;Cytokine Signaling;Carbohydrate Metabolism;Autophagy;Apoptosis;Angiogenesis;Adaptive Immune Response	mmu00562;mmu04012;mmu04014;mmu04015;mmu04022;mmu04024;mmu04062;mmu04066;mmu04068;mmu04070;mmu04071;mmu04072;mmu04150;mmu04151;mmu04152;mmu04210;mmu04211;mmu04213;mmu04261;mmu04370;mmu04380;mmu04510;mmu04550;mmu04611;mmu04620;mmu04630;mmu04650;mmu04660;mmu04662;mmu04664;mmu04666;mmu04668;mmu04670;mmu04722;mmu04725;mmu04750;mmu04810;mmu04910;mmu04914;mmu04915;mmu04917;mmu04919;mmu04921;mmu04923;mmu…		Pik3ca	azure4	1	-0.946162657502864
Flt1-mRNA	0.394	0.483	-0.552	1.34	1.31	0.682	2.53	0.43	1	lm.nb	Angiogenesis, Cytokine Signaling, Growth Factor Signaling, Microglia Function	NS_MM_NEUROINFLAM_V1.0	Flt1	mRNA	0		Microglia Function;Growth Factor Signaling;Cytokine Signaling;Angiogenesis	mmu04014;mmu04015;mmu04060;mmu04066;mmu04144;mmu04151;mmu04510;mmu05202;mmu05323	Endothelial Cells	Flt1	azure4	1	0.815734989648033
Grin2b-mRNA	-0.0435	0.0772	-0.195	0.108	0.97	0.874	1.08	0.584	1	loglinear	Adaptive Immune Response, Angiogenesis, Cytokine Signaling, Growth Factor Signaling, Insulin Signaling, Neurons and Neurotransmission	NS_MM_NEUROINFLAM_V1.0	Grin2b	mRNA	0		Neurons and Neurotransmission;Insulin Signaling;Growth Factor Signaling;Cytokine Signaling;Angiogenesis;Adaptive Immune Response	mmu04014;mmu04015;mmu04024;mmu04080;mmu04713;mmu04720;mmu04724;mmu04728;mmu05010;mmu05014;mmu05016;mmu05030;mmu05031;mmu05033;mmu05034;mmu05322		Grin2b	azure4	1	-0.563471502590673
Csk-mRNA	-0.125	0.228	-0.572	0.321	0.917	0.673	1.25	0.593	1	lm.nb	Adaptive Immune Response, Angiogenesis, Autophagy, Growth Factor Signaling, Insulin Signaling	NS_MM_NEUROINFLAM_V1.0	Csk	mRNA	0		Insulin Signaling;Growth Factor Signaling;Autophagy;Angiogenesis;Adaptive Immune Response			Csk	azure4	1	-0.548245614035088
Grin2a-mRNA	0.0615	0.134	-0.202	0.325	1.04	0.87	1.25	0.655	1	lm.nb	Adaptive Immune Response, Angiogenesis, Cytokine Signaling, Growth Factor Signaling, Insulin Signaling, Neurons and Neurotransmission	NS_MM_NEUROINFLAM_V1.0	Grin2a	mRNA	0		Neurons and Neurotransmission;Insulin Signaling;Growth Factor Signaling;Cytokine Signaling;Angiogenesis;Adaptive Immune Response	mmu04014;mmu04015;mmu04020;mmu04024;mmu04080;mmu04713;mmu04720;mmu04724;mmu04728;mmu05010;mmu05014;mmu05030;mmu05031;mmu05033;mmu05034;mmu05322		Grin2a	azure4	1	0.458955223880597
Itgav-mRNA	-0.0623	0.141	-0.338	0.214	0.958	0.791	1.16	0.666	1	lm.nb	Adaptive Immune Response, Angiogenesis, Autophagy, Growth Factor Signaling, Matrix Remodeling	NS_MM_NEUROINFLAM_V1.0	Itgav	mRNA	0		Matrix Remodeling;Growth Factor Signaling;Autophagy;Angiogenesis;Adaptive Immune Response	mmu04145;mmu04151;mmu04510;mmu04512;mmu04514;mmu04810;mmu04919;mmu05200;mmu05205;mmu05222;mmu05410;mmu05412;mmu05414		Itgav	azure4	1	-0.441843971631206
Dock1-mRNA	-0.0376	0.101	-0.236	0.161	0.974	0.849	1.12	0.717	1	loglinear	Angiogenesis, Autophagy	NS_MM_NEUROINFLAM_V1.0	Dock1	mRNA	0		Autophagy;Angiogenesis	mmu04510;mmu04810;mmu05100		Dock1	azure4	1	-0.372277227722772
Akt1-mRNA	-0.00678	0.118	-0.238	0.224	0.995	0.848	1.17	0.955	1	lm.nb	Adaptive Immune Response, Angiogenesis, Apoptosis, Autophagy, Carbohydrate Metabolism, Cellular Stress, Cytokine Signaling, Growth Factor Signaling, Innate Immune Response, Insulin Signaling, Neurons and Neurotransmission, Wnt	NS_MM_NEUROINFLAM_V1.0	Akt1	mRNA	0		Wnt;Neurons and Neurotransmission;Insulin Signaling;Innate Immune Response;Growth Factor Signaling;Cytokine Signaling;Cellular Stress;Carbohydrate Metabolism;Autophagy;Apoptosis;Angiogenesis;Adaptive Immune Response	mmu04010;mmu04012;mmu04014;mmu04015;mmu04022;mmu04024;mmu04062;mmu04066;mmu04068;mmu04071;mmu04072;mmu04150;mmu04151;mmu04152;mmu04210;mmu04211;mmu04213;mmu04261;mmu04370;mmu04380;mmu04510;mmu04530;mmu04550;mmu04611;mmu04620;mmu04630;mmu04660;mmu04662;mmu04664;mmu04666;mmu04668;mmu04722;mmu04725;mmu04728;mmu04910;mmu04914;mmu04915;mmu04917;mmu04919;mmu04920;mmu04922;mmu04923;mmu04931;mmu04932;mmu…		Akt1	azure4	1	-0.0574576271186441
Nrp2-mRNA	-0.00646	0.189	-0.376	0.363	0.996	0.77	1.29	0.973	1	lm.nb	Angiogenesis, Microglia Function	NS_MM_NEUROINFLAM_V1.0	Nrp2	mRNA	0		Microglia Function;Angiogenesis			Nrp2	azure4	1	-0.0341798941798942
