# Supplementary material for: Vascular-associated bacterial burden and neuroinflammatory transcriptional responses observed in models of pneumonic plague
Source: Front Microbiol. 2026 Jun 24;17:1865125. doi: 10.3389/fmicb.2026.1865125 (PMC13341613; doi:10.3389/fmicb.2026.1865125)
Supplement: Supplementary file 1 [file Data_Sheet_1.ZIP › Bp_final 2026-04-14 12-30/results/Gene set analysis/Genes in Apoptosis - DPI1.csv]

Probe Label	Log2 fold change	std error (log2)	Lower confidence limit (log2)	Upper confidence limit (log2)	Linear fold change	Lower confidence limit (linear)	Upper confidence limit (linear)	P-value	BY.p.value	method	Gene.sets	Codeset.Name	Probe.Label	Analyte.Type	Is.Control	Control.Type	Probe.Annotation	KEGG.Pathways	Cell.Type	Official.Gene.Name	volcanocol	volcanopch	tstats.all
Cd14-mRNA	2.57	0.657	1.28	3.85	5.92	2.43	14.5	0.00208	0.437	lm.nb	Apoptosis, Astrocyte Function, Autophagy, Growth Factor Signaling, Innate Immune Response, NF-kB	NS_MM_NEUROINFLAM_V1.0	Cd14	mRNA	0		NF-kB;Innate Immune Response;Growth Factor Signaling;Autophagy;Astrocyte Function;Apoptosis	mmu04010;mmu04064;mmu04145;mmu04620;mmu04640;mmu04810;mmu05132;mmu05133;mmu05134;mmu05146;mmu05152;mmu05202		Cd14	slateblue4	16	3.9117199391172
Nfkbia-mRNA	0.866	0.242	0.392	1.34	1.82	1.31	2.53	0.00379	0.558	lm.nb	Adaptive Immune Response, Apoptosis, Growth Factor Signaling, Inflammatory Signaling, Innate Immune Response, NF-kB	NS_MM_NEUROINFLAM_V1.0	Nfkbia	mRNA	0		NF-kB;Innate Immune Response;Inflammatory Signaling;Growth Factor Signaling;Apoptosis;Adaptive Immune Response	mmu04024;mmu04062;mmu04064;mmu04210;mmu04380;mmu04620;mmu04621;mmu04622;mmu04623;mmu04660;mmu04662;mmu04668;mmu04722;mmu04920;mmu04931;mmu05134;mmu05140;mmu05142;mmu05145;mmu05160;mmu05161;mmu05162;mmu05164;mmu05166;mmu05168;mmu05169;mmu05200;mmu05203;mmu05215;mmu05220;mmu05222		Nfkbia	azure4	1	3.57851239669422
Il1rap-mRNA	-0.445	0.125	-0.689	-0.2	0.735	0.62	0.871	0.00391	0.558	loglinear	Apoptosis, Cytokine Signaling	NS_MM_NEUROINFLAM_V1.0	Il1rap	mRNA	0		Cytokine Signaling;Apoptosis	mmu04060;mmu04210;mmu04750		Il1rap	azure4	1	-3.56
Braf-mRNA	0.0984	0.0282	0.0432	0.154	1.07	1.03	1.11	0.00445	0.577	loglinear	Adaptive Immune Response, Angiogenesis, Apoptosis, Cytokine Signaling, Growth Factor Signaling, Innate Immune Response, Insulin Signaling, Neurons and Neurotransmission	NS_MM_NEUROINFLAM_V1.0	Braf	mRNA	0		Neurons and Neurotransmission;Insulin Signaling;Innate Immune Response;Growth Factor Signaling;Cytokine Signaling;Apoptosis;Angiogenesis;Adaptive Immune Response	mmu04010;mmu04012;mmu04015;mmu04024;mmu04062;mmu04068;mmu04150;mmu04270;mmu04510;mmu04650;mmu04720;mmu04722;mmu04726;mmu04730;mmu04810;mmu04910;mmu04914;mmu05034;mmu05160;mmu05200;mmu05205;mmu05210;mmu05211;mmu05212;mmu05213;mmu05214;mmu05215;mmu05216;mmu05218;mmu05219;mmu05220;mmu05221;mmu05223		Braf	azure4	1	3.48936170212766
Il1r1-mRNA	0.625	0.181	0.27	0.98	1.54	1.21	1.97	0.00477	0.577	lm.nb	Apoptosis, Cellular Stress, Cytokine Signaling, Growth Factor Signaling, Microglia Function, NF-kB	NS_MM_NEUROINFLAM_V1.0	Il1r1	mRNA	0		NF-kB;Microglia Function;Growth Factor Signaling;Cytokine Signaling;Cellular Stress;Apoptosis	mmu04010;mmu04060;mmu04064;mmu04210;mmu04380;mmu04640;mmu04750;mmu05146;mmu05166		Il1r1	azure4	1	3.45303867403315
Jun-mRNA	0.323	0.0979	0.131	0.515	1.25	1.09	1.43	0.0064	0.711	loglinear	Adaptive Immune Response, Apoptosis, Cellular Stress, Growth Factor Signaling, Innate Immune Response, Notch, Wnt	NS_MM_NEUROINFLAM_V1.0	Jun	mRNA	0		Wnt;Notch;Innate Immune Response;Growth Factor Signaling;Cellular Stress;Apoptosis;Adaptive Immune Response	mmu04010;mmu04012;mmu04024;mmu04310;mmu04380;mmu04510;mmu04620;mmu04660;mmu04662;mmu04668;mmu04722;mmu04912;mmu04915;mmu04921;mmu04932;mmu04933;mmu05030;mmu05031;mmu05132;mmu05133;mmu05140;mmu05142;mmu05161;mmu05164;mmu05166;mmu05168;mmu05169;mmu05200;mmu05203;mmu05210;mmu05211;mmu05231;mmu05321;mmu05323		Jun	azure4	1	3.29928498467824
Vim-mRNA	0.712	0.223	0.275	1.15	1.64	1.21	2.22	0.00772	0.76	lm.nb	Apoptosis, Astrocyte Function	NS_MM_NEUROINFLAM_V1.0	Vim	mRNA	0		Astrocyte Function;Apoptosis	mmu05169;mmu05206		Vim	azure4	1	3.19282511210762
Bag3-mRNA	0.567	0.182	0.21	0.924	1.48	1.16	1.9	0.00895	0.813	loglinear	Apoptosis, Cellular Stress	NS_MM_NEUROINFLAM_V1.0	Bag3	mRNA	0		Cellular Stress;Apoptosis			Bag3	azure4	1	3.11538461538461
Bcl2l1-mRNA	0.173	0.0572	0.0603	0.285	1.13	1.04	1.22	0.0108	0.861	loglinear	Apoptosis, Autophagy, Cytokine Signaling, Growth Factor Signaling, Innate Immune Response, NF-kB	NS_MM_NEUROINFLAM_V1.0	Bcl2l1	mRNA	0		NF-kB;Innate Immune Response;Growth Factor Signaling;Cytokine Signaling;Autophagy;Apoptosis	mmu04014;mmu04064;mmu04151;mmu04210;mmu04630;mmu05014;mmu05145;mmu05166;mmu05200;mmu05202;mmu05212;mmu05220;mmu05222		Bcl2l1	azure4	1	3.02447552447552
Bnip3-mRNA	0.118	0.0396	0.0406	0.196	1.09	1.03	1.15	0.0114	0.868	loglinear	Apoptosis, Autophagy, Cellular Stress, Microglia Function	NS_MM_NEUROINFLAM_V1.0	Bnip3	mRNA	0		Microglia Function;Cellular Stress;Autophagy;Apoptosis	mmu04068;mmu05134		Bnip3	azure4	1	2.97979797979798
Casp3-mRNA	0.393	0.132	0.134	0.652	1.31	1.1	1.57	0.0115	0.868	lm.nb	Apoptosis, Cellular Stress, DNA Damage, Growth Factor Signaling, Innate Immune Response, Matrix Remodeling	NS_MM_NEUROINFLAM_V1.0	Casp3	mRNA	0		Matrix Remodeling;Innate Immune Response;Growth Factor Signaling;DNA Damage;Cellular Stress;Apoptosis	mmu04010;mmu04115;mmu04210;mmu04650;mmu04668;mmu04726;mmu04932;mmu04933;mmu05010;mmu05012;mmu05014;mmu05016;mmu05133;mmu05134;mmu05145;mmu05146;mmu05152;mmu05161;mmu05168;mmu05200;mmu05203;mmu05205;mmu05206;mmu05210;mmu05416		Casp3	azure4	1	2.97727272727273
Myd88-mRNA	0.604	0.215	0.184	1.02	1.52	1.14	2.03	0.0156	1	lm.nb	Apoptosis, Cytokine Signaling, Growth Factor Signaling, Inflammatory Signaling, Innate Immune Response, NF-kB	NS_MM_NEUROINFLAM_V1.0	Myd88	mRNA	0		NF-kB;Innate Immune Response;Inflammatory Signaling;Growth Factor Signaling;Cytokine Signaling;Apoptosis	mmu04064;mmu04210;mmu04620;mmu05132;mmu05133;mmu05134;mmu05140;mmu05142;mmu05143;mmu05144;mmu05145;mmu05152;mmu05161;mmu05162;mmu05164;mmu05168		Myd88	azure4	1	2.8093023255814
Tnfrsf1a-mRNA	0.827	0.299	0.241	1.41	1.77	1.18	2.66	0.017	1	lm.nb	Apoptosis, Cytokine Signaling, Growth Factor Signaling, Innate Immune Response, NF-kB	NS_MM_NEUROINFLAM_V1.0	Tnfrsf1a	mRNA	0		NF-kB;Innate Immune Response;Growth Factor Signaling;Cytokine Signaling;Apoptosis	mmu04010;mmu04060;mmu04064;mmu04071;mmu04210;mmu04380;mmu04668;mmu04920;mmu04931;mmu04932;mmu05010;mmu05014;mmu05142;mmu05145;mmu05152;mmu05160;mmu05164;mmu05166;mmu05168		Tnfrsf1a	azure4	1	2.76588628762542
Pik3r2-mRNA	-0.099	0.0389	-0.175	-0.0229	0.934	0.886	0.984	0.0256	1	loglinear	Adaptive Immune Response, Angiogenesis, Apoptosis, Autophagy, Cytokine Signaling, Growth Factor Signaling, Innate Immune Response, Insulin Signaling	NS_MM_NEUROINFLAM_V1.0	Pik3r2	mRNA	0		Insulin Signaling;Innate Immune Response;Growth Factor Signaling;Cytokine Signaling;Autophagy;Apoptosis;Angiogenesis;Adaptive Immune Response	mmu04012;mmu04014;mmu04015;mmu04022;mmu04024;mmu04062;mmu04066;mmu04068;mmu04070;mmu04071;mmu04072;mmu04150;mmu04151;mmu04152;mmu04210;mmu04211;mmu04213;mmu04261;mmu04370;mmu04380;mmu04510;mmu04550;mmu04611;mmu04620;mmu04630;mmu04650;mmu04660;mmu04662;mmu04664;mmu04666;mmu04668;mmu04670;mmu04722;mmu04725;mmu04750;mmu04810;mmu04910;mmu04914;mmu04915;mmu04917;mmu04919;mmu04921;mmu04923;mmu04930;mmu…		Pik3r2	azure4	1	-2.54498714652956
Il1a-mRNA	2.22	0.937	0.385	4.06	4.67	1.31	16.7	0.0354	1	lm.nb	Apoptosis, Cellular Stress, Cytokine Signaling, Growth Factor Signaling	NS_MM_NEUROINFLAM_V1.0	Il1a	mRNA	0		Growth Factor Signaling;Cytokine Signaling;Cellular Stress;Apoptosis	mmu04010;mmu04060;mmu04210;mmu04380;mmu04640;mmu04932;mmu04933;mmu04940;mmu05020;mmu05132;mmu05133;mmu05140;mmu05152;mmu05162;mmu05164;mmu05321;mmu05323;mmu05332		Il1a	azure4	1	2.3692636072572
Bag4-mRNA	0.147	0.0629	0.0237	0.27	1.11	1.02	1.21	0.0375	1	loglinear	Apoptosis, Cellular Stress, Innate Immune Response	NS_MM_NEUROINFLAM_V1.0	Bag4	mRNA	0		Innate Immune Response;Cellular Stress;Apoptosis	mmu04668		Bag4	azure4	1	2.33704292527822
Cidea-mRNA	0.413	0.177	0.0655	0.761	1.33	1.05	1.69	0.0381	1	lm.nb	Apoptosis	NS_MM_NEUROINFLAM_V1.0	Cidea	mRNA	0		Apoptosis			Cidea	azure4	1	2.33333333333333
Traf3-mRNA	-0.322	0.139	-0.594	-0.0498	0.8	0.662	0.966	0.0389	1	loglinear	Apoptosis, Cytokine Signaling, Inflammatory Signaling, Innate Immune Response, NF-kB	NS_MM_NEUROINFLAM_V1.0	Traf3	mRNA	0		NF-kB;Innate Immune Response;Inflammatory Signaling;Cytokine Signaling;Apoptosis	mmu04064;mmu04620;mmu04622;mmu04668;mmu05160;mmu05168;mmu05169;mmu05200;mmu05203;mmu05222		Traf3	azure4	1	-2.31654676258993
Apc-mRNA	-0.18	0.0782	-0.333	-0.0269	0.883	0.794	0.982	0.0399	1	loglinear	Apoptosis, Astrocyte Function, Wnt	NS_MM_NEUROINFLAM_V1.0	Apc	mRNA	0		Wnt;Astrocyte Function;Apoptosis	mmu04310;mmu04390;mmu04550;mmu04810;mmu05166;mmu05200;mmu05206;mmu05210;mmu05213		Apc	azure4	1	-2.30179028132992
Casp9-mRNA	0.284	0.132	0.025	0.544	1.22	1.02	1.46	0.0528	1	loglinear	Adaptive Immune Response, Apoptosis, DNA Damage, Growth Factor Signaling, Innate Immune Response	NS_MM_NEUROINFLAM_V1.0	Casp9	mRNA	0		Innate Immune Response;Growth Factor Signaling;DNA Damage;Apoptosis;Adaptive Immune Response	mmu04115;mmu04151;mmu04210;mmu04370;mmu04919;mmu05010;mmu05012;mmu05014;mmu05016;mmu05134;mmu05145;mmu05152;mmu05161;mmu05164;mmu05200;mmu05210;mmu05212;mmu05213;mmu05215;mmu05222;mmu05223;mmu05416		Casp9	azure4	1	2.15151515151515
Parp1-mRNA	0.246	0.118	0.0149	0.477	1.19	1.01	1.39	0.0589	1	loglinear	Apoptosis, Cellular Stress, DNA Damage, NF-kB	NS_MM_NEUROINFLAM_V1.0	Parp1	mRNA	0		NF-kB;DNA Damage;Cellular Stress;Apoptosis	mmu03410;mmu04064		Parp1	azure4	1	2.08474576271186
Hrk-mRNA	-0.29	0.147	-0.579	-0.00195	0.818	0.67	0.999	0.0719	1	loglinear	Apoptosis	NS_MM_NEUROINFLAM_V1.0	Hrk	mRNA	0		Apoptosis			Hrk	azure4	1	-1.97278911564626
Traf1-mRNA	1.09	0.561	-0.00514	2.19	2.14	0.996	4.58	0.0748	1	lm.nb	Apoptosis, Innate Immune Response, NF-kB	NS_MM_NEUROINFLAM_V1.0	Traf1	mRNA	0		NF-kB;Innate Immune Response;Apoptosis	mmu04064;mmu04668;mmu05168;mmu05169;mmu05200;mmu05202;mmu05203;mmu05222		Traf1	azure4	1	1.94295900178253
Trp53bp2-mRNA	0.22	0.116	-0.00673	0.446	1.16	0.995	1.36	0.0815	1	loglinear	Apoptosis	NS_MM_NEUROINFLAM_V1.0	Trp53bp2	mRNA	0		Apoptosis	mmu04390		Trp53bp2	azure4	1	1.89655172413793
Chuk-mRNA	-0.302	0.162	-0.619	0.0144	0.811	0.651	1.01	0.0859	1	lm.nb	Adaptive Immune Response, Apoptosis, Cytokine Signaling, Growth Factor Signaling, Inflammatory Signaling, Innate Immune Response, NF-kB	NS_MM_NEUROINFLAM_V1.0	Chuk	mRNA	0		NF-kB;Innate Immune Response;Inflammatory Signaling;Growth Factor Signaling;Cytokine Signaling;Apoptosis;Adaptive Immune Response	mmu04010;mmu04014;mmu04062;mmu04064;mmu04068;mmu04151;mmu04210;mmu04380;mmu04620;mmu04621;mmu04622;mmu04623;mmu04660;mmu04662;mmu04668;mmu04920;mmu05142;mmu05145;mmu05160;mmu05161;mmu05162;mmu05166;mmu05168;mmu05169;mmu05200;mmu05212;mmu05215;mmu05220;mmu05221;mmu05222		Chuk	azure4	1	-1.8641975308642
Tubb4a-mRNA	0.183	0.098	-0.00886	0.375	1.14	0.994	1.3	0.0861	1	loglinear	Adaptive Immune Response, Apoptosis, Cell Cycle, Neurons and Neurotransmission	NS_MM_NEUROINFLAM_V1.0	Tubb4a	mRNA	0		Neurons and Neurotransmission;Cell Cycle;Apoptosis;Adaptive Immune Response	mmu04145;mmu04540		Tubb4a	azure4	1	1.86734693877551
Ltbr-mRNA	0.428	0.237	-0.0364	0.892	1.35	0.975	1.86	0.096	1	loglinear	Apoptosis, Cytokine Signaling, Inflammatory Signaling, NF-kB	NS_MM_NEUROINFLAM_V1.0	Ltbr	mRNA	0		NF-kB;Inflammatory Signaling;Cytokine Signaling;Apoptosis	mmu04060;mmu04064;mmu04066;mmu04672;mmu05166;mmu05203		Ltbr	azure4	1	1.80590717299578
Ppp3r1-mRNA	0.147	0.0848	-0.0187	0.314	1.11	0.987	1.24	0.108	1	loglinear	Adaptive Immune Response, Apoptosis, Growth Factor Signaling, Innate Immune Response, Wnt	NS_MM_NEUROINFLAM_V1.0	Ppp3r1	mRNA	0		Wnt;Innate Immune Response;Growth Factor Signaling;Apoptosis;Adaptive Immune Response	mmu04010;mmu04020;mmu04022;mmu04114;mmu04210;mmu04310;mmu04360;mmu04370;mmu04380;mmu04650;mmu04660;mmu04662;mmu04720;mmu04724;mmu04921;mmu04922;mmu04924;mmu05010;mmu05014;mmu05031;mmu05152;mmu05166		Ppp3r1	azure4	1	1.73349056603774
Prkcq-mRNA	-0.324	0.19	-0.697	0.0493	0.799	0.617	1.03	0.115	1	lm.nb	Adaptive Immune Response, Apoptosis, Autophagy, NF-kB, Oligodendrocyte Function	NS_MM_NEUROINFLAM_V1.0	Prkcq	mRNA	0		Oligodendrocyte Function;NF-kB;Autophagy;Apoptosis;Adaptive Immune Response	mmu04064;mmu04270;mmu04530;mmu04660;mmu04750;mmu04920;mmu04931;mmu05162	Oligodendrocytes	Prkcq	azure4	1	-1.70526315789474
Pik3r1-mRNA	0.15	0.0891	-0.0245	0.325	1.11	0.983	1.25	0.118	1	loglinear	Adaptive Immune Response, Angiogenesis, Apoptosis, Autophagy, Carbohydrate Metabolism, Cytokine Signaling, Growth Factor Signaling, Innate Immune Response, Insulin Signaling, Lipid Metabolism	NS_MM_NEUROINFLAM_V1.0	Pik3r1	mRNA	0		Lipid Metabolism;Insulin Signaling;Innate Immune Response;Growth Factor Signaling;Cytokine Signaling;Carbohydrate Metabolism;Autophagy;Apoptosis;Angiogenesis;Adaptive Immune Response	mmu04012;mmu04014;mmu04015;mmu04022;mmu04024;mmu04062;mmu04066;mmu04068;mmu04070;mmu04071;mmu04072;mmu04150;mmu04151;mmu04152;mmu04210;mmu04211;mmu04213;mmu04261;mmu04370;mmu04380;mmu04510;mmu04550;mmu04611;mmu04620;mmu04630;mmu04650;mmu04660;mmu04662;mmu04664;mmu04666;mmu04668;mmu04670;mmu04722;mmu04725;mmu04750;mmu04810;mmu04910;mmu04914;mmu04915;mmu04917;mmu04919;mmu04921;mmu04923;mmu04930;mmu…		Pik3r1	azure4	1	1.68350168350168
Ppp3ca-mRNA	0.114	0.0694	-0.0219	0.25	1.08	0.985	1.19	0.126	1	loglinear	Adaptive Immune Response, Apoptosis, Growth Factor Signaling, Innate Immune Response, Wnt	NS_MM_NEUROINFLAM_V1.0	Ppp3ca	mRNA	0		Wnt;Innate Immune Response;Growth Factor Signaling;Apoptosis;Adaptive Immune Response	mmu04010;mmu04020;mmu04022;mmu04114;mmu04210;mmu04310;mmu04360;mmu04370;mmu04380;mmu04650;mmu04660;mmu04662;mmu04720;mmu04724;mmu04728;mmu04921;mmu04922;mmu04924;mmu05010;mmu05014;mmu05031;mmu05152;mmu05166		Ppp3ca	azure4	1	1.64265129682997
Bcl2l2-mRNA	-0.108	0.0666	-0.239	0.0225	0.928	0.848	1.02	0.131	1	loglinear	Apoptosis	NS_MM_NEUROINFLAM_V1.0	Bcl2l2	mRNA	0		Apoptosis	mmu05206		Bcl2l2	azure4	1	-1.62162162162162
Fas-mRNA	0.755	0.471	-0.168	1.68	1.69	0.89	3.2	0.135	1	lm.nb	Apoptosis, Cellular Stress, Cytokine Signaling, DNA Damage, Growth Factor Signaling, Innate Immune Response	NS_MM_NEUROINFLAM_V1.0	Fas	mRNA	0		Innate Immune Response;Growth Factor Signaling;DNA Damage;Cytokine Signaling;Cellular Stress;Apoptosis	mmu04010;mmu04060;mmu04115;mmu04210;mmu04650;mmu04668;mmu04932;mmu04940;mmu05010;mmu05142;mmu05143;mmu05161;mmu05162;mmu05164;mmu05168;mmu05200;mmu05205;mmu05320;mmu05330;mmu05332		Fas	azure4	1	1.60297239915074
Casp7-mRNA	0.275	0.174	-0.0661	0.617	1.21	0.955	1.53	0.14	1	lm.nb	Apoptosis, Innate Immune Response	NS_MM_NEUROINFLAM_V1.0	Casp7	mRNA	0		Innate Immune Response;Apoptosis	mmu04210;mmu04668;mmu04932;mmu05010;mmu05133;mmu05134		Casp7	azure4	1	1.58045977011494
E2f1-mRNA	-0.235	0.153	-0.534	0.0648	0.85	0.691	1.05	0.15	1	loglinear	Apoptosis, Cell Cycle, Cellular Stress, Notch	NS_MM_NEUROINFLAM_V1.0	E2f1	mRNA	0		Notch;Cellular Stress;Cell Cycle;Apoptosis	mmu04110;mmu05161;mmu05166;mmu05200;mmu05206;mmu05212;mmu05214;mmu05215;mmu05218;mmu05219;mmu05220;mmu05222;mmu05223		E2f1	azure4	1	-1.5359477124183
Dapk1-mRNA	-0.138	0.0918	-0.318	0.0416	0.909	0.802	1.03	0.158	1	loglinear	Apoptosis, Autophagy	NS_MM_NEUROINFLAM_V1.0	Dapk1	mRNA	0		Autophagy;Apoptosis	mmu05200;mmu05219		Dapk1	azure4	1	-1.50326797385621
Myc-mRNA	0.209	0.14	-0.065	0.483	1.16	0.956	1.4	0.161	1	loglinear	Apoptosis, Cell Cycle, Cytokine Signaling, Growth Factor Signaling, Notch, Wnt	NS_MM_NEUROINFLAM_V1.0	Myc	mRNA	0		Wnt;Notch;Growth Factor Signaling;Cytokine Signaling;Cell Cycle;Apoptosis	mmu04010;mmu04012;mmu04110;mmu04151;mmu04310;mmu04350;mmu04390;mmu04550;mmu04630;mmu04919;mmu05161;mmu05166;mmu05169;mmu05200;mmu05202;mmu05205;mmu05206;mmu05210;mmu05213;mmu05216;mmu05219;mmu05220;mmu05221;mmu05222;mmu05230		Myc	azure4	1	1.49285714285714
Prkar2b-mRNA	-0.136	0.0919	-0.316	0.0445	0.91	0.803	1.03	0.166	1	loglinear	Apoptosis, Cell Cycle, Growth Factor Signaling	NS_MM_NEUROINFLAM_V1.0	Prkar2b	mRNA	0		Growth Factor Signaling;Cell Cycle;Apoptosis	mmu04210;mmu04910		Prkar2b	azure4	1	-1.47986942328618
Psmb8-mRNA	0.333	0.226	-0.11	0.775	1.26	0.927	1.71	0.166	1	lm.nb	Adaptive Immune Response, Angiogenesis, Apoptosis, Astrocyte Function, Cell Cycle, Cytokine Signaling, Growth Factor Signaling, Inflammatory Signaling, Insulin Signaling, Microglia Function, NF-kB, Wnt	NS_MM_NEUROINFLAM_V1.0	Psmb8	mRNA	0		Wnt;NF-kB;Microglia Function;Insulin Signaling;Inflammatory Signaling;Growth Factor Signaling;Cytokine Signaling;Cell Cycle;Astrocyte Function;Apoptosis;Angiogenesis;Adaptive Immune Response			Psmb8	azure4	1	1.47345132743363
Mdm2-mRNA	0.11	0.0766	-0.0405	0.26	1.08	0.972	1.2	0.178	1	loglinear	Adaptive Immune Response, Apoptosis, Cell Cycle, Cellular Stress, DNA Damage, Growth Factor Signaling, Neurons and Neurotransmission	NS_MM_NEUROINFLAM_V1.0	Mdm2	mRNA	0		Neurons and Neurotransmission;Growth Factor Signaling;DNA Damage;Cellular Stress;Cell Cycle;Apoptosis;Adaptive Immune Response	mmu04068;mmu04110;mmu04115;mmu04120;mmu04144;mmu04151;mmu04919;mmu05169;mmu05200;mmu05202;mmu05203;mmu05205;mmu05206;mmu05214;mmu05215;mmu05218;mmu05219;mmu05220		Mdm2	azure4	1	1.43603133159269
Bcl10-mRNA	0.192	0.136	-0.0745	0.458	1.14	0.95	1.37	0.183	1	loglinear	Adaptive Immune Response, Apoptosis, NF-kB	NS_MM_NEUROINFLAM_V1.0	Bcl10	mRNA	0		NF-kB;Apoptosis;Adaptive Immune Response	mmu04064;mmu04660;mmu04662;mmu05152		Bcl10	azure4	1	1.41176470588235
Hprt-mRNA	0.0901	0.0644	-0.0362	0.216	1.06	0.975	1.16	0.187	1	loglinear	Apoptosis	NS_MM_NEUROINFLAM_V1.0	Hprt	mRNA	0		Apoptosis	mmu00230		Hprt	azure4	1	1.39906832298137
Pik3cd-mRNA	-0.24	0.173	-0.579	0.0982	0.846	0.669	1.07	0.189	1	lm.nb	Adaptive Immune Response, Apoptosis, Autophagy, Cytokine Signaling, Growth Factor Signaling, Innate Immune Response	NS_MM_NEUROINFLAM_V1.0	Pik3cd	mRNA	0		Innate Immune Response;Growth Factor Signaling;Cytokine Signaling;Autophagy;Apoptosis;Adaptive Immune Response				azure4	1	-1.38728323699422
Nfkbie-mRNA	0.378	0.274	-0.159	0.914	1.3	0.896	1.88	0.193	1	lm.nb	Adaptive Immune Response, Apoptosis	NS_MM_NEUROINFLAM_V1.0	Nfkbie	mRNA	0		Apoptosis;Adaptive Immune Response	mmu04660;mmu04662;mmu04722;mmu04920;mmu05169		Nfkbie	azure4	1	1.37956204379562
Irf7-mRNA	-0.705	0.526	-1.74	0.326	0.614	0.3	1.25	0.205	1	lm.nb	Apoptosis, Inflammatory Signaling, Innate Immune Response	NS_MM_NEUROINFLAM_V1.0	Irf7	mRNA	0		Innate Immune Response;Inflammatory Signaling;Apoptosis	mmu04620;mmu04622;mmu04623;mmu05160;mmu05161;mmu05162;mmu05164;mmu05168;mmu05203		Irf7	azure4	1	-1.34030418250951
Xiap-mRNA	0.0695	0.0532	-0.0349	0.174	1.05	0.976	1.13	0.217	1	loglinear	Apoptosis, Innate Immune Response, NF-kB, Wnt	NS_MM_NEUROINFLAM_V1.0	Xiap	mRNA	0		Wnt;NF-kB;Innate Immune Response;Apoptosis	mmu04064;mmu04120;mmu04210;mmu04510;mmu05145;mmu05166;mmu05200;mmu05222		Xiap	azure4	1	1.30639097744361
Lmnb1-mRNA	0.0964	0.0805	-0.0613	0.254	1.07	0.958	1.19	0.254	1	loglinear	Apoptosis, Cell Cycle, Cellular Stress, Microglia Function	NS_MM_NEUROINFLAM_V1.0	Lmnb1	mRNA	0		Microglia Function;Cellular Stress;Cell Cycle;Apoptosis			Lmnb1	azure4	1	1.19751552795031
Bbc3-mRNA	0.192	0.167	-0.135	0.519	1.14	0.911	1.43	0.271	1	loglinear	Apoptosis, DNA Damage	NS_MM_NEUROINFLAM_V1.0	Bbc3	mRNA	0		DNA Damage;Apoptosis	mmu04115;mmu04390;mmu05016;mmu05162		Bbc3	azure4	1	1.1497005988024
Bok-mRNA	0.147	0.127	-0.102	0.396	1.11	0.932	1.32	0.271	1	loglinear	Apoptosis	NS_MM_NEUROINFLAM_V1.0	Bok	mRNA	0		Apoptosis			Bok	azure4	1	1.15748031496063
Map3k1-mRNA	0.204	0.179	-0.147	0.555	1.15	0.903	1.47	0.277	1	lm.nb	Adaptive Immune Response, Apoptosis, Growth Factor Signaling, Innate Immune Response	NS_MM_NEUROINFLAM_V1.0	Map3k1	mRNA	0		Innate Immune Response;Growth Factor Signaling;Apoptosis;Adaptive Immune Response	mmu04010;mmu04120;mmu04622;mmu04722;mmu04912;mmu05161;mmu05166		Map3k1	azure4	1	1.13966480446927
Casp6-mRNA	-0.234	0.206	-0.637	0.17	0.851	0.643	1.13	0.279	1	loglinear	Apoptosis	NS_MM_NEUROINFLAM_V1.0	Casp6	mRNA	0		Apoptosis	mmu04210		Casp6	azure4	1	-1.13592233009709
Hmgb1-mRNA	0.0624	0.056	-0.0473	0.172	1.04	0.968	1.13	0.286	1	loglinear	Apoptosis, Autophagy, Inflammatory Signaling, Innate Immune Response	NS_MM_NEUROINFLAM_V1.0	Hmgb1	mRNA	0		Innate Immune Response;Inflammatory Signaling;Autophagy;Apoptosis	mmu03410		Hmgb1	azure4	1	1.11428571428571
Prkacb-mRNA	0.0484	0.0442	-0.0382	0.135	1.03	0.974	1.1	0.295	1	loglinear	Adaptive Immune Response, Angiogenesis, Apoptosis, Autophagy, Growth Factor Signaling, Lipid Metabolism, Neurons and Neurotransmission, Wnt	NS_MM_NEUROINFLAM_V1.0	Prkacb	mRNA	0		Wnt;Neurons and Neurotransmission;Lipid Metabolism;Growth Factor Signaling;Autophagy;Apoptosis;Angiogenesis;Adaptive Immune Response	mmu04010;mmu04014;mmu04020;mmu04024;mmu04062;mmu04114;mmu04210;mmu04211;mmu04213;mmu04261;mmu04270;mmu04310;mmu04540;mmu04611;mmu04713;mmu04720;mmu04723;mmu04724;mmu04725;mmu04726;mmu04728;mmu04750;mmu04910;mmu04911;mmu04912;mmu04913;mmu04914;mmu04915;mmu04916;mmu04919;mmu04921;mmu04922;mmu04923;mmu04924;mmu04925;mmu05012;mmu05020;mmu05030;mmu05031;mmu05146;mmu05166;mmu05169;mmu05200;mmu05203;mmu…		Prkacb	azure4	1	1.09502262443439
Bid-mRNA	0.146	0.137	-0.123	0.414	1.11	0.918	1.33	0.309	1	loglinear	Apoptosis, DNA Damage, Innate Immune Response	NS_MM_NEUROINFLAM_V1.0	Bid	mRNA	0		Innate Immune Response;DNA Damage;Apoptosis	mmu04071;mmu04115;mmu04210;mmu04650;mmu04932;mmu05010;mmu05014;mmu05152;mmu05200;mmu05416		Bid	azure4	1	1.06569343065693
Pik3cb-mRNA	-0.0707	0.0676	-0.203	0.0618	0.952	0.869	1.04	0.316	1	loglinear	Adaptive Immune Response, Angiogenesis, Apoptosis, Autophagy, Carbohydrate Metabolism, Cytokine Signaling, Growth Factor Signaling, Innate Immune Response, Insulin Signaling, Lipid Metabolism	NS_MM_NEUROINFLAM_V1.0	Pik3cb	mRNA	0		Lipid Metabolism;Insulin Signaling;Innate Immune Response;Growth Factor Signaling;Cytokine Signaling;Carbohydrate Metabolism;Autophagy;Apoptosis;Angiogenesis;Adaptive Immune Response	mmu00562;mmu04012;mmu04014;mmu04015;mmu04022;mmu04024;mmu04062;mmu04066;mmu04068;mmu04070;mmu04071;mmu04072;mmu04150;mmu04151;mmu04152;mmu04210;mmu04211;mmu04213;mmu04261;mmu04370;mmu04380;mmu04510;mmu04550;mmu04611;mmu04620;mmu04630;mmu04650;mmu04660;mmu04662;mmu04664;mmu04666;mmu04668;mmu04670;mmu04722;mmu04725;mmu04750;mmu04810;mmu04910;mmu04914;mmu04915;mmu04917;mmu04919;mmu04921;mmu04923;mmu…		Pik3cb	azure4	1	-1.04585798816568
Ikbkb-mRNA	-0.0919	0.089	-0.266	0.0826	0.938	0.831	1.06	0.322	1	loglinear	Adaptive Immune Response, Apoptosis, Cytokine Signaling, Growth Factor Signaling, Inflammatory Signaling, Innate Immune Response, NF-kB	NS_MM_NEUROINFLAM_V1.0	Ikbkb	mRNA	0		NF-kB;Innate Immune Response;Inflammatory Signaling;Growth Factor Signaling;Cytokine Signaling;Apoptosis;Adaptive Immune Response	mmu04010;mmu04014;mmu04062;mmu04064;mmu04068;mmu04150;mmu04151;mmu04210;mmu04380;mmu04620;mmu04621;mmu04622;mmu04623;mmu04660;mmu04662;mmu04668;mmu04722;mmu04910;mmu04920;mmu04930;mmu04931;mmu04932;mmu05142;mmu05145;mmu05160;mmu05161;mmu05164;mmu05166;mmu05168;mmu05169;mmu05200;mmu05206;mmu05212;mmu05215;mmu05220;mmu05221;mmu05222		Ikbkb	azure4	1	-1.03258426966292
Irak3-mRNA	0.478	0.496	-0.494	1.45	1.39	0.71	2.73	0.354	1	lm.nb	Apoptosis, Cytokine Signaling, Innate Immune Response	NS_MM_NEUROINFLAM_V1.0	Irak3	mRNA	0		Innate Immune Response;Cytokine Signaling;Apoptosis	mmu04210;mmu04722		Irak3	azure4	1	0.963709677419355
Ppp3cb-mRNA	0.0384	0.0413	-0.0426	0.119	1.03	0.971	1.09	0.371	1	loglinear	Adaptive Immune Response, Apoptosis, Growth Factor Signaling, Innate Immune Response, Wnt	NS_MM_NEUROINFLAM_V1.0	Ppp3cb	mRNA	0		Wnt;Innate Immune Response;Growth Factor Signaling;Apoptosis;Adaptive Immune Response	mmu04010;mmu04020;mmu04022;mmu04114;mmu04210;mmu04310;mmu04360;mmu04370;mmu04380;mmu04650;mmu04660;mmu04662;mmu04720;mmu04724;mmu04728;mmu04921;mmu04922;mmu04924;mmu05010;mmu05014;mmu05031;mmu05152;mmu05166		Ppp3cb	azure4	1	0.929782082324455
Nfkb2-mRNA	0.476	0.524	-0.55	1.5	1.39	0.683	2.83	0.381	1	lm.nb	Apoptosis, Cytokine Signaling, Growth Factor Signaling, Inflammatory Signaling, Innate Immune Response, NF-kB	NS_MM_NEUROINFLAM_V1.0	Nfkb2	mRNA	0		NF-kB;Innate Immune Response;Inflammatory Signaling;Growth Factor Signaling;Cytokine Signaling;Apoptosis	mmu04010;mmu04064;mmu04380;mmu05134;mmu05166;mmu05169;mmu05200;mmu05203		Nfkb2	azure4	1	0.908396946564885
Mapk10-mRNA	-0.04	0.0439	-0.126	0.0461	0.973	0.916	1.03	0.381	1	loglinear	Adaptive Immune Response, Apoptosis, Autophagy, Cellular Stress, Growth Factor Signaling, Innate Immune Response, Wnt	NS_MM_NEUROINFLAM_V1.0	Mapk10	mRNA	0		Wnt;Innate Immune Response;Growth Factor Signaling;Cellular Stress;Autophagy;Apoptosis;Adaptive Immune Response	mmu04010;mmu04012;mmu04014;mmu04024;mmu04068;mmu04071;mmu04141;mmu04310;mmu04380;mmu04510;mmu04620;mmu04621;mmu04622;mmu04664;mmu04668;mmu04722;mmu04723;mmu04728;mmu04750;mmu04910;mmu04912;mmu04914;mmu04917;mmu04920;mmu04930;mmu04931;mmu04932;mmu04933;mmu05132;mmu05133;mmu05142;mmu05145;mmu05152;mmu05160;mmu05161;mmu05164;mmu05168;mmu05169;mmu05200;mmu05210;mmu05212;mmu05231		Mapk10	azure4	1	-0.911161731207289
Atm-mRNA	-0.133	0.15	-0.428	0.161	0.912	0.744	1.12	0.391	1	lm.nb	Apoptosis, Cell Cycle, Cellular Stress, DNA Damage, NF-kB	NS_MM_NEUROINFLAM_V1.0	Atm	mRNA	0		NF-kB;DNA Damage;Cellular Stress;Cell Cycle;Apoptosis	mmu04064;mmu04068;mmu04110;mmu04115;mmu04210;mmu05166;mmu05202;mmu05206		Atm	azure4	1	-0.886666666666667
Traf6-mRNA	0.0973	0.11	-0.118	0.313	1.07	0.921	1.24	0.393	1	loglinear	Adaptive Immune Response, Apoptosis, Autophagy, Cytokine Signaling, Growth Factor Signaling, Innate Immune Response, NF-kB	NS_MM_NEUROINFLAM_V1.0	Traf6	mRNA	0		NF-kB;Innate Immune Response;Growth Factor Signaling;Cytokine Signaling;Autophagy;Apoptosis;Adaptive Immune Response	mmu04010;mmu04064;mmu04120;mmu04144;mmu04380;mmu04620;mmu04621;mmu04622;mmu04722;mmu05133;mmu05140;mmu05142;mmu05145;mmu05152;mmu05160;mmu05162;mmu05168;mmu05169;mmu05200;mmu05222		Traf6	azure4	1	0.884545454545455
Birc3-mRNA	0.415	0.473	-0.512	1.34	1.33	0.701	2.54	0.397	1	lm.nb	Apoptosis, Cytokine Signaling, Inflammatory Signaling, Innate Immune Response, NF-kB	NS_MM_NEUROINFLAM_V1.0	Birc3	mRNA	0		NF-kB;Innate Immune Response;Inflammatory Signaling;Cytokine Signaling;Apoptosis	mmu04064;mmu04120;mmu04210;mmu04510;mmu04621;mmu04668;mmu05145;mmu05200;mmu05202;mmu05222		Birc3	azure4	1	0.87737843551797
Prkaca-mRNA	0.0525	0.0605	-0.066	0.171	1.04	0.955	1.13	0.402	1	loglinear	Adaptive Immune Response, Angiogenesis, Apoptosis, Autophagy, Cell Cycle, Cytokine Signaling, Growth Factor Signaling, Lipid Metabolism, Neurons and Neurotransmission, Wnt	NS_MM_NEUROINFLAM_V1.0	Prkaca	mRNA	0		Wnt;Neurons and Neurotransmission;Lipid Metabolism;Growth Factor Signaling;Cytokine Signaling;Cell Cycle;Autophagy;Apoptosis;Angiogenesis;Adaptive Immune Response	mmu04010;mmu04014;mmu04020;mmu04024;mmu04062;mmu04114;mmu04210;mmu04211;mmu04213;mmu04261;mmu04270;mmu04310;mmu04540;mmu04611;mmu04713;mmu04720;mmu04723;mmu04724;mmu04725;mmu04726;mmu04728;mmu04750;mmu04910;mmu04911;mmu04912;mmu04913;mmu04914;mmu04915;mmu04916;mmu04919;mmu04921;mmu04922;mmu04923;mmu04924;mmu04925;mmu05012;mmu05020;mmu05030;mmu05031;mmu05034;mmu05146;mmu05166;mmu05169;mmu05200;mmu…		Prkaca	azure4	1	0.867768595041322
Atr-mRNA	-0.139	0.161	-0.454	0.176	0.908	0.73	1.13	0.403	1	lm.nb	Apoptosis, Cell Cycle, Cellular Stress, DNA Damage	NS_MM_NEUROINFLAM_V1.0	Atr	mRNA	0		DNA Damage;Cellular Stress;Cell Cycle;Apoptosis	mmu03460;mmu04110;mmu04115;mmu05166		Atr	azure4	1	-0.863354037267081
Irf3-mRNA	-0.191	0.229	-0.639	0.256	0.876	0.642	1.19	0.418	1	lm.nb	Apoptosis, Cytokine Signaling, Inflammatory Signaling, Innate Immune Response	NS_MM_NEUROINFLAM_V1.0	Irf3	mRNA	0		Innate Immune Response;Inflammatory Signaling;Cytokine Signaling;Apoptosis	mmu04620;mmu04622;mmu04623;mmu05133;mmu05160;mmu05161;mmu05162;mmu05164;mmu05168;mmu05169;mmu05203		Irf3	azure4	1	-0.834061135371179
Bnip3l-mRNA	-0.0511	0.062	-0.173	0.0704	0.965	0.887	1.05	0.426	1	loglinear	Apoptosis, Autophagy	NS_MM_NEUROINFLAM_V1.0	Bnip3l	mRNA	0		Autophagy;Apoptosis			Bnip3l	azure4	1	-0.824193548387097
Tubb3-mRNA	0.0391	0.0494	-0.0578	0.136	1.03	0.961	1.1	0.444	1	loglinear	Adaptive Immune Response, Apoptosis, Cell Cycle, Neurons and Neurotransmission	NS_MM_NEUROINFLAM_V1.0	Tubb3	mRNA	0		Neurons and Neurotransmission;Cell Cycle;Apoptosis;Adaptive Immune Response	mmu04145;mmu04540		Tubb3	azure4	1	0.791497975708502
Mapt-mRNA	-0.0538	0.0702	-0.192	0.0839	0.963	0.876	1.06	0.458	1	loglinear	Apoptosis, Cellular Stress, Growth Factor Signaling, Neurons and Neurotransmission	NS_MM_NEUROINFLAM_V1.0	Mapt	mRNA	0		Neurons and Neurotransmission;Growth Factor Signaling;Cellular Stress;Apoptosis	mmu04010;mmu05010		Mapt	azure4	1	-0.766381766381766
Lmna-mRNA	0.0873	0.114	-0.137	0.312	1.06	0.909	1.24	0.461	1	lm.nb	Apoptosis, Cell Cycle, Microglia Function	NS_MM_NEUROINFLAM_V1.0	Lmna	mRNA	0		Microglia Function;Cell Cycle;Apoptosis	mmu05410;mmu05412;mmu05414		Lmna	azure4	1	0.765789473684211
Casp2-mRNA	-0.138	0.185	-0.5	0.224	0.909	0.707	1.17	0.469	1	lm.nb	Apoptosis, Growth Factor Signaling, Innate Immune Response	NS_MM_NEUROINFLAM_V1.0	Casp2	mRNA	0		Innate Immune Response;Growth Factor Signaling;Apoptosis			Casp2	azure4	1	-0.745945945945946
Rela-mRNA	0.109	0.147	-0.179	0.397	1.08	0.883	1.32	0.474	1	lm.nb	Adaptive Immune Response, Apoptosis, Cellular Stress, Cytokine Signaling, Growth Factor Signaling, Inflammatory Signaling, Innate Immune Response, NF-kB	NS_MM_NEUROINFLAM_V1.0	Rela	mRNA	0		NF-kB;Innate Immune Response;Inflammatory Signaling;Growth Factor Signaling;Cytokine Signaling;Cellular Stress;Apoptosis;Adaptive Immune Response	mmu04010;mmu04014;mmu04024;mmu04062;mmu04064;mmu04066;mmu04071;mmu04151;mmu04210;mmu04211;mmu04380;mmu04620;mmu04621;mmu04622;mmu04623;mmu04660;mmu04662;mmu04668;mmu04722;mmu04917;mmu04920;mmu04931;mmu04932;mmu04933;mmu05030;mmu05132;mmu05133;mmu05134;mmu05140;mmu05142;mmu05145;mmu05146;mmu05152;mmu05160;mmu05161;mmu05162;mmu05164;mmu05166;mmu05168;mmu05169;mmu05200;mmu05202;mmu05203;mmu05212;mmu…		Rela	azure4	1	0.741496598639456
Bax-mRNA	-0.0818	0.111	-0.299	0.136	0.945	0.813	1.1	0.475	1	loglinear	Apoptosis, DNA Damage	NS_MM_NEUROINFLAM_V1.0	Bax	mRNA	0		DNA Damage;Apoptosis	mmu04071;mmu04115;mmu04141;mmu04210;mmu04211;mmu04722;mmu04932;mmu04933;mmu05014;mmu05016;mmu05020;mmu05152;mmu05161;mmu05166;mmu05200;mmu05203;mmu05210		Bax	azure4	1	-0.736936936936937
Bad-mRNA	0.0937	0.13	-0.161	0.349	1.07	0.894	1.27	0.485	1	lm.nb	Adaptive Immune Response, Apoptosis, Autophagy, Cellular Stress, Growth Factor Signaling	NS_MM_NEUROINFLAM_V1.0	Bad	mRNA	0		Growth Factor Signaling;Cellular Stress;Autophagy;Apoptosis;Adaptive Immune Response	mmu04012;mmu04014;mmu04022;mmu04024;mmu04151;mmu04210;mmu04370;mmu04510;mmu04722;mmu04910;mmu04919;mmu05010;mmu05014;mmu05145;mmu05152;mmu05160;mmu05161;mmu05200;mmu05203;mmu05210;mmu05212;mmu05213;mmu05215;mmu05218;mmu05220;mmu05221;mmu05223		Bad	azure4	1	0.720769230769231
Ikbkg-mRNA	0.104	0.145	-0.18	0.388	1.07	0.883	1.31	0.486	1	loglinear	Adaptive Immune Response, Apoptosis, Cytokine Signaling, Growth Factor Signaling, Inflammatory Signaling, Innate Immune Response, NF-kB	NS_MM_NEUROINFLAM_V1.0	Ikbkg	mRNA	0		NF-kB;Innate Immune Response;Inflammatory Signaling;Growth Factor Signaling;Cytokine Signaling;Apoptosis;Adaptive Immune Response	mmu04010;mmu04014;mmu04062;mmu04064;mmu04151;mmu04210;mmu04380;mmu04620;mmu04621;mmu04622;mmu04623;mmu04660;mmu04662;mmu04668;mmu04920;mmu05142;mmu05145;mmu05160;mmu05161;mmu05166;mmu05168;mmu05169;mmu05200;mmu05203;mmu05212;mmu05215;mmu05220;mmu05221;mmu05222;mmu05340		Ikbkg	azure4	1	0.717241379310345
Igf1r-mRNA	-0.0784	0.111	-0.296	0.139	0.947	0.815	1.1	0.493	1	loglinear	Apoptosis, Autophagy, Carbohydrate Metabolism, Growth Factor Signaling, Insulin Signaling	NS_MM_NEUROINFLAM_V1.0	Igf1r	mRNA	0		Insulin Signaling;Growth Factor Signaling;Carbohydrate Metabolism;Autophagy;Apoptosis	mmu04014;mmu04015;mmu04066;mmu04068;mmu04114;mmu04144;mmu04151;mmu04152;mmu04211;mmu04213;mmu04510;mmu04520;mmu04550;mmu04730;mmu04913;mmu04914;mmu05200;mmu05202;mmu05205;mmu05214;mmu05215;mmu05218		Igf1r	azure4	1	-0.706306306306306
Prkar2a-mRNA	0.0334	0.0484	-0.0614	0.128	1.02	0.958	1.09	0.503	1	loglinear	Apoptosis, Growth Factor Signaling	NS_MM_NEUROINFLAM_V1.0	Prkar2a	mRNA	0		Growth Factor Signaling;Apoptosis	mmu04210;mmu04910		Prkar2a	azure4	1	0.690082644628099
Bcl2l11-mRNA	-0.291	0.44	-1.15	0.571	0.817	0.45	1.49	0.521	1	lm.nb	Apoptosis, Growth Factor Signaling	NS_MM_NEUROINFLAM_V1.0	Bcl2l11	mRNA	0		Growth Factor Signaling;Apoptosis	mmu04068;mmu04151;mmu04932;mmu05206		Bcl2l11	azure4	1	-0.661363636363636
Irak4-mRNA	0.295	0.46	-0.605	1.2	1.23	0.657	2.29	0.532	1	lm.nb	Apoptosis, Cytokine Signaling, Innate Immune Response, NF-kB	NS_MM_NEUROINFLAM_V1.0	Irak4	mRNA	0		NF-kB;Innate Immune Response;Cytokine Signaling;Apoptosis	mmu04064;mmu04210;mmu04620;mmu04722;mmu05133;mmu05140;mmu05142;mmu05145;mmu05152;mmu05162;mmu05164		Irak4	azure4	1	0.641304347826087
Map2k4-mRNA	-0.04	0.0645	-0.166	0.0864	0.973	0.891	1.06	0.547	1	loglinear	Adaptive Immune Response, Apoptosis, Cellular Stress, Growth Factor Signaling, Innate Immune Response	NS_MM_NEUROINFLAM_V1.0	Map2k4	mRNA	0		Innate Immune Response;Growth Factor Signaling;Cellular Stress;Apoptosis;Adaptive Immune Response	mmu04010;mmu04012;mmu04620;mmu04664;mmu04668;mmu04912;mmu05142;mmu05161;mmu05164;mmu05166;mmu05169		Map2k4	azure4	1	-0.62015503875969
Hells-mRNA	0.184	0.297	-0.397	0.765	1.14	0.759	1.7	0.547	1	lm.nb	Apoptosis	NS_MM_NEUROINFLAM_V1.0	Hells	mRNA	0		Apoptosis			Hells	azure4	1	0.61952861952862
Ngf-mRNA	-0.132	0.237	-0.597	0.333	0.912	0.661	1.26	0.588	1	lm.nb	Apoptosis, Growth Factor Signaling	NS_MM_NEUROINFLAM_V1.0	Ngf	mRNA	0		Growth Factor Signaling;Apoptosis	mmu04010;mmu04014;mmu04015;mmu04151;mmu04210;mmu04722;mmu04750		Ngf	azure4	1	-0.556962025316456
Birc2-mRNA	0.0333	0.0618	-0.0878	0.154	1.02	0.941	1.11	0.6	1	loglinear	Apoptosis, Cytokine Signaling, Innate Immune Response, NF-kB	NS_MM_NEUROINFLAM_V1.0	Birc2	mRNA	0		NF-kB;Innate Immune Response;Cytokine Signaling;Apoptosis	mmu04064;mmu04120;mmu04210;mmu04390;mmu04510;mmu04621;mmu04668;mmu05145;mmu05200;mmu05222		Birc2	azure4	1	0.538834951456311
Tfg-mRNA	0.0308	0.058	-0.0829	0.145	1.02	0.944	1.11	0.605	1	loglinear	Apoptosis, Neurons and Neurotransmission	NS_MM_NEUROINFLAM_V1.0	Tfg	mRNA	0		Neurons and Neurotransmission;Apoptosis	mmu05200;mmu05216		Tfg	azure4	1	0.531034482758621
Gsn-mRNA	-0.0445	0.0839	-0.209	0.12	0.97	0.865	1.09	0.606	1	loglinear	Apoptosis, Microglia Function, Oligodendrocyte Function	NS_MM_NEUROINFLAM_V1.0	Gsn	mRNA	0		Oligodendrocyte Function;Microglia Function;Apoptosis	mmu04666;mmu04810;mmu05203	Oligodendrocytes	Gsn	azure4	1	-0.530393325387366
Cflar-mRNA	0.106	0.212	-0.31	0.522	1.08	0.806	1.44	0.627	1	lm.nb	Apoptosis, Autophagy, Innate Immune Response, NF-kB	NS_MM_NEUROINFLAM_V1.0	Cflar	mRNA	0		NF-kB;Innate Immune Response;Autophagy;Apoptosis	mmu04064;mmu04210;mmu04668;mmu05142		Cflar	azure4	1	0.5
Ripk1-mRNA	0.126	0.275	-0.413	0.664	1.09	0.751	1.58	0.656	1	lm.nb	Apoptosis, Innate Immune Response, NF-kB	NS_MM_NEUROINFLAM_V1.0	Ripk1	mRNA	0		NF-kB;Innate Immune Response;Apoptosis	mmu04064;mmu04210;mmu04620;mmu04622;mmu04623;mmu04668;mmu05160;mmu05169		Ripk1	azure4	1	0.458181818181818
Irak1-mRNA	0.0681	0.167	-0.259	0.395	1.05	0.836	1.32	0.691	1	loglinear	Apoptosis, Cytokine Signaling, Growth Factor Signaling, Innate Immune Response, NF-kB	NS_MM_NEUROINFLAM_V1.0	Irak1	mRNA	0		NF-kB;Innate Immune Response;Growth Factor Signaling;Cytokine Signaling;Apoptosis	mmu04064;mmu04210;mmu04620;mmu04722;mmu05133;mmu05140;mmu05142;mmu05145;mmu05152;mmu05162;mmu05169		Irak1	azure4	1	0.407784431137725
Casp1-mRNA	0.115	0.295	-0.463	0.692	1.08	0.726	1.62	0.704	1	lm.nb	Apoptosis, Cytokine Signaling, Innate Immune Response	NS_MM_NEUROINFLAM_V1.0	Casp1	mRNA	0		Innate Immune Response;Cytokine Signaling;Apoptosis	mmu04621;mmu04623;mmu05014;mmu05132;mmu05133;mmu05134;mmu05164		Casp1	azure4	1	0.389830508474576
Akt1-mRNA	0.0436	0.118	-0.187	0.274	1.03	0.878	1.21	0.718	1	lm.nb	Adaptive Immune Response, Angiogenesis, Apoptosis, Autophagy, Carbohydrate Metabolism, Cellular Stress, Cytokine Signaling, Growth Factor Signaling, Innate Immune Response, Insulin Signaling, Neurons and Neurotransmission, Wnt	NS_MM_NEUROINFLAM_V1.0	Akt1	mRNA	0		Wnt;Neurons and Neurotransmission;Insulin Signaling;Innate Immune Response;Growth Factor Signaling;Cytokine Signaling;Cellular Stress;Carbohydrate Metabolism;Autophagy;Apoptosis;Angiogenesis;Adaptive Immune Response	mmu04010;mmu04012;mmu04014;mmu04015;mmu04022;mmu04024;mmu04062;mmu04066;mmu04068;mmu04071;mmu04072;mmu04150;mmu04151;mmu04152;mmu04210;mmu04211;mmu04213;mmu04261;mmu04370;mmu04380;mmu04510;mmu04530;mmu04550;mmu04611;mmu04620;mmu04630;mmu04660;mmu04662;mmu04664;mmu04666;mmu04668;mmu04722;mmu04725;mmu04728;mmu04910;mmu04914;mmu04915;mmu04917;mmu04919;mmu04920;mmu04922;mmu04923;mmu04931;mmu04932;mmu…		Akt1	azure4	1	0.369491525423729
Abl1-mRNA	0.0506	0.137	-0.219	0.32	1.04	0.859	1.25	0.719	1	loglinear	Apoptosis, Cell Cycle, Cellular Stress, DNA Damage, Growth Factor Signaling	NS_MM_NEUROINFLAM_V1.0	Abl1	mRNA	0		Growth Factor Signaling;DNA Damage;Cellular Stress;Cell Cycle;Apoptosis	mmu04012;mmu04014;mmu04110;mmu04360;mmu04722;mmu05200;mmu05206;mmu05220;mmu05416		Abl1	azure4	1	0.369343065693431
Pik3ca-mRNA	0.0296	0.0873	-0.142	0.201	1.02	0.906	1.15	0.741	1	loglinear	Adaptive Immune Response, Angiogenesis, Apoptosis, Autophagy, Carbohydrate Metabolism, Cytokine Signaling, Growth Factor Signaling, Innate Immune Response, Insulin Signaling, Lipid Metabolism	NS_MM_NEUROINFLAM_V1.0	Pik3ca	mRNA	0		Lipid Metabolism;Insulin Signaling;Innate Immune Response;Growth Factor Signaling;Cytokine Signaling;Carbohydrate Metabolism;Autophagy;Apoptosis;Angiogenesis;Adaptive Immune Response	mmu00562;mmu04012;mmu04014;mmu04015;mmu04022;mmu04024;mmu04062;mmu04066;mmu04068;mmu04070;mmu04071;mmu04072;mmu04150;mmu04151;mmu04152;mmu04210;mmu04211;mmu04213;mmu04261;mmu04370;mmu04380;mmu04510;mmu04550;mmu04611;mmu04620;mmu04630;mmu04650;mmu04660;mmu04662;mmu04664;mmu04666;mmu04668;mmu04670;mmu04722;mmu04725;mmu04750;mmu04810;mmu04910;mmu04914;mmu04915;mmu04917;mmu04919;mmu04921;mmu04923;mmu…		Pik3ca	azure4	1	0.339060710194731
Fadd-mRNA	-0.17	0.581	-1.31	0.968	0.889	0.404	1.96	0.775	1	lm.nb	Apoptosis, Innate Immune Response	NS_MM_NEUROINFLAM_V1.0	Fadd	mRNA	0		Innate Immune Response;Apoptosis	mmu04210;mmu04620;mmu04622;mmu04668;mmu05010;mmu05142;mmu05152;mmu05161;mmu05168;mmu05200		Fadd	azure4	1	-0.292598967297763
Casp8-mRNA	-0.177	0.605	-1.36	1.01	0.885	0.389	2.01	0.775	1	lm.nb	Apoptosis, DNA Damage, Innate Immune Response, Microglia Function	NS_MM_NEUROINFLAM_V1.0	Casp8	mRNA	0		Microglia Function;Innate Immune Response;DNA Damage;Apoptosis	mmu04115;mmu04210;mmu04620;mmu04621;mmu04622;mmu04668;mmu04932;mmu05010;mmu05016;mmu05134;mmu05142;mmu05145;mmu05152;mmu05161;mmu05168;mmu05200;mmu05203;mmu05416		Casp8	azure4	1	-0.292561983471074
Trp53-mRNA	0.0575	0.198	-0.331	0.446	1.04	0.795	1.36	0.777	1	lm.nb	Apoptosis, Cell Cycle, Cellular Stress, DNA Damage, Growth Factor Signaling, Notch, Wnt	NS_MM_NEUROINFLAM_V1.0	Trp53	mRNA	0		Wnt;Notch;Growth Factor Signaling;DNA Damage;Cellular Stress;Cell Cycle;Apoptosis	mmu04010;mmu04071;mmu04110;mmu04115;mmu04151;mmu04210;mmu04211;mmu04310;mmu04722;mmu04919;mmu05014;mmu05016;mmu05160;mmu05161;mmu05162;mmu05166;mmu05168;mmu05169;mmu05200;mmu05202;mmu05203;mmu05205;mmu05206;mmu05210;mmu05212;mmu05213;mmu05214;mmu05215;mmu05216;mmu05218;mmu05219;mmu05220;mmu05222;mmu05223;mmu05230		Trp53	azure4	1	0.29040404040404
Bak1-mRNA	-0.0382	0.136	-0.305	0.229	0.974	0.809	1.17	0.784	1	loglinear	Apoptosis	NS_MM_NEUROINFLAM_V1.0	Bak1	mRNA	0		Apoptosis	mmu04141;mmu05203;mmu05206		Bak1	azure4	1	-0.280882352941176
Irf2-mRNA	-0.0204	0.0888	-0.194	0.154	0.986	0.874	1.11	0.822	1	loglinear	Apoptosis, Inflammatory Signaling, Innate Immune Response	NS_MM_NEUROINFLAM_V1.0	Irf2	mRNA	0		Innate Immune Response;Inflammatory Signaling;Apoptosis			Irf2	azure4	1	-0.22972972972973
Ripk2-mRNA	-0.0593	0.267	-0.583	0.464	0.96	0.668	1.38	0.828	1	lm.nb	Adaptive Immune Response, Apoptosis, Cytokine Signaling, Growth Factor Signaling, Innate Immune Response	NS_MM_NEUROINFLAM_V1.0	Ripk2	mRNA	0		Innate Immune Response;Growth Factor Signaling;Cytokine Signaling;Apoptosis;Adaptive Immune Response	mmu04621;mmu04722;mmu05152		Ripk2	azure4	1	-0.222097378277154
Prkar1a-mRNA	0.00823	0.042	-0.0741	0.0906	1.01	0.95	1.06	0.848	1	loglinear	Apoptosis, Growth Factor Signaling	NS_MM_NEUROINFLAM_V1.0	Prkar1a	mRNA	0		Growth Factor Signaling;Apoptosis	mmu04210;mmu04910		Prkar1a	azure4	1	0.195952380952381
Bcl2a1a-mRNA	-0.0731	0.464	-0.982	0.836	0.951	0.506	1.78	0.877	1	lm.nb	Apoptosis, NF-kB	NS_MM_NEUROINFLAM_V1.0	Bcl2a1a	mRNA	0		NF-kB;Apoptosis	mmu04064;mmu05202		Bcl2a1a	azure4	1	-0.157543103448276
Bcl2-mRNA	-0.0377	0.242	-0.513	0.438	0.974	0.701	1.35	0.879	1	lm.nb	Apoptosis, Autophagy, Cellular Stress, Cytokine Signaling, DNA Damage, Growth Factor Signaling, Innate Immune Response, Microglia Function, NF-kB	NS_MM_NEUROINFLAM_V1.0	Bcl2	mRNA	0		NF-kB;Microglia Function;Innate Immune Response;Growth Factor Signaling;DNA Damage;Cytokine Signaling;Cellular Stress;Autophagy;Apoptosis	mmu04064;mmu04066;mmu04071;mmu04141;mmu04151;mmu04210;mmu04261;mmu04510;mmu04630;mmu04722;mmu04725;mmu04933;mmu05014;mmu05145;mmu05152;mmu05161;mmu05169;mmu05200;mmu05206;mmu05210;mmu05215;mmu05222		Bcl2	azure4	1	-0.155785123966942
Akt2-mRNA	-0.025	0.207	-0.431	0.381	0.983	0.742	1.3	0.906	1	lm.nb	Adaptive Immune Response, Angiogenesis, Apoptosis, Autophagy, Carbohydrate Metabolism, Cytokine Signaling, Growth Factor Signaling, Innate Immune Response, Insulin Signaling, Neurons and Neurotransmission, Wnt	NS_MM_NEUROINFLAM_V1.0	Akt2	mRNA	0		Wnt;Neurons and Neurotransmission;Insulin Signaling;Innate Immune Response;Growth Factor Signaling;Cytokine Signaling;Carbohydrate Metabolism;Autophagy;Apoptosis;Angiogenesis;Adaptive Immune Response	mmu04010;mmu04012;mmu04014;mmu04015;mmu04022;mmu04024;mmu04062;mmu04066;mmu04068;mmu04071;mmu04072;mmu04150;mmu04151;mmu04152;mmu04210;mmu04211;mmu04213;mmu04261;mmu04370;mmu04380;mmu04510;mmu04530;mmu04550;mmu04611;mmu04620;mmu04630;mmu04660;mmu04662;mmu04664;mmu04666;mmu04668;mmu04722;mmu04725;mmu04728;mmu04910;mmu04914;mmu04915;mmu04917;mmu04919;mmu04920;mmu04922;mmu04923;mmu04931;mmu04932;mmu…		Akt2	azure4	1	-0.120772946859903
Irak2-mRNA	-0.0166	0.167	-0.343	0.31	0.989	0.788	1.24	0.922	1	lm.nb	Apoptosis, Cytokine Signaling, Innate Immune Response	NS_MM_NEUROINFLAM_V1.0	Irak2	mRNA	0		Innate Immune Response;Cytokine Signaling;Apoptosis	mmu04210;mmu04722;mmu05152		Irak2	azure4	1	-0.0994011976047904
Cycs-mRNA	-0.0337	0.493	-1	0.933	0.977	0.5	1.91	0.947	1	lm.nb	Apoptosis, Cellular Stress, DNA Damage	NS_MM_NEUROINFLAM_V1.0	Cycs	mRNA	0		DNA Damage;Cellular Stress;Apoptosis	mmu04115;mmu04210;mmu04932;mmu05010;mmu05012;mmu05014;mmu05016;mmu05134;mmu05145;mmu05152;mmu05161;mmu05164;mmu05168;mmu05200;mmu05210;mmu05222;mmu05416		Cycs	azure4	1	-0.0683569979716024
Cideb-mRNA	0.0165	0.241	-0.456	0.489	1.01	0.729	1.4	0.947	1	loglinear	Apoptosis	NS_MM_NEUROINFLAM_V1.0	Cideb	mRNA	0		Apoptosis			Cideb	azure4	1	0.0684647302904564
Top2a-mRNA	0.0406	0.673	-1.28	1.36	1.03	0.412	2.57	0.953	1	lm.nb	Apoptosis, Cell Cycle	NS_MM_NEUROINFLAM_V1.0	Top2a	mRNA	0		Cell Cycle;Apoptosis			Top2a	azure4	1	0.0603268945022288
Nfkb1-mRNA	-0.01	0.209	-0.42	0.4	0.993	0.748	1.32	0.963	1	lm.nb	Adaptive Immune Response, Apoptosis, Cellular Stress, Cytokine Signaling, Growth Factor Signaling, Inflammatory Signaling, Innate Immune Response, NF-kB	NS_MM_NEUROINFLAM_V1.0	Nfkb1	mRNA	0		NF-kB;Innate Immune Response;Inflammatory Signaling;Growth Factor Signaling;Cytokine Signaling;Cellular Stress;Apoptosis;Adaptive Immune Response	mmu04010;mmu04014;mmu04024;mmu04062;mmu04064;mmu04066;mmu04071;mmu04151;mmu04210;mmu04211;mmu04380;mmu04620;mmu04621;mmu04622;mmu04623;mmu04660;mmu04662;mmu04668;mmu04722;mmu04917;mmu04920;mmu04931;mmu04932;mmu04933;mmu05030;mmu05132;mmu05133;mmu05134;mmu05140;mmu05142;mmu05145;mmu05146;mmu05152;mmu05160;mmu05161;mmu05162;mmu05164;mmu05166;mmu05168;mmu05169;mmu05200;mmu05202;mmu05203;mmu05206;mmu…		Nfkb1	azure4	1	-0.0478468899521531
Tradd-mRNA	-0.0122	0.381	-0.758	0.734	0.992	0.591	1.66	0.975	1	lm.nb	Apoptosis, Innate Immune Response, NF-kB	NS_MM_NEUROINFLAM_V1.0	Tradd	mRNA	0		NF-kB;Innate Immune Response;Apoptosis	mmu04064;mmu04071;mmu04210;mmu04622;mmu04668;mmu04920;mmu05152;mmu05160;mmu05169;mmu05203		Tradd	azure4	1	-0.0320209973753281
Traf2-mRNA	-0.00383	0.13	-0.259	0.252	0.997	0.836	1.19	0.977	1	lm.nb	Apoptosis, Cytokine Signaling, Growth Factor Signaling, Inflammatory Signaling, Innate Immune Response, NF-kB	NS_MM_NEUROINFLAM_V1.0	Traf2	mRNA	0		NF-kB;Innate Immune Response;Inflammatory Signaling;Growth Factor Signaling;Cytokine Signaling;Apoptosis	mmu04010;mmu04064;mmu04071;mmu04141;mmu04210;mmu04380;mmu04622;mmu04668;mmu04920;mmu04932;mmu05160;mmu05168;mmu05169;mmu05200;mmu05203;mmu05222		Traf2	azure4	1	-0.0294615384615385
Irf1-mRNA	-0.00488	0.214	-0.424	0.415	0.997	0.745	1.33	0.982	1	lm.nb	Apoptosis, Inflammatory Signaling, Innate Immune Response	NS_MM_NEUROINFLAM_V1.0	Irf1	mRNA	0		Innate Immune Response;Inflammatory Signaling;Apoptosis	mmu04917;mmu05133;mmu05160		Irf1	azure4	1	-0.022803738317757
