# Supplementary material for: Vascular-associated bacterial burden and neuroinflammatory transcriptional responses observed in models of pneumonic plague
Source: Front Microbiol. 2026 Jun 24;17:1865125. doi: 10.3389/fmicb.2026.1865125 (PMC13341613; doi:10.3389/fmicb.2026.1865125)
Supplement: Supplementary file 1 [file Data_Sheet_1.ZIP › Bp_final 2026-04-14 12-30/results/Gene set analysis/Genes in Apoptosis - DPI3.csv]

Probe Label	Log2 fold change	std error (log2)	Lower confidence limit (log2)	Upper confidence limit (log2)	Linear fold change	Lower confidence limit (linear)	Upper confidence limit (linear)	P-value	BY.p.value	method	Gene.sets	Codeset.Name	Probe.Label	Analyte.Type	Is.Control	Control.Type	Probe.Annotation	KEGG.Pathways	Cell.Type	Official.Gene.Name	volcanocol	volcanopch	tstats.all
Psmb8-mRNA	4.35	0.191	3.98	4.73	20.4	15.7	26.5	3.09e-11	3.33e-08	lm.nb	Adaptive Immune Response, Angiogenesis, Apoptosis, Astrocyte Function, Cell Cycle, Cytokine Signaling, Growth Factor Signaling, Inflammatory Signaling, Insulin Signaling, Microglia Function, NF-kB, Wnt	NS_MM_NEUROINFLAM_V1.0	Psmb8	mRNA	0		Wnt;NF-kB;Microglia Function;Insulin Signaling;Inflammatory Signaling;Growth Factor Signaling;Cytokine Signaling;Cell Cycle;Astrocyte Function;Apoptosis;Angiogenesis;Adaptive Immune Response			Psmb8	slateblue1	16	22.7748691099476
Irf1-mRNA	3.51	0.198	3.12	3.9	11.4	8.72	14.9	5.78e-10	3.03e-07	lm.nb	Apoptosis, Inflammatory Signaling, Innate Immune Response	NS_MM_NEUROINFLAM_V1.0	Irf1	mRNA	0		Innate Immune Response;Inflammatory Signaling;Apoptosis	mmu04917;mmu05133;mmu05160		Irf1	slateblue1	16	17.7272727272727
Nfkbia-mRNA	2.57	0.233	2.11	3.02	5.93	4.32	8.13	1.22e-07	1.74e-05	lm.nb	Adaptive Immune Response, Apoptosis, Growth Factor Signaling, Inflammatory Signaling, Innate Immune Response, NF-kB	NS_MM_NEUROINFLAM_V1.0	Nfkbia	mRNA	0		NF-kB;Innate Immune Response;Inflammatory Signaling;Growth Factor Signaling;Apoptosis;Adaptive Immune Response	mmu04024;mmu04062;mmu04064;mmu04210;mmu04380;mmu04620;mmu04621;mmu04622;mmu04623;mmu04660;mmu04662;mmu04668;mmu04722;mmu04920;mmu04931;mmu05134;mmu05140;mmu05142;mmu05145;mmu05160;mmu05161;mmu05162;mmu05164;mmu05166;mmu05168;mmu05169;mmu05200;mmu05203;mmu05215;mmu05220;mmu05222		Nfkbia	slateblue1	16	11.0300429184549
Cd14-mRNA	6.51	0.637	5.26	7.76	90.9	38.3	216	2.85e-07	3.6e-05	lm.nb	Apoptosis, Astrocyte Function, Autophagy, Growth Factor Signaling, Innate Immune Response, NF-kB	NS_MM_NEUROINFLAM_V1.0	Cd14	mRNA	0		NF-kB;Innate Immune Response;Growth Factor Signaling;Autophagy;Astrocyte Function;Apoptosis	mmu04010;mmu04064;mmu04145;mmu04620;mmu04640;mmu04810;mmu05132;mmu05133;mmu05134;mmu05146;mmu05152;mmu05202		Cd14	slateblue1	16	10.2197802197802
Myc-mRNA	1.37	0.14	1.1	1.65	2.59	2.14	3.13	4.35e-07	4.81e-05	loglinear	Apoptosis, Cell Cycle, Cytokine Signaling, Growth Factor Signaling, Notch, Wnt	NS_MM_NEUROINFLAM_V1.0	Myc	mRNA	0		Wnt;Notch;Growth Factor Signaling;Cytokine Signaling;Cell Cycle;Apoptosis	mmu04010;mmu04012;mmu04110;mmu04151;mmu04310;mmu04350;mmu04390;mmu04550;mmu04630;mmu04919;mmu05161;mmu05166;mmu05169;mmu05200;mmu05202;mmu05205;mmu05206;mmu05210;mmu05213;mmu05216;mmu05219;mmu05220;mmu05221;mmu05222;mmu05230		Myc	slateblue1	16	9.78571428571428
Bcl2a1a-mRNA	4.25	0.435	3.4	5.11	19.1	10.6	34.4	4.59e-07	4.82e-05	lm.nb	Apoptosis, NF-kB	NS_MM_NEUROINFLAM_V1.0	Bcl2a1a	mRNA	0		NF-kB;Apoptosis	mmu04064;mmu05202		Bcl2a1a	slateblue1	16	9.77011494252874
Pik3r2-mRNA	-0.374	0.0389	-0.451	-0.298	0.771	0.732	0.813	5.36e-07	5.35e-05	loglinear	Adaptive Immune Response, Angiogenesis, Apoptosis, Autophagy, Cytokine Signaling, Growth Factor Signaling, Innate Immune Response, Insulin Signaling	NS_MM_NEUROINFLAM_V1.0	Pik3r2	mRNA	0		Insulin Signaling;Innate Immune Response;Growth Factor Signaling;Cytokine Signaling;Autophagy;Apoptosis;Angiogenesis;Adaptive Immune Response	mmu04012;mmu04014;mmu04015;mmu04022;mmu04024;mmu04062;mmu04066;mmu04068;mmu04070;mmu04071;mmu04072;mmu04150;mmu04151;mmu04152;mmu04210;mmu04211;mmu04213;mmu04261;mmu04370;mmu04380;mmu04510;mmu04550;mmu04611;mmu04620;mmu04630;mmu04650;mmu04660;mmu04662;mmu04664;mmu04666;mmu04668;mmu04670;mmu04722;mmu04725;mmu04750;mmu04810;mmu04910;mmu04914;mmu04915;mmu04917;mmu04919;mmu04921;mmu04923;mmu04930;mmu…		Pik3r2	slateblue1	16	-9.61439588688946
Myd88-mRNA	1.86	0.204	1.46	2.25	3.62	2.74	4.77	9.7e-07	8.42e-05	lm.nb	Apoptosis, Cytokine Signaling, Growth Factor Signaling, Inflammatory Signaling, Innate Immune Response, NF-kB	NS_MM_NEUROINFLAM_V1.0	Myd88	mRNA	0		NF-kB;Innate Immune Response;Inflammatory Signaling;Growth Factor Signaling;Cytokine Signaling;Apoptosis	mmu04064;mmu04210;mmu04620;mmu05132;mmu05133;mmu05134;mmu05140;mmu05142;mmu05143;mmu05144;mmu05145;mmu05152;mmu05161;mmu05162;mmu05164;mmu05168		Myd88	slateblue1	16	9.11764705882353
Tubb3-mRNA	-0.448	0.0494	-0.545	-0.351	0.733	0.686	0.784	1.03e-06	8.78e-05	loglinear	Adaptive Immune Response, Apoptosis, Cell Cycle, Neurons and Neurotransmission	NS_MM_NEUROINFLAM_V1.0	Tubb3	mRNA	0		Neurons and Neurotransmission;Cell Cycle;Apoptosis;Adaptive Immune Response	mmu04145;mmu04540		Tubb3	slateblue1	16	-9.06882591093117
Irf7-mRNA	3.74	0.451	2.85	4.62	13.3	7.22	24.6	2.61e-06	0.000174	lm.nb	Apoptosis, Inflammatory Signaling, Innate Immune Response	NS_MM_NEUROINFLAM_V1.0	Irf7	mRNA	0		Innate Immune Response;Inflammatory Signaling;Apoptosis	mmu04620;mmu04622;mmu04623;mmu05160;mmu05161;mmu05162;mmu05164;mmu05168;mmu05203		Irf7	slateblue1	16	8.29268292682927
Birc3-mRNA	3.52	0.444	2.65	4.39	11.5	6.29	21	4.05e-06	0.000261	lm.nb	Apoptosis, Cytokine Signaling, Inflammatory Signaling, Innate Immune Response, NF-kB	NS_MM_NEUROINFLAM_V1.0	Birc3	mRNA	0		NF-kB;Innate Immune Response;Inflammatory Signaling;Cytokine Signaling;Apoptosis	mmu04064;mmu04120;mmu04210;mmu04510;mmu04621;mmu04668;mmu05145;mmu05200;mmu05202;mmu05222		Birc3	slateblue1	16	7.92792792792793
Casp7-mRNA	1.28	0.162	0.96	1.6	2.43	1.95	3.02	4.4e-06	0.000271	lm.nb	Apoptosis, Innate Immune Response	NS_MM_NEUROINFLAM_V1.0	Casp7	mRNA	0		Innate Immune Response;Apoptosis	mmu04210;mmu04668;mmu04932;mmu05010;mmu05133;mmu05134		Casp7	slateblue1	16	7.90123456790123
Tnfrsf1a-mRNA	2.23	0.291	1.66	2.8	4.7	3.17	6.98	5.68e-06	0.000329	lm.nb	Apoptosis, Cytokine Signaling, Growth Factor Signaling, Innate Immune Response, NF-kB	NS_MM_NEUROINFLAM_V1.0	Tnfrsf1a	mRNA	0		NF-kB;Innate Immune Response;Growth Factor Signaling;Cytokine Signaling;Apoptosis	mmu04010;mmu04060;mmu04064;mmu04071;mmu04210;mmu04380;mmu04668;mmu04920;mmu04931;mmu04932;mmu05010;mmu05014;mmu05142;mmu05145;mmu05152;mmu05160;mmu05164;mmu05166;mmu05168		Tnfrsf1a	slateblue1	16	7.66323024054983
Il1r1-mRNA	1.31	0.173	0.968	1.65	2.47	1.96	3.13	6.67e-06	0.00038	lm.nb	Apoptosis, Cellular Stress, Cytokine Signaling, Growth Factor Signaling, Microglia Function, NF-kB	NS_MM_NEUROINFLAM_V1.0	Il1r1	mRNA	0		NF-kB;Microglia Function;Growth Factor Signaling;Cytokine Signaling;Cellular Stress;Apoptosis	mmu04010;mmu04060;mmu04064;mmu04210;mmu04380;mmu04640;mmu04750;mmu05146;mmu05166		Il1r1	slateblue1	16	7.57225433526012
Fas-mRNA	3.25	0.436	2.39	4.1	9.5	5.26	17.2	7.68e-06	0.00042	lm.nb	Apoptosis, Cellular Stress, Cytokine Signaling, DNA Damage, Growth Factor Signaling, Innate Immune Response	NS_MM_NEUROINFLAM_V1.0	Fas	mRNA	0		Innate Immune Response;Growth Factor Signaling;DNA Damage;Cytokine Signaling;Cellular Stress;Apoptosis	mmu04010;mmu04060;mmu04115;mmu04210;mmu04650;mmu04668;mmu04932;mmu04940;mmu05010;mmu05142;mmu05143;mmu05161;mmu05162;mmu05164;mmu05168;mmu05200;mmu05205;mmu05320;mmu05330;mmu05332		Fas	slateblue1	16	7.45412844036697
Vim-mRNA	1.56	0.222	1.12	1.99	2.94	2.17	3.97	1.43e-05	0.000732	lm.nb	Apoptosis, Astrocyte Function	NS_MM_NEUROINFLAM_V1.0	Vim	mRNA	0		Astrocyte Function;Apoptosis	mmu05169;mmu05206		Vim	slateblue1	16	7.02702702702703
Il1a-mRNA	6.35	0.919	4.55	8.15	81.3	23.3	283	1.63e-05	0.000805	lm.nb	Apoptosis, Cellular Stress, Cytokine Signaling, Growth Factor Signaling	NS_MM_NEUROINFLAM_V1.0	Il1a	mRNA	0		Growth Factor Signaling;Cytokine Signaling;Cellular Stress;Apoptosis	mmu04010;mmu04060;mmu04210;mmu04380;mmu04640;mmu04932;mmu04933;mmu04940;mmu05020;mmu05132;mmu05133;mmu05140;mmu05152;mmu05162;mmu05164;mmu05321;mmu05323;mmu05332		Il1a	slateblue1	16	6.90968443960827
Irak3-mRNA	3.04	0.449	2.16	3.92	8.21	4.46	15.1	2e-05	0.000972	lm.nb	Apoptosis, Cytokine Signaling, Innate Immune Response	NS_MM_NEUROINFLAM_V1.0	Irak3	mRNA	0		Innate Immune Response;Cytokine Signaling;Apoptosis	mmu04210;mmu04722		Irak3	slateblue1	16	6.77060133630289
Dapk1-mRNA	0.614	0.0918	0.434	0.794	1.53	1.35	1.73	2.24e-05	0.00106	loglinear	Apoptosis, Autophagy	NS_MM_NEUROINFLAM_V1.0	Dapk1	mRNA	0		Autophagy;Apoptosis	mmu05200;mmu05219		Dapk1	slateblue1	16	6.68845315904139
Cflar-mRNA	1.32	0.208	0.915	1.73	2.5	1.89	3.32	3.58e-05	0.00164	lm.nb	Apoptosis, Autophagy, Innate Immune Response, NF-kB	NS_MM_NEUROINFLAM_V1.0	Cflar	mRNA	0		NF-kB;Innate Immune Response;Autophagy;Apoptosis	mmu04064;mmu04210;mmu04668;mmu05142		Cflar	slateblue1	16	6.34615384615385
Hmgb1-mRNA	-0.34	0.056	-0.449	-0.23	0.79	0.732	0.853	5.6e-05	0.00238	loglinear	Apoptosis, Autophagy, Inflammatory Signaling, Innate Immune Response	NS_MM_NEUROINFLAM_V1.0	Hmgb1	mRNA	0		Innate Immune Response;Inflammatory Signaling;Autophagy;Apoptosis	mmu03410		Hmgb1	slateblue1	16	-6.07142857142857
Bnip3-mRNA	0.236	0.0396	0.159	0.314	1.18	1.12	1.24	6.56e-05	0.00271	loglinear	Apoptosis, Autophagy, Cellular Stress, Microglia Function	NS_MM_NEUROINFLAM_V1.0	Bnip3	mRNA	0		Microglia Function;Cellular Stress;Autophagy;Apoptosis	mmu04068;mmu05134		Bnip3	slateblue1	16	5.95959595959596
Bcl2l1-mRNA	0.341	0.0572	0.229	0.453	1.27	1.17	1.37	6.59e-05	0.00271	loglinear	Apoptosis, Autophagy, Cytokine Signaling, Growth Factor Signaling, Innate Immune Response, NF-kB	NS_MM_NEUROINFLAM_V1.0	Bcl2l1	mRNA	0		NF-kB;Innate Immune Response;Growth Factor Signaling;Cytokine Signaling;Autophagy;Apoptosis	mmu04014;mmu04064;mmu04151;mmu04210;mmu04630;mmu05014;mmu05145;mmu05166;mmu05200;mmu05202;mmu05212;mmu05220;mmu05222		Bcl2l1	slateblue1	16	5.96153846153846
Prkar2b-mRNA	-0.52	0.0919	-0.7	-0.34	0.697	0.615	0.79	0.000105	0.00382	loglinear	Apoptosis, Cell Cycle, Growth Factor Signaling	NS_MM_NEUROINFLAM_V1.0	Prkar2b	mRNA	0		Growth Factor Signaling;Cell Cycle;Apoptosis	mmu04210;mmu04910		Prkar2b	slateblue1	16	-5.65832426550599
Tubb4a-mRNA	-0.523	0.098	-0.715	-0.331	0.696	0.609	0.795	0.000177	0.00596	loglinear	Adaptive Immune Response, Apoptosis, Cell Cycle, Neurons and Neurotransmission	NS_MM_NEUROINFLAM_V1.0	Tubb4a	mRNA	0		Neurons and Neurotransmission;Cell Cycle;Apoptosis;Adaptive Immune Response	mmu04145;mmu04540		Tubb4a	slateblue1	16	-5.33673469387755
Igf1r-mRNA	0.584	0.111	0.367	0.802	1.5	1.29	1.74	0.000199	0.0065	loglinear	Apoptosis, Autophagy, Carbohydrate Metabolism, Growth Factor Signaling, Insulin Signaling	NS_MM_NEUROINFLAM_V1.0	Igf1r	mRNA	0		Insulin Signaling;Growth Factor Signaling;Carbohydrate Metabolism;Autophagy;Apoptosis	mmu04014;mmu04015;mmu04066;mmu04068;mmu04114;mmu04144;mmu04151;mmu04152;mmu04211;mmu04213;mmu04510;mmu04520;mmu04550;mmu04730;mmu04913;mmu04914;mmu05200;mmu05202;mmu05205;mmu05214;mmu05215;mmu05218		Igf1r	slateblue1	16	5.26126126126126
Nfkb2-mRNA	2.67	0.507	1.67	3.66	6.35	3.19	12.6	0.000202	0.00657	lm.nb	Apoptosis, Cytokine Signaling, Growth Factor Signaling, Inflammatory Signaling, Innate Immune Response, NF-kB	NS_MM_NEUROINFLAM_V1.0	Nfkb2	mRNA	0		NF-kB;Innate Immune Response;Inflammatory Signaling;Growth Factor Signaling;Cytokine Signaling;Apoptosis	mmu04010;mmu04064;mmu04380;mmu05134;mmu05166;mmu05169;mmu05200;mmu05203		Nfkb2	slateblue1	16	5.26627218934911
Jun-mRNA	0.495	0.0979	0.303	0.687	1.41	1.23	1.61	0.000281	0.00876	loglinear	Adaptive Immune Response, Apoptosis, Cellular Stress, Growth Factor Signaling, Innate Immune Response, Notch, Wnt	NS_MM_NEUROINFLAM_V1.0	Jun	mRNA	0		Wnt;Notch;Innate Immune Response;Growth Factor Signaling;Cellular Stress;Apoptosis;Adaptive Immune Response	mmu04010;mmu04012;mmu04024;mmu04310;mmu04380;mmu04510;mmu04620;mmu04660;mmu04662;mmu04668;mmu04722;mmu04912;mmu04915;mmu04921;mmu04932;mmu04933;mmu05030;mmu05031;mmu05132;mmu05133;mmu05140;mmu05142;mmu05161;mmu05164;mmu05166;mmu05168;mmu05169;mmu05200;mmu05203;mmu05210;mmu05211;mmu05231;mmu05321;mmu05323		Jun	slateblue1	16	5.0561797752809
Bag3-mRNA	0.888	0.182	0.531	1.25	1.85	1.45	2.37	0.000381	0.0114	loglinear	Apoptosis, Cellular Stress	NS_MM_NEUROINFLAM_V1.0	Bag3	mRNA	0		Cellular Stress;Apoptosis			Bag3	slateblue2	16	4.87912087912088
Ltbr-mRNA	1.15	0.237	0.686	1.61	2.22	1.61	3.06	0.000395	0.0118	loglinear	Apoptosis, Cytokine Signaling, Inflammatory Signaling, NF-kB	NS_MM_NEUROINFLAM_V1.0	Ltbr	mRNA	0		NF-kB;Inflammatory Signaling;Cytokine Signaling;Apoptosis	mmu04060;mmu04064;mmu04066;mmu04672;mmu05166;mmu05203		Ltbr	slateblue2	16	4.85232067510549
Prkar2a-mRNA	-0.23	0.0484	-0.325	-0.135	0.853	0.798	0.911	0.000469	0.0138	loglinear	Apoptosis, Growth Factor Signaling	NS_MM_NEUROINFLAM_V1.0	Prkar2a	mRNA	0		Growth Factor Signaling;Apoptosis	mmu04210;mmu04910		Prkar2a	slateblue2	16	-4.75206611570248
Bnip3l-mRNA	-0.275	0.062	-0.396	-0.153	0.827	0.76	0.899	0.000821	0.0217	loglinear	Apoptosis, Autophagy	NS_MM_NEUROINFLAM_V1.0	Bnip3l	mRNA	0		Autophagy;Apoptosis			Bnip3l	slateblue2	16	-4.43548387096774
Ripk1-mRNA	1.06	0.252	0.57	1.56	2.09	1.48	2.95	0.00119	0.0298	lm.nb	Apoptosis, Innate Immune Response, NF-kB	NS_MM_NEUROINFLAM_V1.0	Ripk1	mRNA	0		NF-kB;Innate Immune Response;Apoptosis	mmu04064;mmu04210;mmu04620;mmu04622;mmu04623;mmu04668;mmu05160;mmu05169		Ripk1	slateblue2	16	4.20634920634921
Prkcq-mRNA	-0.811	0.198	-1.2	-0.423	0.57	0.435	0.746	0.00148	0.0362	lm.nb	Adaptive Immune Response, Apoptosis, Autophagy, NF-kB, Oligodendrocyte Function	NS_MM_NEUROINFLAM_V1.0	Prkcq	mRNA	0		Oligodendrocyte Function;NF-kB;Autophagy;Apoptosis;Adaptive Immune Response	mmu04064;mmu04270;mmu04530;mmu04660;mmu04750;mmu04920;mmu04931;mmu05162	Oligodendrocytes	Prkcq	slateblue2	16	-4.0959595959596
Ppp3cb-mRNA	-0.158	0.0413	-0.239	-0.0767	0.896	0.848	0.948	0.00245	0.0573	loglinear	Adaptive Immune Response, Apoptosis, Growth Factor Signaling, Innate Immune Response, Wnt	NS_MM_NEUROINFLAM_V1.0	Ppp3cb	mRNA	0		Wnt;Innate Immune Response;Growth Factor Signaling;Apoptosis;Adaptive Immune Response	mmu04010;mmu04020;mmu04022;mmu04114;mmu04210;mmu04310;mmu04360;mmu04370;mmu04380;mmu04650;mmu04660;mmu04662;mmu04720;mmu04724;mmu04728;mmu04921;mmu04922;mmu04924;mmu05010;mmu05014;mmu05031;mmu05152;mmu05166		Ppp3cb	slateblue3	16	-3.82566585956416
Bcl2l2-mRNA	-0.246	0.0666	-0.377	-0.116	0.843	0.77	0.923	0.00304	0.0686	loglinear	Apoptosis	NS_MM_NEUROINFLAM_V1.0	Bcl2l2	mRNA	0		Apoptosis	mmu05206		Bcl2l2	slateblue3	16	-3.69369369369369
Bbc3-mRNA	0.578	0.167	0.252	0.905	1.49	1.19	1.87	0.00462	0.0956	loglinear	Apoptosis, DNA Damage	NS_MM_NEUROINFLAM_V1.0	Bbc3	mRNA	0		DNA Damage;Apoptosis	mmu04115;mmu04390;mmu05016;mmu05162		Bbc3	slateblue3	16	3.46107784431138
Mapk10-mRNA	-0.152	0.0439	-0.238	-0.066	0.9	0.848	0.955	0.00469	0.0961	loglinear	Adaptive Immune Response, Apoptosis, Autophagy, Cellular Stress, Growth Factor Signaling, Innate Immune Response, Wnt	NS_MM_NEUROINFLAM_V1.0	Mapk10	mRNA	0		Wnt;Innate Immune Response;Growth Factor Signaling;Cellular Stress;Autophagy;Apoptosis;Adaptive Immune Response	mmu04010;mmu04012;mmu04014;mmu04024;mmu04068;mmu04071;mmu04141;mmu04310;mmu04380;mmu04510;mmu04620;mmu04621;mmu04622;mmu04664;mmu04668;mmu04722;mmu04723;mmu04728;mmu04750;mmu04910;mmu04912;mmu04914;mmu04917;mmu04920;mmu04930;mmu04931;mmu04932;mmu04933;mmu05132;mmu05133;mmu05142;mmu05145;mmu05152;mmu05160;mmu05161;mmu05164;mmu05168;mmu05169;mmu05200;mmu05210;mmu05212;mmu05231		Mapk10	slateblue3	16	-3.4624145785877
Birc2-mRNA	0.213	0.0618	0.0917	0.334	1.16	1.07	1.26	0.00487	0.0987	loglinear	Apoptosis, Cytokine Signaling, Innate Immune Response, NF-kB	NS_MM_NEUROINFLAM_V1.0	Birc2	mRNA	0		NF-kB;Innate Immune Response;Cytokine Signaling;Apoptosis	mmu04064;mmu04120;mmu04210;mmu04390;mmu04510;mmu04621;mmu04668;mmu05145;mmu05200;mmu05222		Birc2	slateblue3	16	3.44660194174757
Cidea-mRNA	0.595	0.174	0.253	0.937	1.51	1.19	1.91	0.00515	0.103	lm.nb	Apoptosis	NS_MM_NEUROINFLAM_V1.0	Cidea	mRNA	0		Apoptosis			Cidea	slateblue4	16	3.41954022988506
Irf2-mRNA	0.276	0.0888	0.102	0.45	1.21	1.07	1.37	0.00896	0.166	loglinear	Apoptosis, Inflammatory Signaling, Innate Immune Response	NS_MM_NEUROINFLAM_V1.0	Irf2	mRNA	0		Innate Immune Response;Inflammatory Signaling;Apoptosis			Irf2	slateblue4	16	3.10810810810811
Rela-mRNA	0.444	0.144	0.161	0.727	1.36	1.12	1.65	0.00964	0.177	lm.nb	Adaptive Immune Response, Apoptosis, Cellular Stress, Cytokine Signaling, Growth Factor Signaling, Inflammatory Signaling, Innate Immune Response, NF-kB	NS_MM_NEUROINFLAM_V1.0	Rela	mRNA	0		NF-kB;Innate Immune Response;Inflammatory Signaling;Growth Factor Signaling;Cytokine Signaling;Cellular Stress;Apoptosis;Adaptive Immune Response	mmu04010;mmu04014;mmu04024;mmu04062;mmu04064;mmu04066;mmu04071;mmu04151;mmu04210;mmu04211;mmu04380;mmu04620;mmu04621;mmu04622;mmu04623;mmu04660;mmu04662;mmu04668;mmu04722;mmu04917;mmu04920;mmu04931;mmu04932;mmu04933;mmu05030;mmu05132;mmu05133;mmu05134;mmu05140;mmu05142;mmu05145;mmu05146;mmu05152;mmu05160;mmu05161;mmu05162;mmu05164;mmu05166;mmu05168;mmu05169;mmu05200;mmu05202;mmu05203;mmu05212;mmu…		Rela	slateblue4	16	3.08333333333333
Ripk2-mRNA	0.77	0.255	0.27	1.27	1.7	1.21	2.41	0.0107	0.19	lm.nb	Adaptive Immune Response, Apoptosis, Cytokine Signaling, Growth Factor Signaling, Innate Immune Response	NS_MM_NEUROINFLAM_V1.0	Ripk2	mRNA	0		Innate Immune Response;Growth Factor Signaling;Cytokine Signaling;Apoptosis;Adaptive Immune Response	mmu04621;mmu04722;mmu05152		Ripk2	slateblue4	16	3.01960784313725
Irak2-mRNA	0.487	0.163	0.168	0.807	1.4	1.12	1.75	0.0113	0.197	lm.nb	Apoptosis, Cytokine Signaling, Innate Immune Response	NS_MM_NEUROINFLAM_V1.0	Irak2	mRNA	0		Innate Immune Response;Cytokine Signaling;Apoptosis	mmu04210;mmu04722;mmu05152		Irak2	slateblue4	16	2.98773006134969
Trp53-mRNA	0.573	0.192	0.197	0.95	1.49	1.15	1.93	0.0114	0.198	lm.nb	Apoptosis, Cell Cycle, Cellular Stress, DNA Damage, Growth Factor Signaling, Notch, Wnt	NS_MM_NEUROINFLAM_V1.0	Trp53	mRNA	0		Wnt;Notch;Growth Factor Signaling;DNA Damage;Cellular Stress;Cell Cycle;Apoptosis	mmu04010;mmu04071;mmu04110;mmu04115;mmu04151;mmu04210;mmu04211;mmu04310;mmu04722;mmu04919;mmu05014;mmu05016;mmu05160;mmu05161;mmu05162;mmu05166;mmu05168;mmu05169;mmu05200;mmu05202;mmu05203;mmu05205;mmu05206;mmu05210;mmu05212;mmu05213;mmu05214;mmu05215;mmu05216;mmu05218;mmu05219;mmu05220;mmu05222;mmu05223;mmu05230		Trp53	slateblue4	16	2.984375
Cideb-mRNA	-0.703	0.241	-1.18	-0.231	0.614	0.443	0.852	0.0129	0.222	loglinear	Apoptosis	NS_MM_NEUROINFLAM_V1.0	Cideb	mRNA	0		Apoptosis			Cideb	slateblue4	16	-2.91701244813278
Nfkbie-mRNA	0.778	0.268	0.252	1.3	1.72	1.19	2.47	0.0133	0.227	lm.nb	Adaptive Immune Response, Apoptosis	NS_MM_NEUROINFLAM_V1.0	Nfkbie	mRNA	0		Apoptosis;Adaptive Immune Response	mmu04660;mmu04662;mmu04722;mmu04920;mmu05169		Nfkbie	slateblue4	16	2.90298507462687
Traf1-mRNA	1.52	0.557	0.426	2.61	2.86	1.34	6.11	0.0185	0.3	lm.nb	Apoptosis, Innate Immune Response, NF-kB	NS_MM_NEUROINFLAM_V1.0	Traf1	mRNA	0		NF-kB;Innate Immune Response;Apoptosis	mmu04064;mmu04668;mmu05168;mmu05169;mmu05200;mmu05202;mmu05203;mmu05222		Traf1	slateblue4	16	2.72890484739677
Pik3r1-mRNA	0.238	0.0891	0.0639	0.413	1.18	1.05	1.33	0.0201	0.319	loglinear	Adaptive Immune Response, Angiogenesis, Apoptosis, Autophagy, Carbohydrate Metabolism, Cytokine Signaling, Growth Factor Signaling, Innate Immune Response, Insulin Signaling, Lipid Metabolism	NS_MM_NEUROINFLAM_V1.0	Pik3r1	mRNA	0		Lipid Metabolism;Insulin Signaling;Innate Immune Response;Growth Factor Signaling;Cytokine Signaling;Carbohydrate Metabolism;Autophagy;Apoptosis;Angiogenesis;Adaptive Immune Response	mmu04012;mmu04014;mmu04015;mmu04022;mmu04024;mmu04062;mmu04066;mmu04068;mmu04070;mmu04071;mmu04072;mmu04150;mmu04151;mmu04152;mmu04210;mmu04211;mmu04213;mmu04261;mmu04370;mmu04380;mmu04510;mmu04550;mmu04611;mmu04620;mmu04630;mmu04650;mmu04660;mmu04662;mmu04664;mmu04666;mmu04668;mmu04670;mmu04722;mmu04725;mmu04750;mmu04810;mmu04910;mmu04914;mmu04915;mmu04917;mmu04919;mmu04921;mmu04923;mmu04930;mmu…		Pik3r1	slateblue4	16	2.67115600448934
Bak1-mRNA	0.352	0.136	0.0853	0.619	1.28	1.06	1.54	0.0238	0.369	loglinear	Apoptosis	NS_MM_NEUROINFLAM_V1.0	Bak1	mRNA	0		Apoptosis	mmu04141;mmu05203;mmu05206		Bak1	slateblue4	16	2.58823529411765
Traf3-mRNA	-0.348	0.139	-0.62	-0.0755	0.786	0.651	0.949	0.0277	0.415	loglinear	Apoptosis, Cytokine Signaling, Inflammatory Signaling, Innate Immune Response, NF-kB	NS_MM_NEUROINFLAM_V1.0	Traf3	mRNA	0		NF-kB;Innate Immune Response;Inflammatory Signaling;Cytokine Signaling;Apoptosis	mmu04064;mmu04620;mmu04622;mmu04668;mmu05160;mmu05168;mmu05169;mmu05200;mmu05203;mmu05222		Traf3	slateblue4	16	-2.50359712230216
Prkar1a-mRNA	-0.0996	0.042	-0.182	-0.0173	0.933	0.881	0.988	0.0353	0.511	loglinear	Apoptosis, Growth Factor Signaling	NS_MM_NEUROINFLAM_V1.0	Prkar1a	mRNA	0		Growth Factor Signaling;Apoptosis	mmu04210;mmu04910		Prkar1a	azure4	1	-2.37142857142857
Map2k4-mRNA	-0.152	0.0645	-0.278	-0.0254	0.9	0.825	0.983	0.0364	0.521	loglinear	Adaptive Immune Response, Apoptosis, Cellular Stress, Growth Factor Signaling, Innate Immune Response	NS_MM_NEUROINFLAM_V1.0	Map2k4	mRNA	0		Innate Immune Response;Growth Factor Signaling;Cellular Stress;Apoptosis;Adaptive Immune Response	mmu04010;mmu04012;mmu04620;mmu04664;mmu04668;mmu04912;mmu05142;mmu05161;mmu05164;mmu05166;mmu05169		Map2k4	azure4	1	-2.35658914728682
Gsn-mRNA	0.196	0.0839	0.0312	0.36	1.15	1.02	1.28	0.038	0.535	loglinear	Apoptosis, Microglia Function, Oligodendrocyte Function	NS_MM_NEUROINFLAM_V1.0	Gsn	mRNA	0		Oligodendrocyte Function;Microglia Function;Apoptosis	mmu04666;mmu04810;mmu05203	Oligodendrocytes	Gsn	azure4	1	2.33611442193087
Nfkb1-mRNA	0.474	0.207	0.0679	0.88	1.39	1.05	1.84	0.0411	0.567	lm.nb	Adaptive Immune Response, Apoptosis, Cellular Stress, Cytokine Signaling, Growth Factor Signaling, Inflammatory Signaling, Innate Immune Response, NF-kB	NS_MM_NEUROINFLAM_V1.0	Nfkb1	mRNA	0		NF-kB;Innate Immune Response;Inflammatory Signaling;Growth Factor Signaling;Cytokine Signaling;Cellular Stress;Apoptosis;Adaptive Immune Response	mmu04010;mmu04014;mmu04024;mmu04062;mmu04064;mmu04066;mmu04071;mmu04151;mmu04210;mmu04211;mmu04380;mmu04620;mmu04621;mmu04622;mmu04623;mmu04660;mmu04662;mmu04668;mmu04722;mmu04917;mmu04920;mmu04931;mmu04932;mmu04933;mmu05030;mmu05132;mmu05133;mmu05134;mmu05140;mmu05142;mmu05145;mmu05146;mmu05152;mmu05160;mmu05161;mmu05162;mmu05164;mmu05166;mmu05168;mmu05169;mmu05200;mmu05202;mmu05203;mmu05206;mmu…		Nfkb1	azure4	1	2.28985507246377
Casp8-mRNA	1.32	0.589	0.167	2.48	2.5	1.12	5.57	0.0445	0.596	lm.nb	Apoptosis, DNA Damage, Innate Immune Response, Microglia Function	NS_MM_NEUROINFLAM_V1.0	Casp8	mRNA	0		Microglia Function;Innate Immune Response;DNA Damage;Apoptosis	mmu04115;mmu04210;mmu04620;mmu04621;mmu04622;mmu04668;mmu04932;mmu05010;mmu05016;mmu05134;mmu05142;mmu05145;mmu05152;mmu05161;mmu05168;mmu05200;mmu05203;mmu05416		Casp8	azure4	1	2.24108658743633
Casp1-mRNA	0.638	0.287	0.0755	1.2	1.56	1.05	2.3	0.0462	0.611	lm.nb	Apoptosis, Cytokine Signaling, Innate Immune Response	NS_MM_NEUROINFLAM_V1.0	Casp1	mRNA	0		Innate Immune Response;Cytokine Signaling;Apoptosis	mmu04621;mmu04623;mmu05014;mmu05132;mmu05133;mmu05134;mmu05164		Casp1	azure4	1	2.22299651567944
E2f1-mRNA	-0.324	0.153	-0.624	-0.0246	0.799	0.649	0.983	0.0554	0.705	loglinear	Apoptosis, Cell Cycle, Cellular Stress, Notch	NS_MM_NEUROINFLAM_V1.0	E2f1	mRNA	0		Notch;Cellular Stress;Cell Cycle;Apoptosis	mmu04110;mmu05161;mmu05166;mmu05200;mmu05206;mmu05212;mmu05214;mmu05215;mmu05218;mmu05219;mmu05220;mmu05222;mmu05223		E2f1	azure4	1	-2.11764705882353
Traf6-mRNA	0.223	0.11	0.008	0.439	1.17	1.01	1.36	0.0648	0.801	loglinear	Adaptive Immune Response, Apoptosis, Autophagy, Cytokine Signaling, Growth Factor Signaling, Innate Immune Response, NF-kB	NS_MM_NEUROINFLAM_V1.0	Traf6	mRNA	0		NF-kB;Innate Immune Response;Growth Factor Signaling;Cytokine Signaling;Autophagy;Apoptosis;Adaptive Immune Response	mmu04010;mmu04064;mmu04120;mmu04144;mmu04380;mmu04620;mmu04621;mmu04622;mmu04722;mmu05133;mmu05140;mmu05142;mmu05145;mmu05152;mmu05160;mmu05162;mmu05168;mmu05169;mmu05200;mmu05222		Traf6	azure4	1	2.02727272727273
Bok-mRNA	0.248	0.127	-0.000969	0.497	1.19	0.999	1.41	0.0746	0.9	loglinear	Apoptosis	NS_MM_NEUROINFLAM_V1.0	Bok	mRNA	0		Apoptosis			Bok	azure4	1	1.95275590551181
Casp6-mRNA	0.396	0.206	-0.00824	0.8	1.32	0.994	1.74	0.0789	0.942	loglinear	Apoptosis	NS_MM_NEUROINFLAM_V1.0	Casp6	mRNA	0		Apoptosis	mmu04210		Casp6	azure4	1	1.92233009708738
Hrk-mRNA	-0.282	0.147	-0.57	0.00641	0.822	0.673	1	0.0794	0.944	loglinear	Apoptosis	NS_MM_NEUROINFLAM_V1.0	Hrk	mRNA	0		Apoptosis			Hrk	azure4	1	-1.91836734693878
Pik3cb-mRNA	-0.128	0.0676	-0.261	0.00424	0.915	0.835	1	0.0821	0.961	loglinear	Adaptive Immune Response, Angiogenesis, Apoptosis, Autophagy, Carbohydrate Metabolism, Cytokine Signaling, Growth Factor Signaling, Innate Immune Response, Insulin Signaling, Lipid Metabolism	NS_MM_NEUROINFLAM_V1.0	Pik3cb	mRNA	0		Lipid Metabolism;Insulin Signaling;Innate Immune Response;Growth Factor Signaling;Cytokine Signaling;Carbohydrate Metabolism;Autophagy;Apoptosis;Angiogenesis;Adaptive Immune Response	mmu00562;mmu04012;mmu04014;mmu04015;mmu04022;mmu04024;mmu04062;mmu04066;mmu04068;mmu04070;mmu04071;mmu04072;mmu04150;mmu04151;mmu04152;mmu04210;mmu04211;mmu04213;mmu04261;mmu04370;mmu04380;mmu04510;mmu04550;mmu04611;mmu04620;mmu04630;mmu04650;mmu04660;mmu04662;mmu04664;mmu04666;mmu04668;mmu04670;mmu04722;mmu04725;mmu04750;mmu04810;mmu04910;mmu04914;mmu04915;mmu04917;mmu04919;mmu04921;mmu04923;mmu…		Pik3cb	azure4	1	-1.89349112426036
Fadd-mRNA	-1.14	0.6	-2.31	0.0382	0.455	0.201	1.03	0.0823	0.961	lm.nb	Apoptosis, Innate Immune Response	NS_MM_NEUROINFLAM_V1.0	Fadd	mRNA	0		Innate Immune Response;Apoptosis	mmu04210;mmu04620;mmu04622;mmu04668;mmu05010;mmu05142;mmu05152;mmu05161;mmu05168;mmu05200		Fadd	azure4	1	-1.9
Akt2-mRNA	-0.394	0.208	-0.803	0.0139	0.761	0.573	1.01	0.0827	0.961	lm.nb	Adaptive Immune Response, Angiogenesis, Apoptosis, Autophagy, Carbohydrate Metabolism, Cytokine Signaling, Growth Factor Signaling, Innate Immune Response, Insulin Signaling, Neurons and Neurotransmission, Wnt	NS_MM_NEUROINFLAM_V1.0	Akt2	mRNA	0		Wnt;Neurons and Neurotransmission;Insulin Signaling;Innate Immune Response;Growth Factor Signaling;Cytokine Signaling;Carbohydrate Metabolism;Autophagy;Apoptosis;Angiogenesis;Adaptive Immune Response	mmu04010;mmu04012;mmu04014;mmu04015;mmu04022;mmu04024;mmu04062;mmu04066;mmu04068;mmu04071;mmu04072;mmu04150;mmu04151;mmu04152;mmu04210;mmu04211;mmu04213;mmu04261;mmu04370;mmu04380;mmu04510;mmu04530;mmu04550;mmu04611;mmu04620;mmu04630;mmu04660;mmu04662;mmu04664;mmu04666;mmu04668;mmu04722;mmu04725;mmu04728;mmu04910;mmu04914;mmu04915;mmu04917;mmu04919;mmu04920;mmu04922;mmu04923;mmu04931;mmu04932;mmu…		Akt2	azure4	1	-1.89423076923077
Trp53bp2-mRNA	0.218	0.116	-0.00862	0.445	1.16	0.994	1.36	0.0838	0.962	loglinear	Apoptosis	NS_MM_NEUROINFLAM_V1.0	Trp53bp2	mRNA	0		Apoptosis	mmu04390		Trp53bp2	azure4	1	1.87931034482759
Ppp3ca-mRNA	0.123	0.0694	-0.0126	0.26	1.09	0.991	1.2	0.101	1	loglinear	Adaptive Immune Response, Apoptosis, Growth Factor Signaling, Innate Immune Response, Wnt	NS_MM_NEUROINFLAM_V1.0	Ppp3ca	mRNA	0		Wnt;Innate Immune Response;Growth Factor Signaling;Apoptosis;Adaptive Immune Response	mmu04010;mmu04020;mmu04022;mmu04114;mmu04210;mmu04310;mmu04360;mmu04370;mmu04380;mmu04650;mmu04660;mmu04662;mmu04720;mmu04724;mmu04728;mmu04921;mmu04922;mmu04924;mmu05010;mmu05014;mmu05031;mmu05152;mmu05166		Ppp3ca	azure4	1	1.77233429394813
Mdm2-mRNA	0.131	0.0766	-0.0192	0.281	1.09	0.987	1.22	0.113	1	loglinear	Adaptive Immune Response, Apoptosis, Cell Cycle, Cellular Stress, DNA Damage, Growth Factor Signaling, Neurons and Neurotransmission	NS_MM_NEUROINFLAM_V1.0	Mdm2	mRNA	0		Neurons and Neurotransmission;Growth Factor Signaling;DNA Damage;Cellular Stress;Cell Cycle;Apoptosis;Adaptive Immune Response	mmu04068;mmu04110;mmu04115;mmu04120;mmu04144;mmu04151;mmu04919;mmu05169;mmu05200;mmu05202;mmu05203;mmu05205;mmu05206;mmu05214;mmu05215;mmu05218;mmu05219;mmu05220		Mdm2	azure4	1	1.71018276762402
Abl1-mRNA	0.229	0.137	-0.0404	0.499	1.17	0.972	1.41	0.122	1	loglinear	Apoptosis, Cell Cycle, Cellular Stress, DNA Damage, Growth Factor Signaling	NS_MM_NEUROINFLAM_V1.0	Abl1	mRNA	0		Growth Factor Signaling;DNA Damage;Cellular Stress;Cell Cycle;Apoptosis	mmu04012;mmu04014;mmu04110;mmu04360;mmu04722;mmu05200;mmu05206;mmu05220;mmu05416		Abl1	azure4	1	1.67153284671533
Irak1-mRNA	-0.272	0.167	-0.599	0.0546	0.828	0.66	1.04	0.128	1	loglinear	Apoptosis, Cytokine Signaling, Growth Factor Signaling, Innate Immune Response, NF-kB	NS_MM_NEUROINFLAM_V1.0	Irak1	mRNA	0		NF-kB;Innate Immune Response;Growth Factor Signaling;Cytokine Signaling;Apoptosis	mmu04064;mmu04210;mmu04620;mmu04722;mmu05133;mmu05140;mmu05142;mmu05145;mmu05152;mmu05162;mmu05169		Irak1	azure4	1	-1.62874251497006
Apc-mRNA	-0.127	0.0782	-0.28	0.0262	0.916	0.823	1.02	0.13	1	loglinear	Apoptosis, Astrocyte Function, Wnt	NS_MM_NEUROINFLAM_V1.0	Apc	mRNA	0		Wnt;Astrocyte Function;Apoptosis	mmu04310;mmu04390;mmu04550;mmu04810;mmu05166;mmu05200;mmu05206;mmu05210;mmu05213		Apc	azure4	1	-1.62404092071611
Ikbkb-mRNA	-0.144	0.089	-0.319	0.03	0.905	0.802	1.02	0.131	1	loglinear	Adaptive Immune Response, Apoptosis, Cytokine Signaling, Growth Factor Signaling, Inflammatory Signaling, Innate Immune Response, NF-kB	NS_MM_NEUROINFLAM_V1.0	Ikbkb	mRNA	0		NF-kB;Innate Immune Response;Inflammatory Signaling;Growth Factor Signaling;Cytokine Signaling;Apoptosis;Adaptive Immune Response	mmu04010;mmu04014;mmu04062;mmu04064;mmu04068;mmu04150;mmu04151;mmu04210;mmu04380;mmu04620;mmu04621;mmu04622;mmu04623;mmu04660;mmu04662;mmu04668;mmu04722;mmu04910;mmu04920;mmu04930;mmu04931;mmu04932;mmu05142;mmu05145;mmu05160;mmu05161;mmu05164;mmu05166;mmu05168;mmu05169;mmu05200;mmu05206;mmu05212;mmu05215;mmu05220;mmu05221;mmu05222		Ikbkb	azure4	1	-1.61797752808989
Hprt-mRNA	-0.102	0.0644	-0.229	0.0238	0.931	0.853	1.02	0.138	1	loglinear	Apoptosis	NS_MM_NEUROINFLAM_V1.0	Hprt	mRNA	0		Apoptosis	mmu00230		Hprt	azure4	1	-1.58385093167702
Ikbkg-mRNA	-0.227	0.145	-0.511	0.0564	0.854	0.702	1.04	0.142	1	loglinear	Adaptive Immune Response, Apoptosis, Cytokine Signaling, Growth Factor Signaling, Inflammatory Signaling, Innate Immune Response, NF-kB	NS_MM_NEUROINFLAM_V1.0	Ikbkg	mRNA	0		NF-kB;Innate Immune Response;Inflammatory Signaling;Growth Factor Signaling;Cytokine Signaling;Apoptosis;Adaptive Immune Response	mmu04010;mmu04014;mmu04062;mmu04064;mmu04151;mmu04210;mmu04380;mmu04620;mmu04621;mmu04622;mmu04623;mmu04660;mmu04662;mmu04668;mmu04920;mmu05142;mmu05145;mmu05160;mmu05161;mmu05166;mmu05168;mmu05169;mmu05200;mmu05203;mmu05212;mmu05215;mmu05220;mmu05221;mmu05222;mmu05340		Ikbkg	azure4	1	-1.56551724137931
Bad-mRNA	-0.202	0.131	-0.459	0.0548	0.869	0.728	1.04	0.149	1	lm.nb	Adaptive Immune Response, Apoptosis, Autophagy, Cellular Stress, Growth Factor Signaling	NS_MM_NEUROINFLAM_V1.0	Bad	mRNA	0		Growth Factor Signaling;Cellular Stress;Autophagy;Apoptosis;Adaptive Immune Response	mmu04012;mmu04014;mmu04022;mmu04024;mmu04151;mmu04210;mmu04370;mmu04510;mmu04722;mmu04910;mmu04919;mmu05010;mmu05014;mmu05145;mmu05152;mmu05160;mmu05161;mmu05200;mmu05203;mmu05210;mmu05212;mmu05213;mmu05215;mmu05218;mmu05220;mmu05221;mmu05223		Bad	azure4	1	-1.54198473282443
Casp3-mRNA	0.203	0.133	-0.0581	0.464	1.15	0.961	1.38	0.153	1	lm.nb	Apoptosis, Cellular Stress, DNA Damage, Growth Factor Signaling, Innate Immune Response, Matrix Remodeling	NS_MM_NEUROINFLAM_V1.0	Casp3	mRNA	0		Matrix Remodeling;Innate Immune Response;Growth Factor Signaling;DNA Damage;Cellular Stress;Apoptosis	mmu04010;mmu04115;mmu04210;mmu04650;mmu04668;mmu04726;mmu04932;mmu04933;mmu05010;mmu05012;mmu05014;mmu05016;mmu05133;mmu05134;mmu05145;mmu05146;mmu05152;mmu05161;mmu05168;mmu05200;mmu05203;mmu05205;mmu05206;mmu05210;mmu05416		Casp3	azure4	1	1.52631578947368
Chuk-mRNA	-0.232	0.161	-0.549	0.0839	0.851	0.684	1.06	0.175	1	lm.nb	Adaptive Immune Response, Apoptosis, Cytokine Signaling, Growth Factor Signaling, Inflammatory Signaling, Innate Immune Response, NF-kB	NS_MM_NEUROINFLAM_V1.0	Chuk	mRNA	0		NF-kB;Innate Immune Response;Inflammatory Signaling;Growth Factor Signaling;Cytokine Signaling;Apoptosis;Adaptive Immune Response	mmu04010;mmu04014;mmu04062;mmu04064;mmu04068;mmu04151;mmu04210;mmu04380;mmu04620;mmu04621;mmu04622;mmu04623;mmu04660;mmu04662;mmu04668;mmu04920;mmu05142;mmu05145;mmu05160;mmu05161;mmu05162;mmu05166;mmu05168;mmu05169;mmu05200;mmu05212;mmu05215;mmu05220;mmu05221;mmu05222		Chuk	azure4	1	-1.44099378881988
Ngf-mRNA	0.329	0.229	-0.12	0.778	1.26	0.92	1.71	0.176	1	lm.nb	Apoptosis, Growth Factor Signaling	NS_MM_NEUROINFLAM_V1.0	Ngf	mRNA	0		Growth Factor Signaling;Apoptosis	mmu04010;mmu04014;mmu04015;mmu04151;mmu04210;mmu04722;mmu04750		Ngf	azure4	1	1.43668122270742
Top2a-mRNA	-1	0.695	-2.36	0.363	0.5	0.194	1.29	0.176	1	lm.nb	Apoptosis, Cell Cycle	NS_MM_NEUROINFLAM_V1.0	Top2a	mRNA	0		Cell Cycle;Apoptosis			Top2a	azure4	1	-1.43884892086331
Braf-mRNA	-0.0388	0.0282	-0.0941	0.0164	0.973	0.937	1.01	0.194	1	loglinear	Adaptive Immune Response, Angiogenesis, Apoptosis, Cytokine Signaling, Growth Factor Signaling, Innate Immune Response, Insulin Signaling, Neurons and Neurotransmission	NS_MM_NEUROINFLAM_V1.0	Braf	mRNA	0		Neurons and Neurotransmission;Insulin Signaling;Innate Immune Response;Growth Factor Signaling;Cytokine Signaling;Apoptosis;Angiogenesis;Adaptive Immune Response	mmu04010;mmu04012;mmu04015;mmu04024;mmu04062;mmu04068;mmu04150;mmu04270;mmu04510;mmu04650;mmu04720;mmu04722;mmu04726;mmu04730;mmu04810;mmu04910;mmu04914;mmu05034;mmu05160;mmu05200;mmu05205;mmu05210;mmu05211;mmu05212;mmu05213;mmu05214;mmu05215;mmu05216;mmu05218;mmu05219;mmu05220;mmu05221;mmu05223		Braf	azure4	1	-1.3758865248227
Bid-mRNA	0.187	0.137	-0.0814	0.456	1.14	0.945	1.37	0.197	1	loglinear	Apoptosis, DNA Damage, Innate Immune Response	NS_MM_NEUROINFLAM_V1.0	Bid	mRNA	0		Innate Immune Response;DNA Damage;Apoptosis	mmu04071;mmu04115;mmu04210;mmu04650;mmu04932;mmu05010;mmu05014;mmu05152;mmu05200;mmu05416		Bid	azure4	1	1.36496350364964
Map3k1-mRNA	0.232	0.179	-0.119	0.582	1.17	0.921	1.5	0.219	1	lm.nb	Adaptive Immune Response, Apoptosis, Growth Factor Signaling, Innate Immune Response	NS_MM_NEUROINFLAM_V1.0	Map3k1	mRNA	0		Innate Immune Response;Growth Factor Signaling;Apoptosis;Adaptive Immune Response	mmu04010;mmu04120;mmu04622;mmu04722;mmu04912;mmu05161;mmu05166		Map3k1	azure4	1	1.29608938547486
Lmna-mRNA	0.146	0.114	-0.0778	0.37	1.11	0.948	1.29	0.225	1	lm.nb	Apoptosis, Cell Cycle, Microglia Function	NS_MM_NEUROINFLAM_V1.0	Lmna	mRNA	0		Microglia Function;Cell Cycle;Apoptosis	mmu05410;mmu05412;mmu05414		Lmna	azure4	1	1.28070175438596
Prkaca-mRNA	-0.077	0.0605	-0.196	0.0415	0.948	0.873	1.03	0.227	1	loglinear	Adaptive Immune Response, Angiogenesis, Apoptosis, Autophagy, Cell Cycle, Cytokine Signaling, Growth Factor Signaling, Lipid Metabolism, Neurons and Neurotransmission, Wnt	NS_MM_NEUROINFLAM_V1.0	Prkaca	mRNA	0		Wnt;Neurons and Neurotransmission;Lipid Metabolism;Growth Factor Signaling;Cytokine Signaling;Cell Cycle;Autophagy;Apoptosis;Angiogenesis;Adaptive Immune Response	mmu04010;mmu04014;mmu04020;mmu04024;mmu04062;mmu04114;mmu04210;mmu04211;mmu04213;mmu04261;mmu04270;mmu04310;mmu04540;mmu04611;mmu04713;mmu04720;mmu04723;mmu04724;mmu04725;mmu04726;mmu04728;mmu04750;mmu04910;mmu04911;mmu04912;mmu04913;mmu04914;mmu04915;mmu04916;mmu04919;mmu04921;mmu04922;mmu04923;mmu04924;mmu04925;mmu05012;mmu05020;mmu05030;mmu05031;mmu05034;mmu05146;mmu05166;mmu05169;mmu05200;mmu…		Prkaca	azure4	1	-1.27272727272727
Bcl2-mRNA	-0.31	0.245	-0.791	0.171	0.806	0.578	1.13	0.23	1	lm.nb	Apoptosis, Autophagy, Cellular Stress, Cytokine Signaling, DNA Damage, Growth Factor Signaling, Innate Immune Response, Microglia Function, NF-kB	NS_MM_NEUROINFLAM_V1.0	Bcl2	mRNA	0		NF-kB;Microglia Function;Innate Immune Response;Growth Factor Signaling;DNA Damage;Cytokine Signaling;Cellular Stress;Autophagy;Apoptosis	mmu04064;mmu04066;mmu04071;mmu04141;mmu04151;mmu04210;mmu04261;mmu04510;mmu04630;mmu04722;mmu04725;mmu04933;mmu05014;mmu05145;mmu05152;mmu05161;mmu05169;mmu05200;mmu05206;mmu05210;mmu05215;mmu05222		Bcl2	azure4	1	-1.26530612244898
Cycs-mRNA	-0.596	0.501	-1.58	0.386	0.662	0.335	1.31	0.257	1	lm.nb	Apoptosis, Cellular Stress, DNA Damage	NS_MM_NEUROINFLAM_V1.0	Cycs	mRNA	0		DNA Damage;Cellular Stress;Apoptosis	mmu04115;mmu04210;mmu04932;mmu05010;mmu05012;mmu05014;mmu05016;mmu05134;mmu05145;mmu05152;mmu05161;mmu05164;mmu05168;mmu05200;mmu05210;mmu05222;mmu05416		Cycs	azure4	1	-1.18962075848303
Bax-mRNA	-0.12	0.111	-0.337	0.0975	0.92	0.792	1.07	0.301	1	loglinear	Apoptosis, DNA Damage	NS_MM_NEUROINFLAM_V1.0	Bax	mRNA	0		DNA Damage;Apoptosis	mmu04071;mmu04115;mmu04141;mmu04210;mmu04211;mmu04722;mmu04932;mmu04933;mmu05014;mmu05016;mmu05020;mmu05152;mmu05161;mmu05166;mmu05200;mmu05203;mmu05210		Bax	azure4	1	-1.08108108108108
Tradd-mRNA	-0.419	0.388	-1.18	0.342	0.748	0.441	1.27	0.302	1	lm.nb	Apoptosis, Innate Immune Response, NF-kB	NS_MM_NEUROINFLAM_V1.0	Tradd	mRNA	0		NF-kB;Innate Immune Response;Apoptosis	mmu04064;mmu04071;mmu04210;mmu04622;mmu04668;mmu04920;mmu05152;mmu05160;mmu05169;mmu05203		Tradd	azure4	1	-1.07989690721649
Hells-mRNA	-0.322	0.307	-0.923	0.279	0.8	0.527	1.21	0.315	1	lm.nb	Apoptosis	NS_MM_NEUROINFLAM_V1.0	Hells	mRNA	0		Apoptosis			Hells	azure4	1	-1.04885993485342
Tfg-mRNA	-0.0583	0.058	-0.172	0.0555	0.96	0.888	1.04	0.335	1	loglinear	Apoptosis, Neurons and Neurotransmission	NS_MM_NEUROINFLAM_V1.0	Tfg	mRNA	0		Neurons and Neurotransmission;Apoptosis	mmu05200;mmu05216		Tfg	azure4	1	-1.0051724137931
Traf2-mRNA	-0.132	0.131	-0.389	0.125	0.913	0.764	1.09	0.335	1	lm.nb	Apoptosis, Cytokine Signaling, Growth Factor Signaling, Inflammatory Signaling, Innate Immune Response, NF-kB	NS_MM_NEUROINFLAM_V1.0	Traf2	mRNA	0		NF-kB;Innate Immune Response;Inflammatory Signaling;Growth Factor Signaling;Cytokine Signaling;Apoptosis	mmu04010;mmu04064;mmu04071;mmu04141;mmu04210;mmu04380;mmu04622;mmu04668;mmu04920;mmu04932;mmu05160;mmu05168;mmu05169;mmu05200;mmu05203;mmu05222		Traf2	azure4	1	-1.00763358778626
Bag4-mRNA	-0.0608	0.0629	-0.184	0.0624	0.959	0.88	1.04	0.352	1	loglinear	Apoptosis, Cellular Stress, Innate Immune Response	NS_MM_NEUROINFLAM_V1.0	Bag4	mRNA	0		Innate Immune Response;Cellular Stress;Apoptosis	mmu04668		Bag4	azure4	1	-0.966613672496025
Irf3-mRNA	-0.219	0.229	-0.668	0.229	0.859	0.63	1.17	0.356	1	lm.nb	Apoptosis, Cytokine Signaling, Inflammatory Signaling, Innate Immune Response	NS_MM_NEUROINFLAM_V1.0	Irf3	mRNA	0		Innate Immune Response;Inflammatory Signaling;Cytokine Signaling;Apoptosis	mmu04620;mmu04622;mmu04623;mmu05133;mmu05160;mmu05161;mmu05162;mmu05164;mmu05168;mmu05169;mmu05203		Irf3	azure4	1	-0.956331877729258
Prkacb-mRNA	0.0419	0.0442	-0.0447	0.128	1.03	0.969	1.09	0.362	1	loglinear	Adaptive Immune Response, Angiogenesis, Apoptosis, Autophagy, Growth Factor Signaling, Lipid Metabolism, Neurons and Neurotransmission, Wnt	NS_MM_NEUROINFLAM_V1.0	Prkacb	mRNA	0		Wnt;Neurons and Neurotransmission;Lipid Metabolism;Growth Factor Signaling;Autophagy;Apoptosis;Angiogenesis;Adaptive Immune Response	mmu04010;mmu04014;mmu04020;mmu04024;mmu04062;mmu04114;mmu04210;mmu04211;mmu04213;mmu04261;mmu04270;mmu04310;mmu04540;mmu04611;mmu04713;mmu04720;mmu04723;mmu04724;mmu04725;mmu04726;mmu04728;mmu04750;mmu04910;mmu04911;mmu04912;mmu04913;mmu04914;mmu04915;mmu04916;mmu04919;mmu04921;mmu04922;mmu04923;mmu04924;mmu04925;mmu05012;mmu05020;mmu05030;mmu05031;mmu05146;mmu05166;mmu05169;mmu05200;mmu05203;mmu…		Prkacb	azure4	1	0.947963800904977
Pik3ca-mRNA	-0.0826	0.0873	-0.254	0.0886	0.944	0.839	1.06	0.363	1	loglinear	Adaptive Immune Response, Angiogenesis, Apoptosis, Autophagy, Carbohydrate Metabolism, Cytokine Signaling, Growth Factor Signaling, Innate Immune Response, Insulin Signaling, Lipid Metabolism	NS_MM_NEUROINFLAM_V1.0	Pik3ca	mRNA	0		Lipid Metabolism;Insulin Signaling;Innate Immune Response;Growth Factor Signaling;Cytokine Signaling;Carbohydrate Metabolism;Autophagy;Apoptosis;Angiogenesis;Adaptive Immune Response	mmu00562;mmu04012;mmu04014;mmu04015;mmu04022;mmu04024;mmu04062;mmu04066;mmu04068;mmu04070;mmu04071;mmu04072;mmu04150;mmu04151;mmu04152;mmu04210;mmu04211;mmu04213;mmu04261;mmu04370;mmu04380;mmu04510;mmu04550;mmu04611;mmu04620;mmu04630;mmu04650;mmu04660;mmu04662;mmu04664;mmu04666;mmu04668;mmu04670;mmu04722;mmu04725;mmu04750;mmu04810;mmu04910;mmu04914;mmu04915;mmu04917;mmu04919;mmu04921;mmu04923;mmu…		Pik3ca	azure4	1	-0.946162657502864
Xiap-mRNA	-0.0419	0.0532	-0.146	0.0625	0.971	0.904	1.04	0.446	1	loglinear	Apoptosis, Innate Immune Response, NF-kB, Wnt	NS_MM_NEUROINFLAM_V1.0	Xiap	mRNA	0		Wnt;NF-kB;Innate Immune Response;Apoptosis	mmu04064;mmu04120;mmu04210;mmu04510;mmu05145;mmu05166;mmu05200;mmu05222		Xiap	azure4	1	-0.787593984962406
Casp2-mRNA	-0.135	0.185	-0.496	0.227	0.911	0.709	1.17	0.479	1	lm.nb	Apoptosis, Growth Factor Signaling, Innate Immune Response	NS_MM_NEUROINFLAM_V1.0	Casp2	mRNA	0		Innate Immune Response;Growth Factor Signaling;Apoptosis			Casp2	azure4	1	-0.72972972972973
Pik3cd-mRNA	-0.125	0.172	-0.461	0.212	0.917	0.726	1.16	0.481	1	lm.nb	Adaptive Immune Response, Apoptosis, Autophagy, Cytokine Signaling, Growth Factor Signaling, Innate Immune Response	NS_MM_NEUROINFLAM_V1.0	Pik3cd	mRNA	0		Innate Immune Response;Growth Factor Signaling;Cytokine Signaling;Autophagy;Apoptosis;Adaptive Immune Response				azure4	1	-0.726744186046512
Bcl10-mRNA	0.0957	0.136	-0.171	0.362	1.07	0.888	1.29	0.495	1	loglinear	Adaptive Immune Response, Apoptosis, NF-kB	NS_MM_NEUROINFLAM_V1.0	Bcl10	mRNA	0		NF-kB;Apoptosis;Adaptive Immune Response	mmu04064;mmu04660;mmu04662;mmu05152		Bcl10	azure4	1	0.703676470588235
Irak4-mRNA	0.295	0.46	-0.605	1.2	1.23	0.657	2.29	0.532	1	lm.nb	Apoptosis, Cytokine Signaling, Innate Immune Response, NF-kB	NS_MM_NEUROINFLAM_V1.0	Irak4	mRNA	0		NF-kB;Innate Immune Response;Cytokine Signaling;Apoptosis	mmu04064;mmu04210;mmu04620;mmu04722;mmu05133;mmu05140;mmu05142;mmu05145;mmu05152;mmu05162;mmu05164		Irak4	azure4	1	0.641304347826087
Atm-mRNA	-0.0924	0.15	-0.386	0.201	0.938	0.765	1.15	0.549	1	lm.nb	Apoptosis, Cell Cycle, Cellular Stress, DNA Damage, NF-kB	NS_MM_NEUROINFLAM_V1.0	Atm	mRNA	0		NF-kB;DNA Damage;Cellular Stress;Cell Cycle;Apoptosis	mmu04064;mmu04068;mmu04110;mmu04115;mmu04210;mmu05166;mmu05202;mmu05206		Atm	azure4	1	-0.616
Mapt-mRNA	-0.0336	0.0702	-0.171	0.104	0.977	0.888	1.07	0.641	1	loglinear	Apoptosis, Cellular Stress, Growth Factor Signaling, Neurons and Neurotransmission	NS_MM_NEUROINFLAM_V1.0	Mapt	mRNA	0		Neurons and Neurotransmission;Growth Factor Signaling;Cellular Stress;Apoptosis	mmu04010;mmu05010		Mapt	azure4	1	-0.478632478632479
Atr-mRNA	0.0695	0.158	-0.239	0.378	1.05	0.847	1.3	0.667	1	lm.nb	Apoptosis, Cell Cycle, Cellular Stress, DNA Damage	NS_MM_NEUROINFLAM_V1.0	Atr	mRNA	0		DNA Damage;Cellular Stress;Cell Cycle;Apoptosis	mmu03460;mmu04110;mmu04115;mmu05166		Atr	azure4	1	0.439873417721519
Lmnb1-mRNA	0.029	0.0805	-0.129	0.187	1.02	0.915	1.14	0.725	1	loglinear	Apoptosis, Cell Cycle, Cellular Stress, Microglia Function	NS_MM_NEUROINFLAM_V1.0	Lmnb1	mRNA	0		Microglia Function;Cellular Stress;Cell Cycle;Apoptosis			Lmnb1	azure4	1	0.360248447204969
Il1rap-mRNA	0.0333	0.125	-0.211	0.278	1.02	0.864	1.21	0.794	1	loglinear	Apoptosis, Cytokine Signaling	NS_MM_NEUROINFLAM_V1.0	Il1rap	mRNA	0		Cytokine Signaling;Apoptosis	mmu04060;mmu04210;mmu04750		Il1rap	azure4	1	0.2664
Bcl2l11-mRNA	-0.104	0.437	-0.96	0.752	0.93	0.514	1.68	0.816	1	lm.nb	Apoptosis, Growth Factor Signaling	NS_MM_NEUROINFLAM_V1.0	Bcl2l11	mRNA	0		Growth Factor Signaling;Apoptosis	mmu04068;mmu04151;mmu04932;mmu05206		Bcl2l11	azure4	1	-0.237986270022883
Ppp3r1-mRNA	0.0133	0.0848	-0.153	0.179	1.01	0.899	1.13	0.878	1	loglinear	Adaptive Immune Response, Apoptosis, Growth Factor Signaling, Innate Immune Response, Wnt	NS_MM_NEUROINFLAM_V1.0	Ppp3r1	mRNA	0		Wnt;Innate Immune Response;Growth Factor Signaling;Apoptosis;Adaptive Immune Response	mmu04010;mmu04020;mmu04022;mmu04114;mmu04210;mmu04310;mmu04360;mmu04370;mmu04380;mmu04650;mmu04660;mmu04662;mmu04720;mmu04724;mmu04921;mmu04922;mmu04924;mmu05010;mmu05014;mmu05031;mmu05152;mmu05166		Ppp3r1	azure4	1	0.156839622641509
Casp9-mRNA	-0.0135	0.132	-0.273	0.246	0.991	0.828	1.19	0.92	1	loglinear	Adaptive Immune Response, Apoptosis, DNA Damage, Growth Factor Signaling, Innate Immune Response	NS_MM_NEUROINFLAM_V1.0	Casp9	mRNA	0		Innate Immune Response;Growth Factor Signaling;DNA Damage;Apoptosis;Adaptive Immune Response	mmu04115;mmu04151;mmu04210;mmu04370;mmu04919;mmu05010;mmu05012;mmu05014;mmu05016;mmu05134;mmu05145;mmu05152;mmu05161;mmu05164;mmu05200;mmu05210;mmu05212;mmu05213;mmu05215;mmu05222;mmu05223;mmu05416		Casp9	azure4	1	-0.102272727272727
Akt1-mRNA	-0.00678	0.118	-0.238	0.224	0.995	0.848	1.17	0.955	1	lm.nb	Adaptive Immune Response, Angiogenesis, Apoptosis, Autophagy, Carbohydrate Metabolism, Cellular Stress, Cytokine Signaling, Growth Factor Signaling, Innate Immune Response, Insulin Signaling, Neurons and Neurotransmission, Wnt	NS_MM_NEUROINFLAM_V1.0	Akt1	mRNA	0		Wnt;Neurons and Neurotransmission;Insulin Signaling;Innate Immune Response;Growth Factor Signaling;Cytokine Signaling;Cellular Stress;Carbohydrate Metabolism;Autophagy;Apoptosis;Angiogenesis;Adaptive Immune Response	mmu04010;mmu04012;mmu04014;mmu04015;mmu04022;mmu04024;mmu04062;mmu04066;mmu04068;mmu04071;mmu04072;mmu04150;mmu04151;mmu04152;mmu04210;mmu04211;mmu04213;mmu04261;mmu04370;mmu04380;mmu04510;mmu04530;mmu04550;mmu04611;mmu04620;mmu04630;mmu04660;mmu04662;mmu04664;mmu04666;mmu04668;mmu04722;mmu04725;mmu04728;mmu04910;mmu04914;mmu04915;mmu04917;mmu04919;mmu04920;mmu04922;mmu04923;mmu04931;mmu04932;mmu…		Akt1	azure4	1	-0.0574576271186441
Parp1-mRNA	-0.00218	0.118	-0.233	0.229	0.998	0.851	1.17	0.986	1	loglinear	Apoptosis, Cellular Stress, DNA Damage, NF-kB	NS_MM_NEUROINFLAM_V1.0	Parp1	mRNA	0		NF-kB;DNA Damage;Cellular Stress;Apoptosis	mmu03410;mmu04064		Parp1	azure4	1	-0.0184745762711864
