# Supplementary material for: Vascular-associated bacterial burden and neuroinflammatory transcriptional responses observed in models of pneumonic plague
Source: Front Microbiol. 2026 Jun 24;17:1865125. doi: 10.3389/fmicb.2026.1865125 (PMC13341613; doi:10.3389/fmicb.2026.1865125)
Supplement: Supplementary file 1 [file Data_Sheet_1.ZIP › Bp_final 2026-04-14 12-30/results/Gene set analysis/Genes in Astrocyte.Function - DPI1.csv]

Probe Label	Log2 fold change	std error (log2)	Lower confidence limit (log2)	Upper confidence limit (log2)	Linear fold change	Lower confidence limit (linear)	Upper confidence limit (linear)	P-value	BY.p.value	method	Gene.sets	Codeset.Name	Probe.Label	Analyte.Type	Is.Control	Control.Type	Probe.Annotation	KEGG.Pathways	Cell.Type	Official.Gene.Name	volcanocol	volcanopch	tstats.all
Lcn2-mRNA	6.98	0.503	6	7.97	127	63.9	251	9.34e-09	3.73e-05	lm.nb	Astrocyte Function, Inflammatory Signaling	NS_MM_NEUROINFLAM_V1.0	Lcn2	mRNA	0		Inflammatory Signaling;Astrocyte Function			Lcn2	slateblue1	16	13.8767395626243
Cp-mRNA	0.816	0.163	0.497	1.13	1.76	1.41	2.2	0.000303	0.125	lm.nb	Astrocyte Function	NS_MM_NEUROINFLAM_V1.0	Cp	mRNA	0		Astrocyte Function			Cp	slateblue4	16	5.00613496932515
Osmr-mRNA	1.68	0.337	1.02	2.34	3.21	2.03	5.07	0.000313	0.125	lm.nb	Astrocyte Function, Cytokine Signaling, Growth Factor Signaling	NS_MM_NEUROINFLAM_V1.0	Osmr	mRNA	0		Growth Factor Signaling;Cytokine Signaling;Astrocyte Function	mmu04060;mmu04151;mmu04630		Osmr	slateblue4	16	4.98516320474777
Ccl2-mRNA	4.15	0.972	2.24	6.05	17.8	4.74	66.5	0.00109	0.335	lm.nb	Astrocyte Function, Cytokine Signaling, Inflammatory Signaling, Innate Immune Response	NS_MM_NEUROINFLAM_V1.0	Ccl2	mRNA	0		Innate Immune Response;Inflammatory Signaling;Cytokine Signaling;Astrocyte Function	mmu04060;mmu04062;mmu04621;mmu04668;mmu04933;mmu05142;mmu05144;mmu05164;mmu05168;mmu05323	DC	Ccl2	slateblue4	16	4.26954732510288
Grm3-mRNA	-0.323	0.0825	-0.484	-0.161	0.8	0.715	0.894	0.00206	0.437	loglinear	Astrocyte Function, Neurons and Neurotransmission	NS_MM_NEUROINFLAM_V1.0	Grm3	mRNA	0		Neurons and Neurotransmission;Astrocyte Function	mmu04072;mmu04080;mmu04724;mmu05030		Grm3	slateblue4	16	-3.91515151515152
Cd14-mRNA	2.57	0.657	1.28	3.85	5.92	2.43	14.5	0.00208	0.437	lm.nb	Apoptosis, Astrocyte Function, Autophagy, Growth Factor Signaling, Innate Immune Response, NF-kB	NS_MM_NEUROINFLAM_V1.0	Cd14	mRNA	0		NF-kB;Innate Immune Response;Growth Factor Signaling;Autophagy;Astrocyte Function;Apoptosis	mmu04010;mmu04064;mmu04145;mmu04620;mmu04640;mmu04810;mmu05132;mmu05133;mmu05134;mmu05146;mmu05152;mmu05202		Cd14	slateblue4	16	3.9117199391172
Fkbp5-mRNA	0.453	0.124	0.209	0.697	1.37	1.16	1.62	0.00335	0.558	loglinear	Astrocyte Function	NS_MM_NEUROINFLAM_V1.0	Fkbp5	mRNA	0		Astrocyte Function	mmu04915		Fkbp5	azure4	1	3.65322580645161
Aldh1l1-mRNA	0.291	0.0861	0.123	0.46	1.22	1.09	1.38	0.00542	0.637	loglinear	Astrocyte Function	NS_MM_NEUROINFLAM_V1.0	Aldh1l1	mRNA	0		Astrocyte Function		Astrocytes	Aldh1l1	azure4	1	3.37979094076655
Vim-mRNA	0.712	0.223	0.275	1.15	1.64	1.21	2.22	0.00772	0.76	lm.nb	Apoptosis, Astrocyte Function	NS_MM_NEUROINFLAM_V1.0	Vim	mRNA	0		Astrocyte Function;Apoptosis	mmu05169;mmu05206		Vim	azure4	1	3.19282511210762
Serping1-mRNA	0.624	0.205	0.222	1.03	1.54	1.17	2.04	0.0103	0.861	lm.nb	Astrocyte Function	NS_MM_NEUROINFLAM_V1.0	Serping1	mRNA	0		Astrocyte Function	mmu04610;mmu05133		Serping1	azure4	1	3.04390243902439
S100b-mRNA	0.307	0.109	0.0927	0.521	1.24	1.07	1.44	0.0158	1	lm.nb	Astrocyte Function, Growth Factor Signaling, Inflammatory Signaling, Innate Immune Response	NS_MM_NEUROINFLAM_V1.0	S100b	mRNA	0		Innate Immune Response;Inflammatory Signaling;Growth Factor Signaling;Astrocyte Function			S100b	azure4	1	2.81651376146789
Gbp2-mRNA	0.742	0.303	0.148	1.34	1.67	1.11	2.52	0.0308	1	lm.nb	Astrocyte Function, Inflammatory Signaling	NS_MM_NEUROINFLAM_V1.0	Gbp2	mRNA	0		Inflammatory Signaling;Astrocyte Function			Gbp2	azure4	1	2.44884488448845
Apc-mRNA	-0.18	0.0782	-0.333	-0.0269	0.883	0.794	0.982	0.0399	1	loglinear	Apoptosis, Astrocyte Function, Wnt	NS_MM_NEUROINFLAM_V1.0	Apc	mRNA	0		Wnt;Astrocyte Function;Apoptosis	mmu04310;mmu04390;mmu04550;mmu04810;mmu05166;mmu05200;mmu05206;mmu05210;mmu05213		Apc	azure4	1	-2.30179028132992
Serpina3n-mRNA	0.637	0.321	0.00874	1.27	1.56	1.01	2.41	0.0702	1	lm.nb	Astrocyte Function	NS_MM_NEUROINFLAM_V1.0	Serpina3n	mRNA	0		Astrocyte Function			Serpina3n	azure4	1	1.98442367601246
B3gnt5-mRNA	1.07	0.598	-0.105	2.24	2.1	0.93	4.72	0.0995	1	lm.nb	Astrocyte Function	NS_MM_NEUROINFLAM_V1.0	B3gnt5	mRNA	0		Astrocyte Function			B3gnt5	azure4	1	1.78929765886288
Slc1a3-mRNA	0.177	0.107	-0.0324	0.386	1.13	0.978	1.31	0.124	1	loglinear	Astrocyte Function, Neurons and Neurotransmission	NS_MM_NEUROINFLAM_V1.0	Slc1a3	mRNA	0		Neurons and Neurotransmission;Astrocyte Function	mmu04724		Slc1a3	azure4	1	1.65420560747664
Sox9-mRNA	0.191	0.124	-0.0519	0.433	1.14	0.965	1.35	0.149	1	loglinear	Astrocyte Function, Wnt	NS_MM_NEUROINFLAM_V1.0	Sox9	mRNA	0		Wnt;Astrocyte Function	mmu04024	Astrocytes	Sox9	azure4	1	1.54032258064516
Psmb8-mRNA	0.333	0.226	-0.11	0.775	1.26	0.927	1.71	0.166	1	lm.nb	Adaptive Immune Response, Angiogenesis, Apoptosis, Astrocyte Function, Cell Cycle, Cytokine Signaling, Growth Factor Signaling, Inflammatory Signaling, Insulin Signaling, Microglia Function, NF-kB, Wnt	NS_MM_NEUROINFLAM_V1.0	Psmb8	mRNA	0		Wnt;NF-kB;Microglia Function;Insulin Signaling;Inflammatory Signaling;Growth Factor Signaling;Cytokine Signaling;Cell Cycle;Astrocyte Function;Apoptosis;Angiogenesis;Adaptive Immune Response			Psmb8	azure4	1	1.47345132743363
Hspb1-mRNA	0.338	0.236	-0.124	0.801	1.26	0.918	1.74	0.177	1	lm.nb	Angiogenesis, Astrocyte Function, Cellular Stress, Growth Factor Signaling	NS_MM_NEUROINFLAM_V1.0	Hspb1	mRNA	0		Growth Factor Signaling;Cellular Stress;Astrocyte Function;Angiogenesis	mmu04010;mmu04370;mmu05146;mmu05169		Hspb1	azure4	1	1.43220338983051
C4a-mRNA	0.193	0.163	-0.126	0.512	1.14	0.916	1.43	0.26	1	lm.nb	Astrocyte Function	NS_MM_NEUROINFLAM_V1.0	C4a	mRNA	0		Astrocyte Function			C4a	azure4	1	1.1840490797546
Cd109-mRNA	0.795	0.755	-0.684	2.27	1.74	0.622	4.84	0.313	1	lm.nb	Astrocyte Function	NS_MM_NEUROINFLAM_V1.0	Cd109	mRNA	0		Astrocyte Function			Cd109	azure4	1	1.05298013245033
Gdpd2-mRNA	-0.403	0.384	-1.15	0.349	0.756	0.449	1.27	0.314	1	lm.nb	Astrocyte Function, Lipid Metabolism	NS_MM_NEUROINFLAM_V1.0	Gdpd2	mRNA	0		Lipid Metabolism;Astrocyte Function		Astrocytes	Gdpd2	azure4	1	-1.04947916666667
Nwd1-mRNA	0.155	0.151	-0.141	0.452	1.11	0.907	1.37	0.324	1	lm.nb	Astrocyte Function	NS_MM_NEUROINFLAM_V1.0	Nwd1	mRNA	0		Astrocyte Function		Astrocytes	Nwd1	azure4	1	1.02649006622517
Tm4sf1-mRNA	0.218	0.236	-0.244	0.68	1.16	0.845	1.6	0.372	1	lm.nb	Astrocyte Function	NS_MM_NEUROINFLAM_V1.0	Tm4sf1	mRNA	0		Astrocyte Function			Tm4sf1	azure4	1	0.923728813559322
Srgn-mRNA	0.432	0.471	-0.491	1.35	1.35	0.712	2.56	0.377	1	lm.nb	Astrocyte Function, Inflammatory Signaling	NS_MM_NEUROINFLAM_V1.0	Srgn	mRNA	0		Inflammatory Signaling;Astrocyte Function			Srgn	azure4	1	0.917197452229299
S100a10-mRNA	0.0686	0.0753	-0.079	0.216	1.05	0.947	1.16	0.38	1	loglinear	Astrocyte Function	NS_MM_NEUROINFLAM_V1.0	S100a10	mRNA	0		Astrocyte Function			S100a10	azure4	1	0.911022576361222
Agt-mRNA	0.223	0.254	-0.274	0.721	1.17	0.827	1.65	0.396	1	lm.nb	Astrocyte Function	NS_MM_NEUROINFLAM_V1.0	Agt	mRNA	0		Astrocyte Function	mmu04924		Agt	azure4	1	0.877952755905512
Fbln5-mRNA	0.227	0.27	-0.302	0.756	1.17	0.811	1.69	0.417	1	lm.nb	Astrocyte Function, Matrix Remodeling	NS_MM_NEUROINFLAM_V1.0	Fbln5	mRNA	0		Matrix Remodeling;Astrocyte Function			Fbln5	azure4	1	0.840740740740741
H2-T23-mRNA	-0.274	0.393	-1.04	0.496	0.827	0.485	1.41	0.499	1	lm.nb	Adaptive Immune Response, Astrocyte Function, Inflammatory Signaling, Innate Immune Response, Matrix Remodeling	NS_MM_NEUROINFLAM_V1.0	H2-T23	mRNA	0		Matrix Remodeling;Innate Immune Response;Inflammatory Signaling;Astrocyte Function;Adaptive Immune Response	mmu04144;mmu04145;mmu04514;mmu04612;mmu04650;mmu04940;mmu05166;mmu05168;mmu05169;mmu05203;mmu05320;mmu05330;mmu05332;mmu05416		H2-T23	azure4	1	-0.697201017811705
Padi2-mRNA	0.16	0.23	-0.291	0.611	1.12	0.817	1.53	0.5	1	lm.nb	Astrocyte Function, Epigenetic Regulation	NS_MM_NEUROINFLAM_V1.0	Padi2	mRNA	0		Epigenetic Regulation;Astrocyte Function			Padi2	azure4	1	0.695652173913043
Ptgs2-mRNA	0.135	0.2	-0.257	0.527	1.1	0.837	1.44	0.513	1	lm.nb	Astrocyte Function, Cellular Stress, Innate Immune Response, Lipid Metabolism, Microglia Function, NF-kB	NS_MM_NEUROINFLAM_V1.0	Ptgs2	mRNA	0		NF-kB;Microglia Function;Lipid Metabolism;Innate Immune Response;Cellular Stress;Astrocyte Function	mmu00590;mmu04064;mmu04370;mmu04668;mmu04723;mmu04726;mmu04913;mmu04921;mmu04923;mmu05140;mmu05200;mmu05206;mmu05222		Ptgs2	azure4	1	0.675
Kcnj10-mRNA	-0.0989	0.147	-0.386	0.189	0.934	0.765	1.14	0.513	1	lm.nb	Astrocyte Function, Neurons and Neurotransmission	NS_MM_NEUROINFLAM_V1.0	Kcnj10	mRNA	0		Neurons and Neurotransmission;Astrocyte Function			Kcnj10	azure4	1	-0.672789115646259
Egfr-mRNA	0.235	0.387	-0.524	0.994	1.18	0.695	1.99	0.555	1	lm.nb	Adaptive Immune Response, Angiogenesis, Astrocyte Function, Cytokine Signaling, Growth Factor Signaling, Insulin Signaling	NS_MM_NEUROINFLAM_V1.0	Egfr	mRNA	0		Insulin Signaling;Growth Factor Signaling;Cytokine Signaling;Astrocyte Function;Angiogenesis;Adaptive Immune Response	mmu04010;mmu04012;mmu04014;mmu04015;mmu04020;mmu04060;mmu04066;mmu04068;mmu04072;mmu04144;mmu04151;mmu04510;mmu04520;mmu04540;mmu04810;mmu04912;mmu04915;mmu04921;mmu05160;mmu05200;mmu05205;mmu05206;mmu05212;mmu05213;mmu05214;mmu05215;mmu05218;mmu05219;mmu05223;mmu05230;mmu05231	Astrocytes	Egfr	azure4	1	0.607235142118863
Cxcl10-mRNA	-0.363	0.918	-2.16	1.44	0.778	0.223	2.71	0.7	1	lm.nb	Astrocyte Function, Cytokine Signaling, Inflammatory Signaling, Innate Immune Response, Microglia Function	NS_MM_NEUROINFLAM_V1.0	Cxcl10	mRNA	0		Microglia Function;Innate Immune Response;Inflammatory Signaling;Cytokine Signaling;Astrocyte Function	mmu04060;mmu04062;mmu04620;mmu04622;mmu04623;mmu04668;mmu05164		Cxcl10	azure4	1	-0.395424836601307
Apoe-mRNA	-0.0266	0.0758	-0.175	0.122	0.982	0.886	1.09	0.732	1	loglinear	Astrocyte Function, Cellular Stress, Lipid Metabolism, Microglia Function, Neurons and Neurotransmission	NS_MM_NEUROINFLAM_V1.0	Apoe	mRNA	0		Neurons and Neurotransmission;Microglia Function;Lipid Metabolism;Cellular Stress;Astrocyte Function	mmu05010		Apoe	azure4	1	-0.350923482849604
S1pr3-mRNA	-0.0597	0.196	-0.444	0.324	0.959	0.735	1.25	0.766	1	lm.nb	Astrocyte Function, Neurons and Neurotransmission	NS_MM_NEUROINFLAM_V1.0	S1pr3	mRNA	0		Neurons and Neurotransmission;Astrocyte Function	mmu04071;mmu04080		S1pr3	azure4	1	-0.304591836734694
Csf1-mRNA	0.0336	0.138	-0.236	0.303	1.02	0.849	1.23	0.811	1	lm.nb	Astrocyte Function, Autophagy, Cytokine Signaling, Growth Factor Signaling, Innate Immune Response, Microglia Function	NS_MM_NEUROINFLAM_V1.0	Csf1	mRNA	0		Microglia Function;Innate Immune Response;Growth Factor Signaling;Cytokine Signaling;Autophagy;Astrocyte Function	mmu04014;mmu04015;mmu04060;mmu04151;mmu04380;mmu04640;mmu04668;mmu05323		Csf1	azure4	1	0.243478260869565
Itga7-mRNA	-0.0764	0.478	-1.01	0.86	0.948	0.496	1.82	0.876	1	lm.nb	Astrocyte Function, Growth Factor Signaling, Matrix Remodeling	NS_MM_NEUROINFLAM_V1.0	Itga7	mRNA	0		Matrix Remodeling;Growth Factor Signaling;Astrocyte Function	mmu04151;mmu04510;mmu04512;mmu04810;mmu05410;mmu05412;mmu05414	Astrocytes	Itga7	azure4	1	-0.159832635983264
Emp1-mRNA	0.102	0.669	-1.21	1.41	1.07	0.432	2.66	0.882	1	lm.nb	Astrocyte Function	NS_MM_NEUROINFLAM_V1.0	Emp1	mRNA	0		Astrocyte Function			Emp1	azure4	1	0.152466367713004
Amigo2-mRNA	-0.0124	0.0919	-0.193	0.168	0.991	0.875	1.12	0.895	1	loglinear	Astrocyte Function	NS_MM_NEUROINFLAM_V1.0	Amigo2	mRNA	0		Astrocyte Function			Amigo2	azure4	1	-0.134929270946681
Tgfa-mRNA	0.00605	0.115	-0.218	0.231	1	0.859	1.17	0.959	1	loglinear	Astrocyte Function, Microglia Function, Neurons and Neurotransmission	NS_MM_NEUROINFLAM_V1.0	Tgfa	mRNA	0		Neurons and Neurotransmission;Microglia Function;Astrocyte Function	mmu04012;mmu05200;mmu05211;mmu05212;mmu05214;mmu05215;mmu05223		Tgfa	azure4	1	0.0526086956521739
Gja1-mRNA	-0.00514	0.117	-0.234	0.223	0.996	0.85	1.17	0.966	1	loglinear	Astrocyte Function, Neurons and Neurotransmission	NS_MM_NEUROINFLAM_V1.0	Gja1	mRNA	0		Neurons and Neurotransmission;Astrocyte Function	mmu04540;mmu05412		Gja1	azure4	1	-0.0439316239316239
Entpd2-mRNA	-0.0202	0.713	-1.42	1.38	0.986	0.374	2.6	0.978	1	lm.nb	Astrocyte Function	NS_MM_NEUROINFLAM_V1.0	Entpd2	mRNA	0		Astrocyte Function	mmu00230	Astrocytes	Entpd2	azure4	1	-0.0283309957924264
Slc6a1-mRNA	-0.00315	0.112	-0.224	0.217	0.998	0.856	1.16	0.978	1	lm.nb	Astrocyte Function, Neurons and Neurotransmission	NS_MM_NEUROINFLAM_V1.0	Slc6a1	mRNA	0		Neurons and Neurotransmission;Astrocyte Function			Slc6a1	azure4	1	-0.028125
