# Supplementary material for: Vascular-associated bacterial burden and neuroinflammatory transcriptional responses observed in models of pneumonic plague
Source: Front Microbiol. 2026 Jun 24;17:1865125. doi: 10.3389/fmicb.2026.1865125 (PMC13341613; doi:10.3389/fmicb.2026.1865125)
Supplement: Supplementary file 1 [file Data_Sheet_1.ZIP › Bp_final 2026-04-14 12-30/results/Gene set analysis/Genes in Astrocyte.Function - DPI2.csv]

Probe Label	Log2 fold change	std error (log2)	Lower confidence limit (log2)	Upper confidence limit (log2)	Linear fold change	Lower confidence limit (linear)	Upper confidence limit (linear)	P-value	BY.p.value	method	Gene.sets	Codeset.Name	Probe.Label	Analyte.Type	Is.Control	Control.Type	Probe.Annotation	KEGG.Pathways	Cell.Type	Official.Gene.Name	volcanocol	volcanopch	tstats.all
Lcn2-mRNA	9.93	0.502	8.94	10.9	972	492	1920	1.58e-10	3.57e-07	lm.nb	Astrocyte Function, Inflammatory Signaling	NS_MM_NEUROINFLAM_V1.0	Lcn2	mRNA	0		Inflammatory Signaling;Astrocyte Function			Lcn2	slateblue1	16	19.7808764940239
Gbp2-mRNA	5.23	0.267	4.71	5.76	37.6	26.2	54.1	1.79e-10	3.57e-07	lm.nb	Astrocyte Function, Inflammatory Signaling	NS_MM_NEUROINFLAM_V1.0	Gbp2	mRNA	0		Inflammatory Signaling;Astrocyte Function			Gbp2	slateblue1	16	19.5880149812734
Fkbp5-mRNA	1.85	0.124	1.61	2.1	3.61	3.05	4.27	4.19e-09	3.71e-06	loglinear	Astrocyte Function	NS_MM_NEUROINFLAM_V1.0	Fkbp5	mRNA	0		Astrocyte Function	mmu04915		Fkbp5	slateblue1	16	14.9193548387097
Psmb8-mRNA	2.78	0.196	2.39	3.16	6.85	5.25	8.94	7.51e-09	4.29e-06	lm.nb	Adaptive Immune Response, Angiogenesis, Apoptosis, Astrocyte Function, Cell Cycle, Cytokine Signaling, Growth Factor Signaling, Inflammatory Signaling, Insulin Signaling, Microglia Function, NF-kB, Wnt	NS_MM_NEUROINFLAM_V1.0	Psmb8	mRNA	0		Wnt;NF-kB;Microglia Function;Insulin Signaling;Inflammatory Signaling;Growth Factor Signaling;Cytokine Signaling;Cell Cycle;Astrocyte Function;Apoptosis;Angiogenesis;Adaptive Immune Response			Psmb8	slateblue1	16	14.1836734693878
Cp-mRNA	2.04	0.156	1.73	2.34	4.11	3.33	5.08	1.8e-08	8e-06	lm.nb	Astrocyte Function	NS_MM_NEUROINFLAM_V1.0	Cp	mRNA	0		Astrocyte Function			Cp	slateblue1	16	13.0769230769231
C4a-mRNA	1.63	0.152	1.33	1.92	3.09	2.51	3.8	1.77e-07	5.06e-05	lm.nb	Astrocyte Function	NS_MM_NEUROINFLAM_V1.0	C4a	mRNA	0		Astrocyte Function			C4a	slateblue1	16	10.7236842105263
Cxcl10-mRNA	6.62	0.741	5.17	8.07	98.6	36	270	1.18e-06	0.000256	lm.nb	Astrocyte Function, Cytokine Signaling, Inflammatory Signaling, Innate Immune Response, Microglia Function	NS_MM_NEUROINFLAM_V1.0	Cxcl10	mRNA	0		Microglia Function;Innate Immune Response;Inflammatory Signaling;Cytokine Signaling;Astrocyte Function	mmu04060;mmu04062;mmu04620;mmu04622;mmu04623;mmu04668;mmu05164		Cxcl10	slateblue1	16	8.93387314439946
Serping1-mRNA	1.72	0.194	1.34	2.1	3.29	2.53	4.29	1.29e-06	0.000258	lm.nb	Astrocyte Function	NS_MM_NEUROINFLAM_V1.0	Serping1	mRNA	0		Astrocyte Function	mmu04610;mmu05133		Serping1	slateblue1	16	8.8659793814433
Osmr-mRNA	2.76	0.326	2.12	3.4	6.77	4.35	10.5	2.1e-06	0.000373	lm.nb	Astrocyte Function, Cytokine Signaling, Growth Factor Signaling	NS_MM_NEUROINFLAM_V1.0	Osmr	mRNA	0		Growth Factor Signaling;Cytokine Signaling;Astrocyte Function	mmu04060;mmu04151;mmu04630		Osmr	slateblue1	16	8.46625766871166
Ccl2-mRNA	7.94	0.958	6.06	9.81	245	66.6	899	2.63e-06	0.00042	lm.nb	Astrocyte Function, Cytokine Signaling, Inflammatory Signaling, Innate Immune Response	NS_MM_NEUROINFLAM_V1.0	Ccl2	mRNA	0		Innate Immune Response;Inflammatory Signaling;Cytokine Signaling;Astrocyte Function	mmu04060;mmu04062;mmu04621;mmu04668;mmu04933;mmu05142;mmu05144;mmu05164;mmu05168;mmu05323	DC	Ccl2	slateblue1	16	8.28810020876827
Serpina3n-mRNA	2.31	0.308	1.7	2.91	4.95	3.26	7.52	7.4e-06	0.000953	lm.nb	Astrocyte Function	NS_MM_NEUROINFLAM_V1.0	Serpina3n	mRNA	0		Astrocyte Function			Serpina3n	slateblue1	16	7.5
Cd14-mRNA	4.52	0.641	3.26	5.78	22.9	9.59	54.8	1.34e-05	0.00162	lm.nb	Apoptosis, Astrocyte Function, Autophagy, Growth Factor Signaling, Innate Immune Response, NF-kB	NS_MM_NEUROINFLAM_V1.0	Cd14	mRNA	0		NF-kB;Innate Immune Response;Growth Factor Signaling;Autophagy;Astrocyte Function;Apoptosis	mmu04010;mmu04064;mmu04145;mmu04620;mmu04640;mmu04810;mmu05132;mmu05133;mmu05134;mmu05146;mmu05152;mmu05202		Cd14	slateblue1	16	7.05148205928237
Aldh1l1-mRNA	0.54	0.0861	0.371	0.709	1.45	1.29	1.63	4.12e-05	0.00402	loglinear	Astrocyte Function	NS_MM_NEUROINFLAM_V1.0	Aldh1l1	mRNA	0		Astrocyte Function		Astrocytes	Aldh1l1	slateblue1	16	6.27177700348432
Grm3-mRNA	-0.48	0.0825	-0.642	-0.318	0.717	0.641	0.802	8.23e-05	0.00609	loglinear	Astrocyte Function, Neurons and Neurotransmission	NS_MM_NEUROINFLAM_V1.0	Grm3	mRNA	0		Neurons and Neurotransmission;Astrocyte Function	mmu04072;mmu04080;mmu04724;mmu05030		Grm3	slateblue1	16	-5.81818181818182
Ptgs2-mRNA	1.09	0.194	0.713	1.47	2.13	1.64	2.78	0.00011	0.00772	lm.nb	Astrocyte Function, Cellular Stress, Innate Immune Response, Lipid Metabolism, Microglia Function, NF-kB	NS_MM_NEUROINFLAM_V1.0	Ptgs2	mRNA	0		NF-kB;Microglia Function;Lipid Metabolism;Innate Immune Response;Cellular Stress;Astrocyte Function	mmu00590;mmu04064;mmu04370;mmu04668;mmu04723;mmu04726;mmu04913;mmu04921;mmu04923;mmu05140;mmu05200;mmu05206;mmu05222		Ptgs2	slateblue1	16	5.61855670103093
Agt-mRNA	1.39	0.249	0.907	1.88	2.63	1.88	3.69	0.000115	0.00789	lm.nb	Astrocyte Function	NS_MM_NEUROINFLAM_V1.0	Agt	mRNA	0		Astrocyte Function	mmu04924		Agt	slateblue1	16	5.58232931726908
Srgn-mRNA	2.27	0.464	1.36	3.18	4.82	2.56	9.06	0.000376	0.0215	lm.nb	Astrocyte Function, Inflammatory Signaling	NS_MM_NEUROINFLAM_V1.0	Srgn	mRNA	0		Inflammatory Signaling;Astrocyte Function			Srgn	slateblue2	16	4.89224137931034
Tgfa-mRNA	-0.548	0.115	-0.772	-0.323	0.684	0.585	0.799	0.000447	0.0232	loglinear	Astrocyte Function, Microglia Function, Neurons and Neurotransmission	NS_MM_NEUROINFLAM_V1.0	Tgfa	mRNA	0		Neurons and Neurotransmission;Microglia Function;Astrocyte Function	mmu04012;mmu05200;mmu05211;mmu05212;mmu05214;mmu05215;mmu05223		Tgfa	slateblue2	16	-4.76521739130435
Padi2-mRNA	-1.07	0.235	-1.53	-0.606	0.478	0.347	0.657	0.000682	0.032	lm.nb	Astrocyte Function, Epigenetic Regulation	NS_MM_NEUROINFLAM_V1.0	Padi2	mRNA	0		Epigenetic Regulation;Astrocyte Function			Padi2	slateblue2	16	-4.5531914893617
Fbln5-mRNA	1.08	0.259	0.57	1.59	2.11	1.48	3	0.00132	0.0526	lm.nb	Astrocyte Function, Matrix Remodeling	NS_MM_NEUROINFLAM_V1.0	Fbln5	mRNA	0		Matrix Remodeling;Astrocyte Function			Fbln5	slateblue3	16	4.16988416988417
Apoe-mRNA	0.313	0.0758	0.165	0.462	1.24	1.12	1.38	0.00139	0.0545	loglinear	Astrocyte Function, Cellular Stress, Lipid Metabolism, Microglia Function, Neurons and Neurotransmission	NS_MM_NEUROINFLAM_V1.0	Apoe	mRNA	0		Neurons and Neurotransmission;Microglia Function;Lipid Metabolism;Cellular Stress;Astrocyte Function	mmu05010		Apoe	slateblue3	16	4.12928759894459
Vim-mRNA	0.876	0.223	0.439	1.31	1.84	1.36	2.48	0.00199	0.0722	lm.nb	Apoptosis, Astrocyte Function	NS_MM_NEUROINFLAM_V1.0	Vim	mRNA	0		Astrocyte Function;Apoptosis	mmu05169;mmu05206		Vim	slateblue3	16	3.92825112107623
Hspb1-mRNA	0.891	0.232	0.435	1.35	1.85	1.35	2.54	0.00238	0.082	lm.nb	Angiogenesis, Astrocyte Function, Cellular Stress, Growth Factor Signaling	NS_MM_NEUROINFLAM_V1.0	Hspb1	mRNA	0		Growth Factor Signaling;Cellular Stress;Astrocyte Function;Angiogenesis	mmu04010;mmu04370;mmu05146;mmu05169		Hspb1	slateblue3	16	3.84051724137931
Slc1a3-mRNA	0.383	0.107	0.174	0.592	1.3	1.13	1.51	0.00369	0.113	loglinear	Astrocyte Function, Neurons and Neurotransmission	NS_MM_NEUROINFLAM_V1.0	Slc1a3	mRNA	0		Neurons and Neurotransmission;Astrocyte Function	mmu04724		Slc1a3	slateblue4	16	3.57943925233645
Kcnj10-mRNA	-0.457	0.148	-0.746	-0.168	0.729	0.596	0.89	0.00926	0.237	lm.nb	Astrocyte Function, Neurons and Neurotransmission	NS_MM_NEUROINFLAM_V1.0	Kcnj10	mRNA	0		Neurons and Neurotransmission;Astrocyte Function			Kcnj10	slateblue4	16	-3.08783783783784
Apc-mRNA	-0.217	0.0782	-0.37	-0.0637	0.86	0.774	0.957	0.0168	0.376	loglinear	Apoptosis, Astrocyte Function, Wnt	NS_MM_NEUROINFLAM_V1.0	Apc	mRNA	0		Wnt;Astrocyte Function;Apoptosis	mmu04310;mmu04390;mmu04550;mmu04810;mmu05166;mmu05200;mmu05206;mmu05210;mmu05213		Apc	slateblue4	16	-2.77493606138107
Slc6a1-mRNA	0.291	0.112	0.0708	0.511	1.22	1.05	1.42	0.0236	0.489	lm.nb	Astrocyte Function, Neurons and Neurotransmission	NS_MM_NEUROINFLAM_V1.0	Slc6a1	mRNA	0		Neurons and Neurotransmission;Astrocyte Function			Slc6a1	slateblue4	16	2.59821428571429
Gdpd2-mRNA	-1.02	0.396	-1.79	-0.243	0.494	0.288	0.845	0.0243	0.495	lm.nb	Astrocyte Function, Lipid Metabolism	NS_MM_NEUROINFLAM_V1.0	Gdpd2	mRNA	0		Lipid Metabolism;Astrocyte Function		Astrocytes	Gdpd2	slateblue4	16	-2.57575757575758
Csf1-mRNA	0.343	0.136	0.0775	0.609	1.27	1.06	1.53	0.0264	0.519	lm.nb	Astrocyte Function, Autophagy, Cytokine Signaling, Growth Factor Signaling, Innate Immune Response, Microglia Function	NS_MM_NEUROINFLAM_V1.0	Csf1	mRNA	0		Microglia Function;Innate Immune Response;Growth Factor Signaling;Cytokine Signaling;Autophagy;Astrocyte Function	mmu04014;mmu04015;mmu04060;mmu04151;mmu04380;mmu04640;mmu04668;mmu05323		Csf1	azure4	1	2.52205882352941
H2-T23-mRNA	0.8	0.372	0.0715	1.53	1.74	1.05	2.88	0.0524	0.878	lm.nb	Adaptive Immune Response, Astrocyte Function, Inflammatory Signaling, Innate Immune Response, Matrix Remodeling	NS_MM_NEUROINFLAM_V1.0	H2-T23	mRNA	0		Matrix Remodeling;Innate Immune Response;Inflammatory Signaling;Astrocyte Function;Adaptive Immune Response	mmu04144;mmu04145;mmu04514;mmu04612;mmu04650;mmu04940;mmu05166;mmu05168;mmu05169;mmu05203;mmu05320;mmu05330;mmu05332;mmu05416		H2-T23	azure4	1	2.1505376344086
Amigo2-mRNA	0.194	0.0919	0.0135	0.374	1.14	1.01	1.3	0.0569	0.931	loglinear	Astrocyte Function	NS_MM_NEUROINFLAM_V1.0	Amigo2	mRNA	0		Astrocyte Function			Amigo2	azure4	1	2.11099020674646
Gja1-mRNA	0.181	0.117	-0.0479	0.409	1.13	0.967	1.33	0.147	1	loglinear	Astrocyte Function, Neurons and Neurotransmission	NS_MM_NEUROINFLAM_V1.0	Gja1	mRNA	0		Neurons and Neurotransmission;Astrocyte Function	mmu04540;mmu05412		Gja1	azure4	1	1.54700854700855
Itga7-mRNA	-0.669	0.484	-1.62	0.279	0.629	0.326	1.21	0.192	1	lm.nb	Astrocyte Function, Growth Factor Signaling, Matrix Remodeling	NS_MM_NEUROINFLAM_V1.0	Itga7	mRNA	0		Matrix Remodeling;Growth Factor Signaling;Astrocyte Function	mmu04151;mmu04510;mmu04512;mmu04810;mmu05410;mmu05412;mmu05414	Astrocytes	Itga7	azure4	1	-1.38223140495868
Nwd1-mRNA	0.171	0.151	-0.125	0.467	1.13	0.917	1.38	0.28	1	lm.nb	Astrocyte Function	NS_MM_NEUROINFLAM_V1.0	Nwd1	mRNA	0		Astrocyte Function		Astrocytes	Nwd1	azure4	1	1.13245033112583
B3gnt5-mRNA	0.635	0.601	-0.543	1.81	1.55	0.686	3.51	0.311	1	lm.nb	Astrocyte Function	NS_MM_NEUROINFLAM_V1.0	B3gnt5	mRNA	0		Astrocyte Function			B3gnt5	azure4	1	1.05657237936772
S100b-mRNA	0.0936	0.11	-0.122	0.309	1.07	0.919	1.24	0.411	1	lm.nb	Astrocyte Function, Growth Factor Signaling, Inflammatory Signaling, Innate Immune Response	NS_MM_NEUROINFLAM_V1.0	S100b	mRNA	0		Innate Immune Response;Inflammatory Signaling;Growth Factor Signaling;Astrocyte Function			S100b	azure4	1	0.850909090909091
Sox9-mRNA	-0.0954	0.124	-0.338	0.147	0.936	0.791	1.11	0.456	1	loglinear	Astrocyte Function, Wnt	NS_MM_NEUROINFLAM_V1.0	Sox9	mRNA	0		Wnt;Astrocyte Function	mmu04024	Astrocytes	Sox9	azure4	1	-0.769354838709677
S1pr3-mRNA	0.142	0.193	-0.235	0.52	1.1	0.849	1.43	0.475	1	lm.nb	Astrocyte Function, Neurons and Neurotransmission	NS_MM_NEUROINFLAM_V1.0	S1pr3	mRNA	0		Neurons and Neurotransmission;Astrocyte Function	mmu04071;mmu04080		S1pr3	azure4	1	0.735751295336788
Entpd2-mRNA	-0.497	0.721	-1.91	0.916	0.708	0.266	1.89	0.504	1	lm.nb	Astrocyte Function	NS_MM_NEUROINFLAM_V1.0	Entpd2	mRNA	0		Astrocyte Function	mmu00230	Astrocytes	Entpd2	azure4	1	-0.689320388349515
Egfr-mRNA	-0.189	0.393	-0.96	0.581	0.877	0.514	1.5	0.639	1	lm.nb	Adaptive Immune Response, Angiogenesis, Astrocyte Function, Cytokine Signaling, Growth Factor Signaling, Insulin Signaling	NS_MM_NEUROINFLAM_V1.0	Egfr	mRNA	0		Insulin Signaling;Growth Factor Signaling;Cytokine Signaling;Astrocyte Function;Angiogenesis;Adaptive Immune Response	mmu04010;mmu04012;mmu04014;mmu04015;mmu04020;mmu04060;mmu04066;mmu04068;mmu04072;mmu04144;mmu04151;mmu04510;mmu04520;mmu04540;mmu04810;mmu04912;mmu04915;mmu04921;mmu05160;mmu05200;mmu05205;mmu05206;mmu05212;mmu05213;mmu05214;mmu05215;mmu05218;mmu05219;mmu05223;mmu05230;mmu05231	Astrocytes	Egfr	azure4	1	-0.480916030534351
Tm4sf1-mRNA	0.113	0.236	-0.35	0.577	1.08	0.784	1.49	0.64	1	lm.nb	Astrocyte Function	NS_MM_NEUROINFLAM_V1.0	Tm4sf1	mRNA	0		Astrocyte Function			Tm4sf1	azure4	1	0.478813559322034
Cd109-mRNA	0.27	0.765	-1.23	1.77	1.21	0.427	3.41	0.73	1	lm.nb	Astrocyte Function	NS_MM_NEUROINFLAM_V1.0	Cd109	mRNA	0		Astrocyte Function			Cd109	azure4	1	0.352941176470588
Emp1-mRNA	-0.148	0.676	-1.47	1.18	0.902	0.36	2.26	0.83	1	lm.nb	Astrocyte Function	NS_MM_NEUROINFLAM_V1.0	Emp1	mRNA	0		Astrocyte Function			Emp1	azure4	1	-0.218934911242604
S100a10-mRNA	-0.0044	0.0753	-0.152	0.143	0.997	0.9	1.1	0.954	1	loglinear	Astrocyte Function	NS_MM_NEUROINFLAM_V1.0	S100a10	mRNA	0		Astrocyte Function			S100a10	azure4	1	-0.0584329349269588
