# Supplementary material for: Vascular-associated bacterial burden and neuroinflammatory transcriptional responses observed in models of pneumonic plague
Source: Front Microbiol. 2026 Jun 24;17:1865125. doi: 10.3389/fmicb.2026.1865125 (PMC13341613; doi:10.3389/fmicb.2026.1865125)
Supplement: Supplementary file 1 [file Data_Sheet_1.ZIP › Bp_final 2026-04-14 12-30/results/Gene set analysis/Genes in Astrocyte.Function - DPI3.csv]

Probe Label	Log2 fold change	std error (log2)	Lower confidence limit (log2)	Upper confidence limit (log2)	Linear fold change	Lower confidence limit (linear)	Upper confidence limit (linear)	P-value	BY.p.value	method	Gene.sets	Codeset.Name	Probe.Label	Analyte.Type	Is.Control	Control.Type	Probe.Annotation	KEGG.Pathways	Cell.Type	Official.Gene.Name	volcanocol	volcanopch	tstats.all
Gbp2-mRNA	6.49	0.266	5.97	7.01	89.9	62.6	129	1.37e-11	2.73e-08	lm.nb	Astrocyte Function, Inflammatory Signaling	NS_MM_NEUROINFLAM_V1.0	Gbp2	mRNA	0		Inflammatory Signaling;Astrocyte Function			Gbp2	slateblue1	16	24.3984962406015
Psmb8-mRNA	4.35	0.191	3.98	4.73	20.4	15.7	26.5	3.09e-11	3.33e-08	lm.nb	Adaptive Immune Response, Angiogenesis, Apoptosis, Astrocyte Function, Cell Cycle, Cytokine Signaling, Growth Factor Signaling, Inflammatory Signaling, Insulin Signaling, Microglia Function, NF-kB, Wnt	NS_MM_NEUROINFLAM_V1.0	Psmb8	mRNA	0		Wnt;NF-kB;Microglia Function;Insulin Signaling;Inflammatory Signaling;Growth Factor Signaling;Cytokine Signaling;Cell Cycle;Astrocyte Function;Apoptosis;Angiogenesis;Adaptive Immune Response			Psmb8	slateblue1	16	22.7748691099476
Cp-mRNA	3.43	0.152	3.14	3.73	10.8	8.79	13.3	3.4e-11	3.33e-08	lm.nb	Astrocyte Function	NS_MM_NEUROINFLAM_V1.0	Cp	mRNA	0		Astrocyte Function			Cp	slateblue1	16	22.5657894736842
Lcn2-mRNA	11.1	0.501	10.1	12.1	2230	1130	4400	4.16e-11	3.33e-08	lm.nb	Astrocyte Function, Inflammatory Signaling	NS_MM_NEUROINFLAM_V1.0	Lcn2	mRNA	0		Inflammatory Signaling;Astrocyte Function			Lcn2	slateblue1	16	22.1556886227545
C4a-mRNA	2.97	0.148	2.68	3.26	7.83	6.4	9.58	1.4e-10	9.31e-08	lm.nb	Astrocyte Function	NS_MM_NEUROINFLAM_V1.0	C4a	mRNA	0		Astrocyte Function			C4a	slateblue1	16	20.0675675675676
Fkbp5-mRNA	2.19	0.124	1.95	2.43	4.56	3.86	5.4	6.07e-10	3.03e-07	loglinear	Astrocyte Function	NS_MM_NEUROINFLAM_V1.0	Fkbp5	mRNA	0		Astrocyte Function	mmu04915		Fkbp5	slateblue1	16	17.6612903225806
Serping1-mRNA	2.83	0.188	2.46	3.2	7.1	5.49	9.16	3.84e-09	1.39e-06	lm.nb	Astrocyte Function	NS_MM_NEUROINFLAM_V1.0	Serping1	mRNA	0		Astrocyte Function	mmu04610;mmu05133		Serping1	slateblue1	16	15.0531914893617
Serpina3n-mRNA	4.42	0.304	3.83	5.02	21.5	14.2	32.4	5.44e-09	1.67e-06	lm.nb	Astrocyte Function	NS_MM_NEUROINFLAM_V1.0	Serpina3n	mRNA	0		Astrocyte Function			Serpina3n	slateblue1	16	14.5394736842105
Osmr-mRNA	4.15	0.32	3.52	4.78	17.8	11.5	27.4	2.02e-08	4.49e-06	lm.nb	Astrocyte Function, Cytokine Signaling, Growth Factor Signaling	NS_MM_NEUROINFLAM_V1.0	Osmr	mRNA	0		Growth Factor Signaling;Cytokine Signaling;Astrocyte Function	mmu04060;mmu04151;mmu04630		Osmr	slateblue1	16	12.96875
Cxcl10-mRNA	9.44	0.739	7.99	10.9	693	254	1890	2.42e-08	4.84e-06	lm.nb	Astrocyte Function, Cytokine Signaling, Inflammatory Signaling, Innate Immune Response, Microglia Function	NS_MM_NEUROINFLAM_V1.0	Cxcl10	mRNA	0		Microglia Function;Innate Immune Response;Inflammatory Signaling;Cytokine Signaling;Astrocyte Function	mmu04060;mmu04062;mmu04620;mmu04622;mmu04623;mmu04668;mmu05164		Cxcl10	slateblue1	16	12.7740189445196
Ccl2-mRNA	10.8	0.957	8.91	12.7	1770	483	6500	9.65e-08	1.48e-05	lm.nb	Astrocyte Function, Cytokine Signaling, Inflammatory Signaling, Innate Immune Response	NS_MM_NEUROINFLAM_V1.0	Ccl2	mRNA	0		Innate Immune Response;Inflammatory Signaling;Cytokine Signaling;Astrocyte Function	mmu04060;mmu04062;mmu04621;mmu04668;mmu04933;mmu05142;mmu05144;mmu05164;mmu05168;mmu05323	DC	Ccl2	slateblue1	16	11.2852664576803
Hspb1-mRNA	2.5	0.227	2.05	2.95	5.66	4.15	7.7	1.27e-07	1.76e-05	lm.nb	Angiogenesis, Astrocyte Function, Cellular Stress, Growth Factor Signaling	NS_MM_NEUROINFLAM_V1.0	Hspb1	mRNA	0		Growth Factor Signaling;Cellular Stress;Astrocyte Function;Angiogenesis	mmu04010;mmu04370;mmu05146;mmu05169		Hspb1	slateblue1	16	11.0132158590308
Cd14-mRNA	6.51	0.637	5.26	7.76	90.9	38.3	216	2.85e-07	3.6e-05	lm.nb	Apoptosis, Astrocyte Function, Autophagy, Growth Factor Signaling, Innate Immune Response, NF-kB	NS_MM_NEUROINFLAM_V1.0	Cd14	mRNA	0		NF-kB;Innate Immune Response;Growth Factor Signaling;Autophagy;Astrocyte Function;Apoptosis	mmu04010;mmu04064;mmu04145;mmu04620;mmu04640;mmu04810;mmu05132;mmu05133;mmu05134;mmu05146;mmu05152;mmu05202		Cd14	slateblue1	16	10.2197802197802
Amigo2-mRNA	0.915	0.0919	0.734	1.09	1.89	1.66	2.14	3.79e-07	4.49e-05	loglinear	Astrocyte Function	NS_MM_NEUROINFLAM_V1.0	Amigo2	mRNA	0		Astrocyte Function			Amigo2	slateblue1	16	9.95647442872688
Ptgs2-mRNA	1.88	0.191	1.5	2.25	3.67	2.83	4.76	4.46e-07	4.81e-05	lm.nb	Astrocyte Function, Cellular Stress, Innate Immune Response, Lipid Metabolism, Microglia Function, NF-kB	NS_MM_NEUROINFLAM_V1.0	Ptgs2	mRNA	0		NF-kB;Microglia Function;Lipid Metabolism;Innate Immune Response;Cellular Stress;Astrocyte Function	mmu00590;mmu04064;mmu04370;mmu04668;mmu04723;mmu04726;mmu04913;mmu04921;mmu04923;mmu05140;mmu05200;mmu05206;mmu05222		Ptgs2	slateblue1	16	9.84293193717278
S1pr3-mRNA	1.63	0.178	1.28	1.98	3.1	2.43	3.95	9.05e-07	8.22e-05	lm.nb	Astrocyte Function, Neurons and Neurotransmission	NS_MM_NEUROINFLAM_V1.0	S1pr3	mRNA	0		Neurons and Neurotransmission;Astrocyte Function	mmu04071;mmu04080		S1pr3	slateblue1	16	9.15730337078652
Csf1-mRNA	1.21	0.132	0.948	1.47	2.31	1.93	2.76	9.38e-07	8.32e-05	lm.nb	Astrocyte Function, Autophagy, Cytokine Signaling, Growth Factor Signaling, Innate Immune Response, Microglia Function	NS_MM_NEUROINFLAM_V1.0	Csf1	mRNA	0		Microglia Function;Innate Immune Response;Growth Factor Signaling;Cytokine Signaling;Autophagy;Astrocyte Function	mmu04014;mmu04015;mmu04060;mmu04151;mmu04380;mmu04640;mmu04668;mmu05323		Csf1	slateblue1	16	9.16666666666667
Srgn-mRNA	3.94	0.463	3.03	4.84	15.3	8.17	28.7	1.99e-06	0.000142	lm.nb	Astrocyte Function, Inflammatory Signaling	NS_MM_NEUROINFLAM_V1.0	Srgn	mRNA	0		Inflammatory Signaling;Astrocyte Function			Srgn	slateblue1	16	8.5097192224622
Tm4sf1-mRNA	1.63	0.229	1.18	2.07	3.08	2.26	4.21	1.25e-05	0.000657	lm.nb	Astrocyte Function	NS_MM_NEUROINFLAM_V1.0	Tm4sf1	mRNA	0		Astrocyte Function			Tm4sf1	slateblue1	16	7.117903930131
Vim-mRNA	1.56	0.222	1.12	1.99	2.94	2.17	3.97	1.43e-05	0.000732	lm.nb	Apoptosis, Astrocyte Function	NS_MM_NEUROINFLAM_V1.0	Vim	mRNA	0		Astrocyte Function;Apoptosis	mmu05169;mmu05206		Vim	slateblue1	16	7.02702702702703
Grm3-mRNA	-0.516	0.0825	-0.678	-0.354	0.699	0.625	0.782	4.23e-05	0.00183	loglinear	Astrocyte Function, Neurons and Neurotransmission	NS_MM_NEUROINFLAM_V1.0	Grm3	mRNA	0		Neurons and Neurotransmission;Astrocyte Function	mmu04072;mmu04080;mmu04724;mmu05030		Grm3	slateblue1	16	-6.25454545454545
Fbln5-mRNA	1.55	0.255	1.05	2.05	2.92	2.06	4.13	5.68e-05	0.00239	lm.nb	Astrocyte Function, Matrix Remodeling	NS_MM_NEUROINFLAM_V1.0	Fbln5	mRNA	0		Matrix Remodeling;Astrocyte Function			Fbln5	slateblue1	16	6.07843137254902
H2-T23-mRNA	2.12	0.359	1.42	2.82	4.35	2.67	7.08	7.29e-05	0.00285	lm.nb	Adaptive Immune Response, Astrocyte Function, Inflammatory Signaling, Innate Immune Response, Matrix Remodeling	NS_MM_NEUROINFLAM_V1.0	H2-T23	mRNA	0		Matrix Remodeling;Innate Immune Response;Inflammatory Signaling;Astrocyte Function;Adaptive Immune Response	mmu04144;mmu04145;mmu04514;mmu04612;mmu04650;mmu04940;mmu05166;mmu05168;mmu05169;mmu05203;mmu05320;mmu05330;mmu05332;mmu05416		H2-T23	slateblue1	16	5.90529247910864
Aldh1l1-mRNA	0.492	0.0861	0.323	0.66	1.41	1.25	1.58	9.78e-05	0.00366	loglinear	Astrocyte Function	NS_MM_NEUROINFLAM_V1.0	Aldh1l1	mRNA	0		Astrocyte Function		Astrocytes	Aldh1l1	slateblue1	16	5.71428571428571
Agt-mRNA	1.08	0.25	0.593	1.57	2.12	1.51	2.97	0.000973	0.0252	lm.nb	Astrocyte Function	NS_MM_NEUROINFLAM_V1.0	Agt	mRNA	0		Astrocyte Function	mmu04924		Agt	slateblue2	16	4.32
Slc1a3-mRNA	0.456	0.107	0.247	0.665	1.37	1.19	1.59	0.00108	0.0276	loglinear	Astrocyte Function, Neurons and Neurotransmission	NS_MM_NEUROINFLAM_V1.0	Slc1a3	mRNA	0		Neurons and Neurotransmission;Astrocyte Function	mmu04724		Slc1a3	slateblue2	16	4.26168224299065
S100b-mRNA	-0.386	0.111	-0.604	-0.168	0.765	0.658	0.89	0.00464	0.0956	lm.nb	Astrocyte Function, Growth Factor Signaling, Inflammatory Signaling, Innate Immune Response	NS_MM_NEUROINFLAM_V1.0	S100b	mRNA	0		Innate Immune Response;Inflammatory Signaling;Growth Factor Signaling;Astrocyte Function			S100b	slateblue3	16	-3.47747747747748
Emp1-mRNA	2.09	0.643	0.834	3.35	4.27	1.78	10.2	0.00685	0.132	lm.nb	Astrocyte Function	NS_MM_NEUROINFLAM_V1.0	Emp1	mRNA	0		Astrocyte Function			Emp1	slateblue4	16	3.25038880248834
Padi2-mRNA	-0.661	0.233	-1.12	-0.204	0.632	0.461	0.868	0.015	0.251	lm.nb	Astrocyte Function, Epigenetic Regulation	NS_MM_NEUROINFLAM_V1.0	Padi2	mRNA	0		Epigenetic Regulation;Astrocyte Function			Padi2	slateblue4	16	-2.83690987124464
S100a10-mRNA	0.208	0.0753	0.0606	0.356	1.16	1.04	1.28	0.0171	0.281	loglinear	Astrocyte Function	NS_MM_NEUROINFLAM_V1.0	S100a10	mRNA	0		Astrocyte Function			S100a10	slateblue4	16	2.76228419654714
Entpd2-mRNA	-1.92	0.768	-3.43	-0.418	0.264	0.093	0.749	0.0277	0.415	lm.nb	Astrocyte Function	NS_MM_NEUROINFLAM_V1.0	Entpd2	mRNA	0		Astrocyte Function	mmu00230	Astrocytes	Entpd2	slateblue4	16	-2.5
Cd109-mRNA	1.65	0.744	0.195	3.11	3.15	1.15	8.65	0.0462	0.611	lm.nb	Astrocyte Function	NS_MM_NEUROINFLAM_V1.0	Cd109	mRNA	0		Astrocyte Function			Cd109	azure4	1	2.21774193548387
Tgfa-mRNA	-0.252	0.115	-0.477	-0.0279	0.839	0.718	0.981	0.0478	0.626	loglinear	Astrocyte Function, Microglia Function, Neurons and Neurotransmission	NS_MM_NEUROINFLAM_V1.0	Tgfa	mRNA	0		Neurons and Neurotransmission;Microglia Function;Astrocyte Function	mmu04012;mmu05200;mmu05211;mmu05212;mmu05214;mmu05215;mmu05223		Tgfa	azure4	1	-2.19130434782609
Gja1-mRNA	0.241	0.117	0.0125	0.47	1.18	1.01	1.38	0.061	0.763	loglinear	Astrocyte Function, Neurons and Neurotransmission	NS_MM_NEUROINFLAM_V1.0	Gja1	mRNA	0		Neurons and Neurotransmission;Astrocyte Function	mmu04540;mmu05412		Gja1	azure4	1	2.05982905982906
Apc-mRNA	-0.127	0.0782	-0.28	0.0262	0.916	0.823	1.02	0.13	1	loglinear	Apoptosis, Astrocyte Function, Wnt	NS_MM_NEUROINFLAM_V1.0	Apc	mRNA	0		Wnt;Astrocyte Function;Apoptosis	mmu04310;mmu04390;mmu04550;mmu04810;mmu05166;mmu05200;mmu05206;mmu05210;mmu05213		Apc	azure4	1	-1.62404092071611
Kcnj10-mRNA	-0.239	0.147	-0.527	0.0495	0.848	0.694	1.03	0.131	1	lm.nb	Astrocyte Function, Neurons and Neurotransmission	NS_MM_NEUROINFLAM_V1.0	Kcnj10	mRNA	0		Neurons and Neurotransmission;Astrocyte Function			Kcnj10	azure4	1	-1.62585034013605
Slc6a1-mRNA	0.119	0.112	-0.102	0.339	1.09	0.932	1.26	0.312	1	lm.nb	Astrocyte Function, Neurons and Neurotransmission	NS_MM_NEUROINFLAM_V1.0	Slc6a1	mRNA	0		Neurons and Neurotransmission;Astrocyte Function			Slc6a1	azure4	1	1.0625
Egfr-mRNA	0.387	0.385	-0.369	1.14	1.31	0.775	2.21	0.335	1	lm.nb	Adaptive Immune Response, Angiogenesis, Astrocyte Function, Cytokine Signaling, Growth Factor Signaling, Insulin Signaling	NS_MM_NEUROINFLAM_V1.0	Egfr	mRNA	0		Insulin Signaling;Growth Factor Signaling;Cytokine Signaling;Astrocyte Function;Angiogenesis;Adaptive Immune Response	mmu04010;mmu04012;mmu04014;mmu04015;mmu04020;mmu04060;mmu04066;mmu04068;mmu04072;mmu04144;mmu04151;mmu04510;mmu04520;mmu04540;mmu04810;mmu04912;mmu04915;mmu04921;mmu05160;mmu05200;mmu05205;mmu05206;mmu05212;mmu05213;mmu05214;mmu05215;mmu05218;mmu05219;mmu05223;mmu05230;mmu05231	Astrocytes	Egfr	azure4	1	1.00519480519481
B3gnt5-mRNA	0.522	0.602	-0.658	1.7	1.44	0.634	3.25	0.403	1	lm.nb	Astrocyte Function	NS_MM_NEUROINFLAM_V1.0	B3gnt5	mRNA	0		Astrocyte Function			B3gnt5	azure4	1	0.867109634551495
Itga7-mRNA	-0.278	0.48	-1.22	0.662	0.825	0.43	1.58	0.573	1	lm.nb	Astrocyte Function, Growth Factor Signaling, Matrix Remodeling	NS_MM_NEUROINFLAM_V1.0	Itga7	mRNA	0		Matrix Remodeling;Growth Factor Signaling;Astrocyte Function	mmu04151;mmu04510;mmu04512;mmu04810;mmu05410;mmu05412;mmu05414	Astrocytes	Itga7	azure4	1	-0.579166666666667
Sox9-mRNA	-0.0469	0.124	-0.29	0.196	0.968	0.818	1.15	0.711	1	loglinear	Astrocyte Function, Wnt	NS_MM_NEUROINFLAM_V1.0	Sox9	mRNA	0		Wnt;Astrocyte Function	mmu04024	Astrocytes	Sox9	azure4	1	-0.378225806451613
Gdpd2-mRNA	-0.126	0.379	-0.869	0.618	0.917	0.547	1.53	0.746	1	lm.nb	Astrocyte Function, Lipid Metabolism	NS_MM_NEUROINFLAM_V1.0	Gdpd2	mRNA	0		Lipid Metabolism;Astrocyte Function		Astrocytes	Gdpd2	azure4	1	-0.33245382585752
Nwd1-mRNA	0.0157	0.152	-0.282	0.313	1.01	0.823	1.24	0.919	1	lm.nb	Astrocyte Function	NS_MM_NEUROINFLAM_V1.0	Nwd1	mRNA	0		Astrocyte Function		Astrocytes	Nwd1	azure4	1	0.103289473684211
Apoe-mRNA	0.00692	0.0758	-0.142	0.155	1	0.907	1.11	0.929	1	loglinear	Astrocyte Function, Cellular Stress, Lipid Metabolism, Microglia Function, Neurons and Neurotransmission	NS_MM_NEUROINFLAM_V1.0	Apoe	mRNA	0		Neurons and Neurotransmission;Microglia Function;Lipid Metabolism;Cellular Stress;Astrocyte Function	mmu05010		Apoe	azure4	1	0.0912928759894459
