# Supplementary material for: Vascular-associated bacterial burden and neuroinflammatory transcriptional responses observed in models of pneumonic plague
Source: Front Microbiol. 2026 Jun 24;17:1865125. doi: 10.3389/fmicb.2026.1865125 (PMC13341613; doi:10.3389/fmicb.2026.1865125)
Supplement: Supplementary file 1 [file Data_Sheet_1.ZIP › Bp_final 2026-04-14 12-30/results/Gene set analysis/Genes in Autophagy - DPI1.csv]

Probe Label	Log2 fold change	std error (log2)	Lower confidence limit (log2)	Upper confidence limit (log2)	Linear fold change	Lower confidence limit (linear)	Upper confidence limit (linear)	P-value	BY.p.value	method	Gene.sets	Codeset.Name	Probe.Label	Analyte.Type	Is.Control	Control.Type	Probe.Annotation	KEGG.Pathways	Cell.Type	Official.Gene.Name	volcanocol	volcanopch	tstats.all
Ralb-mRNA	0.207	0.047	0.115	0.299	1.15	1.08	1.23	0.000866	0.314	loglinear	Autophagy, Growth Factor Signaling	NS_MM_NEUROINFLAM_V1.0	Ralb	mRNA	0		Growth Factor Signaling;Autophagy	mmu04014;mmu04015;mmu04072;mmu05200;mmu05212		Ralb	slateblue4	16	4.40425531914894
Clic4-mRNA	0.499	0.117	0.271	0.728	1.41	1.21	1.66	0.00106	0.335	lm.nb	Autophagy, Microglia Function	NS_MM_NEUROINFLAM_V1.0	Clic4	mRNA	0		Microglia Function;Autophagy			Clic4	slateblue4	16	4.26495726495726
Cd14-mRNA	2.57	0.657	1.28	3.85	5.92	2.43	14.5	0.00208	0.437	lm.nb	Apoptosis, Astrocyte Function, Autophagy, Growth Factor Signaling, Innate Immune Response, NF-kB	NS_MM_NEUROINFLAM_V1.0	Cd14	mRNA	0		NF-kB;Innate Immune Response;Growth Factor Signaling;Autophagy;Astrocyte Function;Apoptosis	mmu04010;mmu04064;mmu04145;mmu04620;mmu04640;mmu04810;mmu05132;mmu05133;mmu05134;mmu05146;mmu05152;mmu05202		Cd14	slateblue4	16	3.9117199391172
Calr-mRNA	-0.485	0.129	-0.739	-0.231	0.715	0.599	0.852	0.0028	0.509	lm.nb	Adaptive Immune Response, Autophagy, Neurons and Neurotransmission	NS_MM_NEUROINFLAM_V1.0	Calr	mRNA	0		Neurons and Neurotransmission;Autophagy;Adaptive Immune Response	mmu04141;mmu04145;mmu04612;mmu05142;mmu05166		Calr	azure4	1	-3.75968992248062
Optn-mRNA	0.299	0.0828	0.137	0.461	1.23	1.1	1.38	0.00357	0.558	loglinear	Autophagy, Cell Cycle, Microglia Function	NS_MM_NEUROINFLAM_V1.0	Optn	mRNA	0		Microglia Function;Cell Cycle;Autophagy			Optn	azure4	1	3.61111111111111
Atg9a-mRNA	-0.287	0.08	-0.444	-0.13	0.82	0.735	0.914	0.00374	0.558	loglinear	Autophagy, Cellular Stress	NS_MM_NEUROINFLAM_V1.0	Atg9a	mRNA	0		Cellular Stress;Autophagy			Atg9a	azure4	1	-3.5875
Pex14-mRNA	-0.235	0.0665	-0.365	-0.104	0.85	0.776	0.93	0.00413	0.569	loglinear	Autophagy	NS_MM_NEUROINFLAM_V1.0	Pex14	mRNA	0		Autophagy			Pex14	azure4	1	-3.53383458646617
Fcgr2b-mRNA	0.79	0.259	0.284	1.3	1.73	1.22	2.46	0.00996	0.861	lm.nb	Adaptive Immune Response, Autophagy	NS_MM_NEUROINFLAM_V1.0	Fcgr2b	mRNA	0		Autophagy;Adaptive Immune Response	mmu04145;mmu04380;mmu04662;mmu04666;mmu05150;mmu05152;mmu05162		Fcgr2b	azure4	1	3.05019305019305
Bcl2l1-mRNA	0.173	0.0572	0.0603	0.285	1.13	1.04	1.22	0.0108	0.861	loglinear	Apoptosis, Autophagy, Cytokine Signaling, Growth Factor Signaling, Innate Immune Response, NF-kB	NS_MM_NEUROINFLAM_V1.0	Bcl2l1	mRNA	0		NF-kB;Innate Immune Response;Growth Factor Signaling;Cytokine Signaling;Autophagy;Apoptosis	mmu04014;mmu04064;mmu04151;mmu04210;mmu04630;mmu05014;mmu05145;mmu05166;mmu05200;mmu05202;mmu05212;mmu05220;mmu05222		Bcl2l1	azure4	1	3.02447552447552
Bnip3-mRNA	0.118	0.0396	0.0406	0.196	1.09	1.03	1.15	0.0114	0.868	loglinear	Apoptosis, Autophagy, Cellular Stress, Microglia Function	NS_MM_NEUROINFLAM_V1.0	Bnip3	mRNA	0		Microglia Function;Cellular Stress;Autophagy;Apoptosis	mmu04068;mmu05134		Bnip3	azure4	1	2.97979797979798
Vps4a-mRNA	0.123	0.0417	0.0416	0.205	1.09	1.03	1.15	0.012	0.868	loglinear	Autophagy, Neurons and Neurotransmission	NS_MM_NEUROINFLAM_V1.0	Vps4a	mRNA	0		Neurons and Neurotransmission;Autophagy	mmu04144		Vps4a	azure4	1	2.94964028776978
Hif1a-mRNA	0.21	0.0727	0.0677	0.353	1.16	1.05	1.28	0.0136	0.934	loglinear	Autophagy, Cellular Stress, Microglia Function, Notch	NS_MM_NEUROINFLAM_V1.0	Hif1a	mRNA	0		Notch;Microglia Function;Cellular Stress;Autophagy	mmu04066;mmu04150;mmu04919;mmu05200;mmu05205;mmu05211;mmu05230;mmu05231		Hif1a	azure4	1	2.88858321870701
Cd47-mRNA	-0.156	0.0561	-0.266	-0.046	0.898	0.832	0.969	0.0167	1	loglinear	Autophagy, Matrix Remodeling	NS_MM_NEUROINFLAM_V1.0	Cd47	mRNA	0		Matrix Remodeling;Autophagy	mmu04512		Cd47	azure4	1	-2.7807486631016
Rhoa-mRNA	0.267	0.102	0.068	0.467	1.2	1.05	1.38	0.022	1	loglinear	Angiogenesis, Autophagy, Growth Factor Signaling, Wnt	NS_MM_NEUROINFLAM_V1.0	Rhoa	mRNA	0		Wnt;Growth Factor Signaling;Autophagy;Angiogenesis	mmu04014;mmu04015;mmu04022;mmu04024;mmu04062;mmu04071;mmu04072;mmu04144;mmu04270;mmu04310;mmu04350;mmu04360;mmu04510;mmu04520;mmu04530;mmu04611;mmu04660;mmu04670;mmu04722;mmu04810;mmu04921;mmu05100;mmu05133;mmu05152;mmu05200;mmu05203;mmu05205;mmu05206;mmu05210		Rhoa	azure4	1	2.61764705882353
Rab7-mRNA	0.0707	0.0271	0.0176	0.124	1.05	1.01	1.09	0.0229	1	loglinear	Adaptive Immune Response, Autophagy	NS_MM_NEUROINFLAM_V1.0	Rab7	mRNA	0		Autophagy;Adaptive Immune Response	mmu04144;mmu04145;mmu05132;mmu05146;mmu05152		Rab7	azure4	1	2.60885608856089
Pik3r2-mRNA	-0.099	0.0389	-0.175	-0.0229	0.934	0.886	0.984	0.0256	1	loglinear	Adaptive Immune Response, Angiogenesis, Apoptosis, Autophagy, Cytokine Signaling, Growth Factor Signaling, Innate Immune Response, Insulin Signaling	NS_MM_NEUROINFLAM_V1.0	Pik3r2	mRNA	0		Insulin Signaling;Innate Immune Response;Growth Factor Signaling;Cytokine Signaling;Autophagy;Apoptosis;Angiogenesis;Adaptive Immune Response	mmu04012;mmu04014;mmu04015;mmu04022;mmu04024;mmu04062;mmu04066;mmu04068;mmu04070;mmu04071;mmu04072;mmu04150;mmu04151;mmu04152;mmu04210;mmu04211;mmu04213;mmu04261;mmu04370;mmu04380;mmu04510;mmu04550;mmu04611;mmu04620;mmu04630;mmu04650;mmu04660;mmu04662;mmu04664;mmu04666;mmu04668;mmu04670;mmu04722;mmu04725;mmu04750;mmu04810;mmu04910;mmu04914;mmu04915;mmu04917;mmu04919;mmu04921;mmu04923;mmu04930;mmu…		Pik3r2	azure4	1	-2.54498714652956
Map1lc3a-mRNA	0.212	0.0991	0.018	0.407	1.16	1.01	1.33	0.0534	1	loglinear	Autophagy, Cellular Stress	NS_MM_NEUROINFLAM_V1.0	Map1lc3a	mRNA	0		Cellular Stress;Autophagy			Map1lc3a	azure4	1	2.13925327951564
Anxa1-mRNA	0.75	0.368	0.0283	1.47	1.68	1.02	2.77	0.0643	1	lm.nb	Autophagy	NS_MM_NEUROINFLAM_V1.0	Anxa1	mRNA	0		Autophagy			Anxa1	azure4	1	2.03804347826087
Tgm2-mRNA	0.459	0.234	0.000621	0.918	1.38	1	1.89	0.0733	1	lm.nb	Autophagy, Microglia Function	NS_MM_NEUROINFLAM_V1.0	Tgm2	mRNA	0		Microglia Function;Autophagy	mmu05016		Tgm2	azure4	1	1.96153846153846
Msn-mRNA	0.732	0.38	-0.0126	1.48	1.66	0.991	2.78	0.078	1	lm.nb	Autophagy	NS_MM_NEUROINFLAM_V1.0	Msn	mRNA	0		Autophagy	mmu04670;mmu04810;mmu05162;mmu05205		Msn	azure4	1	1.92631578947368
Ambra1-mRNA	-0.158	0.0832	-0.321	0.00507	0.896	0.8	1	0.0818	1	loglinear	Autophagy, Cellular Stress	NS_MM_NEUROINFLAM_V1.0	Ambra1	mRNA	0		Cellular Stress;Autophagy			Ambra1	azure4	1	-1.89903846153846
Cnn2-mRNA	0.42	0.228	-0.0265	0.867	1.34	0.982	1.82	0.09	1	lm.nb	Autophagy	NS_MM_NEUROINFLAM_V1.0	Cnn2	mRNA	0		Autophagy			Cnn2	azure4	1	1.84210526315789
Prkcq-mRNA	-0.324	0.19	-0.697	0.0493	0.799	0.617	1.03	0.115	1	lm.nb	Adaptive Immune Response, Apoptosis, Autophagy, NF-kB, Oligodendrocyte Function	NS_MM_NEUROINFLAM_V1.0	Prkcq	mRNA	0		Oligodendrocyte Function;NF-kB;Autophagy;Apoptosis;Adaptive Immune Response	mmu04064;mmu04270;mmu04530;mmu04660;mmu04750;mmu04920;mmu04931;mmu05162	Oligodendrocytes	Prkcq	azure4	1	-1.70526315789474
Pik3r1-mRNA	0.15	0.0891	-0.0245	0.325	1.11	0.983	1.25	0.118	1	loglinear	Adaptive Immune Response, Angiogenesis, Apoptosis, Autophagy, Carbohydrate Metabolism, Cytokine Signaling, Growth Factor Signaling, Innate Immune Response, Insulin Signaling, Lipid Metabolism	NS_MM_NEUROINFLAM_V1.0	Pik3r1	mRNA	0		Lipid Metabolism;Insulin Signaling;Innate Immune Response;Growth Factor Signaling;Cytokine Signaling;Carbohydrate Metabolism;Autophagy;Apoptosis;Angiogenesis;Adaptive Immune Response	mmu04012;mmu04014;mmu04015;mmu04022;mmu04024;mmu04062;mmu04066;mmu04068;mmu04070;mmu04071;mmu04072;mmu04150;mmu04151;mmu04152;mmu04210;mmu04211;mmu04213;mmu04261;mmu04370;mmu04380;mmu04510;mmu04550;mmu04611;mmu04620;mmu04630;mmu04650;mmu04660;mmu04662;mmu04664;mmu04666;mmu04668;mmu04670;mmu04722;mmu04725;mmu04750;mmu04810;mmu04910;mmu04914;mmu04915;mmu04917;mmu04919;mmu04921;mmu04923;mmu04930;mmu…		Pik3r1	azure4	1	1.68350168350168
Sqstm1-mRNA	0.0426	0.0261	-0.00855	0.0937	1.03	0.994	1.07	0.129	1	loglinear	Autophagy, Cytokine Signaling, Growth Factor Signaling	NS_MM_NEUROINFLAM_V1.0	Sqstm1	mRNA	0		Growth Factor Signaling;Cytokine Signaling;Autophagy	mmu04380		Sqstm1	azure4	1	1.63218390804598
Lamp2-mRNA	-0.106	0.0688	-0.241	0.0286	0.929	0.846	1.02	0.148	1	loglinear	Autophagy	NS_MM_NEUROINFLAM_V1.0	Lamp2	mRNA	0		Autophagy	mmu04142;mmu04145;mmu05152		Lamp2	azure4	1	-1.5406976744186
Dapk1-mRNA	-0.138	0.0918	-0.318	0.0416	0.909	0.802	1.03	0.158	1	loglinear	Apoptosis, Autophagy	NS_MM_NEUROINFLAM_V1.0	Dapk1	mRNA	0		Autophagy;Apoptosis	mmu05200;mmu05219		Dapk1	azure4	1	-1.50326797385621
Mfge8-mRNA	-0.184	0.123	-0.425	0.0563	0.88	0.745	1.04	0.159	1	loglinear	Autophagy	NS_MM_NEUROINFLAM_V1.0	Mfge8	mRNA	0		Autophagy			Mfge8	azure4	1	-1.49593495934959
Pik3cd-mRNA	-0.24	0.173	-0.579	0.0982	0.846	0.669	1.07	0.189	1	lm.nb	Adaptive Immune Response, Apoptosis, Autophagy, Cytokine Signaling, Growth Factor Signaling, Innate Immune Response	NS_MM_NEUROINFLAM_V1.0	Pik3cd	mRNA	0		Innate Immune Response;Growth Factor Signaling;Cytokine Signaling;Autophagy;Apoptosis;Adaptive Immune Response				azure4	1	-1.38728323699422
Rac1-mRNA	0.064	0.0461	-0.0264	0.154	1.05	0.982	1.11	0.19	1	loglinear	Adaptive Immune Response, Angiogenesis, Autophagy, Growth Factor Signaling, Innate Immune Response, Neurons and Neurotransmission, Wnt	NS_MM_NEUROINFLAM_V1.0	Rac1	mRNA	0		Wnt;Neurons and Neurotransmission;Innate Immune Response;Growth Factor Signaling;Autophagy;Angiogenesis;Adaptive Immune Response	mmu04010;mmu04014;mmu04015;mmu04024;mmu04062;mmu04071;mmu04145;mmu04151;mmu04310;mmu04360;mmu04370;mmu04380;mmu04510;mmu04520;mmu04620;mmu04650;mmu04662;mmu04664;mmu04666;mmu04670;mmu04722;mmu04810;mmu04932;mmu04933;mmu05014;mmu05100;mmu05132;mmu05200;mmu05203;mmu05205;mmu05210;mmu05211;mmu05212;mmu05231;mmu05416		Rac1	azure4	1	1.3882863340564
Mertk-mRNA	0.285	0.22	-0.147	0.717	1.22	0.903	1.64	0.22	1	lm.nb	Autophagy, Microglia Function	NS_MM_NEUROINFLAM_V1.0	Mertk	mRNA	0		Microglia Function;Autophagy			Mertk	azure4	1	1.29545454545455
Rb1cc1-mRNA	-0.11	0.0917	-0.29	0.0699	0.927	0.818	1.05	0.254	1	loglinear	Autophagy, Cellular Stress	NS_MM_NEUROINFLAM_V1.0	Rb1cc1	mRNA	0		Cellular Stress;Autophagy	mmu04211		Rb1cc1	azure4	1	-1.19956379498364
Iqsec1-mRNA	-0.0784	0.0689	-0.213	0.0566	0.947	0.862	1.04	0.277	1	loglinear	Autophagy	NS_MM_NEUROINFLAM_V1.0	Iqsec1	mRNA	0		Autophagy	mmu04144		Iqsec1	azure4	1	-1.13788098693759
Hmgb1-mRNA	0.0624	0.056	-0.0473	0.172	1.04	0.968	1.13	0.286	1	loglinear	Apoptosis, Autophagy, Inflammatory Signaling, Innate Immune Response	NS_MM_NEUROINFLAM_V1.0	Hmgb1	mRNA	0		Innate Immune Response;Inflammatory Signaling;Autophagy;Apoptosis	mmu03410		Hmgb1	azure4	1	1.11428571428571
Axl-mRNA	0.221	0.201	-0.172	0.615	1.17	0.887	1.53	0.292	1	lm.nb	Angiogenesis, Autophagy, Microglia Function	NS_MM_NEUROINFLAM_V1.0	Axl	mRNA	0		Microglia Function;Autophagy;Angiogenesis			Axl	azure4	1	1.09950248756219
Prkacb-mRNA	0.0484	0.0442	-0.0382	0.135	1.03	0.974	1.1	0.295	1	loglinear	Adaptive Immune Response, Angiogenesis, Apoptosis, Autophagy, Growth Factor Signaling, Lipid Metabolism, Neurons and Neurotransmission, Wnt	NS_MM_NEUROINFLAM_V1.0	Prkacb	mRNA	0		Wnt;Neurons and Neurotransmission;Lipid Metabolism;Growth Factor Signaling;Autophagy;Apoptosis;Angiogenesis;Adaptive Immune Response	mmu04010;mmu04014;mmu04020;mmu04024;mmu04062;mmu04114;mmu04210;mmu04211;mmu04213;mmu04261;mmu04270;mmu04310;mmu04540;mmu04611;mmu04713;mmu04720;mmu04723;mmu04724;mmu04725;mmu04726;mmu04728;mmu04750;mmu04910;mmu04911;mmu04912;mmu04913;mmu04914;mmu04915;mmu04916;mmu04919;mmu04921;mmu04922;mmu04923;mmu04924;mmu04925;mmu05012;mmu05020;mmu05030;mmu05031;mmu05146;mmu05166;mmu05169;mmu05200;mmu05203;mmu…		Prkacb	azure4	1	1.09502262443439
Pik3cb-mRNA	-0.0707	0.0676	-0.203	0.0618	0.952	0.869	1.04	0.316	1	loglinear	Adaptive Immune Response, Angiogenesis, Apoptosis, Autophagy, Carbohydrate Metabolism, Cytokine Signaling, Growth Factor Signaling, Innate Immune Response, Insulin Signaling, Lipid Metabolism	NS_MM_NEUROINFLAM_V1.0	Pik3cb	mRNA	0		Lipid Metabolism;Insulin Signaling;Innate Immune Response;Growth Factor Signaling;Cytokine Signaling;Carbohydrate Metabolism;Autophagy;Apoptosis;Angiogenesis;Adaptive Immune Response	mmu00562;mmu04012;mmu04014;mmu04015;mmu04022;mmu04024;mmu04062;mmu04066;mmu04068;mmu04070;mmu04071;mmu04072;mmu04150;mmu04151;mmu04152;mmu04210;mmu04211;mmu04213;mmu04261;mmu04370;mmu04380;mmu04510;mmu04550;mmu04611;mmu04620;mmu04630;mmu04650;mmu04660;mmu04662;mmu04664;mmu04666;mmu04668;mmu04670;mmu04722;mmu04725;mmu04750;mmu04810;mmu04910;mmu04914;mmu04915;mmu04917;mmu04919;mmu04921;mmu04923;mmu…		Pik3cb	azure4	1	-1.04585798816568
Syk-mRNA	-0.447	0.429	-1.29	0.393	0.733	0.41	1.31	0.317	1	lm.nb	Adaptive Immune Response, Autophagy, Cytokine Signaling, Growth Factor Signaling, Innate Immune Response, NF-kB	NS_MM_NEUROINFLAM_V1.0	Syk	mRNA	0		NF-kB;Innate Immune Response;Growth Factor Signaling;Cytokine Signaling;Autophagy;Adaptive Immune Response	mmu04064;mmu04072;mmu04151;mmu04380;mmu04611;mmu04650;mmu04662;mmu04664;mmu04666;mmu05152;mmu05169;mmu05203		Syk	azure4	1	-1.04195804195804
Map2k1-mRNA	0.037	0.0377	-0.037	0.111	1.03	0.975	1.08	0.346	1	loglinear	Adaptive Immune Response, Angiogenesis, Autophagy, Cytokine Signaling, Growth Factor Signaling, Innate Immune Response, Insulin Signaling, Microglia Function	NS_MM_NEUROINFLAM_V1.0	Map2k1	mRNA	0		Microglia Function;Insulin Signaling;Innate Immune Response;Growth Factor Signaling;Cytokine Signaling;Autophagy;Angiogenesis;Adaptive Immune Response	mmu04010;mmu04012;mmu04014;mmu04015;mmu04022;mmu04024;mmu04062;mmu04066;mmu04068;mmu04071;mmu04072;mmu04114;mmu04151;mmu04270;mmu04370;mmu04380;mmu04510;mmu04540;mmu04550;mmu04620;mmu04650;mmu04660;mmu04662;mmu04664;mmu04666;mmu04668;mmu04720;mmu04722;mmu04725;mmu04726;mmu04730;mmu04810;mmu04910;mmu04912;mmu04914;mmu04915;mmu04916;mmu04917;mmu04919;mmu04921;mmu05020;mmu05034;mmu05161;mmu05164;mmu…		Map2k1	azure4	1	0.981432360742706
Pros1-mRNA	0.141	0.144	-0.141	0.422	1.1	0.907	1.34	0.347	1	loglinear	Autophagy	NS_MM_NEUROINFLAM_V1.0	Pros1	mRNA	0		Autophagy	mmu04610		Pros1	azure4	1	0.979166666666667
Ulk1-mRNA	0.0827	0.0847	-0.0833	0.249	1.06	0.944	1.19	0.348	1	loglinear	Autophagy, Cellular Stress	NS_MM_NEUROINFLAM_V1.0	Ulk1	mRNA	0		Cellular Stress;Autophagy	mmu04140;mmu04150;mmu04152;mmu04211		Ulk1	azure4	1	0.976387249114522
Mapk10-mRNA	-0.04	0.0439	-0.126	0.0461	0.973	0.916	1.03	0.381	1	loglinear	Adaptive Immune Response, Apoptosis, Autophagy, Cellular Stress, Growth Factor Signaling, Innate Immune Response, Wnt	NS_MM_NEUROINFLAM_V1.0	Mapk10	mRNA	0		Wnt;Innate Immune Response;Growth Factor Signaling;Cellular Stress;Autophagy;Apoptosis;Adaptive Immune Response	mmu04010;mmu04012;mmu04014;mmu04024;mmu04068;mmu04071;mmu04141;mmu04310;mmu04380;mmu04510;mmu04620;mmu04621;mmu04622;mmu04664;mmu04668;mmu04722;mmu04723;mmu04728;mmu04750;mmu04910;mmu04912;mmu04914;mmu04917;mmu04920;mmu04930;mmu04931;mmu04932;mmu04933;mmu05132;mmu05133;mmu05142;mmu05145;mmu05152;mmu05160;mmu05161;mmu05164;mmu05168;mmu05169;mmu05200;mmu05210;mmu05212;mmu05231		Mapk10	azure4	1	-0.911161731207289
Traf6-mRNA	0.0973	0.11	-0.118	0.313	1.07	0.921	1.24	0.393	1	loglinear	Adaptive Immune Response, Apoptosis, Autophagy, Cytokine Signaling, Growth Factor Signaling, Innate Immune Response, NF-kB	NS_MM_NEUROINFLAM_V1.0	Traf6	mRNA	0		NF-kB;Innate Immune Response;Growth Factor Signaling;Cytokine Signaling;Autophagy;Apoptosis;Adaptive Immune Response	mmu04010;mmu04064;mmu04120;mmu04144;mmu04380;mmu04620;mmu04621;mmu04622;mmu04722;mmu05133;mmu05140;mmu05142;mmu05145;mmu05152;mmu05160;mmu05162;mmu05168;mmu05169;mmu05200;mmu05222		Traf6	azure4	1	0.884545454545455
Atg14-mRNA	0.0665	0.0752	-0.0808	0.214	1.05	0.946	1.16	0.393	1	loglinear	Autophagy, Cellular Stress	NS_MM_NEUROINFLAM_V1.0	Atg14	mRNA	0		Cellular Stress;Autophagy	mmu04140		Atg14	azure4	1	0.884308510638298
Prkaca-mRNA	0.0525	0.0605	-0.066	0.171	1.04	0.955	1.13	0.402	1	loglinear	Adaptive Immune Response, Angiogenesis, Apoptosis, Autophagy, Cell Cycle, Cytokine Signaling, Growth Factor Signaling, Lipid Metabolism, Neurons and Neurotransmission, Wnt	NS_MM_NEUROINFLAM_V1.0	Prkaca	mRNA	0		Wnt;Neurons and Neurotransmission;Lipid Metabolism;Growth Factor Signaling;Cytokine Signaling;Cell Cycle;Autophagy;Apoptosis;Angiogenesis;Adaptive Immune Response	mmu04010;mmu04014;mmu04020;mmu04024;mmu04062;mmu04114;mmu04210;mmu04211;mmu04213;mmu04261;mmu04270;mmu04310;mmu04540;mmu04611;mmu04713;mmu04720;mmu04723;mmu04724;mmu04725;mmu04726;mmu04728;mmu04750;mmu04910;mmu04911;mmu04912;mmu04913;mmu04914;mmu04915;mmu04916;mmu04919;mmu04921;mmu04922;mmu04923;mmu04924;mmu04925;mmu05012;mmu05020;mmu05030;mmu05031;mmu05034;mmu05146;mmu05166;mmu05169;mmu05200;mmu…		Prkaca	azure4	1	0.867768595041322
Bnip3l-mRNA	-0.0511	0.062	-0.173	0.0704	0.965	0.887	1.05	0.426	1	loglinear	Apoptosis, Autophagy	NS_MM_NEUROINFLAM_V1.0	Bnip3l	mRNA	0		Autophagy;Apoptosis			Bnip3l	azure4	1	-0.824193548387097
Vps4b-mRNA	0.122	0.148	-0.169	0.413	1.09	0.889	1.33	0.429	1	lm.nb	Autophagy, Neurons and Neurotransmission	NS_MM_NEUROINFLAM_V1.0	Vps4b	mRNA	0		Neurons and Neurotransmission;Autophagy	mmu04144		Vps4b	azure4	1	0.824324324324324
Fyn-mRNA	0.0439	0.0568	-0.0675	0.155	1.03	0.954	1.11	0.455	1	loglinear	Adaptive Immune Response, Angiogenesis, Autophagy, Cytokine Signaling, Growth Factor Signaling, Innate Immune Response, Insulin Signaling, Microglia Function	NS_MM_NEUROINFLAM_V1.0	Fyn	mRNA	0		Microglia Function;Insulin Signaling;Innate Immune Response;Growth Factor Signaling;Cytokine Signaling;Autophagy;Angiogenesis;Adaptive Immune Response	mmu04071;mmu04072;mmu04360;mmu04380;mmu04510;mmu04520;mmu04611;mmu04650;mmu04660;mmu04664;mmu04725;mmu05020;mmu05162;mmu05416		Fyn	azure4	1	0.772887323943662
Csk-mRNA	0.168	0.227	-0.277	0.613	1.12	0.826	1.53	0.473	1	lm.nb	Adaptive Immune Response, Angiogenesis, Autophagy, Growth Factor Signaling, Insulin Signaling	NS_MM_NEUROINFLAM_V1.0	Csk	mRNA	0		Insulin Signaling;Growth Factor Signaling;Autophagy;Angiogenesis;Adaptive Immune Response			Csk	azure4	1	0.740088105726872
Bad-mRNA	0.0937	0.13	-0.161	0.349	1.07	0.894	1.27	0.485	1	lm.nb	Adaptive Immune Response, Apoptosis, Autophagy, Cellular Stress, Growth Factor Signaling	NS_MM_NEUROINFLAM_V1.0	Bad	mRNA	0		Growth Factor Signaling;Cellular Stress;Autophagy;Apoptosis;Adaptive Immune Response	mmu04012;mmu04014;mmu04022;mmu04024;mmu04151;mmu04210;mmu04370;mmu04510;mmu04722;mmu04910;mmu04919;mmu05010;mmu05014;mmu05145;mmu05152;mmu05160;mmu05161;mmu05200;mmu05203;mmu05210;mmu05212;mmu05213;mmu05215;mmu05218;mmu05220;mmu05221;mmu05223		Bad	azure4	1	0.720769230769231
Epg5-mRNA	-0.0692	0.0971	-0.26	0.121	0.953	0.835	1.09	0.49	1	loglinear	Autophagy	NS_MM_NEUROINFLAM_V1.0	Epg5	mRNA	0		Autophagy			Epg5	azure4	1	-0.712667353244078
Igf1r-mRNA	-0.0784	0.111	-0.296	0.139	0.947	0.815	1.1	0.493	1	loglinear	Apoptosis, Autophagy, Carbohydrate Metabolism, Growth Factor Signaling, Insulin Signaling	NS_MM_NEUROINFLAM_V1.0	Igf1r	mRNA	0		Insulin Signaling;Growth Factor Signaling;Carbohydrate Metabolism;Autophagy;Apoptosis	mmu04014;mmu04015;mmu04066;mmu04068;mmu04114;mmu04144;mmu04151;mmu04152;mmu04211;mmu04213;mmu04510;mmu04520;mmu04550;mmu04730;mmu04913;mmu04914;mmu05200;mmu05202;mmu05205;mmu05214;mmu05215;mmu05218		Igf1r	azure4	1	-0.706306306306306
Fcgr1-mRNA	0.269	0.395	-0.505	1.04	1.21	0.705	2.06	0.509	1	lm.nb	Adaptive Immune Response, Autophagy, Inflammatory Signaling	NS_MM_NEUROINFLAM_V1.0	Fcgr1	mRNA	0		Inflammatory Signaling;Autophagy;Adaptive Immune Response	mmu04145;mmu04380;mmu04640;mmu04666;mmu05140;mmu05150;mmu05152;mmu05202;mmu05322		Fcgr1	azure4	1	0.681012658227848
Pten-mRNA	0.0452	0.0683	-0.0885	0.179	1.03	0.94	1.13	0.52	1	loglinear	Adaptive Immune Response, Autophagy, DNA Damage, Growth Factor Signaling, Lipid Metabolism	NS_MM_NEUROINFLAM_V1.0	Pten	mRNA	0		Lipid Metabolism;Growth Factor Signaling;DNA Damage;Autophagy;Adaptive Immune Response	mmu00562;mmu04068;mmu04070;mmu04071;mmu04115;mmu04150;mmu04151;mmu04510;mmu04530;mmu04931;mmu05161;mmu05200;mmu05206;mmu05213;mmu05214;mmu05215;mmu05218;mmu05222;mmu05230		Pten	azure4	1	0.661786237188873
Pla2g5-mRNA	-0.355	0.563	-1.46	0.748	0.782	0.364	1.68	0.54	1	lm.nb	Autophagy, Growth Factor Signaling	NS_MM_NEUROINFLAM_V1.0	Pla2g5	mRNA	0		Growth Factor Signaling;Autophagy	mmu00565;mmu00590;mmu04014;mmu04270		Pla2g5	azure4	1	-0.630550621669627
Becn1-mRNA	-0.0313	0.0529	-0.135	0.0724	0.979	0.911	1.05	0.565	1	loglinear	Autophagy, Cellular Stress	NS_MM_NEUROINFLAM_V1.0	Becn1	mRNA	0		Cellular Stress;Autophagy	mmu04140		Becn1	azure4	1	-0.591682419659735
Vav1-mRNA	0.326	0.561	-0.773	1.42	1.25	0.585	2.68	0.572	1	lm.nb	Adaptive Immune Response, Angiogenesis, Autophagy, Cytokine Signaling, Growth Factor Signaling, Innate Immune Response	NS_MM_NEUROINFLAM_V1.0	Vav1	mRNA	0		Innate Immune Response;Growth Factor Signaling;Cytokine Signaling;Autophagy;Angiogenesis;Adaptive Immune Response	mmu04024;mmu04062;mmu04510;mmu04650;mmu04660;mmu04662;mmu04664;mmu04666;mmu04670;mmu04810		Vav1	azure4	1	0.581105169340463
Vamp7-mRNA	-0.0333	0.058	-0.147	0.0805	0.977	0.903	1.06	0.577	1	loglinear	Autophagy, Neurons and Neurotransmission	NS_MM_NEUROINFLAM_V1.0	Vamp7	mRNA	0		Neurons and Neurotransmission;Autophagy			Vamp7	azure4	1	-0.574137931034483
Lyn-mRNA	0.172	0.317	-0.448	0.792	1.13	0.733	1.73	0.597	1	lm.nb	Adaptive Immune Response, Autophagy, Cytokine Signaling, Growth Factor Signaling, NF-kB	NS_MM_NEUROINFLAM_V1.0	Lyn	mRNA	0		NF-kB;Growth Factor Signaling;Cytokine Signaling;Autophagy;Adaptive Immune Response	mmu04062;mmu04064;mmu04611;mmu04662;mmu04664;mmu04666;mmu04730;mmu05169;mmu05203		Lyn	azure4	1	0.542586750788643
Fcer1g-mRNA	0.226	0.424	-0.605	1.06	1.17	0.657	2.08	0.604	1	lm.nb	Adaptive Immune Response, Autophagy, Inflammatory Signaling, Innate Immune Response	NS_MM_NEUROINFLAM_V1.0	Fcer1g	mRNA	0		Innate Immune Response;Inflammatory Signaling;Autophagy;Adaptive Immune Response	mmu04071;mmu04072;mmu04611;mmu04650;mmu04664;mmu05152;mmu05310		Fcer1g	azure4	1	0.533018867924528
Fcgr3-mRNA	0.158	0.304	-0.437	0.752	1.12	0.738	1.68	0.613	1	lm.nb	Adaptive Immune Response, Autophagy, Inflammatory Signaling, Innate Immune Response	NS_MM_NEUROINFLAM_V1.0	Fcgr3	mRNA	0		Innate Immune Response;Inflammatory Signaling;Autophagy;Adaptive Immune Response	mmu04145;mmu04380;mmu05140;mmu05150;mmu05152		Fcgr3	azure4	1	0.519736842105263
Cflar-mRNA	0.106	0.212	-0.31	0.522	1.08	0.806	1.44	0.627	1	lm.nb	Apoptosis, Autophagy, Innate Immune Response, NF-kB	NS_MM_NEUROINFLAM_V1.0	Cflar	mRNA	0		NF-kB;Innate Immune Response;Autophagy;Apoptosis	mmu04064;mmu04210;mmu04668;mmu05142		Cflar	azure4	1	0.5
Itgam-mRNA	-0.333	0.672	-1.65	0.983	0.794	0.319	1.98	0.629	1	lm.nb	Autophagy, Innate Immune Response, Matrix Remodeling	NS_MM_NEUROINFLAM_V1.0	Itgam	mRNA	0		Matrix Remodeling;Innate Immune Response;Autophagy	mmu04015;mmu04145;mmu04514;mmu04610;mmu04640;mmu04670;mmu04810;mmu05133;mmu05134;mmu05140;mmu05146;mmu05150;mmu05152;mmu05202		Itgam	azure4	1	-0.495535714285714
Nod1-mRNA	0.172	0.35	-0.515	0.859	1.13	0.7	1.81	0.633	1	lm.nb	Autophagy, Cytokine Signaling, Innate Immune Response	NS_MM_NEUROINFLAM_V1.0	Nod1	mRNA	0		Innate Immune Response;Cytokine Signaling;Autophagy	mmu04621;mmu05133		Nod1	azure4	1	0.491428571428571
Atg7-mRNA	-0.0454	0.0942	-0.23	0.139	0.969	0.853	1.1	0.639	1	loglinear	Adaptive Immune Response, Autophagy, Cellular Stress	NS_MM_NEUROINFLAM_V1.0	Atg7	mRNA	0		Cellular Stress;Autophagy;Adaptive Immune Response	mmu04140		Atg7	azure4	1	-0.481953290870488
Lamp1-mRNA	-0.0362	0.0796	-0.192	0.12	0.975	0.875	1.09	0.658	1	loglinear	Autophagy, Microglia Function	NS_MM_NEUROINFLAM_V1.0	Lamp1	mRNA	0		Microglia Function;Autophagy	mmu04142;mmu04145;mmu05152		Lamp1	azure4	1	-0.454773869346734
Akt1-mRNA	0.0436	0.118	-0.187	0.274	1.03	0.878	1.21	0.718	1	lm.nb	Adaptive Immune Response, Angiogenesis, Apoptosis, Autophagy, Carbohydrate Metabolism, Cellular Stress, Cytokine Signaling, Growth Factor Signaling, Innate Immune Response, Insulin Signaling, Neurons and Neurotransmission, Wnt	NS_MM_NEUROINFLAM_V1.0	Akt1	mRNA	0		Wnt;Neurons and Neurotransmission;Insulin Signaling;Innate Immune Response;Growth Factor Signaling;Cytokine Signaling;Cellular Stress;Carbohydrate Metabolism;Autophagy;Apoptosis;Angiogenesis;Adaptive Immune Response	mmu04010;mmu04012;mmu04014;mmu04015;mmu04022;mmu04024;mmu04062;mmu04066;mmu04068;mmu04071;mmu04072;mmu04150;mmu04151;mmu04152;mmu04210;mmu04211;mmu04213;mmu04261;mmu04370;mmu04380;mmu04510;mmu04530;mmu04550;mmu04611;mmu04620;mmu04630;mmu04660;mmu04662;mmu04664;mmu04666;mmu04668;mmu04722;mmu04725;mmu04728;mmu04910;mmu04914;mmu04915;mmu04917;mmu04919;mmu04920;mmu04922;mmu04923;mmu04931;mmu04932;mmu…		Akt1	azure4	1	0.369491525423729
Pik3ca-mRNA	0.0296	0.0873	-0.142	0.201	1.02	0.906	1.15	0.741	1	loglinear	Adaptive Immune Response, Angiogenesis, Apoptosis, Autophagy, Carbohydrate Metabolism, Cytokine Signaling, Growth Factor Signaling, Innate Immune Response, Insulin Signaling, Lipid Metabolism	NS_MM_NEUROINFLAM_V1.0	Pik3ca	mRNA	0		Lipid Metabolism;Insulin Signaling;Innate Immune Response;Growth Factor Signaling;Cytokine Signaling;Carbohydrate Metabolism;Autophagy;Apoptosis;Angiogenesis;Adaptive Immune Response	mmu00562;mmu04012;mmu04014;mmu04015;mmu04022;mmu04024;mmu04062;mmu04066;mmu04068;mmu04070;mmu04071;mmu04072;mmu04150;mmu04151;mmu04152;mmu04210;mmu04211;mmu04213;mmu04261;mmu04370;mmu04380;mmu04510;mmu04550;mmu04611;mmu04620;mmu04630;mmu04650;mmu04660;mmu04662;mmu04664;mmu04666;mmu04668;mmu04670;mmu04722;mmu04725;mmu04750;mmu04810;mmu04910;mmu04914;mmu04915;mmu04917;mmu04919;mmu04921;mmu04923;mmu…		Pik3ca	azure4	1	0.339060710194731
Atg3-mRNA	0.0187	0.0587	-0.0963	0.134	1.01	0.935	1.1	0.756	1	loglinear	Autophagy, Cellular Stress	NS_MM_NEUROINFLAM_V1.0	Atg3	mRNA	0		Cellular Stress;Autophagy	mmu04140		Atg3	azure4	1	0.318568994889267
Itgav-mRNA	0.0439	0.14	-0.231	0.319	1.03	0.852	1.25	0.76	1	lm.nb	Adaptive Immune Response, Angiogenesis, Autophagy, Growth Factor Signaling, Matrix Remodeling	NS_MM_NEUROINFLAM_V1.0	Itgav	mRNA	0		Matrix Remodeling;Growth Factor Signaling;Autophagy;Angiogenesis;Adaptive Immune Response	mmu04145;mmu04151;mmu04510;mmu04512;mmu04514;mmu04810;mmu04919;mmu05200;mmu05205;mmu05222;mmu05410;mmu05412;mmu05414		Itgav	azure4	1	0.313571428571429
Prkce-mRNA	-0.0142	0.0471	-0.106	0.0781	0.99	0.929	1.06	0.769	1	loglinear	Autophagy, Growth Factor Signaling	NS_MM_NEUROINFLAM_V1.0	Prkce	mRNA	0		Growth Factor Signaling;Autophagy	mmu04022;mmu04071;mmu04270;mmu04530;mmu04666;mmu04750;mmu04925;mmu04930;mmu04931;mmu04933;mmu05206		Prkce	azure4	1	-0.301486199575372
Pld2-mRNA	-0.07	0.242	-0.545	0.405	0.953	0.686	1.32	0.778	1	lm.nb	Autophagy, Growth Factor Signaling	NS_MM_NEUROINFLAM_V1.0	Pld2	mRNA	0		Growth Factor Signaling;Autophagy	mmu00565;mmu04014;mmu04024;mmu04071;mmu04072;mmu04144;mmu04666;mmu04724;mmu04912;mmu05231		Pld2	azure4	1	-0.289256198347107
Pld1-mRNA	0.0955	0.338	-0.567	0.758	1.07	0.675	1.69	0.782	1	lm.nb	Autophagy, Growth Factor Signaling	NS_MM_NEUROINFLAM_V1.0	Pld1	mRNA	0		Growth Factor Signaling;Autophagy	mmu00565;mmu04014;mmu04024;mmu04071;mmu04072;mmu04144;mmu04666;mmu04724;mmu04912;mmu05212;mmu05231		Pld1	azure4	1	0.282544378698225
Cln3-mRNA	-0.0628	0.232	-0.518	0.392	0.957	0.699	1.31	0.791	1	lm.nb	Autophagy	NS_MM_NEUROINFLAM_V1.0	Cln3	mRNA	0		Autophagy	mmu04142		Cln3	azure4	1	-0.270689655172414
Stx18-mRNA	-0.0273	0.102	-0.228	0.173	0.981	0.854	1.13	0.794	1	loglinear	Autophagy	NS_MM_NEUROINFLAM_V1.0	Stx18	mRNA	0		Autophagy	mmu04145		Stx18	azure4	1	-0.267647058823529
Tcirg1-mRNA	-0.0551	0.208	-0.464	0.353	0.962	0.725	1.28	0.796	1	lm.nb	Autophagy, Growth Factor Signaling, Insulin Signaling	NS_MM_NEUROINFLAM_V1.0	Tcirg1	mRNA	0		Insulin Signaling;Growth Factor Signaling;Autophagy	mmu04142;mmu04145;mmu04721;mmu05152;mmu05323		Tcirg1	azure4	1	-0.264903846153846
Mapk14-mRNA	-0.0212	0.0867	-0.191	0.149	0.985	0.876	1.11	0.811	1	loglinear	Angiogenesis, Autophagy, Cellular Stress, Growth Factor Signaling, Innate Immune Response	NS_MM_NEUROINFLAM_V1.0	Mapk14	mRNA	0		Innate Immune Response;Growth Factor Signaling;Cellular Stress;Autophagy;Angiogenesis	mmu04010;mmu04015;mmu04068;mmu04071;mmu04261;mmu04370;mmu04380;mmu04550;mmu04611;mmu04620;mmu04621;mmu04622;mmu04660;mmu04664;mmu04668;mmu04670;mmu04722;mmu04723;mmu04728;mmu04750;mmu04912;mmu04914;mmu04917;mmu04933;mmu05014;mmu05132;mmu05133;mmu05140;mmu05142;mmu05145;mmu05152;mmu05160;mmu05164;mmu05169;mmu05205		Mapk14	azure4	1	-0.244521337946943
C3-mRNA	0.165	0.675	-1.16	1.49	1.12	0.448	2.8	0.811	1	lm.nb	Adaptive Immune Response, Autophagy, Inflammatory Signaling, Innate Immune Response, Microglia Function	NS_MM_NEUROINFLAM_V1.0	C3	mRNA	0		Microglia Function;Innate Immune Response;Inflammatory Signaling;Autophagy;Adaptive Immune Response	mmu04145;mmu04610;mmu05133;mmu05134;mmu05140;mmu05142;mmu05150;mmu05152;mmu05168;mmu05203;mmu05322		C3	azure4	1	0.244444444444444
Csf1-mRNA	0.0336	0.138	-0.236	0.303	1.02	0.849	1.23	0.811	1	lm.nb	Astrocyte Function, Autophagy, Cytokine Signaling, Growth Factor Signaling, Innate Immune Response, Microglia Function	NS_MM_NEUROINFLAM_V1.0	Csf1	mRNA	0		Microglia Function;Innate Immune Response;Growth Factor Signaling;Cytokine Signaling;Autophagy;Astrocyte Function	mmu04014;mmu04015;mmu04060;mmu04151;mmu04380;mmu04640;mmu04668;mmu05323		Csf1	azure4	1	0.243478260869565
Dock2-mRNA	-0.17	0.7	-1.54	1.2	0.889	0.343	2.3	0.812	1	lm.nb	Autophagy	NS_MM_NEUROINFLAM_V1.0	Dock2	mRNA	0		Autophagy	mmu04062;mmu04666		Dock2	azure4	1	-0.242857142857143
Atg5-mRNA	-0.02	0.083	-0.183	0.143	0.986	0.881	1.1	0.813	1	loglinear	Autophagy, Cellular Stress, Innate Immune Response	NS_MM_NEUROINFLAM_V1.0	Atg5	mRNA	0		Innate Immune Response;Cellular Stress;Autophagy	mmu04140;mmu04211;mmu04213;mmu04622		Atg5	azure4	1	-0.240963855421687
Pink1-mRNA	-0.0178	0.0782	-0.171	0.135	0.988	0.888	1.1	0.824	1	loglinear	Autophagy, Cellular Stress	NS_MM_NEUROINFLAM_V1.0	Pink1	mRNA	0		Cellular Stress;Autophagy	mmu05012		Pink1	azure4	1	-0.227621483375959
Rala-mRNA	-0.0104	0.0487	-0.106	0.0851	0.993	0.929	1.06	0.835	1	loglinear	Autophagy, Growth Factor Signaling, Neurons and Neurotransmission	NS_MM_NEUROINFLAM_V1.0	Rala	mRNA	0		Neurons and Neurotransmission;Growth Factor Signaling;Autophagy	mmu04014;mmu04015;mmu04072;mmu05200;mmu05212		Rala	azure4	1	-0.213552361396304
Bcl2-mRNA	-0.0377	0.242	-0.513	0.438	0.974	0.701	1.35	0.879	1	lm.nb	Apoptosis, Autophagy, Cellular Stress, Cytokine Signaling, DNA Damage, Growth Factor Signaling, Innate Immune Response, Microglia Function, NF-kB	NS_MM_NEUROINFLAM_V1.0	Bcl2	mRNA	0		NF-kB;Microglia Function;Innate Immune Response;Growth Factor Signaling;DNA Damage;Cytokine Signaling;Cellular Stress;Autophagy;Apoptosis	mmu04064;mmu04066;mmu04071;mmu04141;mmu04151;mmu04210;mmu04261;mmu04510;mmu04630;mmu04722;mmu04725;mmu04933;mmu05014;mmu05145;mmu05152;mmu05161;mmu05169;mmu05200;mmu05206;mmu05210;mmu05215;mmu05222		Bcl2	azure4	1	-0.155785123966942
Akt2-mRNA	-0.025	0.207	-0.431	0.381	0.983	0.742	1.3	0.906	1	lm.nb	Adaptive Immune Response, Angiogenesis, Apoptosis, Autophagy, Carbohydrate Metabolism, Cytokine Signaling, Growth Factor Signaling, Innate Immune Response, Insulin Signaling, Neurons and Neurotransmission, Wnt	NS_MM_NEUROINFLAM_V1.0	Akt2	mRNA	0		Wnt;Neurons and Neurotransmission;Insulin Signaling;Innate Immune Response;Growth Factor Signaling;Cytokine Signaling;Carbohydrate Metabolism;Autophagy;Apoptosis;Angiogenesis;Adaptive Immune Response	mmu04010;mmu04012;mmu04014;mmu04015;mmu04022;mmu04024;mmu04062;mmu04066;mmu04068;mmu04071;mmu04072;mmu04150;mmu04151;mmu04152;mmu04210;mmu04211;mmu04213;mmu04261;mmu04370;mmu04380;mmu04510;mmu04530;mmu04550;mmu04611;mmu04620;mmu04630;mmu04660;mmu04662;mmu04664;mmu04666;mmu04668;mmu04722;mmu04725;mmu04728;mmu04910;mmu04914;mmu04915;mmu04917;mmu04919;mmu04920;mmu04922;mmu04923;mmu04931;mmu04932;mmu…		Akt2	azure4	1	-0.120772946859903
Dock1-mRNA	-0.00831	0.101	-0.207	0.19	0.994	0.867	1.14	0.936	1	loglinear	Angiogenesis, Autophagy	NS_MM_NEUROINFLAM_V1.0	Dock1	mRNA	0		Autophagy;Angiogenesis	mmu04510;mmu04810;mmu05100		Dock1	azure4	1	-0.0822772277227723
Rapgef3-mRNA	-0.00265	0.14	-0.277	0.271	0.998	0.825	1.21	0.985	1	lm.nb	Adaptive Immune Response, Autophagy	NS_MM_NEUROINFLAM_V1.0	Rapgef3	mRNA	0		Autophagy;Adaptive Immune Response	mmu04015;mmu04024;mmu04072;mmu04261;mmu04670;mmu04720;mmu04726		Rapgef3	azure4	1	-0.0189285714285714
