# Supplementary material for: Vascular-associated bacterial burden and neuroinflammatory transcriptional responses observed in models of pneumonic plague
Source: Front Microbiol. 2026 Jun 24;17:1865125. doi: 10.3389/fmicb.2026.1865125 (PMC13341613; doi:10.3389/fmicb.2026.1865125)
Supplement: Supplementary file 1 [file Data_Sheet_1.ZIP › Bp_final 2026-04-14 12-30/results/Gene set analysis/Genes in Autophagy - DPI3.csv]

Probe Label	Log2 fold change	std error (log2)	Lower confidence limit (log2)	Upper confidence limit (log2)	Linear fold change	Lower confidence limit (linear)	Upper confidence limit (linear)	P-value	BY.p.value	method	Gene.sets	Codeset.Name	Probe.Label	Analyte.Type	Is.Control	Control.Type	Probe.Annotation	KEGG.Pathways	Cell.Type	Official.Gene.Name	volcanocol	volcanopch	tstats.all
Tgm2-mRNA	3.3	0.214	2.88	3.72	9.83	7.35	13.1	2.85e-09	1.14e-06	lm.nb	Autophagy, Microglia Function	NS_MM_NEUROINFLAM_V1.0	Tgm2	mRNA	0		Microglia Function;Autophagy	mmu05016		Tgm2	slateblue1	16	15.4205607476636
Cd14-mRNA	6.51	0.637	5.26	7.76	90.9	38.3	216	2.85e-07	3.6e-05	lm.nb	Apoptosis, Astrocyte Function, Autophagy, Growth Factor Signaling, Innate Immune Response, NF-kB	NS_MM_NEUROINFLAM_V1.0	Cd14	mRNA	0		NF-kB;Innate Immune Response;Growth Factor Signaling;Autophagy;Astrocyte Function;Apoptosis	mmu04010;mmu04064;mmu04145;mmu04620;mmu04640;mmu04810;mmu05132;mmu05133;mmu05134;mmu05146;mmu05152;mmu05202		Cd14	slateblue1	16	10.2197802197802
Fcgr2b-mRNA	2.54	0.249	2.05	3.03	5.81	4.14	8.14	2.88e-07	3.6e-05	lm.nb	Adaptive Immune Response, Autophagy	NS_MM_NEUROINFLAM_V1.0	Fcgr2b	mRNA	0		Autophagy;Adaptive Immune Response	mmu04145;mmu04380;mmu04662;mmu04666;mmu05150;mmu05152;mmu05162		Fcgr2b	slateblue1	16	10.2008032128514
Pik3r2-mRNA	-0.374	0.0389	-0.451	-0.298	0.771	0.732	0.813	5.36e-07	5.35e-05	loglinear	Adaptive Immune Response, Angiogenesis, Apoptosis, Autophagy, Cytokine Signaling, Growth Factor Signaling, Innate Immune Response, Insulin Signaling	NS_MM_NEUROINFLAM_V1.0	Pik3r2	mRNA	0		Insulin Signaling;Innate Immune Response;Growth Factor Signaling;Cytokine Signaling;Autophagy;Apoptosis;Angiogenesis;Adaptive Immune Response	mmu04012;mmu04014;mmu04015;mmu04022;mmu04024;mmu04062;mmu04066;mmu04068;mmu04070;mmu04071;mmu04072;mmu04150;mmu04151;mmu04152;mmu04210;mmu04211;mmu04213;mmu04261;mmu04370;mmu04380;mmu04510;mmu04550;mmu04611;mmu04620;mmu04630;mmu04650;mmu04660;mmu04662;mmu04664;mmu04666;mmu04668;mmu04670;mmu04722;mmu04725;mmu04750;mmu04810;mmu04910;mmu04914;mmu04915;mmu04917;mmu04919;mmu04921;mmu04923;mmu04930;mmu…		Pik3r2	slateblue1	16	-9.61439588688946
Csf1-mRNA	1.21	0.132	0.948	1.47	2.31	1.93	2.76	9.38e-07	8.32e-05	lm.nb	Astrocyte Function, Autophagy, Cytokine Signaling, Growth Factor Signaling, Innate Immune Response, Microglia Function	NS_MM_NEUROINFLAM_V1.0	Csf1	mRNA	0		Microglia Function;Innate Immune Response;Growth Factor Signaling;Cytokine Signaling;Autophagy;Astrocyte Function	mmu04014;mmu04015;mmu04060;mmu04151;mmu04380;mmu04640;mmu04668;mmu05323		Csf1	slateblue1	16	9.16666666666667
Sqstm1-mRNA	0.231	0.0261	0.18	0.283	1.17	1.13	1.22	1.29e-06	0.000105	loglinear	Autophagy, Cytokine Signaling, Growth Factor Signaling	NS_MM_NEUROINFLAM_V1.0	Sqstm1	mRNA	0		Growth Factor Signaling;Cytokine Signaling;Autophagy	mmu04380		Sqstm1	slateblue1	16	8.85057471264368
Clic4-mRNA	1.02	0.116	0.791	1.24	2.02	1.73	2.37	1.41e-06	0.000112	lm.nb	Autophagy, Microglia Function	NS_MM_NEUROINFLAM_V1.0	Clic4	mRNA	0		Microglia Function;Autophagy			Clic4	slateblue1	16	8.79310344827586
Pros1-mRNA	1.25	0.144	0.965	1.53	2.37	1.95	2.88	1.62e-06	0.000122	loglinear	Autophagy	NS_MM_NEUROINFLAM_V1.0	Pros1	mRNA	0		Autophagy	mmu04610		Pros1	slateblue1	16	8.68055555555556
C3-mRNA	5.35	0.633	4.11	6.59	40.8	17.2	96.3	2.14e-06	0.000149	lm.nb	Adaptive Immune Response, Autophagy, Inflammatory Signaling, Innate Immune Response, Microglia Function	NS_MM_NEUROINFLAM_V1.0	C3	mRNA	0		Microglia Function;Innate Immune Response;Inflammatory Signaling;Autophagy;Adaptive Immune Response	mmu04145;mmu04610;mmu05133;mmu05134;mmu05140;mmu05142;mmu05150;mmu05152;mmu05168;mmu05203;mmu05322		C3	slateblue1	16	8.45181674565561
Prkce-mRNA	-0.39	0.0471	-0.482	-0.298	0.763	0.716	0.813	2.61e-06	0.000174	loglinear	Autophagy, Growth Factor Signaling	NS_MM_NEUROINFLAM_V1.0	Prkce	mRNA	0		Growth Factor Signaling;Autophagy	mmu04022;mmu04071;mmu04270;mmu04530;mmu04666;mmu04750;mmu04925;mmu04930;mmu04931;mmu04933;mmu05206		Prkce	slateblue1	16	-8.28025477707006
Ralb-mRNA	0.37	0.047	0.278	0.463	1.29	1.21	1.38	4.39e-06	0.000271	loglinear	Autophagy, Growth Factor Signaling	NS_MM_NEUROINFLAM_V1.0	Ralb	mRNA	0		Growth Factor Signaling;Autophagy	mmu04014;mmu04015;mmu04072;mmu05200;mmu05212		Ralb	slateblue1	16	7.87234042553191
Fcgr3-mRNA	1.9	0.282	1.35	2.46	3.74	2.55	5.49	2.05e-05	0.000986	lm.nb	Adaptive Immune Response, Autophagy, Inflammatory Signaling, Innate Immune Response	NS_MM_NEUROINFLAM_V1.0	Fcgr3	mRNA	0		Innate Immune Response;Inflammatory Signaling;Autophagy;Adaptive Immune Response	mmu04145;mmu04380;mmu05140;mmu05150;mmu05152		Fcgr3	slateblue1	16	6.73758865248227
Dapk1-mRNA	0.614	0.0918	0.434	0.794	1.53	1.35	1.73	2.24e-05	0.00106	loglinear	Apoptosis, Autophagy	NS_MM_NEUROINFLAM_V1.0	Dapk1	mRNA	0		Autophagy;Apoptosis	mmu05200;mmu05219		Dapk1	slateblue1	16	6.68845315904139
Fcer1g-mRNA	2.64	0.408	1.84	3.44	6.25	3.59	10.9	3.03e-05	0.00141	lm.nb	Adaptive Immune Response, Autophagy, Inflammatory Signaling, Innate Immune Response	NS_MM_NEUROINFLAM_V1.0	Fcer1g	mRNA	0		Innate Immune Response;Inflammatory Signaling;Autophagy;Adaptive Immune Response	mmu04071;mmu04072;mmu04611;mmu04650;mmu04664;mmu05152;mmu05310		Fcer1g	slateblue1	16	6.47058823529412
Cflar-mRNA	1.32	0.208	0.915	1.73	2.5	1.89	3.32	3.58e-05	0.00164	lm.nb	Apoptosis, Autophagy, Innate Immune Response, NF-kB	NS_MM_NEUROINFLAM_V1.0	Cflar	mRNA	0		NF-kB;Innate Immune Response;Autophagy;Apoptosis	mmu04064;mmu04210;mmu04668;mmu05142		Cflar	slateblue1	16	6.34615384615385
Tcirg1-mRNA	1.19	0.189	0.816	1.56	2.27	1.76	2.94	4.07e-05	0.00181	lm.nb	Autophagy, Growth Factor Signaling, Insulin Signaling	NS_MM_NEUROINFLAM_V1.0	Tcirg1	mRNA	0		Insulin Signaling;Growth Factor Signaling;Autophagy	mmu04142;mmu04145;mmu04721;mmu05152;mmu05323		Tcirg1	slateblue1	16	6.2962962962963
Msn-mRNA	2.31	0.369	1.59	3.04	4.97	3.01	8.21	4.14e-05	0.00182	lm.nb	Autophagy	NS_MM_NEUROINFLAM_V1.0	Msn	mRNA	0		Autophagy	mmu04670;mmu04810;mmu05162;mmu05205		Msn	slateblue1	16	6.26016260162602
Rala-mRNA	-0.304	0.0487	-0.4	-0.209	0.81	0.758	0.865	4.3e-05	0.00185	loglinear	Autophagy, Growth Factor Signaling, Neurons and Neurotransmission	NS_MM_NEUROINFLAM_V1.0	Rala	mRNA	0		Neurons and Neurotransmission;Growth Factor Signaling;Autophagy	mmu04014;mmu04015;mmu04072;mmu05200;mmu05212		Rala	slateblue1	16	-6.24229979466119
Hmgb1-mRNA	-0.34	0.056	-0.449	-0.23	0.79	0.732	0.853	5.6e-05	0.00238	loglinear	Apoptosis, Autophagy, Inflammatory Signaling, Innate Immune Response	NS_MM_NEUROINFLAM_V1.0	Hmgb1	mRNA	0		Innate Immune Response;Inflammatory Signaling;Autophagy;Apoptosis	mmu03410		Hmgb1	slateblue1	16	-6.07142857142857
Bnip3-mRNA	0.236	0.0396	0.159	0.314	1.18	1.12	1.24	6.56e-05	0.00271	loglinear	Apoptosis, Autophagy, Cellular Stress, Microglia Function	NS_MM_NEUROINFLAM_V1.0	Bnip3	mRNA	0		Microglia Function;Cellular Stress;Autophagy;Apoptosis	mmu04068;mmu05134		Bnip3	slateblue1	16	5.95959595959596
Bcl2l1-mRNA	0.341	0.0572	0.229	0.453	1.27	1.17	1.37	6.59e-05	0.00271	loglinear	Apoptosis, Autophagy, Cytokine Signaling, Growth Factor Signaling, Innate Immune Response, NF-kB	NS_MM_NEUROINFLAM_V1.0	Bcl2l1	mRNA	0		NF-kB;Innate Immune Response;Growth Factor Signaling;Cytokine Signaling;Autophagy;Apoptosis	mmu04014;mmu04064;mmu04151;mmu04210;mmu04630;mmu05014;mmu05145;mmu05166;mmu05200;mmu05202;mmu05212;mmu05220;mmu05222		Bcl2l1	slateblue1	16	5.96153846153846
Lamp2-mRNA	0.403	0.0688	0.268	0.538	1.32	1.2	1.45	7.78e-05	0.00299	loglinear	Autophagy	NS_MM_NEUROINFLAM_V1.0	Lamp2	mRNA	0		Autophagy	mmu04142;mmu04145;mmu05152		Lamp2	slateblue1	16	5.85755813953488
Anxa1-mRNA	2.02	0.359	1.31	2.72	4.05	2.49	6.6	0.000112	0.00401	lm.nb	Autophagy	NS_MM_NEUROINFLAM_V1.0	Anxa1	mRNA	0		Autophagy			Anxa1	slateblue1	16	5.62674094707521
Igf1r-mRNA	0.584	0.111	0.367	0.802	1.5	1.29	1.74	0.000199	0.0065	loglinear	Apoptosis, Autophagy, Carbohydrate Metabolism, Growth Factor Signaling, Insulin Signaling	NS_MM_NEUROINFLAM_V1.0	Igf1r	mRNA	0		Insulin Signaling;Growth Factor Signaling;Carbohydrate Metabolism;Autophagy;Apoptosis	mmu04014;mmu04015;mmu04066;mmu04068;mmu04114;mmu04144;mmu04151;mmu04152;mmu04211;mmu04213;mmu04510;mmu04520;mmu04550;mmu04730;mmu04913;mmu04914;mmu05200;mmu05202;mmu05205;mmu05214;mmu05215;mmu05218		Igf1r	slateblue1	16	5.26126126126126
Mfge8-mRNA	-0.623	0.123	-0.864	-0.382	0.649	0.549	0.767	0.000275	0.00865	loglinear	Autophagy	NS_MM_NEUROINFLAM_V1.0	Mfge8	mRNA	0		Autophagy			Mfge8	slateblue1	16	-5.0650406504065
Fcgr1-mRNA	1.88	0.382	1.14	2.63	3.69	2.2	6.21	0.000349	0.0105	lm.nb	Adaptive Immune Response, Autophagy, Inflammatory Signaling	NS_MM_NEUROINFLAM_V1.0	Fcgr1	mRNA	0		Inflammatory Signaling;Autophagy;Adaptive Immune Response	mmu04145;mmu04380;mmu04640;mmu04666;mmu05140;mmu05150;mmu05152;mmu05202;mmu05322		Fcgr1	slateblue2	16	4.92146596858639
Rab7-mRNA	-0.127	0.0271	-0.181	-0.0743	0.915	0.882	0.95	0.000512	0.0148	loglinear	Adaptive Immune Response, Autophagy	NS_MM_NEUROINFLAM_V1.0	Rab7	mRNA	0		Autophagy;Adaptive Immune Response	mmu04144;mmu04145;mmu05132;mmu05146;mmu05152		Rab7	slateblue2	16	-4.68634686346863
Nod1-mRNA	1.48	0.33	0.831	2.12	2.78	1.78	4.36	0.000755	0.0202	lm.nb	Autophagy, Cytokine Signaling, Innate Immune Response	NS_MM_NEUROINFLAM_V1.0	Nod1	mRNA	0		Innate Immune Response;Cytokine Signaling;Autophagy	mmu04621;mmu05133		Nod1	slateblue2	16	4.48484848484848
Bnip3l-mRNA	-0.275	0.062	-0.396	-0.153	0.827	0.76	0.899	0.000821	0.0217	loglinear	Apoptosis, Autophagy	NS_MM_NEUROINFLAM_V1.0	Bnip3l	mRNA	0		Autophagy;Apoptosis			Bnip3l	slateblue2	16	-4.43548387096774
Fyn-mRNA	-0.238	0.0568	-0.349	-0.126	0.848	0.785	0.916	0.00126	0.0312	loglinear	Adaptive Immune Response, Angiogenesis, Autophagy, Cytokine Signaling, Growth Factor Signaling, Innate Immune Response, Insulin Signaling, Microglia Function	NS_MM_NEUROINFLAM_V1.0	Fyn	mRNA	0		Microglia Function;Insulin Signaling;Innate Immune Response;Growth Factor Signaling;Cytokine Signaling;Autophagy;Angiogenesis;Adaptive Immune Response	mmu04071;mmu04072;mmu04360;mmu04380;mmu04510;mmu04520;mmu04611;mmu04650;mmu04660;mmu04664;mmu04725;mmu05020;mmu05162;mmu05416		Fyn	slateblue2	16	-4.19014084507042
Prkcq-mRNA	-0.811	0.198	-1.2	-0.423	0.57	0.435	0.746	0.00148	0.0362	lm.nb	Adaptive Immune Response, Apoptosis, Autophagy, NF-kB, Oligodendrocyte Function	NS_MM_NEUROINFLAM_V1.0	Prkcq	mRNA	0		Oligodendrocyte Function;NF-kB;Autophagy;Apoptosis;Adaptive Immune Response	mmu04064;mmu04270;mmu04530;mmu04660;mmu04750;mmu04920;mmu04931;mmu05162	Oligodendrocytes	Prkcq	slateblue2	16	-4.0959595959596
Cnn2-mRNA	0.886	0.224	0.446	1.33	1.85	1.36	2.51	0.00194	0.0468	lm.nb	Autophagy	NS_MM_NEUROINFLAM_V1.0	Cnn2	mRNA	0		Autophagy			Cnn2	slateblue2	16	3.95535714285714
Pla2g5-mRNA	-2.38	0.607	-3.57	-1.19	0.192	0.0843	0.439	0.00205	0.0487	lm.nb	Autophagy, Growth Factor Signaling	NS_MM_NEUROINFLAM_V1.0	Pla2g5	mRNA	0		Growth Factor Signaling;Autophagy	mmu00565;mmu00590;mmu04014;mmu04270		Pla2g5	slateblue3	16	-3.92092257001647
Mertk-mRNA	0.785	0.217	0.361	1.21	1.72	1.28	2.31	0.00347	0.0767	lm.nb	Autophagy, Microglia Function	NS_MM_NEUROINFLAM_V1.0	Mertk	mRNA	0		Microglia Function;Autophagy			Mertk	slateblue3	16	3.61751152073733
Mapk10-mRNA	-0.152	0.0439	-0.238	-0.066	0.9	0.848	0.955	0.00469	0.0961	loglinear	Adaptive Immune Response, Apoptosis, Autophagy, Cellular Stress, Growth Factor Signaling, Innate Immune Response, Wnt	NS_MM_NEUROINFLAM_V1.0	Mapk10	mRNA	0		Wnt;Innate Immune Response;Growth Factor Signaling;Cellular Stress;Autophagy;Apoptosis;Adaptive Immune Response	mmu04010;mmu04012;mmu04014;mmu04024;mmu04068;mmu04071;mmu04141;mmu04310;mmu04380;mmu04510;mmu04620;mmu04621;mmu04622;mmu04664;mmu04668;mmu04722;mmu04723;mmu04728;mmu04750;mmu04910;mmu04912;mmu04914;mmu04917;mmu04920;mmu04930;mmu04931;mmu04932;mmu04933;mmu05132;mmu05133;mmu05142;mmu05145;mmu05152;mmu05160;mmu05161;mmu05164;mmu05168;mmu05169;mmu05200;mmu05210;mmu05212;mmu05231		Mapk10	slateblue3	16	-3.4624145785877
Syk-mRNA	1.32	0.409	0.516	2.12	2.49	1.43	4.34	0.00734	0.14	lm.nb	Adaptive Immune Response, Autophagy, Cytokine Signaling, Growth Factor Signaling, Innate Immune Response, NF-kB	NS_MM_NEUROINFLAM_V1.0	Syk	mRNA	0		NF-kB;Innate Immune Response;Growth Factor Signaling;Cytokine Signaling;Autophagy;Adaptive Immune Response	mmu04064;mmu04072;mmu04151;mmu04380;mmu04611;mmu04650;mmu04662;mmu04664;mmu04666;mmu05152;mmu05169;mmu05203		Syk	slateblue4	16	3.22738386308068
Ambra1-mRNA	-0.25	0.0832	-0.413	-0.0872	0.841	0.751	0.941	0.0109	0.193	loglinear	Autophagy, Cellular Stress	NS_MM_NEUROINFLAM_V1.0	Ambra1	mRNA	0		Cellular Stress;Autophagy			Ambra1	slateblue4	16	-3.00480769230769
Iqsec1-mRNA	0.204	0.0689	0.0688	0.339	1.15	1.05	1.26	0.0119	0.206	loglinear	Autophagy	NS_MM_NEUROINFLAM_V1.0	Iqsec1	mRNA	0		Autophagy	mmu04144		Iqsec1	slateblue4	16	2.96081277213353
Vav1-mRNA	1.49	0.55	0.415	2.57	2.81	1.33	5.94	0.0188	0.303	lm.nb	Adaptive Immune Response, Angiogenesis, Autophagy, Cytokine Signaling, Growth Factor Signaling, Innate Immune Response	NS_MM_NEUROINFLAM_V1.0	Vav1	mRNA	0		Innate Immune Response;Growth Factor Signaling;Cytokine Signaling;Autophagy;Angiogenesis;Adaptive Immune Response	mmu04024;mmu04062;mmu04510;mmu04650;mmu04660;mmu04662;mmu04664;mmu04666;mmu04670;mmu04810		Vav1	slateblue4	16	2.70909090909091
Pik3r1-mRNA	0.238	0.0891	0.0639	0.413	1.18	1.05	1.33	0.0201	0.319	loglinear	Adaptive Immune Response, Angiogenesis, Apoptosis, Autophagy, Carbohydrate Metabolism, Cytokine Signaling, Growth Factor Signaling, Innate Immune Response, Insulin Signaling, Lipid Metabolism	NS_MM_NEUROINFLAM_V1.0	Pik3r1	mRNA	0		Lipid Metabolism;Insulin Signaling;Innate Immune Response;Growth Factor Signaling;Cytokine Signaling;Carbohydrate Metabolism;Autophagy;Apoptosis;Angiogenesis;Adaptive Immune Response	mmu04012;mmu04014;mmu04015;mmu04022;mmu04024;mmu04062;mmu04066;mmu04068;mmu04070;mmu04071;mmu04072;mmu04150;mmu04151;mmu04152;mmu04210;mmu04211;mmu04213;mmu04261;mmu04370;mmu04380;mmu04510;mmu04550;mmu04611;mmu04620;mmu04630;mmu04650;mmu04660;mmu04662;mmu04664;mmu04666;mmu04668;mmu04670;mmu04722;mmu04725;mmu04750;mmu04810;mmu04910;mmu04914;mmu04915;mmu04917;mmu04919;mmu04921;mmu04923;mmu04930;mmu…		Pik3r1	slateblue4	16	2.67115600448934
Lyn-mRNA	0.82	0.31	0.213	1.43	1.77	1.16	2.69	0.0212	0.334	lm.nb	Adaptive Immune Response, Autophagy, Cytokine Signaling, Growth Factor Signaling, NF-kB	NS_MM_NEUROINFLAM_V1.0	Lyn	mRNA	0		NF-kB;Growth Factor Signaling;Cytokine Signaling;Autophagy;Adaptive Immune Response	mmu04062;mmu04064;mmu04611;mmu04662;mmu04664;mmu04666;mmu04730;mmu05169;mmu05203		Lyn	slateblue4	16	2.64516129032258
Hif1a-mRNA	0.188	0.0727	0.0459	0.331	1.14	1.03	1.26	0.0236	0.366	loglinear	Autophagy, Cellular Stress, Microglia Function, Notch	NS_MM_NEUROINFLAM_V1.0	Hif1a	mRNA	0		Notch;Microglia Function;Cellular Stress;Autophagy	mmu04066;mmu04150;mmu04919;mmu05200;mmu05205;mmu05211;mmu05230;mmu05231		Hif1a	slateblue4	16	2.58596973865199
Cd47-mRNA	0.141	0.0561	0.0314	0.251	1.1	1.02	1.19	0.0269	0.409	loglinear	Autophagy, Matrix Remodeling	NS_MM_NEUROINFLAM_V1.0	Cd47	mRNA	0		Matrix Remodeling;Autophagy	mmu04512		Cd47	slateblue4	16	2.51336898395722
Becn1-mRNA	-0.125	0.0529	-0.228	-0.0209	0.917	0.854	0.986	0.0364	0.521	loglinear	Autophagy, Cellular Stress	NS_MM_NEUROINFLAM_V1.0	Becn1	mRNA	0		Cellular Stress;Autophagy	mmu04140		Becn1	azure4	1	-2.36294896030246
Atg3-mRNA	-0.136	0.0587	-0.251	-0.0212	0.91	0.84	0.985	0.0387	0.542	loglinear	Autophagy, Cellular Stress	NS_MM_NEUROINFLAM_V1.0	Atg3	mRNA	0		Cellular Stress;Autophagy	mmu04140		Atg3	azure4	1	-2.31686541737649
Vps4a-mRNA	0.0954	0.0417	0.0136	0.177	1.07	1.01	1.13	0.0412	0.567	loglinear	Autophagy, Neurons and Neurotransmission	NS_MM_NEUROINFLAM_V1.0	Vps4a	mRNA	0		Neurons and Neurotransmission;Autophagy	mmu04144		Vps4a	azure4	1	2.28776978417266
Itgam-mRNA	1.49	0.657	0.205	2.78	2.81	1.15	6.87	0.0423	0.575	lm.nb	Autophagy, Innate Immune Response, Matrix Remodeling	NS_MM_NEUROINFLAM_V1.0	Itgam	mRNA	0		Matrix Remodeling;Innate Immune Response;Autophagy	mmu04015;mmu04145;mmu04514;mmu04610;mmu04640;mmu04670;mmu04810;mmu05133;mmu05134;mmu05140;mmu05146;mmu05150;mmu05152;mmu05202		Itgam	azure4	1	2.26788432267884
Map2k1-mRNA	-0.0853	0.0377	-0.159	-0.0114	0.943	0.895	0.992	0.0431	0.581	loglinear	Adaptive Immune Response, Angiogenesis, Autophagy, Cytokine Signaling, Growth Factor Signaling, Innate Immune Response, Insulin Signaling, Microglia Function	NS_MM_NEUROINFLAM_V1.0	Map2k1	mRNA	0		Microglia Function;Insulin Signaling;Innate Immune Response;Growth Factor Signaling;Cytokine Signaling;Autophagy;Angiogenesis;Adaptive Immune Response	mmu04010;mmu04012;mmu04014;mmu04015;mmu04022;mmu04024;mmu04062;mmu04066;mmu04068;mmu04071;mmu04072;mmu04114;mmu04151;mmu04270;mmu04370;mmu04380;mmu04510;mmu04540;mmu04550;mmu04620;mmu04650;mmu04660;mmu04662;mmu04664;mmu04666;mmu04668;mmu04720;mmu04722;mmu04725;mmu04726;mmu04730;mmu04810;mmu04910;mmu04912;mmu04914;mmu04915;mmu04916;mmu04917;mmu04919;mmu04921;mmu05020;mmu05034;mmu05161;mmu05164;mmu…		Map2k1	azure4	1	-2.26259946949602
Rhoa-mRNA	0.225	0.102	0.0256	0.424	1.17	1.02	1.34	0.0471	0.619	loglinear	Angiogenesis, Autophagy, Growth Factor Signaling, Wnt	NS_MM_NEUROINFLAM_V1.0	Rhoa	mRNA	0		Wnt;Growth Factor Signaling;Autophagy;Angiogenesis	mmu04014;mmu04015;mmu04022;mmu04024;mmu04062;mmu04071;mmu04072;mmu04144;mmu04270;mmu04310;mmu04350;mmu04360;mmu04510;mmu04520;mmu04530;mmu04611;mmu04660;mmu04670;mmu04722;mmu04810;mmu04921;mmu05100;mmu05133;mmu05152;mmu05200;mmu05203;mmu05205;mmu05206;mmu05210		Rhoa	azure4	1	2.20588235294118
Pld2-mRNA	-0.555	0.253	-1.05	-0.0601	0.68	0.483	0.959	0.0483	0.631	lm.nb	Autophagy, Growth Factor Signaling	NS_MM_NEUROINFLAM_V1.0	Pld2	mRNA	0		Growth Factor Signaling;Autophagy	mmu00565;mmu04014;mmu04024;mmu04071;mmu04072;mmu04144;mmu04666;mmu04724;mmu04912;mmu05231		Pld2	azure4	1	-2.19367588932806
Atg14-mRNA	0.16	0.0752	0.013	0.308	1.12	1.01	1.24	0.0543	0.693	loglinear	Autophagy, Cellular Stress	NS_MM_NEUROINFLAM_V1.0	Atg14	mRNA	0		Cellular Stress;Autophagy	mmu04140		Atg14	azure4	1	2.12765957446809
Vamp7-mRNA	-0.119	0.058	-0.232	-0.0049	0.921	0.851	0.997	0.0635	0.79	loglinear	Autophagy, Neurons and Neurotransmission	NS_MM_NEUROINFLAM_V1.0	Vamp7	mRNA	0		Neurons and Neurotransmission;Autophagy			Vamp7	azure4	1	-2.05172413793103
Traf6-mRNA	0.223	0.11	0.008	0.439	1.17	1.01	1.36	0.0648	0.801	loglinear	Adaptive Immune Response, Apoptosis, Autophagy, Cytokine Signaling, Growth Factor Signaling, Innate Immune Response, NF-kB	NS_MM_NEUROINFLAM_V1.0	Traf6	mRNA	0		NF-kB;Innate Immune Response;Growth Factor Signaling;Cytokine Signaling;Autophagy;Apoptosis;Adaptive Immune Response	mmu04010;mmu04064;mmu04120;mmu04144;mmu04380;mmu04620;mmu04621;mmu04622;mmu04722;mmu05133;mmu05140;mmu05142;mmu05145;mmu05152;mmu05160;mmu05162;mmu05168;mmu05169;mmu05200;mmu05222		Traf6	azure4	1	2.02727272727273
Rac1-mRNA	-0.0922	0.0461	-0.183	-0.00186	0.938	0.881	0.999	0.0686	0.841	loglinear	Adaptive Immune Response, Angiogenesis, Autophagy, Growth Factor Signaling, Innate Immune Response, Neurons and Neurotransmission, Wnt	NS_MM_NEUROINFLAM_V1.0	Rac1	mRNA	0		Wnt;Neurons and Neurotransmission;Innate Immune Response;Growth Factor Signaling;Autophagy;Angiogenesis;Adaptive Immune Response	mmu04010;mmu04014;mmu04015;mmu04024;mmu04062;mmu04071;mmu04145;mmu04151;mmu04310;mmu04360;mmu04370;mmu04380;mmu04510;mmu04520;mmu04620;mmu04650;mmu04662;mmu04664;mmu04666;mmu04670;mmu04722;mmu04810;mmu04932;mmu04933;mmu05014;mmu05100;mmu05132;mmu05200;mmu05203;mmu05205;mmu05210;mmu05211;mmu05212;mmu05231;mmu05416		Rac1	azure4	1	-2
Pik3cb-mRNA	-0.128	0.0676	-0.261	0.00424	0.915	0.835	1	0.0821	0.961	loglinear	Adaptive Immune Response, Angiogenesis, Apoptosis, Autophagy, Carbohydrate Metabolism, Cytokine Signaling, Growth Factor Signaling, Innate Immune Response, Insulin Signaling, Lipid Metabolism	NS_MM_NEUROINFLAM_V1.0	Pik3cb	mRNA	0		Lipid Metabolism;Insulin Signaling;Innate Immune Response;Growth Factor Signaling;Cytokine Signaling;Carbohydrate Metabolism;Autophagy;Apoptosis;Angiogenesis;Adaptive Immune Response	mmu00562;mmu04012;mmu04014;mmu04015;mmu04022;mmu04024;mmu04062;mmu04066;mmu04068;mmu04070;mmu04071;mmu04072;mmu04150;mmu04151;mmu04152;mmu04210;mmu04211;mmu04213;mmu04261;mmu04370;mmu04380;mmu04510;mmu04550;mmu04611;mmu04620;mmu04630;mmu04650;mmu04660;mmu04662;mmu04664;mmu04666;mmu04668;mmu04670;mmu04722;mmu04725;mmu04750;mmu04810;mmu04910;mmu04914;mmu04915;mmu04917;mmu04919;mmu04921;mmu04923;mmu…		Pik3cb	azure4	1	-1.89349112426036
Akt2-mRNA	-0.394	0.208	-0.803	0.0139	0.761	0.573	1.01	0.0827	0.961	lm.nb	Adaptive Immune Response, Angiogenesis, Apoptosis, Autophagy, Carbohydrate Metabolism, Cytokine Signaling, Growth Factor Signaling, Innate Immune Response, Insulin Signaling, Neurons and Neurotransmission, Wnt	NS_MM_NEUROINFLAM_V1.0	Akt2	mRNA	0		Wnt;Neurons and Neurotransmission;Insulin Signaling;Innate Immune Response;Growth Factor Signaling;Cytokine Signaling;Carbohydrate Metabolism;Autophagy;Apoptosis;Angiogenesis;Adaptive Immune Response	mmu04010;mmu04012;mmu04014;mmu04015;mmu04022;mmu04024;mmu04062;mmu04066;mmu04068;mmu04071;mmu04072;mmu04150;mmu04151;mmu04152;mmu04210;mmu04211;mmu04213;mmu04261;mmu04370;mmu04380;mmu04510;mmu04530;mmu04550;mmu04611;mmu04620;mmu04630;mmu04660;mmu04662;mmu04664;mmu04666;mmu04668;mmu04722;mmu04725;mmu04728;mmu04910;mmu04914;mmu04915;mmu04917;mmu04919;mmu04920;mmu04922;mmu04923;mmu04931;mmu04932;mmu…		Akt2	azure4	1	-1.89423076923077
Map1lc3a-mRNA	-0.188	0.0991	-0.382	0.00669	0.878	0.767	1	0.0828	0.961	loglinear	Autophagy, Cellular Stress	NS_MM_NEUROINFLAM_V1.0	Map1lc3a	mRNA	0		Cellular Stress;Autophagy			Map1lc3a	azure4	1	-1.8970736629667
Axl-mRNA	0.366	0.2	-0.0255	0.757	1.29	0.982	1.69	0.0918	1	lm.nb	Angiogenesis, Autophagy, Microglia Function	NS_MM_NEUROINFLAM_V1.0	Axl	mRNA	0		Microglia Function;Autophagy;Angiogenesis			Axl	azure4	1	1.83
Rapgef3-mRNA	0.25	0.139	-0.0225	0.522	1.19	0.985	1.44	0.0973	1	lm.nb	Adaptive Immune Response, Autophagy	NS_MM_NEUROINFLAM_V1.0	Rapgef3	mRNA	0		Autophagy;Adaptive Immune Response	mmu04015;mmu04024;mmu04072;mmu04261;mmu04670;mmu04720;mmu04726		Rapgef3	azure4	1	1.79856115107914
Rb1cc1-mRNA	-0.159	0.0917	-0.339	0.0208	0.896	0.791	1.01	0.109	1	loglinear	Autophagy, Cellular Stress	NS_MM_NEUROINFLAM_V1.0	Rb1cc1	mRNA	0		Cellular Stress;Autophagy	mmu04211		Rb1cc1	azure4	1	-1.73391494002181
Pten-mRNA	0.114	0.0683	-0.0199	0.248	1.08	0.986	1.19	0.121	1	loglinear	Adaptive Immune Response, Autophagy, DNA Damage, Growth Factor Signaling, Lipid Metabolism	NS_MM_NEUROINFLAM_V1.0	Pten	mRNA	0		Lipid Metabolism;Growth Factor Signaling;DNA Damage;Autophagy;Adaptive Immune Response	mmu00562;mmu04068;mmu04070;mmu04071;mmu04115;mmu04150;mmu04151;mmu04510;mmu04530;mmu04931;mmu05161;mmu05200;mmu05206;mmu05213;mmu05214;mmu05215;mmu05218;mmu05222;mmu05230		Pten	azure4	1	1.66910688140556
Epg5-mRNA	0.161	0.0971	-0.0294	0.351	1.12	0.98	1.28	0.123	1	loglinear	Autophagy	NS_MM_NEUROINFLAM_V1.0	Epg5	mRNA	0		Autophagy			Epg5	azure4	1	1.65808444902163
Bad-mRNA	-0.202	0.131	-0.459	0.0548	0.869	0.728	1.04	0.149	1	lm.nb	Adaptive Immune Response, Apoptosis, Autophagy, Cellular Stress, Growth Factor Signaling	NS_MM_NEUROINFLAM_V1.0	Bad	mRNA	0		Growth Factor Signaling;Cellular Stress;Autophagy;Apoptosis;Adaptive Immune Response	mmu04012;mmu04014;mmu04022;mmu04024;mmu04151;mmu04210;mmu04370;mmu04510;mmu04722;mmu04910;mmu04919;mmu05010;mmu05014;mmu05145;mmu05152;mmu05160;mmu05161;mmu05200;mmu05203;mmu05210;mmu05212;mmu05213;mmu05215;mmu05218;mmu05220;mmu05221;mmu05223		Bad	azure4	1	-1.54198473282443
Mapk14-mRNA	-0.127	0.0867	-0.297	0.043	0.916	0.814	1.03	0.169	1	loglinear	Angiogenesis, Autophagy, Cellular Stress, Growth Factor Signaling, Innate Immune Response	NS_MM_NEUROINFLAM_V1.0	Mapk14	mRNA	0		Innate Immune Response;Growth Factor Signaling;Cellular Stress;Autophagy;Angiogenesis	mmu04010;mmu04015;mmu04068;mmu04071;mmu04261;mmu04370;mmu04380;mmu04550;mmu04611;mmu04620;mmu04621;mmu04622;mmu04660;mmu04664;mmu04668;mmu04670;mmu04722;mmu04723;mmu04728;mmu04750;mmu04912;mmu04914;mmu04917;mmu04933;mmu05014;mmu05132;mmu05133;mmu05140;mmu05142;mmu05145;mmu05152;mmu05160;mmu05164;mmu05169;mmu05205		Mapk14	azure4	1	-1.46482122260669
Prkaca-mRNA	-0.077	0.0605	-0.196	0.0415	0.948	0.873	1.03	0.227	1	loglinear	Adaptive Immune Response, Angiogenesis, Apoptosis, Autophagy, Cell Cycle, Cytokine Signaling, Growth Factor Signaling, Lipid Metabolism, Neurons and Neurotransmission, Wnt	NS_MM_NEUROINFLAM_V1.0	Prkaca	mRNA	0		Wnt;Neurons and Neurotransmission;Lipid Metabolism;Growth Factor Signaling;Cytokine Signaling;Cell Cycle;Autophagy;Apoptosis;Angiogenesis;Adaptive Immune Response	mmu04010;mmu04014;mmu04020;mmu04024;mmu04062;mmu04114;mmu04210;mmu04211;mmu04213;mmu04261;mmu04270;mmu04310;mmu04540;mmu04611;mmu04713;mmu04720;mmu04723;mmu04724;mmu04725;mmu04726;mmu04728;mmu04750;mmu04910;mmu04911;mmu04912;mmu04913;mmu04914;mmu04915;mmu04916;mmu04919;mmu04921;mmu04922;mmu04923;mmu04924;mmu04925;mmu05012;mmu05020;mmu05030;mmu05031;mmu05034;mmu05146;mmu05166;mmu05169;mmu05200;mmu…		Prkaca	azure4	1	-1.27272727272727
Bcl2-mRNA	-0.31	0.245	-0.791	0.171	0.806	0.578	1.13	0.23	1	lm.nb	Apoptosis, Autophagy, Cellular Stress, Cytokine Signaling, DNA Damage, Growth Factor Signaling, Innate Immune Response, Microglia Function, NF-kB	NS_MM_NEUROINFLAM_V1.0	Bcl2	mRNA	0		NF-kB;Microglia Function;Innate Immune Response;Growth Factor Signaling;DNA Damage;Cytokine Signaling;Cellular Stress;Autophagy;Apoptosis	mmu04064;mmu04066;mmu04071;mmu04141;mmu04151;mmu04210;mmu04261;mmu04510;mmu04630;mmu04722;mmu04725;mmu04933;mmu05014;mmu05145;mmu05152;mmu05161;mmu05169;mmu05200;mmu05206;mmu05210;mmu05215;mmu05222		Bcl2	azure4	1	-1.26530612244898
Dock2-mRNA	0.791	0.687	-0.556	2.14	1.73	0.68	4.4	0.272	1	lm.nb	Autophagy	NS_MM_NEUROINFLAM_V1.0	Dock2	mRNA	0		Autophagy	mmu04062;mmu04666		Dock2	azure4	1	1.15138282387191
Ulk1-mRNA	0.0972	0.0847	-0.0689	0.263	1.07	0.953	1.2	0.274	1	loglinear	Autophagy, Cellular Stress	NS_MM_NEUROINFLAM_V1.0	Ulk1	mRNA	0		Cellular Stress;Autophagy	mmu04140;mmu04150;mmu04152;mmu04211		Ulk1	azure4	1	1.14757969303424
Prkacb-mRNA	0.0419	0.0442	-0.0447	0.128	1.03	0.969	1.09	0.362	1	loglinear	Adaptive Immune Response, Angiogenesis, Apoptosis, Autophagy, Growth Factor Signaling, Lipid Metabolism, Neurons and Neurotransmission, Wnt	NS_MM_NEUROINFLAM_V1.0	Prkacb	mRNA	0		Wnt;Neurons and Neurotransmission;Lipid Metabolism;Growth Factor Signaling;Autophagy;Apoptosis;Angiogenesis;Adaptive Immune Response	mmu04010;mmu04014;mmu04020;mmu04024;mmu04062;mmu04114;mmu04210;mmu04211;mmu04213;mmu04261;mmu04270;mmu04310;mmu04540;mmu04611;mmu04713;mmu04720;mmu04723;mmu04724;mmu04725;mmu04726;mmu04728;mmu04750;mmu04910;mmu04911;mmu04912;mmu04913;mmu04914;mmu04915;mmu04916;mmu04919;mmu04921;mmu04922;mmu04923;mmu04924;mmu04925;mmu05012;mmu05020;mmu05030;mmu05031;mmu05146;mmu05166;mmu05169;mmu05200;mmu05203;mmu…		Prkacb	azure4	1	0.947963800904977
Pik3ca-mRNA	-0.0826	0.0873	-0.254	0.0886	0.944	0.839	1.06	0.363	1	loglinear	Adaptive Immune Response, Angiogenesis, Apoptosis, Autophagy, Carbohydrate Metabolism, Cytokine Signaling, Growth Factor Signaling, Innate Immune Response, Insulin Signaling, Lipid Metabolism	NS_MM_NEUROINFLAM_V1.0	Pik3ca	mRNA	0		Lipid Metabolism;Insulin Signaling;Innate Immune Response;Growth Factor Signaling;Cytokine Signaling;Carbohydrate Metabolism;Autophagy;Apoptosis;Angiogenesis;Adaptive Immune Response	mmu00562;mmu04012;mmu04014;mmu04015;mmu04022;mmu04024;mmu04062;mmu04066;mmu04068;mmu04070;mmu04071;mmu04072;mmu04150;mmu04151;mmu04152;mmu04210;mmu04211;mmu04213;mmu04261;mmu04370;mmu04380;mmu04510;mmu04550;mmu04611;mmu04620;mmu04630;mmu04650;mmu04660;mmu04662;mmu04664;mmu04666;mmu04668;mmu04670;mmu04722;mmu04725;mmu04750;mmu04810;mmu04910;mmu04914;mmu04915;mmu04917;mmu04919;mmu04921;mmu04923;mmu…		Pik3ca	azure4	1	-0.946162657502864
Pink1-mRNA	0.0695	0.0782	-0.0838	0.223	1.05	0.944	1.17	0.392	1	loglinear	Autophagy, Cellular Stress	NS_MM_NEUROINFLAM_V1.0	Pink1	mRNA	0		Cellular Stress;Autophagy	mmu05012		Pink1	azure4	1	0.888746803069054
Calr-mRNA	-0.114	0.129	-0.368	0.14	0.924	0.775	1.1	0.395	1	lm.nb	Adaptive Immune Response, Autophagy, Neurons and Neurotransmission	NS_MM_NEUROINFLAM_V1.0	Calr	mRNA	0		Neurons and Neurotransmission;Autophagy;Adaptive Immune Response	mmu04141;mmu04145;mmu04612;mmu05142;mmu05166		Calr	azure4	1	-0.883720930232558
Pex14-mRNA	0.0494	0.0665	-0.0808	0.18	1.03	0.946	1.13	0.471	1	loglinear	Autophagy	NS_MM_NEUROINFLAM_V1.0	Pex14	mRNA	0		Autophagy			Pex14	azure4	1	0.742857142857143
Pik3cd-mRNA	-0.125	0.172	-0.461	0.212	0.917	0.726	1.16	0.481	1	lm.nb	Adaptive Immune Response, Apoptosis, Autophagy, Cytokine Signaling, Growth Factor Signaling, Innate Immune Response	NS_MM_NEUROINFLAM_V1.0	Pik3cd	mRNA	0		Innate Immune Response;Growth Factor Signaling;Cytokine Signaling;Autophagy;Apoptosis;Adaptive Immune Response				azure4	1	-0.726744186046512
Atg9a-mRNA	0.0559	0.08	-0.101	0.213	1.04	0.933	1.16	0.498	1	loglinear	Autophagy, Cellular Stress	NS_MM_NEUROINFLAM_V1.0	Atg9a	mRNA	0		Cellular Stress;Autophagy			Atg9a	azure4	1	0.69875
Csk-mRNA	-0.125	0.228	-0.572	0.321	0.917	0.673	1.25	0.593	1	lm.nb	Adaptive Immune Response, Angiogenesis, Autophagy, Growth Factor Signaling, Insulin Signaling	NS_MM_NEUROINFLAM_V1.0	Csk	mRNA	0		Insulin Signaling;Growth Factor Signaling;Autophagy;Angiogenesis;Adaptive Immune Response			Csk	azure4	1	-0.548245614035088
Atg7-mRNA	0.0516	0.0942	-0.133	0.236	1.04	0.912	1.18	0.594	1	loglinear	Adaptive Immune Response, Autophagy, Cellular Stress	NS_MM_NEUROINFLAM_V1.0	Atg7	mRNA	0		Cellular Stress;Autophagy;Adaptive Immune Response	mmu04140		Atg7	azure4	1	0.547770700636943
Pld1-mRNA	0.178	0.337	-0.483	0.839	1.13	0.716	1.79	0.607	1	lm.nb	Autophagy, Growth Factor Signaling	NS_MM_NEUROINFLAM_V1.0	Pld1	mRNA	0		Growth Factor Signaling;Autophagy	mmu00565;mmu04014;mmu04024;mmu04071;mmu04072;mmu04144;mmu04666;mmu04724;mmu04912;mmu05212;mmu05231		Pld1	azure4	1	0.528189910979228
Itgav-mRNA	-0.0623	0.141	-0.338	0.214	0.958	0.791	1.16	0.666	1	lm.nb	Adaptive Immune Response, Angiogenesis, Autophagy, Growth Factor Signaling, Matrix Remodeling	NS_MM_NEUROINFLAM_V1.0	Itgav	mRNA	0		Matrix Remodeling;Growth Factor Signaling;Autophagy;Angiogenesis;Adaptive Immune Response	mmu04145;mmu04151;mmu04510;mmu04512;mmu04514;mmu04810;mmu04919;mmu05200;mmu05205;mmu05222;mmu05410;mmu05412;mmu05414		Itgav	azure4	1	-0.441843971631206
Dock1-mRNA	-0.0376	0.101	-0.236	0.161	0.974	0.849	1.12	0.717	1	loglinear	Angiogenesis, Autophagy	NS_MM_NEUROINFLAM_V1.0	Dock1	mRNA	0		Autophagy;Angiogenesis	mmu04510;mmu04810;mmu05100		Dock1	azure4	1	-0.372277227722772
Stx18-mRNA	-0.0274	0.102	-0.228	0.173	0.981	0.854	1.13	0.794	1	loglinear	Autophagy	NS_MM_NEUROINFLAM_V1.0	Stx18	mRNA	0		Autophagy	mmu04145		Stx18	azure4	1	-0.268627450980392
Lamp1-mRNA	-0.0205	0.0796	-0.176	0.135	0.986	0.885	1.1	0.801	1	loglinear	Autophagy, Microglia Function	NS_MM_NEUROINFLAM_V1.0	Lamp1	mRNA	0		Microglia Function;Autophagy	mmu04142;mmu04145;mmu05152		Lamp1	azure4	1	-0.257537688442211
Optn-mRNA	0.0201	0.0828	-0.142	0.182	1.01	0.906	1.13	0.812	1	loglinear	Autophagy, Cell Cycle, Microglia Function	NS_MM_NEUROINFLAM_V1.0	Optn	mRNA	0		Microglia Function;Cell Cycle;Autophagy			Optn	azure4	1	0.242753623188406
Cln3-mRNA	-0.0383	0.232	-0.493	0.416	0.974	0.711	1.33	0.871	1	lm.nb	Autophagy	NS_MM_NEUROINFLAM_V1.0	Cln3	mRNA	0		Autophagy	mmu04142		Cln3	azure4	1	-0.165086206896552
Atg5-mRNA	-0.0131	0.083	-0.176	0.149	0.991	0.885	1.11	0.877	1	loglinear	Autophagy, Cellular Stress, Innate Immune Response	NS_MM_NEUROINFLAM_V1.0	Atg5	mRNA	0		Innate Immune Response;Cellular Stress;Autophagy	mmu04140;mmu04211;mmu04213;mmu04622		Atg5	azure4	1	-0.157831325301205
Akt1-mRNA	-0.00678	0.118	-0.238	0.224	0.995	0.848	1.17	0.955	1	lm.nb	Adaptive Immune Response, Angiogenesis, Apoptosis, Autophagy, Carbohydrate Metabolism, Cellular Stress, Cytokine Signaling, Growth Factor Signaling, Innate Immune Response, Insulin Signaling, Neurons and Neurotransmission, Wnt	NS_MM_NEUROINFLAM_V1.0	Akt1	mRNA	0		Wnt;Neurons and Neurotransmission;Insulin Signaling;Innate Immune Response;Growth Factor Signaling;Cytokine Signaling;Cellular Stress;Carbohydrate Metabolism;Autophagy;Apoptosis;Angiogenesis;Adaptive Immune Response	mmu04010;mmu04012;mmu04014;mmu04015;mmu04022;mmu04024;mmu04062;mmu04066;mmu04068;mmu04071;mmu04072;mmu04150;mmu04151;mmu04152;mmu04210;mmu04211;mmu04213;mmu04261;mmu04370;mmu04380;mmu04510;mmu04530;mmu04550;mmu04611;mmu04620;mmu04630;mmu04660;mmu04662;mmu04664;mmu04666;mmu04668;mmu04722;mmu04725;mmu04728;mmu04910;mmu04914;mmu04915;mmu04917;mmu04919;mmu04920;mmu04922;mmu04923;mmu04931;mmu04932;mmu…		Akt1	azure4	1	-0.0574576271186441
Vps4b-mRNA	0.0069	0.149	-0.285	0.299	1	0.821	1.23	0.964	1	lm.nb	Autophagy, Neurons and Neurotransmission	NS_MM_NEUROINFLAM_V1.0	Vps4b	mRNA	0		Neurons and Neurotransmission;Autophagy	mmu04144		Vps4b	azure4	1	0.0463087248322148
