# Supplementary material for: Vascular-associated bacterial burden and neuroinflammatory transcriptional responses observed in models of pneumonic plague
Source: Front Microbiol. 2026 Jun 24;17:1865125. doi: 10.3389/fmicb.2026.1865125 (PMC13341613; doi:10.3389/fmicb.2026.1865125)
Supplement: Supplementary file 1 [file Data_Sheet_1.ZIP › Bp_final 2026-04-14 12-30/results/Gene set analysis/Genes in Cell.Cycle - DPI1.csv]

Probe Label	Log2 fold change	std error (log2)	Lower confidence limit (log2)	Upper confidence limit (log2)	Linear fold change	Lower confidence limit (linear)	Upper confidence limit (linear)	P-value	BY.p.value	method	Gene.sets	Codeset.Name	Probe.Label	Analyte.Type	Is.Control	Control.Type	Probe.Annotation	KEGG.Pathways	Cell.Type	Official.Gene.Name	volcanocol	volcanopch	tstats.all
Optn-mRNA	0.299	0.0828	0.137	0.461	1.23	1.1	1.38	0.00357	0.558	loglinear	Autophagy, Cell Cycle, Microglia Function	NS_MM_NEUROINFLAM_V1.0	Optn	mRNA	0		Microglia Function;Cell Cycle;Autophagy			Optn	azure4	1	3.61111111111111
Cdkn1c-mRNA	0.665	0.226	0.222	1.11	1.59	1.17	2.15	0.0123	0.875	lm.nb	Cell Cycle, DNA Damage	NS_MM_NEUROINFLAM_V1.0	Cdkn1c	mRNA	0		DNA Damage;Cell Cycle	mmu04110		Cdkn1c	azure4	1	2.94247787610619
Cks1b-mRNA	0.429	0.148	0.139	0.718	1.35	1.1	1.65	0.0132	0.927	loglinear	Cell Cycle	NS_MM_NEUROINFLAM_V1.0	Cks1b	mRNA	0		Cell Cycle	mmu05200;mmu05222		Cks1b	azure4	1	2.89864864864865
Prkdc-mRNA	-0.365	0.133	-0.626	-0.103	0.777	0.648	0.931	0.0181	1	loglinear	Cell Cycle, DNA Damage, Innate Immune Response	NS_MM_NEUROINFLAM_V1.0	Prkdc	mRNA	0		Innate Immune Response;DNA Damage;Cell Cycle	mmu03450;mmu04110		Prkdc	azure4	1	-2.74436090225564
Rpa1-mRNA	0.133	0.0503	0.0349	0.232	1.1	1.02	1.17	0.021	1	loglinear	Cell Cycle, Cellular Stress, DNA Damage	NS_MM_NEUROINFLAM_V1.0	Rpa1	mRNA	0		DNA Damage;Cellular Stress;Cell Cycle	mmu03030;mmu03420;mmu03430;mmu03440;mmu03460		Rpa1	azure4	1	2.6441351888668
Cdkn1a-mRNA	0.349	0.153	0.0486	0.649	1.27	1.03	1.57	0.0419	1	lm.nb	Adaptive Immune Response, Cell Cycle, Cellular Stress, Cytokine Signaling, DNA Damage, Growth Factor Signaling	NS_MM_NEUROINFLAM_V1.0	Cdkn1a	mRNA	0		Growth Factor Signaling;DNA Damage;Cytokine Signaling;Cellular Stress;Cell Cycle;Adaptive Immune Response	mmu04012;mmu04066;mmu04068;mmu04110;mmu04115;mmu04151;mmu04630;mmu04921;mmu05160;mmu05161;mmu05166;mmu05169;mmu05200;mmu05202;mmu05203;mmu05205;mmu05206;mmu05214;mmu05215;mmu05218;mmu05219;mmu05220		Cdkn1a	azure4	1	2.28104575163399
Gadd45g-mRNA	0.422	0.214	0.00309	0.841	1.34	1	1.79	0.0718	1	lm.nb	Cell Cycle, DNA Damage, Growth Factor Signaling	NS_MM_NEUROINFLAM_V1.0	Gadd45g	mRNA	0		Growth Factor Signaling;DNA Damage;Cell Cycle	mmu04010;mmu04068;mmu04110;mmu04115		Gadd45g	azure4	1	1.97196261682243
Tubb4a-mRNA	0.183	0.098	-0.00886	0.375	1.14	0.994	1.3	0.0861	1	loglinear	Adaptive Immune Response, Apoptosis, Cell Cycle, Neurons and Neurotransmission	NS_MM_NEUROINFLAM_V1.0	Tubb4a	mRNA	0		Neurons and Neurotransmission;Cell Cycle;Apoptosis;Adaptive Immune Response	mmu04145;mmu04540		Tubb4a	azure4	1	1.86734693877551
Smarca5-mRNA	-0.0842	0.0459	-0.174	0.00583	0.943	0.886	1	0.0917	1	loglinear	Cell Cycle, DNA Damage, Epigenetic Regulation	NS_MM_NEUROINFLAM_V1.0	Smarca5	mRNA	0		Epigenetic Regulation;DNA Damage;Cell Cycle			Smarca5	azure4	1	-1.83442265795207
Hdac1-mRNA	0.25	0.14	-0.0256	0.525	1.19	0.982	1.44	0.101	1	loglinear	Cell Cycle, Epigenetic Regulation, Growth Factor Signaling, Notch, Wnt	NS_MM_NEUROINFLAM_V1.0	Hdac1	mRNA	0		Wnt;Notch;Growth Factor Signaling;Epigenetic Regulation;Cell Cycle	mmu04110;mmu04213;mmu04330;mmu04919;mmu05016;mmu05031;mmu05034;mmu05169;mmu05200;mmu05202;mmu05203;mmu05220		Hdac1	azure4	1	1.78571428571429
Rnf8-mRNA	0.192	0.122	-0.0461	0.43	1.14	0.969	1.35	0.14	1	lm.nb	Cell Cycle, DNA Damage	NS_MM_NEUROINFLAM_V1.0	Rnf8	mRNA	0		DNA Damage;Cell Cycle			Rnf8	azure4	1	1.57377049180328
E2f1-mRNA	-0.235	0.153	-0.534	0.0648	0.85	0.691	1.05	0.15	1	loglinear	Apoptosis, Cell Cycle, Cellular Stress, Notch	NS_MM_NEUROINFLAM_V1.0	E2f1	mRNA	0		Notch;Cellular Stress;Cell Cycle;Apoptosis	mmu04110;mmu05161;mmu05166;mmu05200;mmu05206;mmu05212;mmu05214;mmu05215;mmu05218;mmu05219;mmu05220;mmu05222;mmu05223		E2f1	azure4	1	-1.5359477124183
Mcm2-mRNA	0.512	0.335	-0.145	1.17	1.43	0.904	2.25	0.153	1	lm.nb	Cell Cycle, Inflammatory Signaling	NS_MM_NEUROINFLAM_V1.0	Mcm2	mRNA	0		Inflammatory Signaling;Cell Cycle	mmu03030;mmu04110		Mcm2	azure4	1	1.52835820895522
Myc-mRNA	0.209	0.14	-0.065	0.483	1.16	0.956	1.4	0.161	1	loglinear	Apoptosis, Cell Cycle, Cytokine Signaling, Growth Factor Signaling, Notch, Wnt	NS_MM_NEUROINFLAM_V1.0	Myc	mRNA	0		Wnt;Notch;Growth Factor Signaling;Cytokine Signaling;Cell Cycle;Apoptosis	mmu04010;mmu04012;mmu04110;mmu04151;mmu04310;mmu04350;mmu04390;mmu04550;mmu04630;mmu04919;mmu05161;mmu05166;mmu05169;mmu05200;mmu05202;mmu05205;mmu05206;mmu05210;mmu05213;mmu05216;mmu05219;mmu05220;mmu05221;mmu05222;mmu05230		Myc	azure4	1	1.49285714285714
Prkar2b-mRNA	-0.136	0.0919	-0.316	0.0445	0.91	0.803	1.03	0.166	1	loglinear	Apoptosis, Cell Cycle, Growth Factor Signaling	NS_MM_NEUROINFLAM_V1.0	Prkar2b	mRNA	0		Growth Factor Signaling;Cell Cycle;Apoptosis	mmu04210;mmu04910		Prkar2b	azure4	1	-1.47986942328618
Psmb8-mRNA	0.333	0.226	-0.11	0.775	1.26	0.927	1.71	0.166	1	lm.nb	Adaptive Immune Response, Angiogenesis, Apoptosis, Astrocyte Function, Cell Cycle, Cytokine Signaling, Growth Factor Signaling, Inflammatory Signaling, Insulin Signaling, Microglia Function, NF-kB, Wnt	NS_MM_NEUROINFLAM_V1.0	Psmb8	mRNA	0		Wnt;NF-kB;Microglia Function;Insulin Signaling;Inflammatory Signaling;Growth Factor Signaling;Cytokine Signaling;Cell Cycle;Astrocyte Function;Apoptosis;Angiogenesis;Adaptive Immune Response			Psmb8	azure4	1	1.47345132743363
Mdm2-mRNA	0.11	0.0766	-0.0405	0.26	1.08	0.972	1.2	0.178	1	loglinear	Adaptive Immune Response, Apoptosis, Cell Cycle, Cellular Stress, DNA Damage, Growth Factor Signaling, Neurons and Neurotransmission	NS_MM_NEUROINFLAM_V1.0	Mdm2	mRNA	0		Neurons and Neurotransmission;Growth Factor Signaling;DNA Damage;Cellular Stress;Cell Cycle;Apoptosis;Adaptive Immune Response	mmu04068;mmu04110;mmu04115;mmu04120;mmu04144;mmu04151;mmu04919;mmu05169;mmu05200;mmu05202;mmu05203;mmu05205;mmu05206;mmu05214;mmu05215;mmu05218;mmu05219;mmu05220		Mdm2	azure4	1	1.43603133159269
Ccni-mRNA	0.0845	0.0602	-0.0334	0.202	1.06	0.977	1.15	0.185	1	loglinear	Cell Cycle	NS_MM_NEUROINFLAM_V1.0	Ccni	mRNA	0		Cell Cycle			Ccni	azure4	1	1.40365448504983
Cables1-mRNA	0.159	0.118	-0.0726	0.392	1.12	0.951	1.31	0.203	1	loglinear	Cell Cycle	NS_MM_NEUROINFLAM_V1.0	Cables1	mRNA	0		Cell Cycle			Cables1	azure4	1	1.34745762711864
Anapc15-mRNA	-0.0965	0.0737	-0.241	0.0479	0.935	0.846	1.03	0.215	1	loglinear	Cell Cycle, Cellular Stress	NS_MM_NEUROINFLAM_V1.0	Anapc15	mRNA	0		Cellular Stress;Cell Cycle			Anapc15	azure4	1	-1.30936227951153
Mdc1-mRNA	0.196	0.154	-0.105	0.497	1.15	0.93	1.41	0.225	1	lm.nb	Cell Cycle, DNA Damage	NS_MM_NEUROINFLAM_V1.0	Mdc1	mRNA	0		DNA Damage;Cell Cycle			Mdc1	azure4	1	1.27272727272727
Pcna-mRNA	-0.058	0.0477	-0.152	0.0356	0.961	0.9	1.02	0.248	1	loglinear	Cell Cycle, DNA Damage	NS_MM_NEUROINFLAM_V1.0	Pcna	mRNA	0		DNA Damage;Cell Cycle	mmu03030;mmu03410;mmu03420;mmu03430;mmu04110;mmu05161;mmu05166		Pcna	azure4	1	-1.21593291404612
Lmnb1-mRNA	0.0964	0.0805	-0.0613	0.254	1.07	0.958	1.19	0.254	1	loglinear	Apoptosis, Cell Cycle, Cellular Stress, Microglia Function	NS_MM_NEUROINFLAM_V1.0	Lmnb1	mRNA	0		Microglia Function;Cellular Stress;Cell Cycle;Apoptosis			Lmnb1	azure4	1	1.19751552795031
Crebbp-mRNA	0.0375	0.0365	-0.0341	0.109	1.03	0.977	1.08	0.325	1	loglinear	Cell Cycle, Cellular Stress, Cytokine Signaling, Epigenetic Regulation, Inflammatory Signaling, Innate Immune Response, Lipid Metabolism, Notch, Wnt	NS_MM_NEUROINFLAM_V1.0	Crebbp	mRNA	0		Wnt;Notch;Lipid Metabolism;Innate Immune Response;Inflammatory Signaling;Epigenetic Regulation;Cytokine Signaling;Cellular Stress;Cell Cycle	mmu04024;mmu04066;mmu04068;mmu04110;mmu04310;mmu04330;mmu04350;mmu04520;mmu04630;mmu04720;mmu04916;mmu04919;mmu04922;mmu05016;mmu05152;mmu05161;mmu05164;mmu05166;mmu05168;mmu05169;mmu05200;mmu05203;mmu05206;mmu05211;mmu05215		Crebbp	azure4	1	1.02739726027397
Smc1a-mRNA	0.0824	0.0806	-0.0756	0.24	1.06	0.949	1.18	0.327	1	loglinear	Cell Cycle, DNA Damage	NS_MM_NEUROINFLAM_V1.0	Smc1a	mRNA	0		DNA Damage;Cell Cycle	mmu04110;mmu04114		Smc1a	azure4	1	1.02233250620347
Gadd45a-mRNA	-0.105	0.105	-0.31	0.101	0.93	0.806	1.07	0.337	1	loglinear	Cell Cycle, DNA Damage, Growth Factor Signaling	NS_MM_NEUROINFLAM_V1.0	Gadd45a	mRNA	0		Growth Factor Signaling;DNA Damage;Cell Cycle	mmu04010;mmu04068;mmu04110;mmu04115		Gadd45a	azure4	1	-1
Lig1-mRNA	0.241	0.244	-0.237	0.719	1.18	0.848	1.65	0.343	1	lm.nb	Cell Cycle, DNA Damage	NS_MM_NEUROINFLAM_V1.0	Lig1	mRNA	0		DNA Damage;Cell Cycle	mmu03030;mmu03410;mmu03420;mmu03430		Lig1	azure4	1	0.987704918032787
Bard1-mRNA	0.594	0.609	-0.599	1.79	1.51	0.66	3.45	0.349	1	lm.nb	Cell Cycle, DNA Damage	NS_MM_NEUROINFLAM_V1.0	Bard1	mRNA	0		DNA Damage;Cell Cycle			Bard1	azure4	1	0.975369458128079
Cdk20-mRNA	0.148	0.154	-0.155	0.45	1.11	0.898	1.37	0.357	1	lm.nb	Cell Cycle	NS_MM_NEUROINFLAM_V1.0	Cdk20	mRNA	0		Cell Cycle			Cdk20	azure4	1	0.961038961038961
Atm-mRNA	-0.133	0.15	-0.428	0.161	0.912	0.744	1.12	0.391	1	lm.nb	Apoptosis, Cell Cycle, Cellular Stress, DNA Damage, NF-kB	NS_MM_NEUROINFLAM_V1.0	Atm	mRNA	0		NF-kB;DNA Damage;Cellular Stress;Cell Cycle;Apoptosis	mmu04064;mmu04068;mmu04110;mmu04115;mmu04210;mmu05166;mmu05202;mmu05206		Atm	azure4	1	-0.886666666666667
Prkaca-mRNA	0.0525	0.0605	-0.066	0.171	1.04	0.955	1.13	0.402	1	loglinear	Adaptive Immune Response, Angiogenesis, Apoptosis, Autophagy, Cell Cycle, Cytokine Signaling, Growth Factor Signaling, Lipid Metabolism, Neurons and Neurotransmission, Wnt	NS_MM_NEUROINFLAM_V1.0	Prkaca	mRNA	0		Wnt;Neurons and Neurotransmission;Lipid Metabolism;Growth Factor Signaling;Cytokine Signaling;Cell Cycle;Autophagy;Apoptosis;Angiogenesis;Adaptive Immune Response	mmu04010;mmu04014;mmu04020;mmu04024;mmu04062;mmu04114;mmu04210;mmu04211;mmu04213;mmu04261;mmu04270;mmu04310;mmu04540;mmu04611;mmu04713;mmu04720;mmu04723;mmu04724;mmu04725;mmu04726;mmu04728;mmu04750;mmu04910;mmu04911;mmu04912;mmu04913;mmu04914;mmu04915;mmu04916;mmu04919;mmu04921;mmu04922;mmu04923;mmu04924;mmu04925;mmu05012;mmu05020;mmu05030;mmu05031;mmu05034;mmu05146;mmu05166;mmu05169;mmu05200;mmu…		Prkaca	azure4	1	0.867768595041322
Atr-mRNA	-0.139	0.161	-0.454	0.176	0.908	0.73	1.13	0.403	1	lm.nb	Apoptosis, Cell Cycle, Cellular Stress, DNA Damage	NS_MM_NEUROINFLAM_V1.0	Atr	mRNA	0		DNA Damage;Cellular Stress;Cell Cycle;Apoptosis	mmu03460;mmu04110;mmu04115;mmu05166		Atr	azure4	1	-0.863354037267081
Fen1-mRNA	0.118	0.146	-0.168	0.404	1.08	0.89	1.32	0.436	1	loglinear	Cell Cycle, DNA Damage	NS_MM_NEUROINFLAM_V1.0	Fen1	mRNA	0		DNA Damage;Cell Cycle	mmu03030;mmu03410;mmu03450		Fen1	azure4	1	0.808219178082192
Tubb3-mRNA	0.0391	0.0494	-0.0578	0.136	1.03	0.961	1.1	0.444	1	loglinear	Adaptive Immune Response, Apoptosis, Cell Cycle, Neurons and Neurotransmission	NS_MM_NEUROINFLAM_V1.0	Tubb3	mRNA	0		Neurons and Neurotransmission;Cell Cycle;Apoptosis;Adaptive Immune Response	mmu04145;mmu04540		Tubb3	azure4	1	0.791497975708502
Lmna-mRNA	0.0873	0.114	-0.137	0.312	1.06	0.909	1.24	0.461	1	lm.nb	Apoptosis, Cell Cycle, Microglia Function	NS_MM_NEUROINFLAM_V1.0	Lmna	mRNA	0		Microglia Function;Cell Cycle;Apoptosis	mmu05410;mmu05412;mmu05414		Lmna	azure4	1	0.765789473684211
Ccng2-mRNA	0.112	0.154	-0.19	0.414	1.08	0.876	1.33	0.482	1	lm.nb	Cell Cycle, DNA Damage	NS_MM_NEUROINFLAM_V1.0	Ccng2	mRNA	0		DNA Damage;Cell Cycle	mmu04068;mmu04115		Ccng2	azure4	1	0.727272727272727
Apex1-mRNA	0.053	0.0787	-0.101	0.207	1.04	0.932	1.15	0.513	1	loglinear	Cell Cycle, DNA Damage	NS_MM_NEUROINFLAM_V1.0	Apex1	mRNA	0		DNA Damage;Cell Cycle	mmu03410		Apex1	azure4	1	0.673443456162643
Hdac2-mRNA	-0.0515	0.0775	-0.203	0.1	0.965	0.869	1.07	0.519	1	loglinear	Cell Cycle, Cellular Stress, Epigenetic Regulation, Growth Factor Signaling, Notch	NS_MM_NEUROINFLAM_V1.0	Hdac2	mRNA	0		Notch;Growth Factor Signaling;Epigenetic Regulation;Cellular Stress;Cell Cycle	mmu04110;mmu04213;mmu04330;mmu04919;mmu05016;mmu05034;mmu05169;mmu05200;mmu05202;mmu05203;mmu05220		Hdac2	azure4	1	-0.664516129032258
Rad1-mRNA	-0.0852	0.148	-0.375	0.204	0.943	0.771	1.15	0.575	1	lm.nb	Cell Cycle, DNA Damage	NS_MM_NEUROINFLAM_V1.0	Rad1	mRNA	0		DNA Damage;Cell Cycle			Rad1	azure4	1	-0.575675675675676
Mcm6-mRNA	0.0867	0.152	-0.21	0.384	1.06	0.864	1.3	0.578	1	lm.nb	Cell Cycle	NS_MM_NEUROINFLAM_V1.0	Mcm6	mRNA	0		Cell Cycle	mmu03030;mmu04110		Mcm6	azure4	1	0.570394736842105
Rad9a-mRNA	0.128	0.236	-0.334	0.59	1.09	0.793	1.51	0.597	1	lm.nb	Cell Cycle, DNA Damage	NS_MM_NEUROINFLAM_V1.0	Rad9a	mRNA	0		DNA Damage;Cell Cycle			Rad9a	azure4	1	0.542372881355932
H2afx-mRNA	-0.0424	0.0875	-0.214	0.129	0.971	0.862	1.09	0.637	1	loglinear	Cell Cycle, Cellular Stress, DNA Damage, Epigenetic Regulation, Wnt	NS_MM_NEUROINFLAM_V1.0	H2afx	mRNA	0		Wnt;Epigenetic Regulation;DNA Damage;Cellular Stress;Cell Cycle	mmu05034;mmu05322		H2afx	azure4	1	-0.484571428571429
Ep300-mRNA	0.0467	0.111	-0.17	0.264	1.03	0.889	1.2	0.681	1	loglinear	Cell Cycle, Cellular Stress, Cytokine Signaling, DNA Damage, Epigenetic Regulation, Inflammatory Signaling, Innate Immune Response, Lipid Metabolism, Notch, Wnt	NS_MM_NEUROINFLAM_V1.0	Ep300	mRNA	0		Wnt;Notch;Lipid Metabolism;Innate Immune Response;Inflammatory Signaling;Epigenetic Regulation;DNA Damage;Cytokine Signaling;Cellular Stress;Cell Cycle	mmu04024;mmu04066;mmu04068;mmu04110;mmu04310;mmu04330;mmu04350;mmu04520;mmu04630;mmu04720;mmu04916;mmu04919;mmu04922;mmu05016;mmu05152;mmu05161;mmu05164;mmu05166;mmu05168;mmu05169;mmu05200;mmu05203;mmu05206;mmu05211;mmu05215		Ep300	azure4	1	0.420720720720721
Hus1-mRNA	0.0528	0.132	-0.207	0.312	1.04	0.866	1.24	0.697	1	loglinear	Cell Cycle, DNA Damage	NS_MM_NEUROINFLAM_V1.0	Hus1	mRNA	0		DNA Damage;Cell Cycle			Hus1	azure4	1	0.4
Rad51-mRNA	0.213	0.57	-0.905	1.33	1.16	0.534	2.51	0.716	1	lm.nb	Cell Cycle, DNA Damage	NS_MM_NEUROINFLAM_V1.0	Rad51	mRNA	0		DNA Damage;Cell Cycle	mmu03440;mmu03460;mmu05200;mmu05212		Rad51	azure4	1	0.373684210526316
Abl1-mRNA	0.0506	0.137	-0.219	0.32	1.04	0.859	1.25	0.719	1	loglinear	Apoptosis, Cell Cycle, Cellular Stress, DNA Damage, Growth Factor Signaling	NS_MM_NEUROINFLAM_V1.0	Abl1	mRNA	0		Growth Factor Signaling;DNA Damage;Cellular Stress;Cell Cycle;Apoptosis	mmu04012;mmu04014;mmu04110;mmu04360;mmu04722;mmu05200;mmu05206;mmu05220;mmu05416		Abl1	azure4	1	0.369343065693431
Trp53-mRNA	0.0575	0.198	-0.331	0.446	1.04	0.795	1.36	0.777	1	lm.nb	Apoptosis, Cell Cycle, Cellular Stress, DNA Damage, Growth Factor Signaling, Notch, Wnt	NS_MM_NEUROINFLAM_V1.0	Trp53	mRNA	0		Wnt;Notch;Growth Factor Signaling;DNA Damage;Cellular Stress;Cell Cycle;Apoptosis	mmu04010;mmu04071;mmu04110;mmu04115;mmu04151;mmu04210;mmu04211;mmu04310;mmu04722;mmu04919;mmu05014;mmu05016;mmu05160;mmu05161;mmu05162;mmu05166;mmu05168;mmu05169;mmu05200;mmu05202;mmu05203;mmu05205;mmu05206;mmu05210;mmu05212;mmu05213;mmu05214;mmu05215;mmu05216;mmu05218;mmu05219;mmu05220;mmu05222;mmu05223;mmu05230		Trp53	azure4	1	0.29040404040404
Chek1-mRNA	-0.163	0.639	-1.42	1.09	0.893	0.375	2.13	0.803	1	lm.nb	Cell Cycle, DNA Damage, Growth Factor Signaling	NS_MM_NEUROINFLAM_V1.0	Chek1	mRNA	0		Growth Factor Signaling;DNA Damage;Cell Cycle	mmu04110;mmu04115;mmu05166;mmu05203		Chek1	azure4	1	-0.25508607198748
Tgfb1-mRNA	0.0931	0.4	-0.692	0.878	1.07	0.619	1.84	0.82	1	lm.nb	Cell Cycle, Cytokine Signaling, Growth Factor Signaling, Matrix Remodeling, Microglia Function	NS_MM_NEUROINFLAM_V1.0	Tgfb1	mRNA	0		Microglia Function;Matrix Remodeling;Growth Factor Signaling;Cytokine Signaling;Cell Cycle	mmu04010;mmu04060;mmu04068;mmu04110;mmu04144;mmu04350;mmu04380;mmu04390;mmu04672;mmu04932;mmu04933;mmu05140;mmu05142;mmu05144;mmu05145;mmu05146;mmu05152;mmu05161;mmu05166;mmu05200;mmu05205;mmu05210;mmu05211;mmu05212;mmu05220;mmu05321;mmu05323;mmu05410;mmu05414		Tgfb1	azure4	1	0.23275
Blm-mRNA	0.0629	0.286	-0.497	0.623	1.04	0.709	1.54	0.829	1	lm.nb	Cell Cycle, DNA Damage	NS_MM_NEUROINFLAM_V1.0	Blm	mRNA	0		DNA Damage;Cell Cycle	mmu03440;mmu03460		Blm	azure4	1	0.21993006993007
Mcm5-mRNA	0.0372	0.184	-0.323	0.398	1.03	0.799	1.32	0.843	1	lm.nb	Cell Cycle, Inflammatory Signaling	NS_MM_NEUROINFLAM_V1.0	Mcm5	mRNA	0		Inflammatory Signaling;Cell Cycle	mmu03030;mmu04110		Mcm5	azure4	1	0.202173913043478
Pttg1-mRNA	-0.00927	0.0532	-0.113	0.095	0.994	0.924	1.07	0.865	1	loglinear	Cell Cycle, DNA Damage	NS_MM_NEUROINFLAM_V1.0	Pttg1	mRNA	0		DNA Damage;Cell Cycle	mmu04110;mmu04114;mmu05166		Pttg1	azure4	1	-0.174248120300752
Rad50-mRNA	0.0355	0.208	-0.373	0.444	1.02	0.772	1.36	0.868	1	loglinear	Cell Cycle, Cellular Stress, DNA Damage	NS_MM_NEUROINFLAM_V1.0	Rad50	mRNA	0		DNA Damage;Cellular Stress;Cell Cycle	mmu03440;mmu03450		Rad50	azure4	1	0.170673076923077
Rrm2-mRNA	0.074	0.561	-1.03	1.17	1.05	0.491	2.26	0.897	1	lm.nb	Cell Cycle, DNA Damage, Microglia Function	NS_MM_NEUROINFLAM_V1.0	Rrm2	mRNA	0		Microglia Function;DNA Damage;Cell Cycle	mmu00230;mmu04115		Rrm2	azure4	1	0.131907308377897
Sumo1-mRNA	0.00444	0.0361	-0.0663	0.0752	1	0.955	1.05	0.904	1	loglinear	Cell Cycle, Cytokine Signaling, DNA Damage, Inflammatory Signaling	NS_MM_NEUROINFLAM_V1.0	Sumo1	mRNA	0		Inflammatory Signaling;DNA Damage;Cytokine Signaling;Cell Cycle			Sumo1	azure4	1	0.122991689750693
Rad51c-mRNA	0.0418	0.408	-0.757	0.841	1.03	0.592	1.79	0.92	1	lm.nb	Cell Cycle, DNA Damage	NS_MM_NEUROINFLAM_V1.0	Rad51c	mRNA	0		DNA Damage;Cell Cycle	mmu03440;mmu03460		Rad51c	azure4	1	0.102450980392157
Nbn-mRNA	0.011	0.125	-0.235	0.257	1.01	0.85	1.19	0.931	1	loglinear	Cell Cycle, Cellular Stress, DNA Damage	NS_MM_NEUROINFLAM_V1.0	Nbn	mRNA	0		DNA Damage;Cellular Stress;Cell Cycle	mmu03440		Nbn	azure4	1	0.088
Top2a-mRNA	0.0406	0.673	-1.28	1.36	1.03	0.412	2.57	0.953	1	lm.nb	Apoptosis, Cell Cycle	NS_MM_NEUROINFLAM_V1.0	Top2a	mRNA	0		Cell Cycle;Apoptosis			Top2a	azure4	1	0.0603268945022288
Cdc25a-mRNA	-0.00762	0.148	-0.299	0.283	0.995	0.813	1.22	0.96	1	loglinear	Cell Cycle, DNA Damage	NS_MM_NEUROINFLAM_V1.0	Cdc25a	mRNA	0		DNA Damage;Cell Cycle	mmu04110;mmu04914;mmu05206		Cdc25a	azure4	1	-0.0514864864864865
Timeless-mRNA	-0.00791	0.194	-0.387	0.371	0.995	0.765	1.29	0.968	1	loglinear	Cell Cycle, DNA Damage	NS_MM_NEUROINFLAM_V1.0	Timeless	mRNA	0		DNA Damage;Cell Cycle			Timeless	azure4	1	-0.0407731958762887
Rad17-mRNA	-0.00139	0.163	-0.322	0.319	0.999	0.8	1.25	0.993	1	loglinear	Cell Cycle, DNA Damage	NS_MM_NEUROINFLAM_V1.0	Rad17	mRNA	0		DNA Damage;Cell Cycle			Rad17	azure4	1	-0.00852760736196319
Cdc7-mRNA	1.05e-15	0.251	-0.492	0.492	1	0.711	1.41	1	1	lm.nb	Cell Cycle	NS_MM_NEUROINFLAM_V1.0	Cdc7	mRNA	0		Cell Cycle	mmu04110		Cdc7	azure4	1	4.18326693227092e-15
