# Supplementary material for: Vascular-associated bacterial burden and neuroinflammatory transcriptional responses observed in models of pneumonic plague
Source: Front Microbiol. 2026 Jun 24;17:1865125. doi: 10.3389/fmicb.2026.1865125 (PMC13341613; doi:10.3389/fmicb.2026.1865125)
Supplement: Supplementary file 1 [file Data_Sheet_1.ZIP › Bp_final 2026-04-14 12-30/results/Gene set analysis/Genes in Cell.Cycle - DPI2.csv]

Probe Label	Log2 fold change	std error (log2)	Lower confidence limit (log2)	Upper confidence limit (log2)	Linear fold change	Lower confidence limit (linear)	Upper confidence limit (linear)	P-value	BY.p.value	method	Gene.sets	Codeset.Name	Probe.Label	Analyte.Type	Is.Control	Control.Type	Probe.Annotation	KEGG.Pathways	Cell.Type	Official.Gene.Name	volcanocol	volcanopch	tstats.all
Cdkn1a-mRNA	2.21	0.15	1.92	2.51	4.64	3.78	5.68	4.64e-09	3.71e-06	lm.nb	Adaptive Immune Response, Cell Cycle, Cellular Stress, Cytokine Signaling, DNA Damage, Growth Factor Signaling	NS_MM_NEUROINFLAM_V1.0	Cdkn1a	mRNA	0		Growth Factor Signaling;DNA Damage;Cytokine Signaling;Cellular Stress;Cell Cycle;Adaptive Immune Response	mmu04012;mmu04066;mmu04068;mmu04110;mmu04115;mmu04151;mmu04630;mmu04921;mmu05160;mmu05161;mmu05166;mmu05169;mmu05200;mmu05202;mmu05203;mmu05205;mmu05206;mmu05214;mmu05215;mmu05218;mmu05219;mmu05220		Cdkn1a	slateblue1	16	14.7333333333333
Psmb8-mRNA	2.78	0.196	2.39	3.16	6.85	5.25	8.94	7.51e-09	4.29e-06	lm.nb	Adaptive Immune Response, Angiogenesis, Apoptosis, Astrocyte Function, Cell Cycle, Cytokine Signaling, Growth Factor Signaling, Inflammatory Signaling, Insulin Signaling, Microglia Function, NF-kB, Wnt	NS_MM_NEUROINFLAM_V1.0	Psmb8	mRNA	0		Wnt;NF-kB;Microglia Function;Insulin Signaling;Inflammatory Signaling;Growth Factor Signaling;Cytokine Signaling;Cell Cycle;Astrocyte Function;Apoptosis;Angiogenesis;Adaptive Immune Response			Psmb8	slateblue1	16	14.1836734693878
Tubb3-mRNA	-0.383	0.0494	-0.48	-0.286	0.767	0.717	0.82	5.22e-06	0.000718	loglinear	Adaptive Immune Response, Apoptosis, Cell Cycle, Neurons and Neurotransmission	NS_MM_NEUROINFLAM_V1.0	Tubb3	mRNA	0		Neurons and Neurotransmission;Cell Cycle;Apoptosis;Adaptive Immune Response	mmu04145;mmu04540		Tubb3	slateblue1	16	-7.75303643724696
Prkar2b-mRNA	-0.548	0.0919	-0.728	-0.368	0.684	0.604	0.775	6.54e-05	0.00556	loglinear	Apoptosis, Cell Cycle, Growth Factor Signaling	NS_MM_NEUROINFLAM_V1.0	Prkar2b	mRNA	0		Growth Factor Signaling;Cell Cycle;Apoptosis	mmu04210;mmu04910		Prkar2b	slateblue1	16	-5.96300326441785
Sumo1-mRNA	-0.199	0.0361	-0.269	-0.128	0.871	0.83	0.915	0.000135	0.00884	loglinear	Cell Cycle, Cytokine Signaling, DNA Damage, Inflammatory Signaling	NS_MM_NEUROINFLAM_V1.0	Sumo1	mRNA	0		Inflammatory Signaling;DNA Damage;Cytokine Signaling;Cell Cycle			Sumo1	slateblue1	16	-5.51246537396122
Anapc15-mRNA	-0.364	0.0737	-0.508	-0.22	0.777	0.703	0.859	0.000341	0.02	loglinear	Cell Cycle, Cellular Stress	NS_MM_NEUROINFLAM_V1.0	Anapc15	mRNA	0		Cellular Stress;Cell Cycle			Anapc15	slateblue2	16	-4.93894165535957
Mcm5-mRNA	-0.68	0.193	-1.06	-0.302	0.624	0.48	0.811	0.00417	0.124	lm.nb	Cell Cycle, Inflammatory Signaling	NS_MM_NEUROINFLAM_V1.0	Mcm5	mRNA	0		Inflammatory Signaling;Cell Cycle	mmu03030;mmu04110		Mcm5	slateblue4	16	-3.52331606217617
Hdac2-mRNA	-0.239	0.0775	-0.391	-0.0871	0.847	0.763	0.941	0.00946	0.24	loglinear	Cell Cycle, Cellular Stress, Epigenetic Regulation, Growth Factor Signaling, Notch	NS_MM_NEUROINFLAM_V1.0	Hdac2	mRNA	0		Notch;Growth Factor Signaling;Epigenetic Regulation;Cellular Stress;Cell Cycle	mmu04110;mmu04213;mmu04330;mmu04919;mmu05016;mmu05034;mmu05169;mmu05200;mmu05202;mmu05203;mmu05220		Hdac2	slateblue4	16	-3.08387096774194
Timeless-mRNA	0.559	0.194	0.18	0.938	1.47	1.13	1.92	0.0136	0.322	loglinear	Cell Cycle, DNA Damage	NS_MM_NEUROINFLAM_V1.0	Timeless	mRNA	0		DNA Damage;Cell Cycle			Timeless	slateblue4	16	2.88144329896907
Fen1-mRNA	0.405	0.146	0.119	0.691	1.32	1.09	1.61	0.0168	0.376	loglinear	Cell Cycle, DNA Damage	NS_MM_NEUROINFLAM_V1.0	Fen1	mRNA	0		DNA Damage;Cell Cycle	mmu03030;mmu03410;mmu03450		Fen1	slateblue4	16	2.77397260273973
Mcm6-mRNA	-0.439	0.16	-0.752	-0.126	0.737	0.594	0.916	0.0176	0.388	lm.nb	Cell Cycle	NS_MM_NEUROINFLAM_V1.0	Mcm6	mRNA	0		Cell Cycle	mmu03030;mmu04110		Mcm6	slateblue4	16	-2.74375
Cables1-mRNA	0.293	0.118	0.061	0.525	1.23	1.04	1.44	0.0292	0.561	loglinear	Cell Cycle	NS_MM_NEUROINFLAM_V1.0	Cables1	mRNA	0		Cell Cycle			Cables1	azure4	1	2.48305084745763
Tubb4a-mRNA	-0.241	0.098	-0.433	-0.0492	0.846	0.741	0.966	0.0299	0.566	loglinear	Adaptive Immune Response, Apoptosis, Cell Cycle, Neurons and Neurotransmission	NS_MM_NEUROINFLAM_V1.0	Tubb4a	mRNA	0		Neurons and Neurotransmission;Cell Cycle;Apoptosis;Adaptive Immune Response	mmu04145;mmu04540		Tubb4a	azure4	1	-2.45918367346939
Smarca5-mRNA	-0.112	0.0459	-0.202	-0.0221	0.925	0.869	0.985	0.0311	0.577	loglinear	Cell Cycle, DNA Damage, Epigenetic Regulation	NS_MM_NEUROINFLAM_V1.0	Smarca5	mRNA	0		Epigenetic Regulation;DNA Damage;Cell Cycle			Smarca5	azure4	1	-2.4400871459695
Myc-mRNA	0.32	0.14	0.0462	0.594	1.25	1.03	1.51	0.0409	0.723	loglinear	Apoptosis, Cell Cycle, Cytokine Signaling, Growth Factor Signaling, Notch, Wnt	NS_MM_NEUROINFLAM_V1.0	Myc	mRNA	0		Wnt;Notch;Growth Factor Signaling;Cytokine Signaling;Cell Cycle;Apoptosis	mmu04010;mmu04012;mmu04110;mmu04151;mmu04310;mmu04350;mmu04390;mmu04550;mmu04630;mmu04919;mmu05161;mmu05166;mmu05169;mmu05200;mmu05202;mmu05205;mmu05206;mmu05210;mmu05213;mmu05216;mmu05219;mmu05220;mmu05221;mmu05222;mmu05230		Myc	azure4	1	2.28571428571429
Mcm2-mRNA	-0.827	0.369	-1.55	-0.104	0.564	0.342	0.93	0.0446	0.778	lm.nb	Cell Cycle, Inflammatory Signaling	NS_MM_NEUROINFLAM_V1.0	Mcm2	mRNA	0		Inflammatory Signaling;Cell Cycle	mmu03030;mmu04110		Mcm2	azure4	1	-2.24119241192412
Gadd45g-mRNA	0.469	0.214	0.051	0.888	1.38	1.04	1.85	0.0483	0.833	lm.nb	Cell Cycle, DNA Damage, Growth Factor Signaling	NS_MM_NEUROINFLAM_V1.0	Gadd45g	mRNA	0		Growth Factor Signaling;DNA Damage;Cell Cycle	mmu04010;mmu04068;mmu04110;mmu04115		Gadd45g	azure4	1	2.19158878504673
Rpa1-mRNA	0.0941	0.0503	-0.00438	0.193	1.07	0.997	1.14	0.0856	1	loglinear	Cell Cycle, Cellular Stress, DNA Damage	NS_MM_NEUROINFLAM_V1.0	Rpa1	mRNA	0		DNA Damage;Cellular Stress;Cell Cycle	mmu03030;mmu03420;mmu03430;mmu03440;mmu03460		Rpa1	azure4	1	1.87077534791253
Rad50-mRNA	-0.386	0.208	-0.795	0.0225	0.765	0.576	1.02	0.0888	1	loglinear	Cell Cycle, Cellular Stress, DNA Damage	NS_MM_NEUROINFLAM_V1.0	Rad50	mRNA	0		DNA Damage;Cellular Stress;Cell Cycle	mmu03440;mmu03450		Rad50	azure4	1	-1.85576923076923
Atm-mRNA	-0.267	0.151	-0.564	0.0294	0.831	0.676	1.02	0.103	1	lm.nb	Apoptosis, Cell Cycle, Cellular Stress, DNA Damage, NF-kB	NS_MM_NEUROINFLAM_V1.0	Atm	mRNA	0		NF-kB;DNA Damage;Cellular Stress;Cell Cycle;Apoptosis	mmu04064;mmu04068;mmu04110;mmu04115;mmu04210;mmu05166;mmu05202;mmu05206		Atm	azure4	1	-1.7682119205298
Cdk20-mRNA	0.266	0.153	-0.0341	0.566	1.2	0.977	1.48	0.108	1	lm.nb	Cell Cycle	NS_MM_NEUROINFLAM_V1.0	Cdk20	mRNA	0		Cell Cycle			Cdk20	azure4	1	1.73856209150327
Pttg1-mRNA	0.091	0.0532	-0.0133	0.195	1.07	0.991	1.14	0.113	1	loglinear	Cell Cycle, DNA Damage	NS_MM_NEUROINFLAM_V1.0	Pttg1	mRNA	0		DNA Damage;Cell Cycle	mmu04110;mmu04114;mmu05166		Pttg1	azure4	1	1.71052631578947
Rad17-mRNA	-0.255	0.163	-0.575	0.0656	0.838	0.671	1.05	0.145	1	loglinear	Cell Cycle, DNA Damage	NS_MM_NEUROINFLAM_V1.0	Rad17	mRNA	0		DNA Damage;Cell Cycle			Rad17	azure4	1	-1.56441717791411
Chek1-mRNA	-0.981	0.658	-2.27	0.308	0.507	0.207	1.24	0.162	1	lm.nb	Cell Cycle, DNA Damage, Growth Factor Signaling	NS_MM_NEUROINFLAM_V1.0	Chek1	mRNA	0		Growth Factor Signaling;DNA Damage;Cell Cycle	mmu04110;mmu04115;mmu05166;mmu05203		Chek1	azure4	1	-1.49088145896657
H2afx-mRNA	-0.128	0.0875	-0.299	0.044	0.915	0.813	1.03	0.171	1	loglinear	Cell Cycle, Cellular Stress, DNA Damage, Epigenetic Regulation, Wnt	NS_MM_NEUROINFLAM_V1.0	H2afx	mRNA	0		Wnt;Epigenetic Regulation;DNA Damage;Cellular Stress;Cell Cycle	mmu05034;mmu05322		H2afx	azure4	1	-1.46285714285714
Top2a-mRNA	-0.959	0.694	-2.32	0.401	0.514	0.2	1.32	0.192	1	lm.nb	Apoptosis, Cell Cycle	NS_MM_NEUROINFLAM_V1.0	Top2a	mRNA	0		Cell Cycle;Apoptosis			Top2a	azure4	1	-1.38184438040346
Pcna-mRNA	-0.0657	0.0477	-0.159	0.0278	0.955	0.895	1.02	0.194	1	loglinear	Cell Cycle, DNA Damage	NS_MM_NEUROINFLAM_V1.0	Pcna	mRNA	0		DNA Damage;Cell Cycle	mmu03030;mmu03410;mmu03420;mmu03430;mmu04110;mmu05161;mmu05166		Pcna	azure4	1	-1.37735849056604
Atr-mRNA	-0.22	0.162	-0.538	0.0976	0.859	0.689	1.07	0.2	1	lm.nb	Apoptosis, Cell Cycle, Cellular Stress, DNA Damage	NS_MM_NEUROINFLAM_V1.0	Atr	mRNA	0		DNA Damage;Cellular Stress;Cell Cycle;Apoptosis	mmu03460;mmu04110;mmu04115;mmu05166		Atr	azure4	1	-1.35802469135802
E2f1-mRNA	-0.207	0.153	-0.506	0.0925	0.866	0.704	1.07	0.201	1	loglinear	Apoptosis, Cell Cycle, Cellular Stress, Notch	NS_MM_NEUROINFLAM_V1.0	E2f1	mRNA	0		Notch;Cellular Stress;Cell Cycle;Apoptosis	mmu04110;mmu05161;mmu05166;mmu05200;mmu05206;mmu05212;mmu05214;mmu05215;mmu05218;mmu05219;mmu05220;mmu05222;mmu05223		E2f1	azure4	1	-1.35294117647059
Hus1-mRNA	-0.176	0.132	-0.436	0.0834	0.885	0.739	1.06	0.208	1	loglinear	Cell Cycle, DNA Damage	NS_MM_NEUROINFLAM_V1.0	Hus1	mRNA	0		DNA Damage;Cell Cycle			Hus1	azure4	1	-1.33333333333333
Gadd45a-mRNA	0.129	0.105	-0.0766	0.335	1.09	0.948	1.26	0.242	1	loglinear	Cell Cycle, DNA Damage, Growth Factor Signaling	NS_MM_NEUROINFLAM_V1.0	Gadd45a	mRNA	0		Growth Factor Signaling;DNA Damage;Cell Cycle	mmu04010;mmu04068;mmu04110;mmu04115		Gadd45a	azure4	1	1.22857142857143
Rad51-mRNA	-0.692	0.592	-1.85	0.468	0.619	0.277	1.38	0.265	1	lm.nb	Cell Cycle, DNA Damage	NS_MM_NEUROINFLAM_V1.0	Rad51	mRNA	0		DNA Damage;Cell Cycle	mmu03440;mmu03460;mmu05200;mmu05212		Rad51	azure4	1	-1.16891891891892
Hdac1-mRNA	0.162	0.14	-0.113	0.437	1.12	0.925	1.35	0.27	1	loglinear	Cell Cycle, Epigenetic Regulation, Growth Factor Signaling, Notch, Wnt	NS_MM_NEUROINFLAM_V1.0	Hdac1	mRNA	0		Wnt;Notch;Growth Factor Signaling;Epigenetic Regulation;Cell Cycle	mmu04110;mmu04213;mmu04330;mmu04919;mmu05016;mmu05031;mmu05034;mmu05169;mmu05200;mmu05202;mmu05203;mmu05220		Hdac1	azure4	1	1.15714285714286
Crebbp-mRNA	0.0421	0.0365	-0.0294	0.114	1.03	0.98	1.08	0.271	1	loglinear	Cell Cycle, Cellular Stress, Cytokine Signaling, Epigenetic Regulation, Inflammatory Signaling, Innate Immune Response, Lipid Metabolism, Notch, Wnt	NS_MM_NEUROINFLAM_V1.0	Crebbp	mRNA	0		Wnt;Notch;Lipid Metabolism;Innate Immune Response;Inflammatory Signaling;Epigenetic Regulation;Cytokine Signaling;Cellular Stress;Cell Cycle	mmu04024;mmu04066;mmu04068;mmu04110;mmu04310;mmu04330;mmu04350;mmu04520;mmu04630;mmu04720;mmu04916;mmu04919;mmu04922;mmu05016;mmu05152;mmu05161;mmu05164;mmu05166;mmu05168;mmu05169;mmu05200;mmu05203;mmu05206;mmu05211;mmu05215		Crebbp	azure4	1	1.15342465753425
Mdm2-mRNA	0.0831	0.0766	-0.067	0.233	1.06	0.955	1.18	0.299	1	loglinear	Adaptive Immune Response, Apoptosis, Cell Cycle, Cellular Stress, DNA Damage, Growth Factor Signaling, Neurons and Neurotransmission	NS_MM_NEUROINFLAM_V1.0	Mdm2	mRNA	0		Neurons and Neurotransmission;Growth Factor Signaling;DNA Damage;Cellular Stress;Cell Cycle;Apoptosis;Adaptive Immune Response	mmu04068;mmu04110;mmu04115;mmu04120;mmu04144;mmu04151;mmu04919;mmu05169;mmu05200;mmu05202;mmu05203;mmu05205;mmu05206;mmu05214;mmu05215;mmu05218;mmu05219;mmu05220		Mdm2	azure4	1	1.08485639686684
Smc1a-mRNA	0.08	0.0806	-0.078	0.238	1.06	0.947	1.18	0.341	1	loglinear	Cell Cycle, DNA Damage	NS_MM_NEUROINFLAM_V1.0	Smc1a	mRNA	0		DNA Damage;Cell Cycle	mmu04110;mmu04114		Smc1a	azure4	1	0.992555831265509
Blm-mRNA	-0.266	0.29	-0.834	0.302	0.832	0.561	1.23	0.377	1	lm.nb	Cell Cycle, DNA Damage	NS_MM_NEUROINFLAM_V1.0	Blm	mRNA	0		DNA Damage;Cell Cycle	mmu03440;mmu03460		Blm	azure4	1	-0.917241379310345
Tgfb1-mRNA	-0.371	0.406	-1.17	0.426	0.773	0.445	1.34	0.38	1	lm.nb	Cell Cycle, Cytokine Signaling, Growth Factor Signaling, Matrix Remodeling, Microglia Function	NS_MM_NEUROINFLAM_V1.0	Tgfb1	mRNA	0		Microglia Function;Matrix Remodeling;Growth Factor Signaling;Cytokine Signaling;Cell Cycle	mmu04010;mmu04060;mmu04068;mmu04110;mmu04144;mmu04350;mmu04380;mmu04390;mmu04672;mmu04932;mmu04933;mmu05140;mmu05142;mmu05144;mmu05145;mmu05146;mmu05152;mmu05161;mmu05166;mmu05200;mmu05205;mmu05210;mmu05211;mmu05212;mmu05220;mmu05321;mmu05323;mmu05410;mmu05414		Tgfb1	azure4	1	-0.913793103448276
Ccng2-mRNA	0.133	0.154	-0.169	0.434	1.1	0.889	1.35	0.406	1	lm.nb	Cell Cycle, DNA Damage	NS_MM_NEUROINFLAM_V1.0	Ccng2	mRNA	0		DNA Damage;Cell Cycle	mmu04068;mmu04115		Ccng2	azure4	1	0.863636363636364
Rad51c-mRNA	-0.354	0.412	-1.16	0.454	0.782	0.447	1.37	0.407	1	lm.nb	Cell Cycle, DNA Damage	NS_MM_NEUROINFLAM_V1.0	Rad51c	mRNA	0		DNA Damage;Cell Cycle	mmu03440;mmu03460		Rad51c	azure4	1	-0.859223300970874
Cdc7-mRNA	-0.217	0.253	-0.713	0.279	0.86	0.61	1.21	0.408	1	lm.nb	Cell Cycle	NS_MM_NEUROINFLAM_V1.0	Cdc7	mRNA	0		Cell Cycle	mmu04110		Cdc7	azure4	1	-0.857707509881423
Bard1-mRNA	-0.533	0.632	-1.77	0.706	0.691	0.293	1.63	0.415	1	lm.nb	Cell Cycle, DNA Damage	NS_MM_NEUROINFLAM_V1.0	Bard1	mRNA	0		DNA Damage;Cell Cycle			Bard1	azure4	1	-0.843354430379747
Apex1-mRNA	-0.0575	0.0787	-0.212	0.0967	0.961	0.863	1.07	0.479	1	loglinear	Cell Cycle, DNA Damage	NS_MM_NEUROINFLAM_V1.0	Apex1	mRNA	0		DNA Damage;Cell Cycle	mmu03410		Apex1	azure4	1	-0.730622617534943
Prkaca-mRNA	-0.0435	0.0605	-0.162	0.075	0.97	0.894	1.05	0.485	1	loglinear	Adaptive Immune Response, Angiogenesis, Apoptosis, Autophagy, Cell Cycle, Cytokine Signaling, Growth Factor Signaling, Lipid Metabolism, Neurons and Neurotransmission, Wnt	NS_MM_NEUROINFLAM_V1.0	Prkaca	mRNA	0		Wnt;Neurons and Neurotransmission;Lipid Metabolism;Growth Factor Signaling;Cytokine Signaling;Cell Cycle;Autophagy;Apoptosis;Angiogenesis;Adaptive Immune Response	mmu04010;mmu04014;mmu04020;mmu04024;mmu04062;mmu04114;mmu04210;mmu04211;mmu04213;mmu04261;mmu04270;mmu04310;mmu04540;mmu04611;mmu04713;mmu04720;mmu04723;mmu04724;mmu04725;mmu04726;mmu04728;mmu04750;mmu04910;mmu04911;mmu04912;mmu04913;mmu04914;mmu04915;mmu04916;mmu04919;mmu04921;mmu04922;mmu04923;mmu04924;mmu04925;mmu05012;mmu05020;mmu05030;mmu05031;mmu05034;mmu05146;mmu05166;mmu05169;mmu05200;mmu…		Prkaca	azure4	1	-0.71900826446281
Lmnb1-mRNA	-0.0563	0.0805	-0.214	0.101	0.962	0.862	1.07	0.497	1	loglinear	Apoptosis, Cell Cycle, Cellular Stress, Microglia Function	NS_MM_NEUROINFLAM_V1.0	Lmnb1	mRNA	0		Microglia Function;Cellular Stress;Cell Cycle;Apoptosis			Lmnb1	azure4	1	-0.699378881987578
Optn-mRNA	0.0527	0.0828	-0.11	0.215	1.04	0.927	1.16	0.537	1	loglinear	Autophagy, Cell Cycle, Microglia Function	NS_MM_NEUROINFLAM_V1.0	Optn	mRNA	0		Microglia Function;Cell Cycle;Autophagy			Optn	azure4	1	0.636473429951691
Cks1b-mRNA	0.0884	0.148	-0.201	0.378	1.06	0.87	1.3	0.56	1	loglinear	Cell Cycle	NS_MM_NEUROINFLAM_V1.0	Cks1b	mRNA	0		Cell Cycle	mmu05200;mmu05222		Cks1b	azure4	1	0.597297297297297
Abl1-mRNA	0.0793	0.137	-0.19	0.349	1.06	0.876	1.27	0.575	1	loglinear	Apoptosis, Cell Cycle, Cellular Stress, DNA Damage, Growth Factor Signaling	NS_MM_NEUROINFLAM_V1.0	Abl1	mRNA	0		Growth Factor Signaling;DNA Damage;Cellular Stress;Cell Cycle;Apoptosis	mmu04012;mmu04014;mmu04110;mmu04360;mmu04722;mmu05200;mmu05206;mmu05220;mmu05416		Abl1	azure4	1	0.578832116788321
Rad9a-mRNA	-0.128	0.239	-0.596	0.34	0.915	0.662	1.27	0.603	1	lm.nb	Cell Cycle, DNA Damage	NS_MM_NEUROINFLAM_V1.0	Rad9a	mRNA	0		DNA Damage;Cell Cycle			Rad9a	azure4	1	-0.535564853556485
Lmna-mRNA	-0.0588	0.115	-0.284	0.167	0.96	0.821	1.12	0.618	1	lm.nb	Apoptosis, Cell Cycle, Microglia Function	NS_MM_NEUROINFLAM_V1.0	Lmna	mRNA	0		Microglia Function;Cell Cycle;Apoptosis	mmu05410;mmu05412;mmu05414		Lmna	azure4	1	-0.511304347826087
Rrm2-mRNA	-0.271	0.568	-1.38	0.842	0.829	0.383	1.79	0.642	1	lm.nb	Cell Cycle, DNA Damage, Microglia Function	NS_MM_NEUROINFLAM_V1.0	Rrm2	mRNA	0		Microglia Function;DNA Damage;Cell Cycle	mmu00230;mmu04115		Rrm2	azure4	1	-0.477112676056338
Prkdc-mRNA	-0.056	0.133	-0.317	0.206	0.962	0.802	1.15	0.682	1	loglinear	Cell Cycle, DNA Damage, Innate Immune Response	NS_MM_NEUROINFLAM_V1.0	Prkdc	mRNA	0		Innate Immune Response;DNA Damage;Cell Cycle	mmu03450;mmu04110		Prkdc	azure4	1	-0.421052631578947
Rad1-mRNA	0.0593	0.147	-0.229	0.347	1.04	0.853	1.27	0.694	1	lm.nb	Cell Cycle, DNA Damage	NS_MM_NEUROINFLAM_V1.0	Rad1	mRNA	0		DNA Damage;Cell Cycle			Rad1	azure4	1	0.403401360544218
Nbn-mRNA	-0.0498	0.125	-0.295	0.196	0.966	0.815	1.15	0.698	1	loglinear	Cell Cycle, Cellular Stress, DNA Damage	NS_MM_NEUROINFLAM_V1.0	Nbn	mRNA	0		DNA Damage;Cellular Stress;Cell Cycle	mmu03440		Nbn	azure4	1	-0.3984
Ccni-mRNA	0.0139	0.0602	-0.104	0.132	1.01	0.93	1.1	0.821	1	loglinear	Cell Cycle	NS_MM_NEUROINFLAM_V1.0	Ccni	mRNA	0		Cell Cycle			Ccni	azure4	1	0.230897009966777
Cdkn1c-mRNA	0.0522	0.233	-0.404	0.508	1.04	0.756	1.42	0.826	1	lm.nb	Cell Cycle, DNA Damage	NS_MM_NEUROINFLAM_V1.0	Cdkn1c	mRNA	0		DNA Damage;Cell Cycle	mmu04110		Cdkn1c	azure4	1	0.224034334763948
Rnf8-mRNA	-0.0241	0.122	-0.264	0.216	0.983	0.833	1.16	0.847	1	lm.nb	Cell Cycle, DNA Damage	NS_MM_NEUROINFLAM_V1.0	Rnf8	mRNA	0		DNA Damage;Cell Cycle			Rnf8	azure4	1	-0.197540983606557
Mdc1-mRNA	-0.0258	0.155	-0.33	0.279	0.982	0.795	1.21	0.871	1	lm.nb	Cell Cycle, DNA Damage	NS_MM_NEUROINFLAM_V1.0	Mdc1	mRNA	0		DNA Damage;Cell Cycle			Mdc1	azure4	1	-0.166451612903226
Cdc25a-mRNA	-0.015	0.148	-0.306	0.276	0.99	0.809	1.21	0.921	1	loglinear	Cell Cycle, DNA Damage	NS_MM_NEUROINFLAM_V1.0	Cdc25a	mRNA	0		DNA Damage;Cell Cycle	mmu04110;mmu04914;mmu05206		Cdc25a	azure4	1	-0.101351351351351
Lig1-mRNA	0.0145	0.247	-0.47	0.499	1.01	0.722	1.41	0.954	1	lm.nb	Cell Cycle, DNA Damage	NS_MM_NEUROINFLAM_V1.0	Lig1	mRNA	0		DNA Damage;Cell Cycle	mmu03030;mmu03410;mmu03420;mmu03430		Lig1	azure4	1	0.0587044534412956
Trp53-mRNA	0.00585	0.199	-0.385	0.396	1	0.766	1.32	0.977	1	lm.nb	Apoptosis, Cell Cycle, Cellular Stress, DNA Damage, Growth Factor Signaling, Notch, Wnt	NS_MM_NEUROINFLAM_V1.0	Trp53	mRNA	0		Wnt;Notch;Growth Factor Signaling;DNA Damage;Cellular Stress;Cell Cycle;Apoptosis	mmu04010;mmu04071;mmu04110;mmu04115;mmu04151;mmu04210;mmu04211;mmu04310;mmu04722;mmu04919;mmu05014;mmu05016;mmu05160;mmu05161;mmu05162;mmu05166;mmu05168;mmu05169;mmu05200;mmu05202;mmu05203;mmu05205;mmu05206;mmu05210;mmu05212;mmu05213;mmu05214;mmu05215;mmu05216;mmu05218;mmu05219;mmu05220;mmu05222;mmu05223;mmu05230		Trp53	azure4	1	0.0293969849246231
Ep300-mRNA	0.00291	0.111	-0.214	0.22	1	0.862	1.16	0.979	1	loglinear	Cell Cycle, Cellular Stress, Cytokine Signaling, DNA Damage, Epigenetic Regulation, Inflammatory Signaling, Innate Immune Response, Lipid Metabolism, Notch, Wnt	NS_MM_NEUROINFLAM_V1.0	Ep300	mRNA	0		Wnt;Notch;Lipid Metabolism;Innate Immune Response;Inflammatory Signaling;Epigenetic Regulation;DNA Damage;Cytokine Signaling;Cellular Stress;Cell Cycle	mmu04024;mmu04066;mmu04068;mmu04110;mmu04310;mmu04330;mmu04350;mmu04520;mmu04630;mmu04720;mmu04916;mmu04919;mmu04922;mmu05016;mmu05152;mmu05161;mmu05164;mmu05166;mmu05168;mmu05169;mmu05200;mmu05203;mmu05206;mmu05211;mmu05215		Ep300	azure4	1	0.0262162162162162
