# Supplementary material for: Vascular-associated bacterial burden and neuroinflammatory transcriptional responses observed in models of pneumonic plague
Source: Front Microbiol. 2026 Jun 24;17:1865125. doi: 10.3389/fmicb.2026.1865125 (PMC13341613; doi:10.3389/fmicb.2026.1865125)
Supplement: Supplementary file 1 [file Data_Sheet_1.ZIP › Bp_final 2026-04-14 12-30/results/Gene set analysis/Genes in Cell.Cycle - DPI3.csv]

Probe Label	Log2 fold change	std error (log2)	Lower confidence limit (log2)	Upper confidence limit (log2)	Linear fold change	Lower confidence limit (linear)	Upper confidence limit (linear)	P-value	BY.p.value	method	Gene.sets	Codeset.Name	Probe.Label	Analyte.Type	Is.Control	Control.Type	Probe.Annotation	KEGG.Pathways	Cell.Type	Official.Gene.Name	volcanocol	volcanopch	tstats.all
Psmb8-mRNA	4.35	0.191	3.98	4.73	20.4	15.7	26.5	3.09e-11	3.33e-08	lm.nb	Adaptive Immune Response, Angiogenesis, Apoptosis, Astrocyte Function, Cell Cycle, Cytokine Signaling, Growth Factor Signaling, Inflammatory Signaling, Insulin Signaling, Microglia Function, NF-kB, Wnt	NS_MM_NEUROINFLAM_V1.0	Psmb8	mRNA	0		Wnt;NF-kB;Microglia Function;Insulin Signaling;Inflammatory Signaling;Growth Factor Signaling;Cytokine Signaling;Cell Cycle;Astrocyte Function;Apoptosis;Angiogenesis;Adaptive Immune Response			Psmb8	slateblue1	16	22.7748691099476
Cdkn1a-mRNA	2.23	0.15	1.93	2.52	4.68	3.82	5.74	4.31e-09	1.43e-06	lm.nb	Adaptive Immune Response, Cell Cycle, Cellular Stress, Cytokine Signaling, DNA Damage, Growth Factor Signaling	NS_MM_NEUROINFLAM_V1.0	Cdkn1a	mRNA	0		Growth Factor Signaling;DNA Damage;Cytokine Signaling;Cellular Stress;Cell Cycle;Adaptive Immune Response	mmu04012;mmu04066;mmu04068;mmu04110;mmu04115;mmu04151;mmu04630;mmu04921;mmu05160;mmu05161;mmu05166;mmu05169;mmu05200;mmu05202;mmu05203;mmu05205;mmu05206;mmu05214;mmu05215;mmu05218;mmu05219;mmu05220		Cdkn1a	slateblue1	16	14.8666666666667
Myc-mRNA	1.37	0.14	1.1	1.65	2.59	2.14	3.13	4.35e-07	4.81e-05	loglinear	Apoptosis, Cell Cycle, Cytokine Signaling, Growth Factor Signaling, Notch, Wnt	NS_MM_NEUROINFLAM_V1.0	Myc	mRNA	0		Wnt;Notch;Growth Factor Signaling;Cytokine Signaling;Cell Cycle;Apoptosis	mmu04010;mmu04012;mmu04110;mmu04151;mmu04310;mmu04350;mmu04390;mmu04550;mmu04630;mmu04919;mmu05161;mmu05166;mmu05169;mmu05200;mmu05202;mmu05205;mmu05206;mmu05210;mmu05213;mmu05216;mmu05219;mmu05220;mmu05221;mmu05222;mmu05230		Myc	slateblue1	16	9.78571428571428
Tubb3-mRNA	-0.448	0.0494	-0.545	-0.351	0.733	0.686	0.784	1.03e-06	8.78e-05	loglinear	Adaptive Immune Response, Apoptosis, Cell Cycle, Neurons and Neurotransmission	NS_MM_NEUROINFLAM_V1.0	Tubb3	mRNA	0		Neurons and Neurotransmission;Cell Cycle;Apoptosis;Adaptive Immune Response	mmu04145;mmu04540		Tubb3	slateblue1	16	-9.06882591093117
Gadd45g-mRNA	1.65	0.209	1.24	2.06	3.15	2.37	4.18	4.12e-06	0.000261	lm.nb	Cell Cycle, DNA Damage, Growth Factor Signaling	NS_MM_NEUROINFLAM_V1.0	Gadd45g	mRNA	0		Growth Factor Signaling;DNA Damage;Cell Cycle	mmu04010;mmu04068;mmu04110;mmu04115		Gadd45g	slateblue1	16	7.89473684210526
Timeless-mRNA	1.1	0.194	0.724	1.48	2.15	1.65	2.8	9.89e-05	0.00366	loglinear	Cell Cycle, DNA Damage	NS_MM_NEUROINFLAM_V1.0	Timeless	mRNA	0		DNA Damage;Cell Cycle			Timeless	slateblue1	16	5.67010309278351
Prkar2b-mRNA	-0.52	0.0919	-0.7	-0.34	0.697	0.615	0.79	0.000105	0.00382	loglinear	Apoptosis, Cell Cycle, Growth Factor Signaling	NS_MM_NEUROINFLAM_V1.0	Prkar2b	mRNA	0		Growth Factor Signaling;Cell Cycle;Apoptosis	mmu04210;mmu04910		Prkar2b	slateblue1	16	-5.65832426550599
Sumo1-mRNA	-0.196	0.0361	-0.267	-0.126	0.873	0.831	0.917	0.00015	0.00512	loglinear	Cell Cycle, Cytokine Signaling, DNA Damage, Inflammatory Signaling	NS_MM_NEUROINFLAM_V1.0	Sumo1	mRNA	0		Inflammatory Signaling;DNA Damage;Cytokine Signaling;Cell Cycle			Sumo1	slateblue1	16	-5.42936288088643
Tubb4a-mRNA	-0.523	0.098	-0.715	-0.331	0.696	0.609	0.795	0.000177	0.00596	loglinear	Adaptive Immune Response, Apoptosis, Cell Cycle, Neurons and Neurotransmission	NS_MM_NEUROINFLAM_V1.0	Tubb4a	mRNA	0		Neurons and Neurotransmission;Cell Cycle;Apoptosis;Adaptive Immune Response	mmu04145;mmu04540		Tubb4a	slateblue1	16	-5.33673469387755
Gadd45a-mRNA	0.534	0.105	0.329	0.74	1.45	1.26	1.67	0.000264	0.00845	loglinear	Cell Cycle, DNA Damage, Growth Factor Signaling	NS_MM_NEUROINFLAM_V1.0	Gadd45a	mRNA	0		Growth Factor Signaling;DNA Damage;Cell Cycle	mmu04010;mmu04068;mmu04110;mmu04115		Gadd45a	slateblue1	16	5.08571428571429
Anapc15-mRNA	-0.268	0.0737	-0.412	-0.123	0.831	0.751	0.918	0.00341	0.0762	loglinear	Cell Cycle, Cellular Stress	NS_MM_NEUROINFLAM_V1.0	Anapc15	mRNA	0		Cellular Stress;Cell Cycle			Anapc15	slateblue3	16	-3.63636363636364
Hdac2-mRNA	-0.267	0.0775	-0.419	-0.115	0.831	0.748	0.923	0.00484	0.0986	loglinear	Cell Cycle, Cellular Stress, Epigenetic Regulation, Growth Factor Signaling, Notch	NS_MM_NEUROINFLAM_V1.0	Hdac2	mRNA	0		Notch;Growth Factor Signaling;Epigenetic Regulation;Cellular Stress;Cell Cycle	mmu04110;mmu04213;mmu04330;mmu04919;mmu05016;mmu05034;mmu05169;mmu05200;mmu05202;mmu05203;mmu05220		Hdac2	slateblue3	16	-3.44516129032258
Fen1-mRNA	0.496	0.146	0.21	0.782	1.41	1.16	1.72	0.0053	0.105	loglinear	Cell Cycle, DNA Damage	NS_MM_NEUROINFLAM_V1.0	Fen1	mRNA	0		DNA Damage;Cell Cycle	mmu03030;mmu03410;mmu03450		Fen1	slateblue4	16	3.3972602739726
Pttg1-mRNA	0.168	0.0532	0.064	0.272	1.12	1.05	1.21	0.00816	0.154	loglinear	Cell Cycle, DNA Damage	NS_MM_NEUROINFLAM_V1.0	Pttg1	mRNA	0		DNA Damage;Cell Cycle	mmu04110;mmu04114;mmu05166		Pttg1	slateblue4	16	3.15789473684211
Cdkn1c-mRNA	0.706	0.225	0.264	1.15	1.63	1.2	2.22	0.00865	0.161	lm.nb	Cell Cycle, DNA Damage	NS_MM_NEUROINFLAM_V1.0	Cdkn1c	mRNA	0		DNA Damage;Cell Cycle	mmu04110		Cdkn1c	slateblue4	16	3.13777777777778
Ccni-mRNA	-0.184	0.0602	-0.302	-0.0665	0.88	0.811	0.955	0.00979	0.179	loglinear	Cell Cycle	NS_MM_NEUROINFLAM_V1.0	Ccni	mRNA	0		Cell Cycle			Ccni	slateblue4	16	-3.05647840531561
Trp53-mRNA	0.573	0.192	0.197	0.95	1.49	1.15	1.93	0.0114	0.198	lm.nb	Apoptosis, Cell Cycle, Cellular Stress, DNA Damage, Growth Factor Signaling, Notch, Wnt	NS_MM_NEUROINFLAM_V1.0	Trp53	mRNA	0		Wnt;Notch;Growth Factor Signaling;DNA Damage;Cellular Stress;Cell Cycle;Apoptosis	mmu04010;mmu04071;mmu04110;mmu04115;mmu04151;mmu04210;mmu04211;mmu04310;mmu04722;mmu04919;mmu05014;mmu05016;mmu05160;mmu05161;mmu05162;mmu05166;mmu05168;mmu05169;mmu05200;mmu05202;mmu05203;mmu05205;mmu05206;mmu05210;mmu05212;mmu05213;mmu05214;mmu05215;mmu05216;mmu05218;mmu05219;mmu05220;mmu05222;mmu05223;mmu05230		Trp53	slateblue4	16	2.984375
Ccng2-mRNA	-0.418	0.155	-0.723	-0.114	0.748	0.606	0.924	0.0196	0.314	lm.nb	Cell Cycle, DNA Damage	NS_MM_NEUROINFLAM_V1.0	Ccng2	mRNA	0		DNA Damage;Cell Cycle	mmu04068;mmu04115		Ccng2	slateblue4	16	-2.69677419354839
Rad51-mRNA	-1.58	0.629	-2.82	-0.352	0.333	0.142	0.784	0.0269	0.409	lm.nb	Cell Cycle, DNA Damage	NS_MM_NEUROINFLAM_V1.0	Rad51	mRNA	0		DNA Damage;Cell Cycle	mmu03440;mmu03460;mmu05200;mmu05212		Rad51	slateblue4	16	-2.51192368839428
Rad17-mRNA	-0.362	0.163	-0.682	-0.0414	0.778	0.623	0.972	0.047	0.619	loglinear	Cell Cycle, DNA Damage	NS_MM_NEUROINFLAM_V1.0	Rad17	mRNA	0		DNA Damage;Cell Cycle			Rad17	azure4	1	-2.22085889570552
Cks1b-mRNA	-0.315	0.148	-0.604	-0.0256	0.804	0.658	0.982	0.0542	0.693	loglinear	Cell Cycle	NS_MM_NEUROINFLAM_V1.0	Cks1b	mRNA	0		Cell Cycle	mmu05200;mmu05222		Cks1b	azure4	1	-2.12837837837838
E2f1-mRNA	-0.324	0.153	-0.624	-0.0246	0.799	0.649	0.983	0.0554	0.705	loglinear	Apoptosis, Cell Cycle, Cellular Stress, Notch	NS_MM_NEUROINFLAM_V1.0	E2f1	mRNA	0		Notch;Cellular Stress;Cell Cycle;Apoptosis	mmu04110;mmu05161;mmu05166;mmu05200;mmu05206;mmu05212;mmu05214;mmu05215;mmu05218;mmu05219;mmu05220;mmu05222;mmu05223		E2f1	azure4	1	-2.11764705882353
Smc1a-mRNA	0.17	0.0806	0.0117	0.328	1.12	1.01	1.25	0.0571	0.724	loglinear	Cell Cycle, DNA Damage	NS_MM_NEUROINFLAM_V1.0	Smc1a	mRNA	0		DNA Damage;Cell Cycle	mmu04110;mmu04114		Smc1a	azure4	1	2.10918114143921
Mcm5-mRNA	-0.367	0.188	-0.736	0.00247	0.775	0.6	1	0.0753	0.906	lm.nb	Cell Cycle, Inflammatory Signaling	NS_MM_NEUROINFLAM_V1.0	Mcm5	mRNA	0		Inflammatory Signaling;Cell Cycle	mmu03030;mmu04110		Mcm5	azure4	1	-1.95212765957447
Rrm2-mRNA	-1.08	0.589	-2.23	0.0767	0.474	0.213	1.05	0.0922	1	lm.nb	Cell Cycle, DNA Damage, Microglia Function	NS_MM_NEUROINFLAM_V1.0	Rrm2	mRNA	0		Microglia Function;DNA Damage;Cell Cycle	mmu00230;mmu04115		Rrm2	azure4	1	-1.83361629881155
Mdm2-mRNA	0.131	0.0766	-0.0192	0.281	1.09	0.987	1.22	0.113	1	loglinear	Adaptive Immune Response, Apoptosis, Cell Cycle, Cellular Stress, DNA Damage, Growth Factor Signaling, Neurons and Neurotransmission	NS_MM_NEUROINFLAM_V1.0	Mdm2	mRNA	0		Neurons and Neurotransmission;Growth Factor Signaling;DNA Damage;Cellular Stress;Cell Cycle;Apoptosis;Adaptive Immune Response	mmu04068;mmu04110;mmu04115;mmu04120;mmu04144;mmu04151;mmu04919;mmu05169;mmu05200;mmu05202;mmu05203;mmu05205;mmu05206;mmu05214;mmu05215;mmu05218;mmu05219;mmu05220		Mdm2	azure4	1	1.71018276762402
Abl1-mRNA	0.229	0.137	-0.0404	0.499	1.17	0.972	1.41	0.122	1	loglinear	Apoptosis, Cell Cycle, Cellular Stress, DNA Damage, Growth Factor Signaling	NS_MM_NEUROINFLAM_V1.0	Abl1	mRNA	0		Growth Factor Signaling;DNA Damage;Cellular Stress;Cell Cycle;Apoptosis	mmu04012;mmu04014;mmu04110;mmu04360;mmu04722;mmu05200;mmu05206;mmu05220;mmu05416		Abl1	azure4	1	1.67153284671533
Apex1-mRNA	0.124	0.0787	-0.0298	0.279	1.09	0.98	1.21	0.14	1	loglinear	Cell Cycle, DNA Damage	NS_MM_NEUROINFLAM_V1.0	Apex1	mRNA	0		DNA Damage;Cell Cycle	mmu03410		Apex1	azure4	1	1.57560355781449
Cdc7-mRNA	-0.402	0.255	-0.901	0.0978	0.757	0.535	1.07	0.141	1	lm.nb	Cell Cycle	NS_MM_NEUROINFLAM_V1.0	Cdc7	mRNA	0		Cell Cycle	mmu04110		Cdc7	azure4	1	-1.57647058823529
Rad51c-mRNA	-0.655	0.416	-1.47	0.162	0.635	0.361	1.12	0.142	1	lm.nb	Cell Cycle, DNA Damage	NS_MM_NEUROINFLAM_V1.0	Rad51c	mRNA	0		DNA Damage;Cell Cycle	mmu03440;mmu03460		Rad51c	azure4	1	-1.57451923076923
Tgfb1-mRNA	0.604	0.395	-0.171	1.38	1.52	0.888	2.6	0.153	1	lm.nb	Cell Cycle, Cytokine Signaling, Growth Factor Signaling, Matrix Remodeling, Microglia Function	NS_MM_NEUROINFLAM_V1.0	Tgfb1	mRNA	0		Microglia Function;Matrix Remodeling;Growth Factor Signaling;Cytokine Signaling;Cell Cycle	mmu04010;mmu04060;mmu04068;mmu04110;mmu04144;mmu04350;mmu04380;mmu04390;mmu04672;mmu04932;mmu04933;mmu05140;mmu05142;mmu05144;mmu05145;mmu05146;mmu05152;mmu05161;mmu05166;mmu05200;mmu05205;mmu05210;mmu05211;mmu05212;mmu05220;mmu05321;mmu05323;mmu05410;mmu05414		Tgfb1	azure4	1	1.52911392405063
Top2a-mRNA	-1	0.695	-2.36	0.363	0.5	0.194	1.29	0.176	1	lm.nb	Apoptosis, Cell Cycle	NS_MM_NEUROINFLAM_V1.0	Top2a	mRNA	0		Cell Cycle;Apoptosis			Top2a	azure4	1	-1.43884892086331
Rad50-mRNA	0.29	0.208	-0.118	0.699	1.22	0.921	1.62	0.189	1	loglinear	Cell Cycle, Cellular Stress, DNA Damage	NS_MM_NEUROINFLAM_V1.0	Rad50	mRNA	0		DNA Damage;Cellular Stress;Cell Cycle	mmu03440;mmu03450		Rad50	azure4	1	1.39423076923077
Hus1-mRNA	-0.175	0.132	-0.435	0.0845	0.886	0.74	1.06	0.211	1	loglinear	Cell Cycle, DNA Damage	NS_MM_NEUROINFLAM_V1.0	Hus1	mRNA	0		DNA Damage;Cell Cycle			Hus1	azure4	1	-1.32575757575758
Lmna-mRNA	0.146	0.114	-0.0778	0.37	1.11	0.948	1.29	0.225	1	lm.nb	Apoptosis, Cell Cycle, Microglia Function	NS_MM_NEUROINFLAM_V1.0	Lmna	mRNA	0		Microglia Function;Cell Cycle;Apoptosis	mmu05410;mmu05412;mmu05414		Lmna	azure4	1	1.28070175438596
Prkaca-mRNA	-0.077	0.0605	-0.196	0.0415	0.948	0.873	1.03	0.227	1	loglinear	Adaptive Immune Response, Angiogenesis, Apoptosis, Autophagy, Cell Cycle, Cytokine Signaling, Growth Factor Signaling, Lipid Metabolism, Neurons and Neurotransmission, Wnt	NS_MM_NEUROINFLAM_V1.0	Prkaca	mRNA	0		Wnt;Neurons and Neurotransmission;Lipid Metabolism;Growth Factor Signaling;Cytokine Signaling;Cell Cycle;Autophagy;Apoptosis;Angiogenesis;Adaptive Immune Response	mmu04010;mmu04014;mmu04020;mmu04024;mmu04062;mmu04114;mmu04210;mmu04211;mmu04213;mmu04261;mmu04270;mmu04310;mmu04540;mmu04611;mmu04713;mmu04720;mmu04723;mmu04724;mmu04725;mmu04726;mmu04728;mmu04750;mmu04910;mmu04911;mmu04912;mmu04913;mmu04914;mmu04915;mmu04916;mmu04919;mmu04921;mmu04922;mmu04923;mmu04924;mmu04925;mmu05012;mmu05020;mmu05030;mmu05031;mmu05034;mmu05146;mmu05166;mmu05169;mmu05200;mmu…		Prkaca	azure4	1	-1.27272727272727
Smarca5-mRNA	0.0584	0.0459	-0.0317	0.148	1.04	0.978	1.11	0.228	1	loglinear	Cell Cycle, DNA Damage, Epigenetic Regulation	NS_MM_NEUROINFLAM_V1.0	Smarca5	mRNA	0		Epigenetic Regulation;DNA Damage;Cell Cycle			Smarca5	azure4	1	1.2723311546841
Cables1-mRNA	0.15	0.118	-0.0821	0.382	1.11	0.945	1.3	0.229	1	loglinear	Cell Cycle	NS_MM_NEUROINFLAM_V1.0	Cables1	mRNA	0		Cell Cycle			Cables1	azure4	1	1.27118644067797
Pcna-mRNA	-0.06	0.0477	-0.154	0.0336	0.959	0.899	1.02	0.233	1	loglinear	Cell Cycle, DNA Damage	NS_MM_NEUROINFLAM_V1.0	Pcna	mRNA	0		DNA Damage;Cell Cycle	mmu03030;mmu03410;mmu03420;mmu03430;mmu04110;mmu05161;mmu05166		Pcna	azure4	1	-1.25786163522013
Blm-mRNA	-0.327	0.291	-0.897	0.243	0.797	0.537	1.18	0.283	1	lm.nb	Cell Cycle, DNA Damage	NS_MM_NEUROINFLAM_V1.0	Blm	mRNA	0		DNA Damage;Cell Cycle	mmu03440;mmu03460		Blm	azure4	1	-1.12371134020619
Crebbp-mRNA	0.0391	0.0365	-0.0324	0.111	1.03	0.978	1.08	0.305	1	loglinear	Cell Cycle, Cellular Stress, Cytokine Signaling, Epigenetic Regulation, Inflammatory Signaling, Innate Immune Response, Lipid Metabolism, Notch, Wnt	NS_MM_NEUROINFLAM_V1.0	Crebbp	mRNA	0		Wnt;Notch;Lipid Metabolism;Innate Immune Response;Inflammatory Signaling;Epigenetic Regulation;Cytokine Signaling;Cellular Stress;Cell Cycle	mmu04024;mmu04066;mmu04068;mmu04110;mmu04310;mmu04330;mmu04350;mmu04520;mmu04630;mmu04720;mmu04916;mmu04919;mmu04922;mmu05016;mmu05152;mmu05161;mmu05164;mmu05166;mmu05168;mmu05169;mmu05200;mmu05203;mmu05206;mmu05211;mmu05215		Crebbp	azure4	1	1.07123287671233
Rad1-mRNA	-0.144	0.148	-0.434	0.146	0.905	0.74	1.11	0.349	1	lm.nb	Cell Cycle, DNA Damage	NS_MM_NEUROINFLAM_V1.0	Rad1	mRNA	0		DNA Damage;Cell Cycle			Rad1	azure4	1	-0.972972972972973
Ep300-mRNA	-0.107	0.111	-0.324	0.11	0.928	0.799	1.08	0.351	1	loglinear	Cell Cycle, Cellular Stress, Cytokine Signaling, DNA Damage, Epigenetic Regulation, Inflammatory Signaling, Innate Immune Response, Lipid Metabolism, Notch, Wnt	NS_MM_NEUROINFLAM_V1.0	Ep300	mRNA	0		Wnt;Notch;Lipid Metabolism;Innate Immune Response;Inflammatory Signaling;Epigenetic Regulation;DNA Damage;Cytokine Signaling;Cellular Stress;Cell Cycle	mmu04024;mmu04066;mmu04068;mmu04110;mmu04310;mmu04330;mmu04350;mmu04520;mmu04630;mmu04720;mmu04916;mmu04919;mmu04922;mmu05016;mmu05152;mmu05161;mmu05164;mmu05166;mmu05168;mmu05169;mmu05200;mmu05203;mmu05206;mmu05211;mmu05215		Ep300	azure4	1	-0.963963963963964
Rpa1-mRNA	-0.0427	0.0503	-0.141	0.0559	0.971	0.907	1.04	0.413	1	loglinear	Cell Cycle, Cellular Stress, DNA Damage	NS_MM_NEUROINFLAM_V1.0	Rpa1	mRNA	0		DNA Damage;Cellular Stress;Cell Cycle	mmu03030;mmu03420;mmu03430;mmu03440;mmu03460		Rpa1	azure4	1	-0.848906560636183
Cdk20-mRNA	0.128	0.154	-0.175	0.43	1.09	0.886	1.35	0.424	1	lm.nb	Cell Cycle	NS_MM_NEUROINFLAM_V1.0	Cdk20	mRNA	0		Cell Cycle			Cdk20	azure4	1	0.831168831168831
Chek1-mRNA	-0.528	0.646	-1.79	0.738	0.693	0.288	1.67	0.429	1	lm.nb	Cell Cycle, DNA Damage, Growth Factor Signaling	NS_MM_NEUROINFLAM_V1.0	Chek1	mRNA	0		Growth Factor Signaling;DNA Damage;Cell Cycle	mmu04110;mmu04115;mmu05166;mmu05203		Chek1	azure4	1	-0.81733746130031
Rnf8-mRNA	-0.0866	0.123	-0.327	0.154	0.942	0.797	1.11	0.494	1	lm.nb	Cell Cycle, DNA Damage	NS_MM_NEUROINFLAM_V1.0	Rnf8	mRNA	0		DNA Damage;Cell Cycle			Rnf8	azure4	1	-0.704065040650407
Bard1-mRNA	0.389	0.612	-0.81	1.59	1.31	0.57	3.01	0.537	1	lm.nb	Cell Cycle, DNA Damage	NS_MM_NEUROINFLAM_V1.0	Bard1	mRNA	0		DNA Damage;Cell Cycle			Bard1	azure4	1	0.63562091503268
H2afx-mRNA	-0.0554	0.0875	-0.227	0.116	0.962	0.854	1.08	0.539	1	loglinear	Cell Cycle, Cellular Stress, DNA Damage, Epigenetic Regulation, Wnt	NS_MM_NEUROINFLAM_V1.0	H2afx	mRNA	0		Wnt;Epigenetic Regulation;DNA Damage;Cellular Stress;Cell Cycle	mmu05034;mmu05322		H2afx	azure4	1	-0.633142857142857
Atm-mRNA	-0.0924	0.15	-0.386	0.201	0.938	0.765	1.15	0.549	1	lm.nb	Apoptosis, Cell Cycle, Cellular Stress, DNA Damage, NF-kB	NS_MM_NEUROINFLAM_V1.0	Atm	mRNA	0		NF-kB;DNA Damage;Cellular Stress;Cell Cycle;Apoptosis	mmu04064;mmu04068;mmu04110;mmu04115;mmu04210;mmu05166;mmu05202;mmu05206		Atm	azure4	1	-0.616
Nbn-mRNA	0.0676	0.125	-0.178	0.313	1.05	0.884	1.24	0.599	1	loglinear	Cell Cycle, Cellular Stress, DNA Damage	NS_MM_NEUROINFLAM_V1.0	Nbn	mRNA	0		DNA Damage;Cellular Stress;Cell Cycle	mmu03440		Nbn	azure4	1	0.5408
Mcm6-mRNA	0.0746	0.152	-0.223	0.372	1.05	0.857	1.29	0.632	1	lm.nb	Cell Cycle	NS_MM_NEUROINFLAM_V1.0	Mcm6	mRNA	0		Cell Cycle	mmu03030;mmu04110		Mcm6	azure4	1	0.490789473684211
Atr-mRNA	0.0695	0.158	-0.239	0.378	1.05	0.847	1.3	0.667	1	lm.nb	Apoptosis, Cell Cycle, Cellular Stress, DNA Damage	NS_MM_NEUROINFLAM_V1.0	Atr	mRNA	0		DNA Damage;Cellular Stress;Cell Cycle;Apoptosis	mmu03460;mmu04110;mmu04115;mmu05166		Atr	azure4	1	0.439873417721519
Mdc1-mRNA	-0.0579	0.156	-0.363	0.247	0.961	0.777	1.19	0.716	1	lm.nb	Cell Cycle, DNA Damage	NS_MM_NEUROINFLAM_V1.0	Mdc1	mRNA	0		DNA Damage;Cell Cycle			Mdc1	azure4	1	-0.371153846153846
Hdac1-mRNA	-0.0519	0.14	-0.327	0.223	0.965	0.797	1.17	0.718	1	loglinear	Cell Cycle, Epigenetic Regulation, Growth Factor Signaling, Notch, Wnt	NS_MM_NEUROINFLAM_V1.0	Hdac1	mRNA	0		Wnt;Notch;Growth Factor Signaling;Epigenetic Regulation;Cell Cycle	mmu04110;mmu04213;mmu04330;mmu04919;mmu05016;mmu05031;mmu05034;mmu05169;mmu05200;mmu05202;mmu05203;mmu05220		Hdac1	azure4	1	-0.370714285714286
Lmnb1-mRNA	0.029	0.0805	-0.129	0.187	1.02	0.915	1.14	0.725	1	loglinear	Apoptosis, Cell Cycle, Cellular Stress, Microglia Function	NS_MM_NEUROINFLAM_V1.0	Lmnb1	mRNA	0		Microglia Function;Cellular Stress;Cell Cycle;Apoptosis			Lmnb1	azure4	1	0.360248447204969
Mcm2-mRNA	-0.112	0.347	-0.792	0.569	0.926	0.577	1.48	0.753	1	lm.nb	Cell Cycle, Inflammatory Signaling	NS_MM_NEUROINFLAM_V1.0	Mcm2	mRNA	0		Inflammatory Signaling;Cell Cycle	mmu03030;mmu04110		Mcm2	azure4	1	-0.322766570605187
Lig1-mRNA	0.0711	0.246	-0.412	0.554	1.05	0.752	1.47	0.778	1	lm.nb	Cell Cycle, DNA Damage	NS_MM_NEUROINFLAM_V1.0	Lig1	mRNA	0		DNA Damage;Cell Cycle	mmu03030;mmu03410;mmu03420;mmu03430		Lig1	azure4	1	0.289024390243902
Optn-mRNA	0.0201	0.0828	-0.142	0.182	1.01	0.906	1.13	0.812	1	loglinear	Autophagy, Cell Cycle, Microglia Function	NS_MM_NEUROINFLAM_V1.0	Optn	mRNA	0		Microglia Function;Cell Cycle;Autophagy			Optn	azure4	1	0.242753623188406
Cdc25a-mRNA	-0.0334	0.148	-0.324	0.258	0.977	0.799	1.2	0.826	1	loglinear	Cell Cycle, DNA Damage	NS_MM_NEUROINFLAM_V1.0	Cdc25a	mRNA	0		DNA Damage;Cell Cycle	mmu04110;mmu04914;mmu05206		Cdc25a	azure4	1	-0.225675675675676
Rad9a-mRNA	-0.0413	0.238	-0.507	0.425	0.972	0.704	1.34	0.865	1	lm.nb	Cell Cycle, DNA Damage	NS_MM_NEUROINFLAM_V1.0	Rad9a	mRNA	0		DNA Damage;Cell Cycle			Rad9a	azure4	1	-0.173529411764706
Prkdc-mRNA	0.00145	0.133	-0.26	0.263	1	0.835	1.2	0.992	1	loglinear	Cell Cycle, DNA Damage, Innate Immune Response	NS_MM_NEUROINFLAM_V1.0	Prkdc	mRNA	0		Innate Immune Response;DNA Damage;Cell Cycle	mmu03450;mmu04110		Prkdc	azure4	1	0.0109022556390977
