# Supplementary material for: Vascular-associated bacterial burden and neuroinflammatory transcriptional responses observed in models of pneumonic plague
Source: Front Microbiol. 2026 Jun 24;17:1865125. doi: 10.3389/fmicb.2026.1865125 (PMC13341613; doi:10.3389/fmicb.2026.1865125)
Supplement: Supplementary file 1 [file Data_Sheet_1.ZIP › Bp_final 2026-04-14 12-30/results/Gene set analysis/Genes in Cellular.Stress - DPI2.csv]

Probe Label	Log2 fold change	std error (log2)	Lower confidence limit (log2)	Upper confidence limit (log2)	Linear fold change	Lower confidence limit (linear)	Upper confidence limit (linear)	P-value	BY.p.value	method	Gene.sets	Codeset.Name	Probe.Label	Analyte.Type	Is.Control	Control.Type	Probe.Annotation	KEGG.Pathways	Cell.Type	Official.Gene.Name	volcanocol	volcanopch	tstats.all
Cdkn1a-mRNA	2.21	0.15	1.92	2.51	4.64	3.78	5.68	4.64e-09	3.71e-06	lm.nb	Adaptive Immune Response, Cell Cycle, Cellular Stress, Cytokine Signaling, DNA Damage, Growth Factor Signaling	NS_MM_NEUROINFLAM_V1.0	Cdkn1a	mRNA	0		Growth Factor Signaling;DNA Damage;Cytokine Signaling;Cellular Stress;Cell Cycle;Adaptive Immune Response	mmu04012;mmu04066;mmu04068;mmu04110;mmu04115;mmu04151;mmu04630;mmu04921;mmu05160;mmu05161;mmu05166;mmu05169;mmu05200;mmu05202;mmu05203;mmu05205;mmu05206;mmu05214;mmu05215;mmu05218;mmu05219;mmu05220		Cdkn1a	slateblue1	16	14.7333333333333
Ets2-mRNA	0.499	0.0545	0.392	0.606	1.41	1.31	1.52	9.29e-07	0.000218	loglinear	Cellular Stress, Growth Factor Signaling, Microglia Function	NS_MM_NEUROINFLAM_V1.0	Ets2	mRNA	0		Microglia Function;Growth Factor Signaling;Cellular Stress	mmu04014;mmu05166		Ets2	slateblue1	16	9.15596330275229
Bnip3-mRNA	0.317	0.0396	0.239	0.395	1.25	1.18	1.31	3.73e-06	0.000532	loglinear	Apoptosis, Autophagy, Cellular Stress, Microglia Function	NS_MM_NEUROINFLAM_V1.0	Bnip3	mRNA	0		Microglia Function;Cellular Stress;Autophagy;Apoptosis	mmu04068;mmu05134		Bnip3	slateblue1	16	8.00505050505051
Il1r1-mRNA	1.09	0.175	0.752	1.44	2.14	1.68	2.71	4.23e-05	0.00403	lm.nb	Apoptosis, Cellular Stress, Cytokine Signaling, Growth Factor Signaling, Microglia Function, NF-kB	NS_MM_NEUROINFLAM_V1.0	Il1r1	mRNA	0		NF-kB;Microglia Function;Growth Factor Signaling;Cytokine Signaling;Cellular Stress;Apoptosis	mmu04010;mmu04060;mmu04064;mmu04210;mmu04380;mmu04640;mmu04750;mmu05146;mmu05166		Il1r1	slateblue1	16	6.22857142857143
Snca-mRNA	-0.215	0.0364	-0.286	-0.144	0.862	0.82	0.905	7.2e-05	0.00586	loglinear	Cellular Stress, Microglia Function	NS_MM_NEUROINFLAM_V1.0	Snca	mRNA	0		Microglia Function;Cellular Stress	mmu05010;mmu05012		Snca	slateblue1	16	-5.90659340659341
Ptgs2-mRNA	1.09	0.194	0.713	1.47	2.13	1.64	2.78	0.00011	0.00772	lm.nb	Astrocyte Function, Cellular Stress, Innate Immune Response, Lipid Metabolism, Microglia Function, NF-kB	NS_MM_NEUROINFLAM_V1.0	Ptgs2	mRNA	0		NF-kB;Microglia Function;Lipid Metabolism;Innate Immune Response;Cellular Stress;Astrocyte Function	mmu00590;mmu04064;mmu04370;mmu04668;mmu04723;mmu04726;mmu04913;mmu04921;mmu04923;mmu05140;mmu05200;mmu05206;mmu05222		Ptgs2	slateblue1	16	5.61855670103093
Anapc15-mRNA	-0.364	0.0737	-0.508	-0.22	0.777	0.703	0.859	0.000341	0.02	loglinear	Cell Cycle, Cellular Stress	NS_MM_NEUROINFLAM_V1.0	Anapc15	mRNA	0		Cellular Stress;Cell Cycle			Anapc15	slateblue2	16	-4.93894165535957
Il1a-mRNA	4.25	0.922	2.44	6.06	19	5.43	66.5	0.000605	0.0291	lm.nb	Apoptosis, Cellular Stress, Cytokine Signaling, Growth Factor Signaling	NS_MM_NEUROINFLAM_V1.0	Il1a	mRNA	0		Growth Factor Signaling;Cytokine Signaling;Cellular Stress;Apoptosis	mmu04010;mmu04060;mmu04210;mmu04380;mmu04640;mmu04932;mmu04933;mmu04940;mmu05020;mmu05132;mmu05133;mmu05140;mmu05152;mmu05162;mmu05164;mmu05321;mmu05323;mmu05332		Il1a	slateblue2	16	4.60954446854664
Apoe-mRNA	0.313	0.0758	0.165	0.462	1.24	1.12	1.38	0.00139	0.0545	loglinear	Astrocyte Function, Cellular Stress, Lipid Metabolism, Microglia Function, Neurons and Neurotransmission	NS_MM_NEUROINFLAM_V1.0	Apoe	mRNA	0		Neurons and Neurotransmission;Microglia Function;Lipid Metabolism;Cellular Stress;Astrocyte Function	mmu05010		Apoe	slateblue3	16	4.12928759894459
Hspb1-mRNA	0.891	0.232	0.435	1.35	1.85	1.35	2.54	0.00238	0.082	lm.nb	Angiogenesis, Astrocyte Function, Cellular Stress, Growth Factor Signaling	NS_MM_NEUROINFLAM_V1.0	Hspb1	mRNA	0		Growth Factor Signaling;Cellular Stress;Astrocyte Function;Angiogenesis	mmu04010;mmu04370;mmu05146;mmu05169		Hspb1	slateblue3	16	3.84051724137931
Mapt-mRNA	-0.249	0.0702	-0.387	-0.112	0.841	0.765	0.926	0.00401	0.121	loglinear	Apoptosis, Cellular Stress, Growth Factor Signaling, Neurons and Neurotransmission	NS_MM_NEUROINFLAM_V1.0	Mapt	mRNA	0		Neurons and Neurotransmission;Growth Factor Signaling;Cellular Stress;Apoptosis	mmu04010;mmu05010		Mapt	slateblue4	16	-3.54700854700855
Map1lc3a-mRNA	-0.322	0.0991	-0.516	-0.128	0.8	0.699	0.915	0.00698	0.187	loglinear	Autophagy, Cellular Stress	NS_MM_NEUROINFLAM_V1.0	Map1lc3a	mRNA	0		Cellular Stress;Autophagy			Map1lc3a	slateblue4	16	-3.24924318869828
Ulk1-mRNA	0.268	0.0847	0.101	0.434	1.2	1.07	1.35	0.00826	0.217	loglinear	Autophagy, Cellular Stress	NS_MM_NEUROINFLAM_V1.0	Ulk1	mRNA	0		Cellular Stress;Autophagy	mmu04140;mmu04150;mmu04152;mmu04211		Ulk1	slateblue4	16	3.16410861865407
Hdac2-mRNA	-0.239	0.0775	-0.391	-0.0871	0.847	0.763	0.941	0.00946	0.24	loglinear	Cell Cycle, Cellular Stress, Epigenetic Regulation, Growth Factor Signaling, Notch	NS_MM_NEUROINFLAM_V1.0	Hdac2	mRNA	0		Notch;Growth Factor Signaling;Epigenetic Regulation;Cellular Stress;Cell Cycle	mmu04110;mmu04213;mmu04330;mmu04919;mmu05016;mmu05034;mmu05169;mmu05200;mmu05202;mmu05203;mmu05220		Hdac2	slateblue4	16	-3.08387096774194
Jun-mRNA	0.301	0.0979	0.11	0.493	1.23	1.08	1.41	0.00956	0.24	loglinear	Adaptive Immune Response, Apoptosis, Cellular Stress, Growth Factor Signaling, Innate Immune Response, Notch, Wnt	NS_MM_NEUROINFLAM_V1.0	Jun	mRNA	0		Wnt;Notch;Innate Immune Response;Growth Factor Signaling;Cellular Stress;Apoptosis;Adaptive Immune Response	mmu04010;mmu04012;mmu04024;mmu04310;mmu04380;mmu04510;mmu04620;mmu04660;mmu04662;mmu04668;mmu04722;mmu04912;mmu04915;mmu04921;mmu04932;mmu04933;mmu05030;mmu05031;mmu05132;mmu05133;mmu05140;mmu05142;mmu05161;mmu05164;mmu05166;mmu05168;mmu05169;mmu05200;mmu05203;mmu05210;mmu05211;mmu05231;mmu05321;mmu05323		Jun	slateblue4	16	3.07456588355465
Hira-mRNA	-0.195	0.0655	-0.323	-0.0662	0.874	0.799	0.955	0.0117	0.284	loglinear	Cellular Stress, Epigenetic Regulation	NS_MM_NEUROINFLAM_V1.0	Hira	mRNA	0		Epigenetic Regulation;Cellular Stress			Hira	slateblue4	16	-2.97709923664122
Fas-mRNA	1.3	0.457	0.407	2.2	2.47	1.33	4.6	0.0146	0.342	lm.nb	Apoptosis, Cellular Stress, Cytokine Signaling, DNA Damage, Growth Factor Signaling, Innate Immune Response	NS_MM_NEUROINFLAM_V1.0	Fas	mRNA	0		Innate Immune Response;Growth Factor Signaling;DNA Damage;Cytokine Signaling;Cellular Stress;Apoptosis	mmu04010;mmu04060;mmu04115;mmu04210;mmu04650;mmu04668;mmu04932;mmu04940;mmu05010;mmu05142;mmu05143;mmu05161;mmu05162;mmu05164;mmu05168;mmu05200;mmu05205;mmu05320;mmu05330;mmu05332		Fas	slateblue4	16	2.84463894967177
Vegfa-mRNA	-0.325	0.124	-0.569	-0.0809	0.798	0.674	0.945	0.0228	0.48	loglinear	Angiogenesis, Cellular Stress, Cytokine Signaling, Growth Factor Signaling, Microglia Function	NS_MM_NEUROINFLAM_V1.0	Vegfa	mRNA	0		Microglia Function;Growth Factor Signaling;Cytokine Signaling;Cellular Stress;Angiogenesis	mmu04014;mmu04015;mmu04060;mmu04066;mmu04150;mmu04151;mmu04370;mmu04510;mmu04933;mmu05200;mmu05205;mmu05206;mmu05211;mmu05212;mmu05219;mmu05323		Vegfa	slateblue4	16	-2.62096774193548
Parp1-mRNA	0.3	0.118	0.0689	0.531	1.23	1.05	1.45	0.0257	0.511	loglinear	Apoptosis, Cellular Stress, DNA Damage, NF-kB	NS_MM_NEUROINFLAM_V1.0	Parp1	mRNA	0		NF-kB;DNA Damage;Cellular Stress;Apoptosis	mmu03410;mmu04064		Parp1	azure4	1	2.54237288135593
Map2k4-mRNA	-0.164	0.0645	-0.291	-0.0378	0.892	0.818	0.974	0.0257	0.511	loglinear	Adaptive Immune Response, Apoptosis, Cellular Stress, Growth Factor Signaling, Innate Immune Response	NS_MM_NEUROINFLAM_V1.0	Map2k4	mRNA	0		Innate Immune Response;Growth Factor Signaling;Cellular Stress;Apoptosis;Adaptive Immune Response	mmu04010;mmu04012;mmu04620;mmu04664;mmu04668;mmu04912;mmu05142;mmu05161;mmu05164;mmu05166;mmu05169		Map2k4	azure4	1	-2.54263565891473
Nqo1-mRNA	0.437	0.179	0.0859	0.788	1.35	1.06	1.73	0.0312	0.577	lm.nb	Cellular Stress	NS_MM_NEUROINFLAM_V1.0	Nqo1	mRNA	0		Cellular Stress			Nqo1	azure4	1	2.4413407821229
Pink1-mRNA	0.19	0.0782	0.0368	0.343	1.14	1.03	1.27	0.0317	0.579	loglinear	Autophagy, Cellular Stress	NS_MM_NEUROINFLAM_V1.0	Pink1	mRNA	0		Cellular Stress;Autophagy	mmu05012		Pink1	azure4	1	2.42966751918159
Srxn1-mRNA	0.197	0.0872	0.0261	0.368	1.15	1.02	1.29	0.0433	0.758	loglinear	Cellular Stress	NS_MM_NEUROINFLAM_V1.0	Srxn1	mRNA	0		Cellular Stress			Srxn1	azure4	1	2.25917431192661
Atg3-mRNA	-0.128	0.0587	-0.243	-0.0129	0.915	0.845	0.991	0.0499	0.845	loglinear	Autophagy, Cellular Stress	NS_MM_NEUROINFLAM_V1.0	Atg3	mRNA	0		Cellular Stress;Autophagy	mmu04140		Atg3	azure4	1	-2.18057921635434
Ncf1-mRNA	1.46	0.674	0.141	2.78	2.75	1.1	6.88	0.0509	0.857	lm.nb	Adaptive Immune Response, Angiogenesis, Cellular Stress	NS_MM_NEUROINFLAM_V1.0	Ncf1	mRNA	0		Cellular Stress;Angiogenesis;Adaptive Immune Response	mmu04062;mmu04145;mmu04380;mmu04666;mmu04670;mmu05140	Microglia	Ncf1	azure4	1	2.16617210682493
Bmi1-mRNA	-0.258	0.121	-0.495	-0.0205	0.836	0.709	0.986	0.0547	0.906	loglinear	Cellular Stress, Epigenetic Regulation	NS_MM_NEUROINFLAM_V1.0	Bmi1	mRNA	0		Epigenetic Regulation;Cellular Stress	mmu04550;mmu05202;mmu05206		Bmi1	azure4	1	-2.13223140495868
Becn1-mRNA	-0.109	0.0529	-0.212	-0.00494	0.927	0.863	0.997	0.0625	1	loglinear	Autophagy, Cellular Stress	NS_MM_NEUROINFLAM_V1.0	Becn1	mRNA	0		Cellular Stress;Autophagy	mmu04140		Becn1	azure4	1	-2.06049149338374
Cycs-mRNA	-1.05	0.51	-2.04	-0.0462	0.485	0.242	0.968	0.0628	1	lm.nb	Apoptosis, Cellular Stress, DNA Damage	NS_MM_NEUROINFLAM_V1.0	Cycs	mRNA	0		DNA Damage;Cellular Stress;Apoptosis	mmu04115;mmu04210;mmu04932;mmu05010;mmu05012;mmu05014;mmu05016;mmu05134;mmu05145;mmu05152;mmu05161;mmu05164;mmu05168;mmu05200;mmu05210;mmu05222;mmu05416		Cycs	azure4	1	-2.05882352941176
Casp3-mRNA	0.256	0.133	-0.00405	0.517	1.19	0.997	1.43	0.0776	1	lm.nb	Apoptosis, Cellular Stress, DNA Damage, Growth Factor Signaling, Innate Immune Response, Matrix Remodeling	NS_MM_NEUROINFLAM_V1.0	Casp3	mRNA	0		Matrix Remodeling;Innate Immune Response;Growth Factor Signaling;DNA Damage;Cellular Stress;Apoptosis	mmu04010;mmu04115;mmu04210;mmu04650;mmu04668;mmu04726;mmu04932;mmu04933;mmu05010;mmu05012;mmu05014;mmu05016;mmu05133;mmu05134;mmu05145;mmu05146;mmu05152;mmu05161;mmu05168;mmu05200;mmu05203;mmu05205;mmu05206;mmu05210;mmu05416		Casp3	azure4	1	1.92481203007519
Bag4-mRNA	0.12	0.0629	-0.00273	0.244	1.09	0.998	1.18	0.0794	1	loglinear	Apoptosis, Cellular Stress, Innate Immune Response	NS_MM_NEUROINFLAM_V1.0	Bag4	mRNA	0		Innate Immune Response;Cellular Stress;Apoptosis	mmu04668		Bag4	azure4	1	1.90779014308426
Rpa1-mRNA	0.0941	0.0503	-0.00438	0.193	1.07	0.997	1.14	0.0856	1	loglinear	Cell Cycle, Cellular Stress, DNA Damage	NS_MM_NEUROINFLAM_V1.0	Rpa1	mRNA	0		DNA Damage;Cellular Stress;Cell Cycle	mmu03030;mmu03420;mmu03430;mmu03440;mmu03460		Rpa1	azure4	1	1.87077534791253
Bcl2-mRNA	-0.462	0.247	-0.947	0.0223	0.726	0.519	1.02	0.0861	1	lm.nb	Apoptosis, Autophagy, Cellular Stress, Cytokine Signaling, DNA Damage, Growth Factor Signaling, Innate Immune Response, Microglia Function, NF-kB	NS_MM_NEUROINFLAM_V1.0	Bcl2	mRNA	0		NF-kB;Microglia Function;Innate Immune Response;Growth Factor Signaling;DNA Damage;Cytokine Signaling;Cellular Stress;Autophagy;Apoptosis	mmu04064;mmu04066;mmu04071;mmu04141;mmu04151;mmu04210;mmu04261;mmu04510;mmu04630;mmu04722;mmu04725;mmu04933;mmu05014;mmu05145;mmu05152;mmu05161;mmu05169;mmu05200;mmu05206;mmu05210;mmu05215;mmu05222		Bcl2	azure4	1	-1.87044534412955
Ezh2-mRNA	0.256	0.138	-0.0135	0.526	1.19	0.991	1.44	0.0872	1	loglinear	Cellular Stress, Epigenetic Regulation	NS_MM_NEUROINFLAM_V1.0	Ezh2	mRNA	0		Epigenetic Regulation;Cellular Stress	mmu05206		Ezh2	azure4	1	1.85507246376812
Rad50-mRNA	-0.386	0.208	-0.795	0.0225	0.765	0.576	1.02	0.0888	1	loglinear	Cell Cycle, Cellular Stress, DNA Damage	NS_MM_NEUROINFLAM_V1.0	Rad50	mRNA	0		DNA Damage;Cellular Stress;Cell Cycle	mmu03440;mmu03450		Rad50	azure4	1	-1.85576923076923
Atm-mRNA	-0.267	0.151	-0.564	0.0294	0.831	0.676	1.02	0.103	1	lm.nb	Apoptosis, Cell Cycle, Cellular Stress, DNA Damage, NF-kB	NS_MM_NEUROINFLAM_V1.0	Atm	mRNA	0		NF-kB;DNA Damage;Cellular Stress;Cell Cycle;Apoptosis	mmu04064;mmu04068;mmu04110;mmu04115;mmu04210;mmu05166;mmu05202;mmu05206		Atm	azure4	1	-1.7682119205298
Mapk14-mRNA	0.14	0.0867	-0.0296	0.31	1.1	0.98	1.24	0.132	1	loglinear	Angiogenesis, Autophagy, Cellular Stress, Growth Factor Signaling, Innate Immune Response	NS_MM_NEUROINFLAM_V1.0	Mapk14	mRNA	0		Innate Immune Response;Growth Factor Signaling;Cellular Stress;Autophagy;Angiogenesis	mmu04010;mmu04015;mmu04068;mmu04071;mmu04261;mmu04370;mmu04380;mmu04550;mmu04611;mmu04620;mmu04621;mmu04622;mmu04660;mmu04664;mmu04668;mmu04670;mmu04722;mmu04723;mmu04728;mmu04750;mmu04912;mmu04914;mmu04917;mmu04933;mmu05014;mmu05132;mmu05133;mmu05140;mmu05142;mmu05145;mmu05152;mmu05160;mmu05164;mmu05169;mmu05205		Mapk14	azure4	1	1.61476355247982
Fos-mRNA	-0.428	0.291	-0.999	0.143	0.743	0.5	1.1	0.167	1	lm.nb	Adaptive Immune Response, Cellular Stress, Growth Factor Signaling, Innate Immune Response, Neurons and Neurotransmission	NS_MM_NEUROINFLAM_V1.0	Fos	mRNA	0		Neurons and Neurotransmission;Innate Immune Response;Growth Factor Signaling;Cellular Stress;Adaptive Immune Response	mmu04010;mmu04024;mmu04380;mmu04620;mmu04660;mmu04662;mmu04668;mmu04713;mmu04725;mmu04728;mmu04915;mmu04917;mmu04921;mmu05031;mmu05132;mmu05133;mmu05140;mmu05142;mmu05161;mmu05166;mmu05168;mmu05200;mmu05210;mmu05231;mmu05323		Fos	azure4	1	-1.47079037800687
H2afx-mRNA	-0.128	0.0875	-0.299	0.044	0.915	0.813	1.03	0.171	1	loglinear	Cell Cycle, Cellular Stress, DNA Damage, Epigenetic Regulation, Wnt	NS_MM_NEUROINFLAM_V1.0	H2afx	mRNA	0		Wnt;Epigenetic Regulation;DNA Damage;Cellular Stress;Cell Cycle	mmu05034;mmu05322		H2afx	azure4	1	-1.46285714285714
Atr-mRNA	-0.22	0.162	-0.538	0.0976	0.859	0.689	1.07	0.2	1	lm.nb	Apoptosis, Cell Cycle, Cellular Stress, DNA Damage	NS_MM_NEUROINFLAM_V1.0	Atr	mRNA	0		DNA Damage;Cellular Stress;Cell Cycle;Apoptosis	mmu03460;mmu04110;mmu04115;mmu05166		Atr	azure4	1	-1.35802469135802
E2f1-mRNA	-0.207	0.153	-0.506	0.0925	0.866	0.704	1.07	0.201	1	loglinear	Apoptosis, Cell Cycle, Cellular Stress, Notch	NS_MM_NEUROINFLAM_V1.0	E2f1	mRNA	0		Notch;Cellular Stress;Cell Cycle;Apoptosis	mmu04110;mmu05161;mmu05166;mmu05200;mmu05206;mmu05212;mmu05214;mmu05215;mmu05218;mmu05219;mmu05220;mmu05222;mmu05223		E2f1	azure4	1	-1.35294117647059
Bag3-mRNA	0.246	0.182	-0.111	0.603	1.19	0.926	1.52	0.202	1	loglinear	Apoptosis, Cellular Stress	NS_MM_NEUROINFLAM_V1.0	Bag3	mRNA	0		Cellular Stress;Apoptosis			Bag3	azure4	1	1.35164835164835
Sod2-mRNA	0.065	0.0482	-0.0294	0.159	1.05	0.98	1.12	0.202	1	loglinear	Cellular Stress, Microglia Function	NS_MM_NEUROINFLAM_V1.0	Sod2	mRNA	0		Microglia Function;Cellular Stress	mmu04068;mmu04211;mmu04213;mmu05016		Sod2	azure4	1	1.34854771784232
Ago4-mRNA	-0.757	0.59	-1.91	0.399	0.592	0.265	1.32	0.224	1	lm.nb	Adaptive Immune Response, Cellular Stress, Epigenetic Regulation, Growth Factor Signaling, Notch, Wnt	NS_MM_NEUROINFLAM_V1.0	Ago4	mRNA	0		Wnt;Notch;Growth Factor Signaling;Epigenetic Regulation;Cellular Stress;Adaptive Immune Response			Ago4	azure4	1	-1.28305084745763
Atg14-mRNA	0.0929	0.0752	-0.0545	0.24	1.07	0.963	1.18	0.24	1	loglinear	Autophagy, Cellular Stress	NS_MM_NEUROINFLAM_V1.0	Atg14	mRNA	0		Cellular Stress;Autophagy	mmu04140		Atg14	azure4	1	1.23537234042553
Hmox1-mRNA	0.515	0.436	-0.341	1.37	1.43	0.79	2.58	0.261	1	lm.nb	Cellular Stress	NS_MM_NEUROINFLAM_V1.0	Hmox1	mRNA	0		Cellular Stress	mmu04066		Hmox1	azure4	1	1.18119266055046
Atg5-mRNA	-0.0974	0.083	-0.26	0.0652	0.935	0.835	1.05	0.263	1	loglinear	Autophagy, Cellular Stress, Innate Immune Response	NS_MM_NEUROINFLAM_V1.0	Atg5	mRNA	0		Innate Immune Response;Cellular Stress;Autophagy	mmu04140;mmu04211;mmu04213;mmu04622		Atg5	azure4	1	-1.17349397590361
Crebbp-mRNA	0.0421	0.0365	-0.0294	0.114	1.03	0.98	1.08	0.271	1	loglinear	Cell Cycle, Cellular Stress, Cytokine Signaling, Epigenetic Regulation, Inflammatory Signaling, Innate Immune Response, Lipid Metabolism, Notch, Wnt	NS_MM_NEUROINFLAM_V1.0	Crebbp	mRNA	0		Wnt;Notch;Lipid Metabolism;Innate Immune Response;Inflammatory Signaling;Epigenetic Regulation;Cytokine Signaling;Cellular Stress;Cell Cycle	mmu04024;mmu04066;mmu04068;mmu04110;mmu04310;mmu04330;mmu04350;mmu04520;mmu04630;mmu04720;mmu04916;mmu04919;mmu04922;mmu05016;mmu05152;mmu05161;mmu05164;mmu05166;mmu05168;mmu05169;mmu05200;mmu05203;mmu05206;mmu05211;mmu05215		Crebbp	azure4	1	1.15342465753425
Prdx1-mRNA	0.126	0.112	-0.0944	0.346	1.09	0.937	1.27	0.285	1	loglinear	Cellular Stress	NS_MM_NEUROINFLAM_V1.0	Prdx1	mRNA	0		Cellular Stress			Prdx1	azure4	1	1.125
Mdm2-mRNA	0.0831	0.0766	-0.067	0.233	1.06	0.955	1.18	0.299	1	loglinear	Adaptive Immune Response, Apoptosis, Cell Cycle, Cellular Stress, DNA Damage, Growth Factor Signaling, Neurons and Neurotransmission	NS_MM_NEUROINFLAM_V1.0	Mdm2	mRNA	0		Neurons and Neurotransmission;Growth Factor Signaling;DNA Damage;Cellular Stress;Cell Cycle;Apoptosis;Adaptive Immune Response	mmu04068;mmu04110;mmu04115;mmu04120;mmu04144;mmu04151;mmu04919;mmu05169;mmu05200;mmu05202;mmu05203;mmu05205;mmu05206;mmu05214;mmu05215;mmu05218;mmu05219;mmu05220		Mdm2	azure4	1	1.08485639686684
Hif1a-mRNA	0.0783	0.0727	-0.0642	0.221	1.06	0.956	1.17	0.303	1	loglinear	Autophagy, Cellular Stress, Microglia Function, Notch	NS_MM_NEUROINFLAM_V1.0	Hif1a	mRNA	0		Notch;Microglia Function;Cellular Stress;Autophagy	mmu04066;mmu04150;mmu04919;mmu05200;mmu05205;mmu05211;mmu05230;mmu05231		Hif1a	azure4	1	1.07702888583219
Hdac6-mRNA	-0.0932	0.0887	-0.267	0.0805	0.937	0.831	1.06	0.314	1	loglinear	Cellular Stress, Epigenetic Regulation, Notch	NS_MM_NEUROINFLAM_V1.0	Hdac6	mRNA	0		Notch;Epigenetic Regulation;Cellular Stress	mmu05034;mmu05203		Hdac6	azure4	1	-1.05073280721533
Mgmt-mRNA	-0.459	0.519	-1.48	0.558	0.727	0.359	1.47	0.394	1	lm.nb	Cellular Stress, DNA Damage	NS_MM_NEUROINFLAM_V1.0	Mgmt	mRNA	0		DNA Damage;Cellular Stress			Mgmt	azure4	1	-0.884393063583815
Akt1-mRNA	-0.0961	0.118	-0.327	0.135	0.936	0.797	1.1	0.431	1	lm.nb	Adaptive Immune Response, Angiogenesis, Apoptosis, Autophagy, Carbohydrate Metabolism, Cellular Stress, Cytokine Signaling, Growth Factor Signaling, Innate Immune Response, Insulin Signaling, Neurons and Neurotransmission, Wnt	NS_MM_NEUROINFLAM_V1.0	Akt1	mRNA	0		Wnt;Neurons and Neurotransmission;Insulin Signaling;Innate Immune Response;Growth Factor Signaling;Cytokine Signaling;Cellular Stress;Carbohydrate Metabolism;Autophagy;Apoptosis;Angiogenesis;Adaptive Immune Response	mmu04010;mmu04012;mmu04014;mmu04015;mmu04022;mmu04024;mmu04062;mmu04066;mmu04068;mmu04071;mmu04072;mmu04150;mmu04151;mmu04152;mmu04210;mmu04211;mmu04213;mmu04261;mmu04370;mmu04380;mmu04510;mmu04530;mmu04550;mmu04611;mmu04620;mmu04630;mmu04660;mmu04662;mmu04664;mmu04666;mmu04668;mmu04722;mmu04725;mmu04728;mmu04910;mmu04914;mmu04915;mmu04917;mmu04919;mmu04920;mmu04922;mmu04923;mmu04931;mmu04932;mmu…		Akt1	azure4	1	-0.814406779661017
Rb1cc1-mRNA	-0.0656	0.0917	-0.245	0.114	0.956	0.844	1.08	0.488	1	loglinear	Autophagy, Cellular Stress	NS_MM_NEUROINFLAM_V1.0	Rb1cc1	mRNA	0		Cellular Stress;Autophagy	mmu04211		Rb1cc1	azure4	1	-0.715376226826609
Lmnb1-mRNA	-0.0563	0.0805	-0.214	0.101	0.962	0.862	1.07	0.497	1	loglinear	Apoptosis, Cell Cycle, Cellular Stress, Microglia Function	NS_MM_NEUROINFLAM_V1.0	Lmnb1	mRNA	0		Microglia Function;Cellular Stress;Cell Cycle;Apoptosis			Lmnb1	azure4	1	-0.699378881987578
Mapk10-mRNA	-0.0297	0.0439	-0.116	0.0564	0.98	0.923	1.04	0.512	1	loglinear	Adaptive Immune Response, Apoptosis, Autophagy, Cellular Stress, Growth Factor Signaling, Innate Immune Response, Wnt	NS_MM_NEUROINFLAM_V1.0	Mapk10	mRNA	0		Wnt;Innate Immune Response;Growth Factor Signaling;Cellular Stress;Autophagy;Apoptosis;Adaptive Immune Response	mmu04010;mmu04012;mmu04014;mmu04024;mmu04068;mmu04071;mmu04141;mmu04310;mmu04380;mmu04510;mmu04620;mmu04621;mmu04622;mmu04664;mmu04668;mmu04722;mmu04723;mmu04728;mmu04750;mmu04910;mmu04912;mmu04914;mmu04917;mmu04920;mmu04930;mmu04931;mmu04932;mmu04933;mmu05132;mmu05133;mmu05142;mmu05145;mmu05152;mmu05160;mmu05161;mmu05164;mmu05168;mmu05169;mmu05200;mmu05210;mmu05212;mmu05231		Mapk10	azure4	1	-0.676537585421412
Suz12-mRNA	-0.0565	0.0894	-0.232	0.119	0.962	0.852	1.09	0.539	1	loglinear	Cellular Stress, Epigenetic Regulation	NS_MM_NEUROINFLAM_V1.0	Suz12	mRNA	0		Epigenetic Regulation;Cellular Stress			Suz12	azure4	1	-0.631991051454139
Atg7-mRNA	-0.0591	0.0942	-0.244	0.126	0.96	0.845	1.09	0.542	1	loglinear	Adaptive Immune Response, Autophagy, Cellular Stress	NS_MM_NEUROINFLAM_V1.0	Atg7	mRNA	0		Cellular Stress;Autophagy;Adaptive Immune Response	mmu04140		Atg7	azure4	1	-0.627388535031847
Sirt1-mRNA	0.0855	0.137	-0.182	0.353	1.06	0.881	1.28	0.543	1	lm.nb	Carbohydrate Metabolism, Cellular Stress, Epigenetic Regulation	NS_MM_NEUROINFLAM_V1.0	Sirt1	mRNA	0		Epigenetic Regulation;Cellular Stress;Carbohydrate Metabolism	mmu04068;mmu04152;mmu04211;mmu04213;mmu04922;mmu05031;mmu05206		Sirt1	azure4	1	0.624087591240876
Abl1-mRNA	0.0793	0.137	-0.19	0.349	1.06	0.876	1.27	0.575	1	loglinear	Apoptosis, Cell Cycle, Cellular Stress, DNA Damage, Growth Factor Signaling	NS_MM_NEUROINFLAM_V1.0	Abl1	mRNA	0		Growth Factor Signaling;DNA Damage;Cellular Stress;Cell Cycle;Apoptosis	mmu04012;mmu04014;mmu04110;mmu04360;mmu04722;mmu05200;mmu05206;mmu05220;mmu05416		Abl1	azure4	1	0.578832116788321
Nfkb1-mRNA	0.109	0.208	-0.299	0.518	1.08	0.813	1.43	0.609	1	lm.nb	Adaptive Immune Response, Apoptosis, Cellular Stress, Cytokine Signaling, Growth Factor Signaling, Inflammatory Signaling, Innate Immune Response, NF-kB	NS_MM_NEUROINFLAM_V1.0	Nfkb1	mRNA	0		NF-kB;Innate Immune Response;Inflammatory Signaling;Growth Factor Signaling;Cytokine Signaling;Cellular Stress;Apoptosis;Adaptive Immune Response	mmu04010;mmu04014;mmu04024;mmu04062;mmu04064;mmu04066;mmu04071;mmu04151;mmu04210;mmu04211;mmu04380;mmu04620;mmu04621;mmu04622;mmu04623;mmu04660;mmu04662;mmu04668;mmu04722;mmu04917;mmu04920;mmu04931;mmu04932;mmu04933;mmu05030;mmu05132;mmu05133;mmu05134;mmu05140;mmu05142;mmu05145;mmu05146;mmu05152;mmu05160;mmu05161;mmu05162;mmu05164;mmu05166;mmu05168;mmu05169;mmu05200;mmu05202;mmu05203;mmu05206;mmu…		Nfkb1	azure4	1	0.524038461538462
Atg9a-mRNA	-0.0396	0.08	-0.196	0.117	0.973	0.873	1.08	0.63	1	loglinear	Autophagy, Cellular Stress	NS_MM_NEUROINFLAM_V1.0	Atg9a	mRNA	0		Cellular Stress;Autophagy			Atg9a	azure4	1	-0.495
Gstm1-mRNA	-0.15	0.313	-0.762	0.463	0.902	0.589	1.38	0.641	1	lm.nb	Cellular Stress, Inflammatory Signaling	NS_MM_NEUROINFLAM_V1.0	Gstm1	mRNA	0		Inflammatory Signaling;Cellular Stress			Gstm1	azure4	1	-0.479233226837061
Eed-mRNA	0.0454	0.106	-0.163	0.254	1.03	0.893	1.19	0.677	1	loglinear	Cellular Stress, Epigenetic Regulation	NS_MM_NEUROINFLAM_V1.0	Eed	mRNA	0		Epigenetic Regulation;Cellular Stress			Eed	azure4	1	0.428301886792453
Nfe2l2-mRNA	-0.15	0.356	-0.847	0.548	0.901	0.556	1.46	0.681	1	lm.nb	Cellular Stress	NS_MM_NEUROINFLAM_V1.0	Nfe2l2	mRNA	0		Cellular Stress	mmu04141		Nfe2l2	azure4	1	-0.421348314606742
Nbn-mRNA	-0.0498	0.125	-0.295	0.196	0.966	0.815	1.15	0.698	1	loglinear	Cell Cycle, Cellular Stress, DNA Damage	NS_MM_NEUROINFLAM_V1.0	Nbn	mRNA	0		DNA Damage;Cellular Stress;Cell Cycle	mmu03440		Nbn	azure4	1	-0.3984
Bad-mRNA	-0.0383	0.13	-0.294	0.217	0.974	0.816	1.16	0.774	1	lm.nb	Adaptive Immune Response, Apoptosis, Autophagy, Cellular Stress, Growth Factor Signaling	NS_MM_NEUROINFLAM_V1.0	Bad	mRNA	0		Growth Factor Signaling;Cellular Stress;Autophagy;Apoptosis;Adaptive Immune Response	mmu04012;mmu04014;mmu04022;mmu04024;mmu04151;mmu04210;mmu04370;mmu04510;mmu04722;mmu04910;mmu04919;mmu05010;mmu05014;mmu05145;mmu05152;mmu05160;mmu05161;mmu05200;mmu05203;mmu05210;mmu05212;mmu05213;mmu05215;mmu05218;mmu05220;mmu05221;mmu05223		Bad	azure4	1	-0.294615384615385
Rela-mRNA	-0.043	0.148	-0.334	0.248	0.971	0.793	1.19	0.777	1	lm.nb	Adaptive Immune Response, Apoptosis, Cellular Stress, Cytokine Signaling, Growth Factor Signaling, Inflammatory Signaling, Innate Immune Response, NF-kB	NS_MM_NEUROINFLAM_V1.0	Rela	mRNA	0		NF-kB;Innate Immune Response;Inflammatory Signaling;Growth Factor Signaling;Cytokine Signaling;Cellular Stress;Apoptosis;Adaptive Immune Response	mmu04010;mmu04014;mmu04024;mmu04062;mmu04064;mmu04066;mmu04071;mmu04151;mmu04210;mmu04211;mmu04380;mmu04620;mmu04621;mmu04622;mmu04623;mmu04660;mmu04662;mmu04668;mmu04722;mmu04917;mmu04920;mmu04931;mmu04932;mmu04933;mmu05030;mmu05132;mmu05133;mmu05134;mmu05140;mmu05142;mmu05145;mmu05146;mmu05152;mmu05160;mmu05161;mmu05162;mmu05164;mmu05166;mmu05168;mmu05169;mmu05200;mmu05202;mmu05203;mmu05212;mmu…		Rela	azure4	1	-0.290540540540541
Ambra1-mRNA	-0.0231	0.0832	-0.186	0.14	0.984	0.879	1.1	0.786	1	loglinear	Autophagy, Cellular Stress	NS_MM_NEUROINFLAM_V1.0	Ambra1	mRNA	0		Cellular Stress;Autophagy			Ambra1	azure4	1	-0.277644230769231
Ehmt2-mRNA	-0.0127	0.0695	-0.149	0.124	0.991	0.902	1.09	0.858	1	loglinear	Cellular Stress, Epigenetic Regulation	NS_MM_NEUROINFLAM_V1.0	Ehmt2	mRNA	0		Epigenetic Regulation;Cellular Stress	mmu00310;mmu04211		Ehmt2	azure4	1	-0.18273381294964
Txnrd1-mRNA	0.00375	0.026	-0.0472	0.0547	1	0.968	1.04	0.888	1	loglinear	Cellular Stress	NS_MM_NEUROINFLAM_V1.0	Txnrd1	mRNA	0		Cellular Stress			Txnrd1	azure4	1	0.144230769230769
Mmp14-mRNA	0.0212	0.311	-0.588	0.63	1.01	0.665	1.55	0.947	1	lm.nb	Cellular Stress, Innate Immune Response, Matrix Remodeling, Microglia Function	NS_MM_NEUROINFLAM_V1.0	Mmp14	mRNA	0		Microglia Function;Matrix Remodeling;Innate Immune Response;Cellular Stress	mmu04668;mmu04912		Mmp14	azure4	1	0.0681672025723473
Trp53-mRNA	0.00585	0.199	-0.385	0.396	1	0.766	1.32	0.977	1	lm.nb	Apoptosis, Cell Cycle, Cellular Stress, DNA Damage, Growth Factor Signaling, Notch, Wnt	NS_MM_NEUROINFLAM_V1.0	Trp53	mRNA	0		Wnt;Notch;Growth Factor Signaling;DNA Damage;Cellular Stress;Cell Cycle;Apoptosis	mmu04010;mmu04071;mmu04110;mmu04115;mmu04151;mmu04210;mmu04211;mmu04310;mmu04722;mmu04919;mmu05014;mmu05016;mmu05160;mmu05161;mmu05162;mmu05166;mmu05168;mmu05169;mmu05200;mmu05202;mmu05203;mmu05205;mmu05206;mmu05210;mmu05212;mmu05213;mmu05214;mmu05215;mmu05216;mmu05218;mmu05219;mmu05220;mmu05222;mmu05223;mmu05230		Trp53	azure4	1	0.0293969849246231
Ep300-mRNA	0.00291	0.111	-0.214	0.22	1	0.862	1.16	0.979	1	loglinear	Cell Cycle, Cellular Stress, Cytokine Signaling, DNA Damage, Epigenetic Regulation, Inflammatory Signaling, Innate Immune Response, Lipid Metabolism, Notch, Wnt	NS_MM_NEUROINFLAM_V1.0	Ep300	mRNA	0		Wnt;Notch;Lipid Metabolism;Innate Immune Response;Inflammatory Signaling;Epigenetic Regulation;DNA Damage;Cytokine Signaling;Cellular Stress;Cell Cycle	mmu04024;mmu04066;mmu04068;mmu04110;mmu04310;mmu04330;mmu04350;mmu04520;mmu04630;mmu04720;mmu04916;mmu04919;mmu04922;mmu05016;mmu05152;mmu05161;mmu05164;mmu05166;mmu05168;mmu05169;mmu05200;mmu05203;mmu05206;mmu05211;mmu05215		Ep300	azure4	1	0.0262162162162162
