# Supplementary material for: Vascular-associated bacterial burden and neuroinflammatory transcriptional responses observed in models of pneumonic plague
Source: Front Microbiol. 2026 Jun 24;17:1865125. doi: 10.3389/fmicb.2026.1865125 (PMC13341613; doi:10.3389/fmicb.2026.1865125)
Supplement: Supplementary file 1 [file Data_Sheet_1.ZIP › Bp_final 2026-04-14 12-30/results/Gene set analysis/Genes in Cellular.Stress - DPI3.csv]

Probe Label	Log2 fold change	std error (log2)	Lower confidence limit (log2)	Upper confidence limit (log2)	Linear fold change	Lower confidence limit (linear)	Upper confidence limit (linear)	P-value	BY.p.value	method	Gene.sets	Codeset.Name	Probe.Label	Analyte.Type	Is.Control	Control.Type	Probe.Annotation	KEGG.Pathways	Cell.Type	Official.Gene.Name	volcanocol	volcanopch	tstats.all
Cdkn1a-mRNA	2.23	0.15	1.93	2.52	4.68	3.82	5.74	4.31e-09	1.43e-06	lm.nb	Adaptive Immune Response, Cell Cycle, Cellular Stress, Cytokine Signaling, DNA Damage, Growth Factor Signaling	NS_MM_NEUROINFLAM_V1.0	Cdkn1a	mRNA	0		Growth Factor Signaling;DNA Damage;Cytokine Signaling;Cellular Stress;Cell Cycle;Adaptive Immune Response	mmu04012;mmu04066;mmu04068;mmu04110;mmu04115;mmu04151;mmu04630;mmu04921;mmu05160;mmu05161;mmu05166;mmu05169;mmu05200;mmu05202;mmu05203;mmu05205;mmu05206;mmu05214;mmu05215;mmu05218;mmu05219;mmu05220		Cdkn1a	slateblue1	16	14.8666666666667
Ets2-mRNA	0.703	0.0545	0.596	0.81	1.63	1.51	1.75	2.16e-08	4.54e-06	loglinear	Cellular Stress, Growth Factor Signaling, Microglia Function	NS_MM_NEUROINFLAM_V1.0	Ets2	mRNA	0		Microglia Function;Growth Factor Signaling;Cellular Stress	mmu04014;mmu05166		Ets2	slateblue1	16	12.8990825688073
Hspb1-mRNA	2.5	0.227	2.05	2.95	5.66	4.15	7.7	1.27e-07	1.76e-05	lm.nb	Angiogenesis, Astrocyte Function, Cellular Stress, Growth Factor Signaling	NS_MM_NEUROINFLAM_V1.0	Hspb1	mRNA	0		Growth Factor Signaling;Cellular Stress;Astrocyte Function;Angiogenesis	mmu04010;mmu04370;mmu05146;mmu05169		Hspb1	slateblue1	16	11.0132158590308
Ptgs2-mRNA	1.88	0.191	1.5	2.25	3.67	2.83	4.76	4.46e-07	4.81e-05	lm.nb	Astrocyte Function, Cellular Stress, Innate Immune Response, Lipid Metabolism, Microglia Function, NF-kB	NS_MM_NEUROINFLAM_V1.0	Ptgs2	mRNA	0		NF-kB;Microglia Function;Lipid Metabolism;Innate Immune Response;Cellular Stress;Astrocyte Function	mmu00590;mmu04064;mmu04370;mmu04668;mmu04723;mmu04726;mmu04913;mmu04921;mmu04923;mmu05140;mmu05200;mmu05206;mmu05222		Ptgs2	slateblue1	16	9.84293193717278
Il1r1-mRNA	1.31	0.173	0.968	1.65	2.47	1.96	3.13	6.67e-06	0.00038	lm.nb	Apoptosis, Cellular Stress, Cytokine Signaling, Growth Factor Signaling, Microglia Function, NF-kB	NS_MM_NEUROINFLAM_V1.0	Il1r1	mRNA	0		NF-kB;Microglia Function;Growth Factor Signaling;Cytokine Signaling;Cellular Stress;Apoptosis	mmu04010;mmu04060;mmu04064;mmu04210;mmu04380;mmu04640;mmu04750;mmu05146;mmu05166		Il1r1	slateblue1	16	7.57225433526012
Snca-mRNA	-0.274	0.0364	-0.345	-0.203	0.827	0.787	0.869	6.97e-06	0.000392	loglinear	Cellular Stress, Microglia Function	NS_MM_NEUROINFLAM_V1.0	Snca	mRNA	0		Microglia Function;Cellular Stress	mmu05010;mmu05012		Snca	slateblue1	16	-7.52747252747253
Fas-mRNA	3.25	0.436	2.39	4.1	9.5	5.26	17.2	7.68e-06	0.00042	lm.nb	Apoptosis, Cellular Stress, Cytokine Signaling, DNA Damage, Growth Factor Signaling, Innate Immune Response	NS_MM_NEUROINFLAM_V1.0	Fas	mRNA	0		Innate Immune Response;Growth Factor Signaling;DNA Damage;Cytokine Signaling;Cellular Stress;Apoptosis	mmu04010;mmu04060;mmu04115;mmu04210;mmu04650;mmu04668;mmu04932;mmu04940;mmu05010;mmu05142;mmu05143;mmu05161;mmu05162;mmu05164;mmu05168;mmu05200;mmu05205;mmu05320;mmu05330;mmu05332		Fas	slateblue1	16	7.45412844036697
Hmox1-mRNA	3	0.425	2.17	3.83	8	4.49	14.2	1.31e-05	0.000679	lm.nb	Cellular Stress	NS_MM_NEUROINFLAM_V1.0	Hmox1	mRNA	0		Cellular Stress	mmu04066		Hmox1	slateblue1	16	7.05882352941176
Il1a-mRNA	6.35	0.919	4.55	8.15	81.3	23.3	283	1.63e-05	0.000805	lm.nb	Apoptosis, Cellular Stress, Cytokine Signaling, Growth Factor Signaling	NS_MM_NEUROINFLAM_V1.0	Il1a	mRNA	0		Growth Factor Signaling;Cytokine Signaling;Cellular Stress;Apoptosis	mmu04010;mmu04060;mmu04210;mmu04380;mmu04640;mmu04932;mmu04933;mmu04940;mmu05020;mmu05132;mmu05133;mmu05140;mmu05152;mmu05162;mmu05164;mmu05321;mmu05323;mmu05332		Il1a	slateblue1	16	6.90968443960827
Bnip3-mRNA	0.236	0.0396	0.159	0.314	1.18	1.12	1.24	6.56e-05	0.00271	loglinear	Apoptosis, Autophagy, Cellular Stress, Microglia Function	NS_MM_NEUROINFLAM_V1.0	Bnip3	mRNA	0		Microglia Function;Cellular Stress;Autophagy;Apoptosis	mmu04068;mmu05134		Bnip3	slateblue1	16	5.95959595959596
Jun-mRNA	0.495	0.0979	0.303	0.687	1.41	1.23	1.61	0.000281	0.00876	loglinear	Adaptive Immune Response, Apoptosis, Cellular Stress, Growth Factor Signaling, Innate Immune Response, Notch, Wnt	NS_MM_NEUROINFLAM_V1.0	Jun	mRNA	0		Wnt;Notch;Innate Immune Response;Growth Factor Signaling;Cellular Stress;Apoptosis;Adaptive Immune Response	mmu04010;mmu04012;mmu04024;mmu04310;mmu04380;mmu04510;mmu04620;mmu04660;mmu04662;mmu04668;mmu04722;mmu04912;mmu04915;mmu04921;mmu04932;mmu04933;mmu05030;mmu05031;mmu05132;mmu05133;mmu05140;mmu05142;mmu05161;mmu05164;mmu05166;mmu05168;mmu05169;mmu05200;mmu05203;mmu05210;mmu05211;mmu05231;mmu05321;mmu05323		Jun	slateblue1	16	5.0561797752809
Bag3-mRNA	0.888	0.182	0.531	1.25	1.85	1.45	2.37	0.000381	0.0114	loglinear	Apoptosis, Cellular Stress	NS_MM_NEUROINFLAM_V1.0	Bag3	mRNA	0		Cellular Stress;Apoptosis			Bag3	slateblue2	16	4.87912087912088
Ncf1-mRNA	3.09	0.668	1.78	4.4	8.52	3.44	21.1	0.000586	0.0167	lm.nb	Adaptive Immune Response, Angiogenesis, Cellular Stress	NS_MM_NEUROINFLAM_V1.0	Ncf1	mRNA	0		Cellular Stress;Angiogenesis;Adaptive Immune Response	mmu04062;mmu04145;mmu04380;mmu04666;mmu04670;mmu05140	Microglia	Ncf1	slateblue2	16	4.62574850299401
Anapc15-mRNA	-0.268	0.0737	-0.412	-0.123	0.831	0.751	0.918	0.00341	0.0762	loglinear	Cell Cycle, Cellular Stress	NS_MM_NEUROINFLAM_V1.0	Anapc15	mRNA	0		Cellular Stress;Cell Cycle			Anapc15	slateblue3	16	-3.63636363636364
Sod2-mRNA	0.171	0.0482	0.0761	0.265	1.13	1.05	1.2	0.00407	0.0864	loglinear	Cellular Stress, Microglia Function	NS_MM_NEUROINFLAM_V1.0	Sod2	mRNA	0		Microglia Function;Cellular Stress	mmu04068;mmu04211;mmu04213;mmu05016		Sod2	slateblue3	16	3.54771784232365
Hira-mRNA	-0.23	0.0655	-0.359	-0.102	0.853	0.78	0.932	0.00429	0.0896	loglinear	Cellular Stress, Epigenetic Regulation	NS_MM_NEUROINFLAM_V1.0	Hira	mRNA	0		Epigenetic Regulation;Cellular Stress			Hira	slateblue3	16	-3.51145038167939
Mapk10-mRNA	-0.152	0.0439	-0.238	-0.066	0.9	0.848	0.955	0.00469	0.0961	loglinear	Adaptive Immune Response, Apoptosis, Autophagy, Cellular Stress, Growth Factor Signaling, Innate Immune Response, Wnt	NS_MM_NEUROINFLAM_V1.0	Mapk10	mRNA	0		Wnt;Innate Immune Response;Growth Factor Signaling;Cellular Stress;Autophagy;Apoptosis;Adaptive Immune Response	mmu04010;mmu04012;mmu04014;mmu04024;mmu04068;mmu04071;mmu04141;mmu04310;mmu04380;mmu04510;mmu04620;mmu04621;mmu04622;mmu04664;mmu04668;mmu04722;mmu04723;mmu04728;mmu04750;mmu04910;mmu04912;mmu04914;mmu04917;mmu04920;mmu04930;mmu04931;mmu04932;mmu04933;mmu05132;mmu05133;mmu05142;mmu05145;mmu05152;mmu05160;mmu05161;mmu05164;mmu05168;mmu05169;mmu05200;mmu05210;mmu05212;mmu05231		Mapk10	slateblue3	16	-3.4624145785877
Hdac2-mRNA	-0.267	0.0775	-0.419	-0.115	0.831	0.748	0.923	0.00484	0.0986	loglinear	Cell Cycle, Cellular Stress, Epigenetic Regulation, Growth Factor Signaling, Notch	NS_MM_NEUROINFLAM_V1.0	Hdac2	mRNA	0		Notch;Growth Factor Signaling;Epigenetic Regulation;Cellular Stress;Cell Cycle	mmu04110;mmu04213;mmu04330;mmu04919;mmu05016;mmu05034;mmu05169;mmu05200;mmu05202;mmu05203;mmu05220		Hdac2	slateblue3	16	-3.44516129032258
Txnrd1-mRNA	0.0803	0.026	0.0293	0.131	1.06	1.02	1.1	0.00938	0.174	loglinear	Cellular Stress	NS_MM_NEUROINFLAM_V1.0	Txnrd1	mRNA	0		Cellular Stress			Txnrd1	slateblue4	16	3.08846153846154
Rela-mRNA	0.444	0.144	0.161	0.727	1.36	1.12	1.65	0.00964	0.177	lm.nb	Adaptive Immune Response, Apoptosis, Cellular Stress, Cytokine Signaling, Growth Factor Signaling, Inflammatory Signaling, Innate Immune Response, NF-kB	NS_MM_NEUROINFLAM_V1.0	Rela	mRNA	0		NF-kB;Innate Immune Response;Inflammatory Signaling;Growth Factor Signaling;Cytokine Signaling;Cellular Stress;Apoptosis;Adaptive Immune Response	mmu04010;mmu04014;mmu04024;mmu04062;mmu04064;mmu04066;mmu04071;mmu04151;mmu04210;mmu04211;mmu04380;mmu04620;mmu04621;mmu04622;mmu04623;mmu04660;mmu04662;mmu04668;mmu04722;mmu04917;mmu04920;mmu04931;mmu04932;mmu04933;mmu05030;mmu05132;mmu05133;mmu05134;mmu05140;mmu05142;mmu05145;mmu05146;mmu05152;mmu05160;mmu05161;mmu05162;mmu05164;mmu05166;mmu05168;mmu05169;mmu05200;mmu05202;mmu05203;mmu05212;mmu…		Rela	slateblue4	16	3.08333333333333
Ambra1-mRNA	-0.25	0.0832	-0.413	-0.0872	0.841	0.751	0.941	0.0109	0.193	loglinear	Autophagy, Cellular Stress	NS_MM_NEUROINFLAM_V1.0	Ambra1	mRNA	0		Cellular Stress;Autophagy			Ambra1	slateblue4	16	-3.00480769230769
Vegfa-mRNA	-0.374	0.124	-0.618	-0.13	0.772	0.652	0.914	0.011	0.193	loglinear	Angiogenesis, Cellular Stress, Cytokine Signaling, Growth Factor Signaling, Microglia Function	NS_MM_NEUROINFLAM_V1.0	Vegfa	mRNA	0		Microglia Function;Growth Factor Signaling;Cytokine Signaling;Cellular Stress;Angiogenesis	mmu04014;mmu04015;mmu04060;mmu04066;mmu04150;mmu04151;mmu04370;mmu04510;mmu04933;mmu05200;mmu05205;mmu05206;mmu05211;mmu05212;mmu05219;mmu05323		Vegfa	slateblue4	16	-3.01612903225806
Trp53-mRNA	0.573	0.192	0.197	0.95	1.49	1.15	1.93	0.0114	0.198	lm.nb	Apoptosis, Cell Cycle, Cellular Stress, DNA Damage, Growth Factor Signaling, Notch, Wnt	NS_MM_NEUROINFLAM_V1.0	Trp53	mRNA	0		Wnt;Notch;Growth Factor Signaling;DNA Damage;Cellular Stress;Cell Cycle;Apoptosis	mmu04010;mmu04071;mmu04110;mmu04115;mmu04151;mmu04210;mmu04211;mmu04310;mmu04722;mmu04919;mmu05014;mmu05016;mmu05160;mmu05161;mmu05162;mmu05166;mmu05168;mmu05169;mmu05200;mmu05202;mmu05203;mmu05205;mmu05206;mmu05210;mmu05212;mmu05213;mmu05214;mmu05215;mmu05216;mmu05218;mmu05219;mmu05220;mmu05222;mmu05223;mmu05230		Trp53	slateblue4	16	2.984375
Hif1a-mRNA	0.188	0.0727	0.0459	0.331	1.14	1.03	1.26	0.0236	0.366	loglinear	Autophagy, Cellular Stress, Microglia Function, Notch	NS_MM_NEUROINFLAM_V1.0	Hif1a	mRNA	0		Notch;Microglia Function;Cellular Stress;Autophagy	mmu04066;mmu04150;mmu04919;mmu05200;mmu05205;mmu05211;mmu05230;mmu05231		Hif1a	slateblue4	16	2.58596973865199
Ehmt2-mRNA	-0.166	0.0695	-0.302	-0.0298	0.891	0.811	0.98	0.0342	0.497	loglinear	Cellular Stress, Epigenetic Regulation	NS_MM_NEUROINFLAM_V1.0	Ehmt2	mRNA	0		Epigenetic Regulation;Cellular Stress	mmu00310;mmu04211		Ehmt2	azure4	1	-2.38848920863309
Becn1-mRNA	-0.125	0.0529	-0.228	-0.0209	0.917	0.854	0.986	0.0364	0.521	loglinear	Autophagy, Cellular Stress	NS_MM_NEUROINFLAM_V1.0	Becn1	mRNA	0		Cellular Stress;Autophagy	mmu04140		Becn1	azure4	1	-2.36294896030246
Map2k4-mRNA	-0.152	0.0645	-0.278	-0.0254	0.9	0.825	0.983	0.0364	0.521	loglinear	Adaptive Immune Response, Apoptosis, Cellular Stress, Growth Factor Signaling, Innate Immune Response	NS_MM_NEUROINFLAM_V1.0	Map2k4	mRNA	0		Innate Immune Response;Growth Factor Signaling;Cellular Stress;Apoptosis;Adaptive Immune Response	mmu04010;mmu04012;mmu04620;mmu04664;mmu04668;mmu04912;mmu05142;mmu05161;mmu05164;mmu05166;mmu05169		Map2k4	azure4	1	-2.35658914728682
Atg3-mRNA	-0.136	0.0587	-0.251	-0.0212	0.91	0.84	0.985	0.0387	0.542	loglinear	Autophagy, Cellular Stress	NS_MM_NEUROINFLAM_V1.0	Atg3	mRNA	0		Cellular Stress;Autophagy	mmu04140		Atg3	azure4	1	-2.31686541737649
Nfkb1-mRNA	0.474	0.207	0.0679	0.88	1.39	1.05	1.84	0.0411	0.567	lm.nb	Adaptive Immune Response, Apoptosis, Cellular Stress, Cytokine Signaling, Growth Factor Signaling, Inflammatory Signaling, Innate Immune Response, NF-kB	NS_MM_NEUROINFLAM_V1.0	Nfkb1	mRNA	0		NF-kB;Innate Immune Response;Inflammatory Signaling;Growth Factor Signaling;Cytokine Signaling;Cellular Stress;Apoptosis;Adaptive Immune Response	mmu04010;mmu04014;mmu04024;mmu04062;mmu04064;mmu04066;mmu04071;mmu04151;mmu04210;mmu04211;mmu04380;mmu04620;mmu04621;mmu04622;mmu04623;mmu04660;mmu04662;mmu04668;mmu04722;mmu04917;mmu04920;mmu04931;mmu04932;mmu04933;mmu05030;mmu05132;mmu05133;mmu05134;mmu05140;mmu05142;mmu05145;mmu05146;mmu05152;mmu05160;mmu05161;mmu05162;mmu05164;mmu05166;mmu05168;mmu05169;mmu05200;mmu05202;mmu05203;mmu05206;mmu…		Nfkb1	azure4	1	2.28985507246377
Nfe2l2-mRNA	0.781	0.345	0.105	1.46	1.72	1.08	2.74	0.0428	0.579	lm.nb	Cellular Stress	NS_MM_NEUROINFLAM_V1.0	Nfe2l2	mRNA	0		Cellular Stress	mmu04141		Nfe2l2	azure4	1	2.26376811594203
Atg14-mRNA	0.16	0.0752	0.013	0.308	1.12	1.01	1.24	0.0543	0.693	loglinear	Autophagy, Cellular Stress	NS_MM_NEUROINFLAM_V1.0	Atg14	mRNA	0		Cellular Stress;Autophagy	mmu04140		Atg14	azure4	1	2.12765957446809
E2f1-mRNA	-0.324	0.153	-0.624	-0.0246	0.799	0.649	0.983	0.0554	0.705	loglinear	Apoptosis, Cell Cycle, Cellular Stress, Notch	NS_MM_NEUROINFLAM_V1.0	E2f1	mRNA	0		Notch;Cellular Stress;Cell Cycle;Apoptosis	mmu04110;mmu05161;mmu05166;mmu05200;mmu05206;mmu05212;mmu05214;mmu05215;mmu05218;mmu05219;mmu05220;mmu05222;mmu05223		E2f1	azure4	1	-2.11764705882353
Map1lc3a-mRNA	-0.188	0.0991	-0.382	0.00669	0.878	0.767	1	0.0828	0.961	loglinear	Autophagy, Cellular Stress	NS_MM_NEUROINFLAM_V1.0	Map1lc3a	mRNA	0		Cellular Stress;Autophagy			Map1lc3a	azure4	1	-1.8970736629667
Bmi1-mRNA	-0.229	0.121	-0.466	0.00847	0.853	0.724	1.01	0.0831	0.962	loglinear	Cellular Stress, Epigenetic Regulation	NS_MM_NEUROINFLAM_V1.0	Bmi1	mRNA	0		Epigenetic Regulation;Cellular Stress	mmu04550;mmu05202;mmu05206		Bmi1	azure4	1	-1.89256198347107
Rb1cc1-mRNA	-0.159	0.0917	-0.339	0.0208	0.896	0.791	1.01	0.109	1	loglinear	Autophagy, Cellular Stress	NS_MM_NEUROINFLAM_V1.0	Rb1cc1	mRNA	0		Cellular Stress;Autophagy	mmu04211		Rb1cc1	azure4	1	-1.73391494002181
Mdm2-mRNA	0.131	0.0766	-0.0192	0.281	1.09	0.987	1.22	0.113	1	loglinear	Adaptive Immune Response, Apoptosis, Cell Cycle, Cellular Stress, DNA Damage, Growth Factor Signaling, Neurons and Neurotransmission	NS_MM_NEUROINFLAM_V1.0	Mdm2	mRNA	0		Neurons and Neurotransmission;Growth Factor Signaling;DNA Damage;Cellular Stress;Cell Cycle;Apoptosis;Adaptive Immune Response	mmu04068;mmu04110;mmu04115;mmu04120;mmu04144;mmu04151;mmu04919;mmu05169;mmu05200;mmu05202;mmu05203;mmu05205;mmu05206;mmu05214;mmu05215;mmu05218;mmu05219;mmu05220		Mdm2	azure4	1	1.71018276762402
Abl1-mRNA	0.229	0.137	-0.0404	0.499	1.17	0.972	1.41	0.122	1	loglinear	Apoptosis, Cell Cycle, Cellular Stress, DNA Damage, Growth Factor Signaling	NS_MM_NEUROINFLAM_V1.0	Abl1	mRNA	0		Growth Factor Signaling;DNA Damage;Cellular Stress;Cell Cycle;Apoptosis	mmu04012;mmu04014;mmu04110;mmu04360;mmu04722;mmu05200;mmu05206;mmu05220;mmu05416		Abl1	azure4	1	1.67153284671533
Bad-mRNA	-0.202	0.131	-0.459	0.0548	0.869	0.728	1.04	0.149	1	lm.nb	Adaptive Immune Response, Apoptosis, Autophagy, Cellular Stress, Growth Factor Signaling	NS_MM_NEUROINFLAM_V1.0	Bad	mRNA	0		Growth Factor Signaling;Cellular Stress;Autophagy;Apoptosis;Adaptive Immune Response	mmu04012;mmu04014;mmu04022;mmu04024;mmu04151;mmu04210;mmu04370;mmu04510;mmu04722;mmu04910;mmu04919;mmu05010;mmu05014;mmu05145;mmu05152;mmu05160;mmu05161;mmu05200;mmu05203;mmu05210;mmu05212;mmu05213;mmu05215;mmu05218;mmu05220;mmu05221;mmu05223		Bad	azure4	1	-1.54198473282443
Casp3-mRNA	0.203	0.133	-0.0581	0.464	1.15	0.961	1.38	0.153	1	lm.nb	Apoptosis, Cellular Stress, DNA Damage, Growth Factor Signaling, Innate Immune Response, Matrix Remodeling	NS_MM_NEUROINFLAM_V1.0	Casp3	mRNA	0		Matrix Remodeling;Innate Immune Response;Growth Factor Signaling;DNA Damage;Cellular Stress;Apoptosis	mmu04010;mmu04115;mmu04210;mmu04650;mmu04668;mmu04726;mmu04932;mmu04933;mmu05010;mmu05012;mmu05014;mmu05016;mmu05133;mmu05134;mmu05145;mmu05146;mmu05152;mmu05161;mmu05168;mmu05200;mmu05203;mmu05205;mmu05206;mmu05210;mmu05416		Casp3	azure4	1	1.52631578947368
Ago4-mRNA	-0.902	0.592	-2.06	0.259	0.535	0.239	1.2	0.154	1	lm.nb	Adaptive Immune Response, Cellular Stress, Epigenetic Regulation, Growth Factor Signaling, Notch, Wnt	NS_MM_NEUROINFLAM_V1.0	Ago4	mRNA	0		Wnt;Notch;Growth Factor Signaling;Epigenetic Regulation;Cellular Stress;Adaptive Immune Response			Ago4	azure4	1	-1.52364864864865
Mapk14-mRNA	-0.127	0.0867	-0.297	0.043	0.916	0.814	1.03	0.169	1	loglinear	Angiogenesis, Autophagy, Cellular Stress, Growth Factor Signaling, Innate Immune Response	NS_MM_NEUROINFLAM_V1.0	Mapk14	mRNA	0		Innate Immune Response;Growth Factor Signaling;Cellular Stress;Autophagy;Angiogenesis	mmu04010;mmu04015;mmu04068;mmu04071;mmu04261;mmu04370;mmu04380;mmu04550;mmu04611;mmu04620;mmu04621;mmu04622;mmu04660;mmu04664;mmu04668;mmu04670;mmu04722;mmu04723;mmu04728;mmu04750;mmu04912;mmu04914;mmu04917;mmu04933;mmu05014;mmu05132;mmu05133;mmu05140;mmu05142;mmu05145;mmu05152;mmu05160;mmu05164;mmu05169;mmu05205		Mapk14	azure4	1	-1.46482122260669
Srxn1-mRNA	0.123	0.0872	-0.0475	0.294	1.09	0.968	1.23	0.182	1	loglinear	Cellular Stress	NS_MM_NEUROINFLAM_V1.0	Srxn1	mRNA	0		Cellular Stress			Srxn1	azure4	1	1.4105504587156
Prdx1-mRNA	-0.159	0.112	-0.38	0.0613	0.896	0.769	1.04	0.183	1	loglinear	Cellular Stress	NS_MM_NEUROINFLAM_V1.0	Prdx1	mRNA	0		Cellular Stress			Prdx1	azure4	1	-1.41964285714286
Rad50-mRNA	0.29	0.208	-0.118	0.699	1.22	0.921	1.62	0.189	1	loglinear	Cell Cycle, Cellular Stress, DNA Damage	NS_MM_NEUROINFLAM_V1.0	Rad50	mRNA	0		DNA Damage;Cellular Stress;Cell Cycle	mmu03440;mmu03450		Rad50	azure4	1	1.39423076923077
Bcl2-mRNA	-0.31	0.245	-0.791	0.171	0.806	0.578	1.13	0.23	1	lm.nb	Apoptosis, Autophagy, Cellular Stress, Cytokine Signaling, DNA Damage, Growth Factor Signaling, Innate Immune Response, Microglia Function, NF-kB	NS_MM_NEUROINFLAM_V1.0	Bcl2	mRNA	0		NF-kB;Microglia Function;Innate Immune Response;Growth Factor Signaling;DNA Damage;Cytokine Signaling;Cellular Stress;Autophagy;Apoptosis	mmu04064;mmu04066;mmu04071;mmu04141;mmu04151;mmu04210;mmu04261;mmu04510;mmu04630;mmu04722;mmu04725;mmu04933;mmu05014;mmu05145;mmu05152;mmu05161;mmu05169;mmu05200;mmu05206;mmu05210;mmu05215;mmu05222		Bcl2	azure4	1	-1.26530612244898
Cycs-mRNA	-0.596	0.501	-1.58	0.386	0.662	0.335	1.31	0.257	1	lm.nb	Apoptosis, Cellular Stress, DNA Damage	NS_MM_NEUROINFLAM_V1.0	Cycs	mRNA	0		DNA Damage;Cellular Stress;Apoptosis	mmu04115;mmu04210;mmu04932;mmu05010;mmu05012;mmu05014;mmu05016;mmu05134;mmu05145;mmu05152;mmu05161;mmu05164;mmu05168;mmu05200;mmu05210;mmu05222;mmu05416		Cycs	azure4	1	-1.18962075848303
Ezh2-mRNA	-0.158	0.138	-0.427	0.112	0.897	0.744	1.08	0.274	1	loglinear	Cellular Stress, Epigenetic Regulation	NS_MM_NEUROINFLAM_V1.0	Ezh2	mRNA	0		Epigenetic Regulation;Cellular Stress	mmu05206		Ezh2	azure4	1	-1.14492753623188
Ulk1-mRNA	0.0972	0.0847	-0.0689	0.263	1.07	0.953	1.2	0.274	1	loglinear	Autophagy, Cellular Stress	NS_MM_NEUROINFLAM_V1.0	Ulk1	mRNA	0		Cellular Stress;Autophagy	mmu04140;mmu04150;mmu04152;mmu04211		Ulk1	azure4	1	1.14757969303424
Hdac6-mRNA	0.101	0.0887	-0.0731	0.274	1.07	0.951	1.21	0.278	1	loglinear	Cellular Stress, Epigenetic Regulation, Notch	NS_MM_NEUROINFLAM_V1.0	Hdac6	mRNA	0		Notch;Epigenetic Regulation;Cellular Stress	mmu05034;mmu05203		Hdac6	azure4	1	1.13866967305524
Fos-mRNA	0.312	0.29	-0.257	0.881	1.24	0.837	1.84	0.304	1	lm.nb	Adaptive Immune Response, Cellular Stress, Growth Factor Signaling, Innate Immune Response, Neurons and Neurotransmission	NS_MM_NEUROINFLAM_V1.0	Fos	mRNA	0		Neurons and Neurotransmission;Innate Immune Response;Growth Factor Signaling;Cellular Stress;Adaptive Immune Response	mmu04010;mmu04024;mmu04380;mmu04620;mmu04660;mmu04662;mmu04668;mmu04713;mmu04725;mmu04728;mmu04915;mmu04917;mmu04921;mmu05031;mmu05132;mmu05133;mmu05140;mmu05142;mmu05161;mmu05166;mmu05168;mmu05200;mmu05210;mmu05231;mmu05323		Fos	azure4	1	1.07586206896552
Crebbp-mRNA	0.0391	0.0365	-0.0324	0.111	1.03	0.978	1.08	0.305	1	loglinear	Cell Cycle, Cellular Stress, Cytokine Signaling, Epigenetic Regulation, Inflammatory Signaling, Innate Immune Response, Lipid Metabolism, Notch, Wnt	NS_MM_NEUROINFLAM_V1.0	Crebbp	mRNA	0		Wnt;Notch;Lipid Metabolism;Innate Immune Response;Inflammatory Signaling;Epigenetic Regulation;Cytokine Signaling;Cellular Stress;Cell Cycle	mmu04024;mmu04066;mmu04068;mmu04110;mmu04310;mmu04330;mmu04350;mmu04520;mmu04630;mmu04720;mmu04916;mmu04919;mmu04922;mmu05016;mmu05152;mmu05161;mmu05164;mmu05166;mmu05168;mmu05169;mmu05200;mmu05203;mmu05206;mmu05211;mmu05215		Crebbp	azure4	1	1.07123287671233
Gstm1-mRNA	0.314	0.307	-0.288	0.917	1.24	0.819	1.89	0.327	1	lm.nb	Cellular Stress, Inflammatory Signaling	NS_MM_NEUROINFLAM_V1.0	Gstm1	mRNA	0		Inflammatory Signaling;Cellular Stress			Gstm1	azure4	1	1.0228013029316
Ep300-mRNA	-0.107	0.111	-0.324	0.11	0.928	0.799	1.08	0.351	1	loglinear	Cell Cycle, Cellular Stress, Cytokine Signaling, DNA Damage, Epigenetic Regulation, Inflammatory Signaling, Innate Immune Response, Lipid Metabolism, Notch, Wnt	NS_MM_NEUROINFLAM_V1.0	Ep300	mRNA	0		Wnt;Notch;Lipid Metabolism;Innate Immune Response;Inflammatory Signaling;Epigenetic Regulation;DNA Damage;Cytokine Signaling;Cellular Stress;Cell Cycle	mmu04024;mmu04066;mmu04068;mmu04110;mmu04310;mmu04330;mmu04350;mmu04520;mmu04630;mmu04720;mmu04916;mmu04919;mmu04922;mmu05016;mmu05152;mmu05161;mmu05164;mmu05166;mmu05168;mmu05169;mmu05200;mmu05203;mmu05206;mmu05211;mmu05215		Ep300	azure4	1	-0.963963963963964
Bag4-mRNA	-0.0608	0.0629	-0.184	0.0624	0.959	0.88	1.04	0.352	1	loglinear	Apoptosis, Cellular Stress, Innate Immune Response	NS_MM_NEUROINFLAM_V1.0	Bag4	mRNA	0		Innate Immune Response;Cellular Stress;Apoptosis	mmu04668		Bag4	azure4	1	-0.966613672496025
Pink1-mRNA	0.0695	0.0782	-0.0838	0.223	1.05	0.944	1.17	0.392	1	loglinear	Autophagy, Cellular Stress	NS_MM_NEUROINFLAM_V1.0	Pink1	mRNA	0		Cellular Stress;Autophagy	mmu05012		Pink1	azure4	1	0.888746803069054
Rpa1-mRNA	-0.0427	0.0503	-0.141	0.0559	0.971	0.907	1.04	0.413	1	loglinear	Cell Cycle, Cellular Stress, DNA Damage	NS_MM_NEUROINFLAM_V1.0	Rpa1	mRNA	0		DNA Damage;Cellular Stress;Cell Cycle	mmu03030;mmu03420;mmu03430;mmu03440;mmu03460		Rpa1	azure4	1	-0.848906560636183
Atg9a-mRNA	0.0559	0.08	-0.101	0.213	1.04	0.933	1.16	0.498	1	loglinear	Autophagy, Cellular Stress	NS_MM_NEUROINFLAM_V1.0	Atg9a	mRNA	0		Cellular Stress;Autophagy			Atg9a	azure4	1	0.69875
H2afx-mRNA	-0.0554	0.0875	-0.227	0.116	0.962	0.854	1.08	0.539	1	loglinear	Cell Cycle, Cellular Stress, DNA Damage, Epigenetic Regulation, Wnt	NS_MM_NEUROINFLAM_V1.0	H2afx	mRNA	0		Wnt;Epigenetic Regulation;DNA Damage;Cellular Stress;Cell Cycle	mmu05034;mmu05322		H2afx	azure4	1	-0.633142857142857
Atm-mRNA	-0.0924	0.15	-0.386	0.201	0.938	0.765	1.15	0.549	1	lm.nb	Apoptosis, Cell Cycle, Cellular Stress, DNA Damage, NF-kB	NS_MM_NEUROINFLAM_V1.0	Atm	mRNA	0		NF-kB;DNA Damage;Cellular Stress;Cell Cycle;Apoptosis	mmu04064;mmu04068;mmu04110;mmu04115;mmu04210;mmu05166;mmu05202;mmu05206		Atm	azure4	1	-0.616
Nqo1-mRNA	0.102	0.183	-0.256	0.46	1.07	0.838	1.38	0.587	1	lm.nb	Cellular Stress	NS_MM_NEUROINFLAM_V1.0	Nqo1	mRNA	0		Cellular Stress			Nqo1	azure4	1	0.557377049180328
Atg7-mRNA	0.0516	0.0942	-0.133	0.236	1.04	0.912	1.18	0.594	1	loglinear	Adaptive Immune Response, Autophagy, Cellular Stress	NS_MM_NEUROINFLAM_V1.0	Atg7	mRNA	0		Cellular Stress;Autophagy;Adaptive Immune Response	mmu04140		Atg7	azure4	1	0.547770700636943
Nbn-mRNA	0.0676	0.125	-0.178	0.313	1.05	0.884	1.24	0.599	1	loglinear	Cell Cycle, Cellular Stress, DNA Damage	NS_MM_NEUROINFLAM_V1.0	Nbn	mRNA	0		DNA Damage;Cellular Stress;Cell Cycle	mmu03440		Nbn	azure4	1	0.5408
Eed-mRNA	0.0511	0.106	-0.158	0.26	1.04	0.897	1.2	0.64	1	loglinear	Cellular Stress, Epigenetic Regulation	NS_MM_NEUROINFLAM_V1.0	Eed	mRNA	0		Epigenetic Regulation;Cellular Stress			Eed	azure4	1	0.482075471698113
Mapt-mRNA	-0.0336	0.0702	-0.171	0.104	0.977	0.888	1.07	0.641	1	loglinear	Apoptosis, Cellular Stress, Growth Factor Signaling, Neurons and Neurotransmission	NS_MM_NEUROINFLAM_V1.0	Mapt	mRNA	0		Neurons and Neurotransmission;Growth Factor Signaling;Cellular Stress;Apoptosis	mmu04010;mmu05010		Mapt	azure4	1	-0.478632478632479
Atr-mRNA	0.0695	0.158	-0.239	0.378	1.05	0.847	1.3	0.667	1	lm.nb	Apoptosis, Cell Cycle, Cellular Stress, DNA Damage	NS_MM_NEUROINFLAM_V1.0	Atr	mRNA	0		DNA Damage;Cellular Stress;Cell Cycle;Apoptosis	mmu03460;mmu04110;mmu04115;mmu05166		Atr	azure4	1	0.439873417721519
Mgmt-mRNA	0.204	0.504	-0.784	1.19	1.15	0.581	2.28	0.693	1	lm.nb	Cellular Stress, DNA Damage	NS_MM_NEUROINFLAM_V1.0	Mgmt	mRNA	0		DNA Damage;Cellular Stress			Mgmt	azure4	1	0.404761904761905
Lmnb1-mRNA	0.029	0.0805	-0.129	0.187	1.02	0.915	1.14	0.725	1	loglinear	Apoptosis, Cell Cycle, Cellular Stress, Microglia Function	NS_MM_NEUROINFLAM_V1.0	Lmnb1	mRNA	0		Microglia Function;Cellular Stress;Cell Cycle;Apoptosis			Lmnb1	azure4	1	0.360248447204969
Atg5-mRNA	-0.0131	0.083	-0.176	0.149	0.991	0.885	1.11	0.877	1	loglinear	Autophagy, Cellular Stress, Innate Immune Response	NS_MM_NEUROINFLAM_V1.0	Atg5	mRNA	0		Innate Immune Response;Cellular Stress;Autophagy	mmu04140;mmu04211;mmu04213;mmu04622		Atg5	azure4	1	-0.157831325301205
Mmp14-mRNA	0.0351	0.31	-0.573	0.644	1.02	0.672	1.56	0.912	1	lm.nb	Cellular Stress, Innate Immune Response, Matrix Remodeling, Microglia Function	NS_MM_NEUROINFLAM_V1.0	Mmp14	mRNA	0		Microglia Function;Matrix Remodeling;Innate Immune Response;Cellular Stress	mmu04668;mmu04912		Mmp14	azure4	1	0.113225806451613
Apoe-mRNA	0.00692	0.0758	-0.142	0.155	1	0.907	1.11	0.929	1	loglinear	Astrocyte Function, Cellular Stress, Lipid Metabolism, Microglia Function, Neurons and Neurotransmission	NS_MM_NEUROINFLAM_V1.0	Apoe	mRNA	0		Neurons and Neurotransmission;Microglia Function;Lipid Metabolism;Cellular Stress;Astrocyte Function	mmu05010		Apoe	azure4	1	0.0912928759894459
Sirt1-mRNA	0.0105	0.137	-0.258	0.279	1.01	0.836	1.21	0.94	1	lm.nb	Carbohydrate Metabolism, Cellular Stress, Epigenetic Regulation	NS_MM_NEUROINFLAM_V1.0	Sirt1	mRNA	0		Epigenetic Regulation;Cellular Stress;Carbohydrate Metabolism	mmu04068;mmu04152;mmu04211;mmu04213;mmu04922;mmu05031;mmu05206		Sirt1	azure4	1	0.0766423357664234
Akt1-mRNA	-0.00678	0.118	-0.238	0.224	0.995	0.848	1.17	0.955	1	lm.nb	Adaptive Immune Response, Angiogenesis, Apoptosis, Autophagy, Carbohydrate Metabolism, Cellular Stress, Cytokine Signaling, Growth Factor Signaling, Innate Immune Response, Insulin Signaling, Neurons and Neurotransmission, Wnt	NS_MM_NEUROINFLAM_V1.0	Akt1	mRNA	0		Wnt;Neurons and Neurotransmission;Insulin Signaling;Innate Immune Response;Growth Factor Signaling;Cytokine Signaling;Cellular Stress;Carbohydrate Metabolism;Autophagy;Apoptosis;Angiogenesis;Adaptive Immune Response	mmu04010;mmu04012;mmu04014;mmu04015;mmu04022;mmu04024;mmu04062;mmu04066;mmu04068;mmu04071;mmu04072;mmu04150;mmu04151;mmu04152;mmu04210;mmu04211;mmu04213;mmu04261;mmu04370;mmu04380;mmu04510;mmu04530;mmu04550;mmu04611;mmu04620;mmu04630;mmu04660;mmu04662;mmu04664;mmu04666;mmu04668;mmu04722;mmu04725;mmu04728;mmu04910;mmu04914;mmu04915;mmu04917;mmu04919;mmu04920;mmu04922;mmu04923;mmu04931;mmu04932;mmu…		Akt1	azure4	1	-0.0574576271186441
Suz12-mRNA	0.0028	0.0894	-0.172	0.178	1	0.887	1.13	0.975	1	loglinear	Cellular Stress, Epigenetic Regulation	NS_MM_NEUROINFLAM_V1.0	Suz12	mRNA	0		Epigenetic Regulation;Cellular Stress			Suz12	azure4	1	0.0313199105145414
Parp1-mRNA	-0.00218	0.118	-0.233	0.229	0.998	0.851	1.17	0.986	1	loglinear	Apoptosis, Cellular Stress, DNA Damage, NF-kB	NS_MM_NEUROINFLAM_V1.0	Parp1	mRNA	0		NF-kB;DNA Damage;Cellular Stress;Apoptosis	mmu03410;mmu04064		Parp1	azure4	1	-0.0184745762711864
