# Supplementary material for: Vascular-associated bacterial burden and neuroinflammatory transcriptional responses observed in models of pneumonic plague
Source: Front Microbiol. 2026 Jun 24;17:1865125. doi: 10.3389/fmicb.2026.1865125 (PMC13341613; doi:10.3389/fmicb.2026.1865125)
Supplement: Supplementary file 1 [file Data_Sheet_1.ZIP › Bp_final 2026-04-14 12-30/results/Gene set analysis/Genes in Cytokine.Signaling - DPI1.csv]

Probe Label	Log2 fold change	std error (log2)	Lower confidence limit (log2)	Upper confidence limit (log2)	Linear fold change	Lower confidence limit (linear)	Upper confidence limit (linear)	P-value	BY.p.value	method	Gene.sets	Codeset.Name	Probe.Label	Analyte.Type	Is.Control	Control.Type	Probe.Annotation	KEGG.Pathways	Cell.Type	Official.Gene.Name	volcanocol	volcanopch	tstats.all
Osmr-mRNA	1.68	0.337	1.02	2.34	3.21	2.03	5.07	0.000313	0.125	lm.nb	Astrocyte Function, Cytokine Signaling, Growth Factor Signaling	NS_MM_NEUROINFLAM_V1.0	Osmr	mRNA	0		Growth Factor Signaling;Cytokine Signaling;Astrocyte Function	mmu04060;mmu04151;mmu04630		Osmr	slateblue4	16	4.98516320474777
Ccl2-mRNA	4.15	0.972	2.24	6.05	17.8	4.74	66.5	0.00109	0.335	lm.nb	Astrocyte Function, Cytokine Signaling, Inflammatory Signaling, Innate Immune Response	NS_MM_NEUROINFLAM_V1.0	Ccl2	mRNA	0		Innate Immune Response;Inflammatory Signaling;Cytokine Signaling;Astrocyte Function	mmu04060;mmu04062;mmu04621;mmu04668;mmu04933;mmu05142;mmu05144;mmu05164;mmu05168;mmu05323	DC	Ccl2	slateblue4	16	4.26954732510288
Cx3cl1-mRNA	-0.475	0.126	-0.723	-0.228	0.719	0.606	0.854	0.00266	0.507	lm.nb	Cytokine Signaling, Inflammatory Signaling, Innate Immune Response	NS_MM_NEUROINFLAM_V1.0	Cx3cl1	mRNA	0		Innate Immune Response;Inflammatory Signaling;Cytokine Signaling	mmu04060;mmu04062;mmu04668		Cx3cl1	azure4	1	-3.76984126984127
Il1rap-mRNA	-0.445	0.125	-0.689	-0.2	0.735	0.62	0.871	0.00391	0.558	loglinear	Apoptosis, Cytokine Signaling	NS_MM_NEUROINFLAM_V1.0	Il1rap	mRNA	0		Cytokine Signaling;Apoptosis	mmu04060;mmu04210;mmu04750		Il1rap	azure4	1	-3.56
Braf-mRNA	0.0984	0.0282	0.0432	0.154	1.07	1.03	1.11	0.00445	0.577	loglinear	Adaptive Immune Response, Angiogenesis, Apoptosis, Cytokine Signaling, Growth Factor Signaling, Innate Immune Response, Insulin Signaling, Neurons and Neurotransmission	NS_MM_NEUROINFLAM_V1.0	Braf	mRNA	0		Neurons and Neurotransmission;Insulin Signaling;Innate Immune Response;Growth Factor Signaling;Cytokine Signaling;Apoptosis;Angiogenesis;Adaptive Immune Response	mmu04010;mmu04012;mmu04015;mmu04024;mmu04062;mmu04068;mmu04150;mmu04270;mmu04510;mmu04650;mmu04720;mmu04722;mmu04726;mmu04730;mmu04810;mmu04910;mmu04914;mmu05034;mmu05160;mmu05200;mmu05205;mmu05210;mmu05211;mmu05212;mmu05213;mmu05214;mmu05215;mmu05216;mmu05218;mmu05219;mmu05220;mmu05221;mmu05223		Braf	azure4	1	3.48936170212766
Il1r1-mRNA	0.625	0.181	0.27	0.98	1.54	1.21	1.97	0.00477	0.577	lm.nb	Apoptosis, Cellular Stress, Cytokine Signaling, Growth Factor Signaling, Microglia Function, NF-kB	NS_MM_NEUROINFLAM_V1.0	Il1r1	mRNA	0		NF-kB;Microglia Function;Growth Factor Signaling;Cytokine Signaling;Cellular Stress;Apoptosis	mmu04010;mmu04060;mmu04064;mmu04210;mmu04380;mmu04640;mmu04750;mmu05146;mmu05166		Il1r1	azure4	1	3.45303867403315
Csf1r-mRNA	-0.635	0.198	-1.02	-0.248	0.644	0.492	0.842	0.00748	0.76	lm.nb	Cytokine Signaling, Growth Factor Signaling, Microglia Function	NS_MM_NEUROINFLAM_V1.0	Csf1r	mRNA	0		Microglia Function;Growth Factor Signaling;Cytokine Signaling	mmu04014;mmu04015;mmu04060;mmu04144;mmu04151;mmu04380;mmu04640;mmu05200;mmu05202		Csf1r	azure4	1	-3.20707070707071
Bcl2l1-mRNA	0.173	0.0572	0.0603	0.285	1.13	1.04	1.22	0.0108	0.861	loglinear	Apoptosis, Autophagy, Cytokine Signaling, Growth Factor Signaling, Innate Immune Response, NF-kB	NS_MM_NEUROINFLAM_V1.0	Bcl2l1	mRNA	0		NF-kB;Innate Immune Response;Growth Factor Signaling;Cytokine Signaling;Autophagy;Apoptosis	mmu04014;mmu04064;mmu04151;mmu04210;mmu04630;mmu05014;mmu05145;mmu05166;mmu05200;mmu05202;mmu05212;mmu05220;mmu05222		Bcl2l1	azure4	1	3.02447552447552
Grin2b-mRNA	-0.218	0.0772	-0.369	-0.0665	0.86	0.774	0.955	0.0154	1	loglinear	Adaptive Immune Response, Angiogenesis, Cytokine Signaling, Growth Factor Signaling, Insulin Signaling, Neurons and Neurotransmission	NS_MM_NEUROINFLAM_V1.0	Grin2b	mRNA	0		Neurons and Neurotransmission;Insulin Signaling;Growth Factor Signaling;Cytokine Signaling;Angiogenesis;Adaptive Immune Response	mmu04014;mmu04015;mmu04024;mmu04080;mmu04713;mmu04720;mmu04724;mmu04728;mmu05010;mmu05014;mmu05016;mmu05030;mmu05031;mmu05033;mmu05034;mmu05322		Grin2b	azure4	1	-2.82383419689119
Myd88-mRNA	0.604	0.215	0.184	1.02	1.52	1.14	2.03	0.0156	1	lm.nb	Apoptosis, Cytokine Signaling, Growth Factor Signaling, Inflammatory Signaling, Innate Immune Response, NF-kB	NS_MM_NEUROINFLAM_V1.0	Myd88	mRNA	0		NF-kB;Innate Immune Response;Inflammatory Signaling;Growth Factor Signaling;Cytokine Signaling;Apoptosis	mmu04064;mmu04210;mmu04620;mmu05132;mmu05133;mmu05134;mmu05140;mmu05142;mmu05143;mmu05144;mmu05145;mmu05152;mmu05161;mmu05162;mmu05164;mmu05168		Myd88	azure4	1	2.8093023255814
Tnfrsf1a-mRNA	0.827	0.299	0.241	1.41	1.77	1.18	2.66	0.017	1	lm.nb	Apoptosis, Cytokine Signaling, Growth Factor Signaling, Innate Immune Response, NF-kB	NS_MM_NEUROINFLAM_V1.0	Tnfrsf1a	mRNA	0		NF-kB;Innate Immune Response;Growth Factor Signaling;Cytokine Signaling;Apoptosis	mmu04010;mmu04060;mmu04064;mmu04071;mmu04210;mmu04380;mmu04668;mmu04920;mmu04931;mmu04932;mmu05010;mmu05014;mmu05142;mmu05145;mmu05152;mmu05160;mmu05164;mmu05166;mmu05168		Tnfrsf1a	azure4	1	2.76588628762542
Tgfbr1-mRNA	-0.354	0.135	-0.618	-0.0896	0.783	0.652	0.94	0.0222	1	lm.nb	Cytokine Signaling, Growth Factor Signaling	NS_MM_NEUROINFLAM_V1.0	Tgfbr1	mRNA	0		Growth Factor Signaling;Cytokine Signaling	mmu04010;mmu04060;mmu04068;mmu04144;mmu04350;mmu04380;mmu04390;mmu04520;mmu04933;mmu05142;mmu05161;mmu05166;mmu05200;mmu05210;mmu05212;mmu05220		Tgfbr1	azure4	1	-2.62222222222222
Pik3r2-mRNA	-0.099	0.0389	-0.175	-0.0229	0.934	0.886	0.984	0.0256	1	loglinear	Adaptive Immune Response, Angiogenesis, Apoptosis, Autophagy, Cytokine Signaling, Growth Factor Signaling, Innate Immune Response, Insulin Signaling	NS_MM_NEUROINFLAM_V1.0	Pik3r2	mRNA	0		Insulin Signaling;Innate Immune Response;Growth Factor Signaling;Cytokine Signaling;Autophagy;Apoptosis;Angiogenesis;Adaptive Immune Response	mmu04012;mmu04014;mmu04015;mmu04022;mmu04024;mmu04062;mmu04066;mmu04068;mmu04070;mmu04071;mmu04072;mmu04150;mmu04151;mmu04152;mmu04210;mmu04211;mmu04213;mmu04261;mmu04370;mmu04380;mmu04510;mmu04550;mmu04611;mmu04620;mmu04630;mmu04650;mmu04660;mmu04662;mmu04664;mmu04666;mmu04668;mmu04670;mmu04722;mmu04725;mmu04750;mmu04810;mmu04910;mmu04914;mmu04915;mmu04917;mmu04919;mmu04921;mmu04923;mmu04930;mmu…		Pik3r2	azure4	1	-2.54498714652956
Il1a-mRNA	2.22	0.937	0.385	4.06	4.67	1.31	16.7	0.0354	1	lm.nb	Apoptosis, Cellular Stress, Cytokine Signaling, Growth Factor Signaling	NS_MM_NEUROINFLAM_V1.0	Il1a	mRNA	0		Growth Factor Signaling;Cytokine Signaling;Cellular Stress;Apoptosis	mmu04010;mmu04060;mmu04210;mmu04380;mmu04640;mmu04932;mmu04933;mmu04940;mmu05020;mmu05132;mmu05133;mmu05140;mmu05152;mmu05162;mmu05164;mmu05321;mmu05323;mmu05332		Il1a	azure4	1	2.3692636072572
Traf3-mRNA	-0.322	0.139	-0.594	-0.0498	0.8	0.662	0.966	0.0389	1	loglinear	Apoptosis, Cytokine Signaling, Inflammatory Signaling, Innate Immune Response, NF-kB	NS_MM_NEUROINFLAM_V1.0	Traf3	mRNA	0		NF-kB;Innate Immune Response;Inflammatory Signaling;Cytokine Signaling;Apoptosis	mmu04064;mmu04620;mmu04622;mmu04668;mmu05160;mmu05168;mmu05169;mmu05200;mmu05203;mmu05222		Traf3	azure4	1	-2.31654676258993
Cdkn1a-mRNA	0.349	0.153	0.0486	0.649	1.27	1.03	1.57	0.0419	1	lm.nb	Adaptive Immune Response, Cell Cycle, Cellular Stress, Cytokine Signaling, DNA Damage, Growth Factor Signaling	NS_MM_NEUROINFLAM_V1.0	Cdkn1a	mRNA	0		Growth Factor Signaling;DNA Damage;Cytokine Signaling;Cellular Stress;Cell Cycle;Adaptive Immune Response	mmu04012;mmu04066;mmu04068;mmu04110;mmu04115;mmu04151;mmu04630;mmu04921;mmu05160;mmu05161;mmu05166;mmu05169;mmu05200;mmu05202;mmu05203;mmu05205;mmu05206;mmu05214;mmu05215;mmu05218;mmu05219;mmu05220		Cdkn1a	azure4	1	2.28104575163399
Cx3cr1-mRNA	-0.733	0.388	-1.49	0.0282	0.602	0.355	1.02	0.0835	1	lm.nb	Cytokine Signaling, Microglia Function	NS_MM_NEUROINFLAM_V1.0	Cx3cr1	mRNA	0		Microglia Function;Cytokine Signaling	mmu04060;mmu04062		Cx3cr1	azure4	1	-1.88917525773196
Chuk-mRNA	-0.302	0.162	-0.619	0.0144	0.811	0.651	1.01	0.0859	1	lm.nb	Adaptive Immune Response, Apoptosis, Cytokine Signaling, Growth Factor Signaling, Inflammatory Signaling, Innate Immune Response, NF-kB	NS_MM_NEUROINFLAM_V1.0	Chuk	mRNA	0		NF-kB;Innate Immune Response;Inflammatory Signaling;Growth Factor Signaling;Cytokine Signaling;Apoptosis;Adaptive Immune Response	mmu04010;mmu04014;mmu04062;mmu04064;mmu04068;mmu04151;mmu04210;mmu04380;mmu04620;mmu04621;mmu04622;mmu04623;mmu04660;mmu04662;mmu04668;mmu04920;mmu05142;mmu05145;mmu05160;mmu05161;mmu05162;mmu05166;mmu05168;mmu05169;mmu05200;mmu05212;mmu05215;mmu05220;mmu05221;mmu05222		Chuk	azure4	1	-1.8641975308642
Ltbr-mRNA	0.428	0.237	-0.0364	0.892	1.35	0.975	1.86	0.096	1	loglinear	Apoptosis, Cytokine Signaling, Inflammatory Signaling, NF-kB	NS_MM_NEUROINFLAM_V1.0	Ltbr	mRNA	0		NF-kB;Inflammatory Signaling;Cytokine Signaling;Apoptosis	mmu04060;mmu04064;mmu04066;mmu04672;mmu05166;mmu05203		Ltbr	azure4	1	1.80590717299578
Pik3r1-mRNA	0.15	0.0891	-0.0245	0.325	1.11	0.983	1.25	0.118	1	loglinear	Adaptive Immune Response, Angiogenesis, Apoptosis, Autophagy, Carbohydrate Metabolism, Cytokine Signaling, Growth Factor Signaling, Innate Immune Response, Insulin Signaling, Lipid Metabolism	NS_MM_NEUROINFLAM_V1.0	Pik3r1	mRNA	0		Lipid Metabolism;Insulin Signaling;Innate Immune Response;Growth Factor Signaling;Cytokine Signaling;Carbohydrate Metabolism;Autophagy;Apoptosis;Angiogenesis;Adaptive Immune Response	mmu04012;mmu04014;mmu04015;mmu04022;mmu04024;mmu04062;mmu04066;mmu04068;mmu04070;mmu04071;mmu04072;mmu04150;mmu04151;mmu04152;mmu04210;mmu04211;mmu04213;mmu04261;mmu04370;mmu04380;mmu04510;mmu04550;mmu04611;mmu04620;mmu04630;mmu04650;mmu04660;mmu04662;mmu04664;mmu04666;mmu04668;mmu04670;mmu04722;mmu04725;mmu04750;mmu04810;mmu04910;mmu04914;mmu04915;mmu04917;mmu04919;mmu04921;mmu04923;mmu04930;mmu…		Pik3r1	azure4	1	1.68350168350168
Sqstm1-mRNA	0.0426	0.0261	-0.00855	0.0937	1.03	0.994	1.07	0.129	1	loglinear	Autophagy, Cytokine Signaling, Growth Factor Signaling	NS_MM_NEUROINFLAM_V1.0	Sqstm1	mRNA	0		Growth Factor Signaling;Cytokine Signaling;Autophagy	mmu04380		Sqstm1	azure4	1	1.63218390804598
Fas-mRNA	0.755	0.471	-0.168	1.68	1.69	0.89	3.2	0.135	1	lm.nb	Apoptosis, Cellular Stress, Cytokine Signaling, DNA Damage, Growth Factor Signaling, Innate Immune Response	NS_MM_NEUROINFLAM_V1.0	Fas	mRNA	0		Innate Immune Response;Growth Factor Signaling;DNA Damage;Cytokine Signaling;Cellular Stress;Apoptosis	mmu04010;mmu04060;mmu04115;mmu04210;mmu04650;mmu04668;mmu04932;mmu04940;mmu05010;mmu05142;mmu05143;mmu05161;mmu05162;mmu05164;mmu05168;mmu05200;mmu05205;mmu05320;mmu05330;mmu05332		Fas	azure4	1	1.60297239915074
Myc-mRNA	0.209	0.14	-0.065	0.483	1.16	0.956	1.4	0.161	1	loglinear	Apoptosis, Cell Cycle, Cytokine Signaling, Growth Factor Signaling, Notch, Wnt	NS_MM_NEUROINFLAM_V1.0	Myc	mRNA	0		Wnt;Notch;Growth Factor Signaling;Cytokine Signaling;Cell Cycle;Apoptosis	mmu04010;mmu04012;mmu04110;mmu04151;mmu04310;mmu04350;mmu04390;mmu04550;mmu04630;mmu04919;mmu05161;mmu05166;mmu05169;mmu05200;mmu05202;mmu05205;mmu05206;mmu05210;mmu05213;mmu05216;mmu05219;mmu05220;mmu05221;mmu05222;mmu05230		Myc	azure4	1	1.49285714285714
Psmb8-mRNA	0.333	0.226	-0.11	0.775	1.26	0.927	1.71	0.166	1	lm.nb	Adaptive Immune Response, Angiogenesis, Apoptosis, Astrocyte Function, Cell Cycle, Cytokine Signaling, Growth Factor Signaling, Inflammatory Signaling, Insulin Signaling, Microglia Function, NF-kB, Wnt	NS_MM_NEUROINFLAM_V1.0	Psmb8	mRNA	0		Wnt;NF-kB;Microglia Function;Insulin Signaling;Inflammatory Signaling;Growth Factor Signaling;Cytokine Signaling;Cell Cycle;Astrocyte Function;Apoptosis;Angiogenesis;Adaptive Immune Response			Psmb8	azure4	1	1.47345132743363
Pik3cd-mRNA	-0.24	0.173	-0.579	0.0982	0.846	0.669	1.07	0.189	1	lm.nb	Adaptive Immune Response, Apoptosis, Autophagy, Cytokine Signaling, Growth Factor Signaling, Innate Immune Response	NS_MM_NEUROINFLAM_V1.0	Pik3cd	mRNA	0		Innate Immune Response;Growth Factor Signaling;Cytokine Signaling;Autophagy;Apoptosis;Adaptive Immune Response				azure4	1	-1.38728323699422
Grin2a-mRNA	-0.174	0.136	-0.44	0.0922	0.886	0.737	1.07	0.224	1	lm.nb	Adaptive Immune Response, Angiogenesis, Cytokine Signaling, Growth Factor Signaling, Insulin Signaling, Neurons and Neurotransmission	NS_MM_NEUROINFLAM_V1.0	Grin2a	mRNA	0		Neurons and Neurotransmission;Insulin Signaling;Growth Factor Signaling;Cytokine Signaling;Angiogenesis;Adaptive Immune Response	mmu04014;mmu04015;mmu04020;mmu04024;mmu04080;mmu04713;mmu04720;mmu04724;mmu04728;mmu05010;mmu05014;mmu05030;mmu05031;mmu05033;mmu05034;mmu05322		Grin2a	azure4	1	-1.27941176470588
Ifnar2-mRNA	-0.149	0.124	-0.392	0.0938	0.902	0.762	1.07	0.252	1	loglinear	Cytokine Signaling, Growth Factor Signaling, Inflammatory Signaling, Innate Immune Response	NS_MM_NEUROINFLAM_V1.0	Ifnar2	mRNA	0		Innate Immune Response;Inflammatory Signaling;Growth Factor Signaling;Cytokine Signaling	mmu04060;mmu04151;mmu04380;mmu04620;mmu04630;mmu04650;mmu05160;mmu05162;mmu05164;mmu05168		Ifnar2	azure4	1	-1.20161290322581
Erbb3-mRNA	-0.62	0.518	-1.64	0.396	0.651	0.322	1.32	0.255	1	lm.nb	Adaptive Immune Response, Angiogenesis, Cytokine Signaling, Growth Factor Signaling, Insulin Signaling, Oligodendrocyte Function	NS_MM_NEUROINFLAM_V1.0	Erbb3	mRNA	0		Oligodendrocyte Function;Insulin Signaling;Growth Factor Signaling;Cytokine Signaling;Angiogenesis;Adaptive Immune Response	mmu04012;mmu04020;mmu04144;mmu05205;mmu05206	Oligodendrocytes	Erbb3	azure4	1	-1.1969111969112
Flt1-mRNA	-0.558	0.493	-1.52	0.407	0.679	0.348	1.33	0.279	1	lm.nb	Angiogenesis, Cytokine Signaling, Growth Factor Signaling, Microglia Function	NS_MM_NEUROINFLAM_V1.0	Flt1	mRNA	0		Microglia Function;Growth Factor Signaling;Cytokine Signaling;Angiogenesis	mmu04014;mmu04015;mmu04060;mmu04066;mmu04144;mmu04151;mmu04510;mmu05202;mmu05323	Endothelial Cells	Flt1	azure4	1	-1.13184584178499
Ifnar1-mRNA	-0.133	0.122	-0.372	0.106	0.912	0.772	1.08	0.297	1	lm.nb	Cytokine Signaling, Growth Factor Signaling, Inflammatory Signaling, Innate Immune Response	NS_MM_NEUROINFLAM_V1.0	Ifnar1	mRNA	0		Innate Immune Response;Inflammatory Signaling;Growth Factor Signaling;Cytokine Signaling	mmu04060;mmu04151;mmu04380;mmu04620;mmu04630;mmu04650;mmu05160;mmu05161;mmu05162;mmu05164;mmu05168		Ifnar1	azure4	1	-1.09016393442623
Tnfsf12-mRNA	0.262	0.248	-0.223	0.748	1.2	0.857	1.68	0.311	1	lm.nb	Cytokine Signaling, Inflammatory Signaling, NF-kB	NS_MM_NEUROINFLAM_V1.0	Tnfsf12	mRNA	0		NF-kB;Inflammatory Signaling;Cytokine Signaling	mmu04060		Tnfsf12	azure4	1	1.05645161290323
Pik3cb-mRNA	-0.0707	0.0676	-0.203	0.0618	0.952	0.869	1.04	0.316	1	loglinear	Adaptive Immune Response, Angiogenesis, Apoptosis, Autophagy, Carbohydrate Metabolism, Cytokine Signaling, Growth Factor Signaling, Innate Immune Response, Insulin Signaling, Lipid Metabolism	NS_MM_NEUROINFLAM_V1.0	Pik3cb	mRNA	0		Lipid Metabolism;Insulin Signaling;Innate Immune Response;Growth Factor Signaling;Cytokine Signaling;Carbohydrate Metabolism;Autophagy;Apoptosis;Angiogenesis;Adaptive Immune Response	mmu00562;mmu04012;mmu04014;mmu04015;mmu04022;mmu04024;mmu04062;mmu04066;mmu04068;mmu04070;mmu04071;mmu04072;mmu04150;mmu04151;mmu04152;mmu04210;mmu04211;mmu04213;mmu04261;mmu04370;mmu04380;mmu04510;mmu04550;mmu04611;mmu04620;mmu04630;mmu04650;mmu04660;mmu04662;mmu04664;mmu04666;mmu04668;mmu04670;mmu04722;mmu04725;mmu04750;mmu04810;mmu04910;mmu04914;mmu04915;mmu04917;mmu04919;mmu04921;mmu04923;mmu…		Pik3cb	azure4	1	-1.04585798816568
Syk-mRNA	-0.447	0.429	-1.29	0.393	0.733	0.41	1.31	0.317	1	lm.nb	Adaptive Immune Response, Autophagy, Cytokine Signaling, Growth Factor Signaling, Innate Immune Response, NF-kB	NS_MM_NEUROINFLAM_V1.0	Syk	mRNA	0		NF-kB;Innate Immune Response;Growth Factor Signaling;Cytokine Signaling;Autophagy;Adaptive Immune Response	mmu04064;mmu04072;mmu04151;mmu04380;mmu04611;mmu04650;mmu04662;mmu04664;mmu04666;mmu05152;mmu05169;mmu05203		Syk	azure4	1	-1.04195804195804
Ikbkb-mRNA	-0.0919	0.089	-0.266	0.0826	0.938	0.831	1.06	0.322	1	loglinear	Adaptive Immune Response, Apoptosis, Cytokine Signaling, Growth Factor Signaling, Inflammatory Signaling, Innate Immune Response, NF-kB	NS_MM_NEUROINFLAM_V1.0	Ikbkb	mRNA	0		NF-kB;Innate Immune Response;Inflammatory Signaling;Growth Factor Signaling;Cytokine Signaling;Apoptosis;Adaptive Immune Response	mmu04010;mmu04014;mmu04062;mmu04064;mmu04068;mmu04150;mmu04151;mmu04210;mmu04380;mmu04620;mmu04621;mmu04622;mmu04623;mmu04660;mmu04662;mmu04668;mmu04722;mmu04910;mmu04920;mmu04930;mmu04931;mmu04932;mmu05142;mmu05145;mmu05160;mmu05161;mmu05164;mmu05166;mmu05168;mmu05169;mmu05200;mmu05206;mmu05212;mmu05215;mmu05220;mmu05221;mmu05222		Ikbkb	azure4	1	-1.03258426966292
Tnfrsf12a-mRNA	-0.158	0.154	-0.459	0.143	0.896	0.728	1.1	0.325	1	loglinear	Cytokine Signaling, Inflammatory Signaling, NF-kB	NS_MM_NEUROINFLAM_V1.0	Tnfrsf12a	mRNA	0		NF-kB;Inflammatory Signaling;Cytokine Signaling	mmu04060		Tnfrsf12a	azure4	1	-1.02597402597403
Crebbp-mRNA	0.0375	0.0365	-0.0341	0.109	1.03	0.977	1.08	0.325	1	loglinear	Cell Cycle, Cellular Stress, Cytokine Signaling, Epigenetic Regulation, Inflammatory Signaling, Innate Immune Response, Lipid Metabolism, Notch, Wnt	NS_MM_NEUROINFLAM_V1.0	Crebbp	mRNA	0		Wnt;Notch;Lipid Metabolism;Innate Immune Response;Inflammatory Signaling;Epigenetic Regulation;Cytokine Signaling;Cellular Stress;Cell Cycle	mmu04024;mmu04066;mmu04068;mmu04110;mmu04310;mmu04330;mmu04350;mmu04520;mmu04630;mmu04720;mmu04916;mmu04919;mmu04922;mmu05016;mmu05152;mmu05161;mmu05164;mmu05166;mmu05168;mmu05169;mmu05200;mmu05203;mmu05206;mmu05211;mmu05215		Crebbp	azure4	1	1.02739726027397
Map2k1-mRNA	0.037	0.0377	-0.037	0.111	1.03	0.975	1.08	0.346	1	loglinear	Adaptive Immune Response, Angiogenesis, Autophagy, Cytokine Signaling, Growth Factor Signaling, Innate Immune Response, Insulin Signaling, Microglia Function	NS_MM_NEUROINFLAM_V1.0	Map2k1	mRNA	0		Microglia Function;Insulin Signaling;Innate Immune Response;Growth Factor Signaling;Cytokine Signaling;Autophagy;Angiogenesis;Adaptive Immune Response	mmu04010;mmu04012;mmu04014;mmu04015;mmu04022;mmu04024;mmu04062;mmu04066;mmu04068;mmu04071;mmu04072;mmu04114;mmu04151;mmu04270;mmu04370;mmu04380;mmu04510;mmu04540;mmu04550;mmu04620;mmu04650;mmu04660;mmu04662;mmu04664;mmu04666;mmu04668;mmu04720;mmu04722;mmu04725;mmu04726;mmu04730;mmu04810;mmu04910;mmu04912;mmu04914;mmu04915;mmu04916;mmu04917;mmu04919;mmu04921;mmu05020;mmu05034;mmu05161;mmu05164;mmu…		Map2k1	azure4	1	0.981432360742706
Irak3-mRNA	0.478	0.496	-0.494	1.45	1.39	0.71	2.73	0.354	1	lm.nb	Apoptosis, Cytokine Signaling, Innate Immune Response	NS_MM_NEUROINFLAM_V1.0	Irak3	mRNA	0		Innate Immune Response;Cytokine Signaling;Apoptosis	mmu04210;mmu04722		Irak3	azure4	1	0.963709677419355
Dusp7-mRNA	-0.0829	0.0861	-0.252	0.0858	0.944	0.84	1.06	0.354	1	loglinear	Adaptive Immune Response, Angiogenesis, Cytokine Signaling, Growth Factor Signaling, Innate Immune Response, Insulin Signaling, Microglia Function	NS_MM_NEUROINFLAM_V1.0	Dusp7	mRNA	0		Microglia Function;Insulin Signaling;Innate Immune Response;Growth Factor Signaling;Cytokine Signaling;Angiogenesis;Adaptive Immune Response	mmu04010		Dusp7	azure4	1	-0.962833914053426
Nfkb2-mRNA	0.476	0.524	-0.55	1.5	1.39	0.683	2.83	0.381	1	lm.nb	Apoptosis, Cytokine Signaling, Growth Factor Signaling, Inflammatory Signaling, Innate Immune Response, NF-kB	NS_MM_NEUROINFLAM_V1.0	Nfkb2	mRNA	0		NF-kB;Innate Immune Response;Inflammatory Signaling;Growth Factor Signaling;Cytokine Signaling;Apoptosis	mmu04010;mmu04064;mmu04380;mmu05134;mmu05166;mmu05169;mmu05200;mmu05203		Nfkb2	azure4	1	0.908396946564885
Stat1-mRNA	0.185	0.204	-0.215	0.586	1.14	0.862	1.5	0.382	1	lm.nb	Cytokine Signaling, Growth Factor Signaling, Inflammatory Signaling, Microglia Function	NS_MM_NEUROINFLAM_V1.0	Stat1	mRNA	0		Microglia Function;Inflammatory Signaling;Growth Factor Signaling;Cytokine Signaling	mmu04062;mmu04380;mmu04620;mmu04630;mmu04917;mmu04919;mmu04933;mmu05140;mmu05145;mmu05152;mmu05160;mmu05161;mmu05162;mmu05164;mmu05168;mmu05200;mmu05212;mmu05321		Stat1	azure4	1	0.906862745098039
Traf6-mRNA	0.0973	0.11	-0.118	0.313	1.07	0.921	1.24	0.393	1	loglinear	Adaptive Immune Response, Apoptosis, Autophagy, Cytokine Signaling, Growth Factor Signaling, Innate Immune Response, NF-kB	NS_MM_NEUROINFLAM_V1.0	Traf6	mRNA	0		NF-kB;Innate Immune Response;Growth Factor Signaling;Cytokine Signaling;Autophagy;Apoptosis;Adaptive Immune Response	mmu04010;mmu04064;mmu04120;mmu04144;mmu04380;mmu04620;mmu04621;mmu04622;mmu04722;mmu05133;mmu05140;mmu05142;mmu05145;mmu05152;mmu05160;mmu05162;mmu05168;mmu05169;mmu05200;mmu05222		Traf6	azure4	1	0.884545454545455
Birc3-mRNA	0.415	0.473	-0.512	1.34	1.33	0.701	2.54	0.397	1	lm.nb	Apoptosis, Cytokine Signaling, Inflammatory Signaling, Innate Immune Response, NF-kB	NS_MM_NEUROINFLAM_V1.0	Birc3	mRNA	0		NF-kB;Innate Immune Response;Inflammatory Signaling;Cytokine Signaling;Apoptosis	mmu04064;mmu04120;mmu04210;mmu04510;mmu04621;mmu04668;mmu05145;mmu05200;mmu05202;mmu05222		Birc3	azure4	1	0.87737843551797
Prkaca-mRNA	0.0525	0.0605	-0.066	0.171	1.04	0.955	1.13	0.402	1	loglinear	Adaptive Immune Response, Angiogenesis, Apoptosis, Autophagy, Cell Cycle, Cytokine Signaling, Growth Factor Signaling, Lipid Metabolism, Neurons and Neurotransmission, Wnt	NS_MM_NEUROINFLAM_V1.0	Prkaca	mRNA	0		Wnt;Neurons and Neurotransmission;Lipid Metabolism;Growth Factor Signaling;Cytokine Signaling;Cell Cycle;Autophagy;Apoptosis;Angiogenesis;Adaptive Immune Response	mmu04010;mmu04014;mmu04020;mmu04024;mmu04062;mmu04114;mmu04210;mmu04211;mmu04213;mmu04261;mmu04270;mmu04310;mmu04540;mmu04611;mmu04713;mmu04720;mmu04723;mmu04724;mmu04725;mmu04726;mmu04728;mmu04750;mmu04910;mmu04911;mmu04912;mmu04913;mmu04914;mmu04915;mmu04916;mmu04919;mmu04921;mmu04922;mmu04923;mmu04924;mmu04925;mmu05012;mmu05020;mmu05030;mmu05031;mmu05034;mmu05146;mmu05166;mmu05169;mmu05200;mmu…		Prkaca	azure4	1	0.867768595041322
Irf3-mRNA	-0.191	0.229	-0.639	0.256	0.876	0.642	1.19	0.418	1	lm.nb	Apoptosis, Cytokine Signaling, Inflammatory Signaling, Innate Immune Response	NS_MM_NEUROINFLAM_V1.0	Irf3	mRNA	0		Innate Immune Response;Inflammatory Signaling;Cytokine Signaling;Apoptosis	mmu04620;mmu04622;mmu04623;mmu05133;mmu05160;mmu05161;mmu05162;mmu05164;mmu05168;mmu05169;mmu05203		Irf3	azure4	1	-0.834061135371179
Nefl-mRNA	0.124	0.154	-0.178	0.425	1.09	0.884	1.34	0.437	1	lm.nb	Adaptive Immune Response, Angiogenesis, Cytokine Signaling, Growth Factor Signaling, Insulin Signaling, Neurons and Neurotransmission	NS_MM_NEUROINFLAM_V1.0	Nefl	mRNA	0		Neurons and Neurotransmission;Insulin Signaling;Growth Factor Signaling;Cytokine Signaling;Angiogenesis;Adaptive Immune Response	mmu05014		Nefl	azure4	1	0.805194805194805
Fyn-mRNA	0.0439	0.0568	-0.0675	0.155	1.03	0.954	1.11	0.455	1	loglinear	Adaptive Immune Response, Angiogenesis, Autophagy, Cytokine Signaling, Growth Factor Signaling, Innate Immune Response, Insulin Signaling, Microglia Function	NS_MM_NEUROINFLAM_V1.0	Fyn	mRNA	0		Microglia Function;Insulin Signaling;Innate Immune Response;Growth Factor Signaling;Cytokine Signaling;Autophagy;Angiogenesis;Adaptive Immune Response	mmu04071;mmu04072;mmu04360;mmu04380;mmu04510;mmu04520;mmu04611;mmu04650;mmu04660;mmu04664;mmu04725;mmu05020;mmu05162;mmu05416		Fyn	azure4	1	0.772887323943662
Rela-mRNA	0.109	0.147	-0.179	0.397	1.08	0.883	1.32	0.474	1	lm.nb	Adaptive Immune Response, Apoptosis, Cellular Stress, Cytokine Signaling, Growth Factor Signaling, Inflammatory Signaling, Innate Immune Response, NF-kB	NS_MM_NEUROINFLAM_V1.0	Rela	mRNA	0		NF-kB;Innate Immune Response;Inflammatory Signaling;Growth Factor Signaling;Cytokine Signaling;Cellular Stress;Apoptosis;Adaptive Immune Response	mmu04010;mmu04014;mmu04024;mmu04062;mmu04064;mmu04066;mmu04071;mmu04151;mmu04210;mmu04211;mmu04380;mmu04620;mmu04621;mmu04622;mmu04623;mmu04660;mmu04662;mmu04668;mmu04722;mmu04917;mmu04920;mmu04931;mmu04932;mmu04933;mmu05030;mmu05132;mmu05133;mmu05134;mmu05140;mmu05142;mmu05145;mmu05146;mmu05152;mmu05160;mmu05161;mmu05162;mmu05164;mmu05166;mmu05168;mmu05169;mmu05200;mmu05202;mmu05203;mmu05212;mmu…		Rela	azure4	1	0.741496598639456
Kit-mRNA	0.102	0.14	-0.173	0.376	1.07	0.887	1.3	0.481	1	lm.nb	Adaptive Immune Response, Angiogenesis, Cytokine Signaling, Growth Factor Signaling, Insulin Signaling	NS_MM_NEUROINFLAM_V1.0	Kit	mRNA	0		Insulin Signaling;Growth Factor Signaling;Cytokine Signaling;Angiogenesis;Adaptive Immune Response	mmu04014;mmu04015;mmu04060;mmu04072;mmu04144;mmu04151;mmu04640;mmu04916;mmu05200;mmu05221;mmu05230		Kit	azure4	1	0.728571428571428
Dlg4-mRNA	-0.119	0.165	-0.442	0.204	0.921	0.736	1.15	0.484	1	lm.nb	Adaptive Immune Response, Angiogenesis, Cytokine Signaling, Growth Factor Signaling, Insulin Signaling, Neurons and Neurotransmission	NS_MM_NEUROINFLAM_V1.0	Dlg4	mRNA	0		Neurons and Neurotransmission;Insulin Signaling;Growth Factor Signaling;Cytokine Signaling;Angiogenesis;Adaptive Immune Response	mmu04390;mmu04724;mmu05016;mmu05030		Dlg4	azure4	1	-0.721212121212121
Ikbkg-mRNA	0.104	0.145	-0.18	0.388	1.07	0.883	1.31	0.486	1	loglinear	Adaptive Immune Response, Apoptosis, Cytokine Signaling, Growth Factor Signaling, Inflammatory Signaling, Innate Immune Response, NF-kB	NS_MM_NEUROINFLAM_V1.0	Ikbkg	mRNA	0		NF-kB;Innate Immune Response;Inflammatory Signaling;Growth Factor Signaling;Cytokine Signaling;Apoptosis;Adaptive Immune Response	mmu04010;mmu04014;mmu04062;mmu04064;mmu04151;mmu04210;mmu04380;mmu04620;mmu04621;mmu04622;mmu04623;mmu04660;mmu04662;mmu04668;mmu04920;mmu05142;mmu05145;mmu05160;mmu05161;mmu05166;mmu05168;mmu05169;mmu05200;mmu05203;mmu05212;mmu05215;mmu05220;mmu05221;mmu05222;mmu05340		Ikbkg	azure4	1	0.717241379310345
Irak4-mRNA	0.295	0.46	-0.605	1.2	1.23	0.657	2.29	0.532	1	lm.nb	Apoptosis, Cytokine Signaling, Innate Immune Response, NF-kB	NS_MM_NEUROINFLAM_V1.0	Irak4	mRNA	0		NF-kB;Innate Immune Response;Cytokine Signaling;Apoptosis	mmu04064;mmu04210;mmu04620;mmu04722;mmu05133;mmu05140;mmu05142;mmu05145;mmu05152;mmu05162;mmu05164		Irak4	azure4	1	0.641304347826087
Egfr-mRNA	0.235	0.387	-0.524	0.994	1.18	0.695	1.99	0.555	1	lm.nb	Adaptive Immune Response, Angiogenesis, Astrocyte Function, Cytokine Signaling, Growth Factor Signaling, Insulin Signaling	NS_MM_NEUROINFLAM_V1.0	Egfr	mRNA	0		Insulin Signaling;Growth Factor Signaling;Cytokine Signaling;Astrocyte Function;Angiogenesis;Adaptive Immune Response	mmu04010;mmu04012;mmu04014;mmu04015;mmu04020;mmu04060;mmu04066;mmu04068;mmu04072;mmu04144;mmu04151;mmu04510;mmu04520;mmu04540;mmu04810;mmu04912;mmu04915;mmu04921;mmu05160;mmu05200;mmu05205;mmu05206;mmu05212;mmu05213;mmu05214;mmu05215;mmu05218;mmu05219;mmu05223;mmu05230;mmu05231	Astrocytes	Egfr	azure4	1	0.607235142118863
Vav1-mRNA	0.326	0.561	-0.773	1.42	1.25	0.585	2.68	0.572	1	lm.nb	Adaptive Immune Response, Angiogenesis, Autophagy, Cytokine Signaling, Growth Factor Signaling, Innate Immune Response	NS_MM_NEUROINFLAM_V1.0	Vav1	mRNA	0		Innate Immune Response;Growth Factor Signaling;Cytokine Signaling;Autophagy;Angiogenesis;Adaptive Immune Response	mmu04024;mmu04062;mmu04510;mmu04650;mmu04660;mmu04662;mmu04664;mmu04666;mmu04670;mmu04810		Vav1	azure4	1	0.581105169340463
Ptpn6-mRNA	0.312	0.549	-0.765	1.39	1.24	0.588	2.62	0.581	1	lm.nb	Adaptive Immune Response, Cytokine Signaling, Growth Factor Signaling, Inflammatory Signaling, Innate Immune Response	NS_MM_NEUROINFLAM_V1.0	Ptpn6	mRNA	0		Innate Immune Response;Inflammatory Signaling;Growth Factor Signaling;Cytokine Signaling;Adaptive Immune Response	mmu04520;mmu04630;mmu04650;mmu04660;mmu04662;mmu05140;mmu05205		Ptpn6	azure4	1	0.568306010928962
Lyn-mRNA	0.172	0.317	-0.448	0.792	1.13	0.733	1.73	0.597	1	lm.nb	Adaptive Immune Response, Autophagy, Cytokine Signaling, Growth Factor Signaling, NF-kB	NS_MM_NEUROINFLAM_V1.0	Lyn	mRNA	0		NF-kB;Growth Factor Signaling;Cytokine Signaling;Autophagy;Adaptive Immune Response	mmu04062;mmu04064;mmu04611;mmu04662;mmu04664;mmu04666;mmu04730;mmu05169;mmu05203		Lyn	azure4	1	0.542586750788643
Birc2-mRNA	0.0333	0.0618	-0.0878	0.154	1.02	0.941	1.11	0.6	1	loglinear	Apoptosis, Cytokine Signaling, Innate Immune Response, NF-kB	NS_MM_NEUROINFLAM_V1.0	Birc2	mRNA	0		NF-kB;Innate Immune Response;Cytokine Signaling;Apoptosis	mmu04064;mmu04120;mmu04210;mmu04390;mmu04510;mmu04621;mmu04668;mmu05145;mmu05200;mmu05222		Birc2	azure4	1	0.538834951456311
Nod1-mRNA	0.172	0.35	-0.515	0.859	1.13	0.7	1.81	0.633	1	lm.nb	Autophagy, Cytokine Signaling, Innate Immune Response	NS_MM_NEUROINFLAM_V1.0	Nod1	mRNA	0		Innate Immune Response;Cytokine Signaling;Autophagy	mmu04621;mmu05133		Nod1	azure4	1	0.491428571428571
Ep300-mRNA	0.0467	0.111	-0.17	0.264	1.03	0.889	1.2	0.681	1	loglinear	Cell Cycle, Cellular Stress, Cytokine Signaling, DNA Damage, Epigenetic Regulation, Inflammatory Signaling, Innate Immune Response, Lipid Metabolism, Notch, Wnt	NS_MM_NEUROINFLAM_V1.0	Ep300	mRNA	0		Wnt;Notch;Lipid Metabolism;Innate Immune Response;Inflammatory Signaling;Epigenetic Regulation;DNA Damage;Cytokine Signaling;Cellular Stress;Cell Cycle	mmu04024;mmu04066;mmu04068;mmu04110;mmu04310;mmu04330;mmu04350;mmu04520;mmu04630;mmu04720;mmu04916;mmu04919;mmu04922;mmu05016;mmu05152;mmu05161;mmu05164;mmu05166;mmu05168;mmu05169;mmu05200;mmu05203;mmu05206;mmu05211;mmu05215		Ep300	azure4	1	0.420720720720721
Irak1-mRNA	0.0681	0.167	-0.259	0.395	1.05	0.836	1.32	0.691	1	loglinear	Apoptosis, Cytokine Signaling, Growth Factor Signaling, Innate Immune Response, NF-kB	NS_MM_NEUROINFLAM_V1.0	Irak1	mRNA	0		NF-kB;Innate Immune Response;Growth Factor Signaling;Cytokine Signaling;Apoptosis	mmu04064;mmu04210;mmu04620;mmu04722;mmu05133;mmu05140;mmu05142;mmu05145;mmu05152;mmu05162;mmu05169		Irak1	azure4	1	0.407784431137725
Cxcl10-mRNA	-0.363	0.918	-2.16	1.44	0.778	0.223	2.71	0.7	1	lm.nb	Astrocyte Function, Cytokine Signaling, Inflammatory Signaling, Innate Immune Response, Microglia Function	NS_MM_NEUROINFLAM_V1.0	Cxcl10	mRNA	0		Microglia Function;Innate Immune Response;Inflammatory Signaling;Cytokine Signaling;Astrocyte Function	mmu04060;mmu04062;mmu04620;mmu04622;mmu04623;mmu04668;mmu05164		Cxcl10	azure4	1	-0.395424836601307
Casp1-mRNA	0.115	0.295	-0.463	0.692	1.08	0.726	1.62	0.704	1	lm.nb	Apoptosis, Cytokine Signaling, Innate Immune Response	NS_MM_NEUROINFLAM_V1.0	Casp1	mRNA	0		Innate Immune Response;Cytokine Signaling;Apoptosis	mmu04621;mmu04623;mmu05014;mmu05132;mmu05133;mmu05134;mmu05164		Casp1	azure4	1	0.389830508474576
Akt1-mRNA	0.0436	0.118	-0.187	0.274	1.03	0.878	1.21	0.718	1	lm.nb	Adaptive Immune Response, Angiogenesis, Apoptosis, Autophagy, Carbohydrate Metabolism, Cellular Stress, Cytokine Signaling, Growth Factor Signaling, Innate Immune Response, Insulin Signaling, Neurons and Neurotransmission, Wnt	NS_MM_NEUROINFLAM_V1.0	Akt1	mRNA	0		Wnt;Neurons and Neurotransmission;Insulin Signaling;Innate Immune Response;Growth Factor Signaling;Cytokine Signaling;Cellular Stress;Carbohydrate Metabolism;Autophagy;Apoptosis;Angiogenesis;Adaptive Immune Response	mmu04010;mmu04012;mmu04014;mmu04015;mmu04022;mmu04024;mmu04062;mmu04066;mmu04068;mmu04071;mmu04072;mmu04150;mmu04151;mmu04152;mmu04210;mmu04211;mmu04213;mmu04261;mmu04370;mmu04380;mmu04510;mmu04530;mmu04550;mmu04611;mmu04620;mmu04630;mmu04660;mmu04662;mmu04664;mmu04666;mmu04668;mmu04722;mmu04725;mmu04728;mmu04910;mmu04914;mmu04915;mmu04917;mmu04919;mmu04920;mmu04922;mmu04923;mmu04931;mmu04932;mmu…		Akt1	azure4	1	0.369491525423729
Pik3ca-mRNA	0.0296	0.0873	-0.142	0.201	1.02	0.906	1.15	0.741	1	loglinear	Adaptive Immune Response, Angiogenesis, Apoptosis, Autophagy, Carbohydrate Metabolism, Cytokine Signaling, Growth Factor Signaling, Innate Immune Response, Insulin Signaling, Lipid Metabolism	NS_MM_NEUROINFLAM_V1.0	Pik3ca	mRNA	0		Lipid Metabolism;Insulin Signaling;Innate Immune Response;Growth Factor Signaling;Cytokine Signaling;Carbohydrate Metabolism;Autophagy;Apoptosis;Angiogenesis;Adaptive Immune Response	mmu00562;mmu04012;mmu04014;mmu04015;mmu04022;mmu04024;mmu04062;mmu04066;mmu04068;mmu04070;mmu04071;mmu04072;mmu04150;mmu04151;mmu04152;mmu04210;mmu04211;mmu04213;mmu04261;mmu04370;mmu04380;mmu04510;mmu04550;mmu04611;mmu04620;mmu04630;mmu04650;mmu04660;mmu04662;mmu04664;mmu04666;mmu04668;mmu04670;mmu04722;mmu04725;mmu04750;mmu04810;mmu04910;mmu04914;mmu04915;mmu04917;mmu04919;mmu04921;mmu04923;mmu…		Pik3ca	azure4	1	0.339060710194731
Vegfa-mRNA	0.0407	0.124	-0.203	0.285	1.03	0.869	1.22	0.749	1	loglinear	Angiogenesis, Cellular Stress, Cytokine Signaling, Growth Factor Signaling, Microglia Function	NS_MM_NEUROINFLAM_V1.0	Vegfa	mRNA	0		Microglia Function;Growth Factor Signaling;Cytokine Signaling;Cellular Stress;Angiogenesis	mmu04014;mmu04015;mmu04060;mmu04066;mmu04150;mmu04151;mmu04370;mmu04510;mmu04933;mmu05200;mmu05205;mmu05206;mmu05211;mmu05212;mmu05219;mmu05323		Vegfa	azure4	1	0.328225806451613
Il10rb-mRNA	-0.0746	0.277	-0.618	0.469	0.95	0.651	1.38	0.792	1	lm.nb	Cytokine Signaling, Microglia Function	NS_MM_NEUROINFLAM_V1.0	Il10rb	mRNA	0		Microglia Function;Cytokine Signaling	mmu04060;mmu04630;mmu05145;mmu05152;mmu05169		Il10rb	azure4	1	-0.269314079422383
Csf1-mRNA	0.0336	0.138	-0.236	0.303	1.02	0.849	1.23	0.811	1	lm.nb	Astrocyte Function, Autophagy, Cytokine Signaling, Growth Factor Signaling, Innate Immune Response, Microglia Function	NS_MM_NEUROINFLAM_V1.0	Csf1	mRNA	0		Microglia Function;Innate Immune Response;Growth Factor Signaling;Cytokine Signaling;Autophagy;Astrocyte Function	mmu04014;mmu04015;mmu04060;mmu04151;mmu04380;mmu04640;mmu04668;mmu05323		Csf1	azure4	1	0.243478260869565
Tgfb1-mRNA	0.0931	0.4	-0.692	0.878	1.07	0.619	1.84	0.82	1	lm.nb	Cell Cycle, Cytokine Signaling, Growth Factor Signaling, Matrix Remodeling, Microglia Function	NS_MM_NEUROINFLAM_V1.0	Tgfb1	mRNA	0		Microglia Function;Matrix Remodeling;Growth Factor Signaling;Cytokine Signaling;Cell Cycle	mmu04010;mmu04060;mmu04068;mmu04110;mmu04144;mmu04350;mmu04380;mmu04390;mmu04672;mmu04932;mmu04933;mmu05140;mmu05142;mmu05144;mmu05145;mmu05146;mmu05152;mmu05161;mmu05166;mmu05200;mmu05205;mmu05210;mmu05211;mmu05212;mmu05220;mmu05321;mmu05323;mmu05410;mmu05414		Tgfb1	azure4	1	0.23275
Ripk2-mRNA	-0.0593	0.267	-0.583	0.464	0.96	0.668	1.38	0.828	1	lm.nb	Adaptive Immune Response, Apoptosis, Cytokine Signaling, Growth Factor Signaling, Innate Immune Response	NS_MM_NEUROINFLAM_V1.0	Ripk2	mRNA	0		Innate Immune Response;Growth Factor Signaling;Cytokine Signaling;Apoptosis;Adaptive Immune Response	mmu04621;mmu04722;mmu05152		Ripk2	azure4	1	-0.222097378277154
Il15ra-mRNA	0.0982	0.48	-0.842	1.04	1.07	0.558	2.05	0.841	1	lm.nb	Cytokine Signaling, Inflammatory Signaling	NS_MM_NEUROINFLAM_V1.0	Il15ra	mRNA	0		Inflammatory Signaling;Cytokine Signaling	mmu04060;mmu04630;mmu04672;mmu05166		Il15ra	azure4	1	0.204583333333333
Il6ra-mRNA	0.0478	0.284	-0.509	0.605	1.03	0.703	1.52	0.869	1	lm.nb	Cytokine Signaling, Growth Factor Signaling, Microglia Function	NS_MM_NEUROINFLAM_V1.0	Il6ra	mRNA	0		Microglia Function;Growth Factor Signaling;Cytokine Signaling	mmu04060;mmu04066;mmu04151;mmu04630;mmu04640;mmu04932		Il6ra	azure4	1	0.16830985915493
Bcl2-mRNA	-0.0377	0.242	-0.513	0.438	0.974	0.701	1.35	0.879	1	lm.nb	Apoptosis, Autophagy, Cellular Stress, Cytokine Signaling, DNA Damage, Growth Factor Signaling, Innate Immune Response, Microglia Function, NF-kB	NS_MM_NEUROINFLAM_V1.0	Bcl2	mRNA	0		NF-kB;Microglia Function;Innate Immune Response;Growth Factor Signaling;DNA Damage;Cytokine Signaling;Cellular Stress;Autophagy;Apoptosis	mmu04064;mmu04066;mmu04071;mmu04141;mmu04151;mmu04210;mmu04261;mmu04510;mmu04630;mmu04722;mmu04725;mmu04933;mmu05014;mmu05145;mmu05152;mmu05161;mmu05169;mmu05200;mmu05206;mmu05210;mmu05215;mmu05222		Bcl2	azure4	1	-0.155785123966942
Sumo1-mRNA	0.00444	0.0361	-0.0663	0.0752	1	0.955	1.05	0.904	1	loglinear	Cell Cycle, Cytokine Signaling, DNA Damage, Inflammatory Signaling	NS_MM_NEUROINFLAM_V1.0	Sumo1	mRNA	0		Inflammatory Signaling;DNA Damage;Cytokine Signaling;Cell Cycle			Sumo1	azure4	1	0.122991689750693
Akt2-mRNA	-0.025	0.207	-0.431	0.381	0.983	0.742	1.3	0.906	1	lm.nb	Adaptive Immune Response, Angiogenesis, Apoptosis, Autophagy, Carbohydrate Metabolism, Cytokine Signaling, Growth Factor Signaling, Innate Immune Response, Insulin Signaling, Neurons and Neurotransmission, Wnt	NS_MM_NEUROINFLAM_V1.0	Akt2	mRNA	0		Wnt;Neurons and Neurotransmission;Insulin Signaling;Innate Immune Response;Growth Factor Signaling;Cytokine Signaling;Carbohydrate Metabolism;Autophagy;Apoptosis;Angiogenesis;Adaptive Immune Response	mmu04010;mmu04012;mmu04014;mmu04015;mmu04022;mmu04024;mmu04062;mmu04066;mmu04068;mmu04071;mmu04072;mmu04150;mmu04151;mmu04152;mmu04210;mmu04211;mmu04213;mmu04261;mmu04370;mmu04380;mmu04510;mmu04530;mmu04550;mmu04611;mmu04620;mmu04630;mmu04660;mmu04662;mmu04664;mmu04666;mmu04668;mmu04722;mmu04725;mmu04728;mmu04910;mmu04914;mmu04915;mmu04917;mmu04919;mmu04920;mmu04922;mmu04923;mmu04931;mmu04932;mmu…		Akt2	azure4	1	-0.120772946859903
Relb-mRNA	-0.0211	0.2	-0.413	0.371	0.986	0.751	1.29	0.918	1	lm.nb	Cytokine Signaling, Growth Factor Signaling, Inflammatory Signaling, NF-kB	NS_MM_NEUROINFLAM_V1.0	Relb	mRNA	0		NF-kB;Inflammatory Signaling;Growth Factor Signaling;Cytokine Signaling	mmu04010;mmu04064;mmu04380;mmu05166;mmu05169		Relb	azure4	1	-0.1055
Irak2-mRNA	-0.0166	0.167	-0.343	0.31	0.989	0.788	1.24	0.922	1	lm.nb	Apoptosis, Cytokine Signaling, Innate Immune Response	NS_MM_NEUROINFLAM_V1.0	Irak2	mRNA	0		Innate Immune Response;Cytokine Signaling;Apoptosis	mmu04210;mmu04722;mmu05152		Irak2	azure4	1	-0.0994011976047904
Nfkb1-mRNA	-0.01	0.209	-0.42	0.4	0.993	0.748	1.32	0.963	1	lm.nb	Adaptive Immune Response, Apoptosis, Cellular Stress, Cytokine Signaling, Growth Factor Signaling, Inflammatory Signaling, Innate Immune Response, NF-kB	NS_MM_NEUROINFLAM_V1.0	Nfkb1	mRNA	0		NF-kB;Innate Immune Response;Inflammatory Signaling;Growth Factor Signaling;Cytokine Signaling;Cellular Stress;Apoptosis;Adaptive Immune Response	mmu04010;mmu04014;mmu04024;mmu04062;mmu04064;mmu04066;mmu04071;mmu04151;mmu04210;mmu04211;mmu04380;mmu04620;mmu04621;mmu04622;mmu04623;mmu04660;mmu04662;mmu04668;mmu04722;mmu04917;mmu04920;mmu04931;mmu04932;mmu04933;mmu05030;mmu05132;mmu05133;mmu05134;mmu05140;mmu05142;mmu05145;mmu05146;mmu05152;mmu05160;mmu05161;mmu05162;mmu05164;mmu05166;mmu05168;mmu05169;mmu05200;mmu05202;mmu05203;mmu05206;mmu…		Nfkb1	azure4	1	-0.0478468899521531
Traf2-mRNA	-0.00383	0.13	-0.259	0.252	0.997	0.836	1.19	0.977	1	lm.nb	Apoptosis, Cytokine Signaling, Growth Factor Signaling, Inflammatory Signaling, Innate Immune Response, NF-kB	NS_MM_NEUROINFLAM_V1.0	Traf2	mRNA	0		NF-kB;Innate Immune Response;Inflammatory Signaling;Growth Factor Signaling;Cytokine Signaling;Apoptosis	mmu04010;mmu04064;mmu04071;mmu04141;mmu04210;mmu04380;mmu04622;mmu04668;mmu04920;mmu04932;mmu05160;mmu05168;mmu05169;mmu05200;mmu05203;mmu05222		Traf2	azure4	1	-0.0294615384615385
