# Supplementary material for: Vascular-associated bacterial burden and neuroinflammatory transcriptional responses observed in models of pneumonic plague
Source: Front Microbiol. 2026 Jun 24;17:1865125. doi: 10.3389/fmicb.2026.1865125 (PMC13341613; doi:10.3389/fmicb.2026.1865125)
Supplement: Supplementary file 1 [file Data_Sheet_1.ZIP › Bp_final 2026-04-14 12-30/results/Gene set analysis/Genes in DNA.Damage - DPI1.csv]

Probe Label	Log2 fold change	std error (log2)	Lower confidence limit (log2)	Upper confidence limit (log2)	Linear fold change	Lower confidence limit (linear)	Upper confidence limit (linear)	P-value	BY.p.value	method	Gene.sets	Codeset.Name	Probe.Label	Analyte.Type	Is.Control	Control.Type	Probe.Annotation	KEGG.Pathways	Cell.Type	Official.Gene.Name	volcanocol	volcanopch	tstats.all
Sesn1-mRNA	0.237	0.0612	0.117	0.357	1.18	1.08	1.28	0.00219	0.437	loglinear	DNA Damage	NS_MM_NEUROINFLAM_V1.0	Sesn1	mRNA	0		DNA Damage	mmu04115;mmu04211		Sesn1	azure4	1	3.87254901960784
Casp3-mRNA	0.393	0.132	0.134	0.652	1.31	1.1	1.57	0.0115	0.868	lm.nb	Apoptosis, Cellular Stress, DNA Damage, Growth Factor Signaling, Innate Immune Response, Matrix Remodeling	NS_MM_NEUROINFLAM_V1.0	Casp3	mRNA	0		Matrix Remodeling;Innate Immune Response;Growth Factor Signaling;DNA Damage;Cellular Stress;Apoptosis	mmu04010;mmu04115;mmu04210;mmu04650;mmu04668;mmu04726;mmu04932;mmu04933;mmu05010;mmu05012;mmu05014;mmu05016;mmu05133;mmu05134;mmu05145;mmu05146;mmu05152;mmu05161;mmu05168;mmu05200;mmu05203;mmu05205;mmu05206;mmu05210;mmu05416		Casp3	azure4	1	2.97727272727273
Cdkn1c-mRNA	0.665	0.226	0.222	1.11	1.59	1.17	2.15	0.0123	0.875	lm.nb	Cell Cycle, DNA Damage	NS_MM_NEUROINFLAM_V1.0	Cdkn1c	mRNA	0		DNA Damage;Cell Cycle	mmu04110		Cdkn1c	azure4	1	2.94247787610619
Prkdc-mRNA	-0.365	0.133	-0.626	-0.103	0.777	0.648	0.931	0.0181	1	loglinear	Cell Cycle, DNA Damage, Innate Immune Response	NS_MM_NEUROINFLAM_V1.0	Prkdc	mRNA	0		Innate Immune Response;DNA Damage;Cell Cycle	mmu03450;mmu04110		Prkdc	azure4	1	-2.74436090225564
Rpa1-mRNA	0.133	0.0503	0.0349	0.232	1.1	1.02	1.17	0.021	1	loglinear	Cell Cycle, Cellular Stress, DNA Damage	NS_MM_NEUROINFLAM_V1.0	Rpa1	mRNA	0		DNA Damage;Cellular Stress;Cell Cycle	mmu03030;mmu03420;mmu03430;mmu03440;mmu03460		Rpa1	azure4	1	2.6441351888668
Cdkn1a-mRNA	0.349	0.153	0.0486	0.649	1.27	1.03	1.57	0.0419	1	lm.nb	Adaptive Immune Response, Cell Cycle, Cellular Stress, Cytokine Signaling, DNA Damage, Growth Factor Signaling	NS_MM_NEUROINFLAM_V1.0	Cdkn1a	mRNA	0		Growth Factor Signaling;DNA Damage;Cytokine Signaling;Cellular Stress;Cell Cycle;Adaptive Immune Response	mmu04012;mmu04066;mmu04068;mmu04110;mmu04115;mmu04151;mmu04630;mmu04921;mmu05160;mmu05161;mmu05166;mmu05169;mmu05200;mmu05202;mmu05203;mmu05205;mmu05206;mmu05214;mmu05215;mmu05218;mmu05219;mmu05220		Cdkn1a	azure4	1	2.28104575163399
Casp9-mRNA	0.284	0.132	0.025	0.544	1.22	1.02	1.46	0.0528	1	loglinear	Adaptive Immune Response, Apoptosis, DNA Damage, Growth Factor Signaling, Innate Immune Response	NS_MM_NEUROINFLAM_V1.0	Casp9	mRNA	0		Innate Immune Response;Growth Factor Signaling;DNA Damage;Apoptosis;Adaptive Immune Response	mmu04115;mmu04151;mmu04210;mmu04370;mmu04919;mmu05010;mmu05012;mmu05014;mmu05016;mmu05134;mmu05145;mmu05152;mmu05161;mmu05164;mmu05200;mmu05210;mmu05212;mmu05213;mmu05215;mmu05222;mmu05223;mmu05416		Casp9	azure4	1	2.15151515151515
Parp1-mRNA	0.246	0.118	0.0149	0.477	1.19	1.01	1.39	0.0589	1	loglinear	Apoptosis, Cellular Stress, DNA Damage, NF-kB	NS_MM_NEUROINFLAM_V1.0	Parp1	mRNA	0		NF-kB;DNA Damage;Cellular Stress;Apoptosis	mmu03410;mmu04064		Parp1	azure4	1	2.08474576271186
Gadd45g-mRNA	0.422	0.214	0.00309	0.841	1.34	1	1.79	0.0718	1	lm.nb	Cell Cycle, DNA Damage, Growth Factor Signaling	NS_MM_NEUROINFLAM_V1.0	Gadd45g	mRNA	0		Growth Factor Signaling;DNA Damage;Cell Cycle	mmu04010;mmu04068;mmu04110;mmu04115		Gadd45g	azure4	1	1.97196261682243
Smarca5-mRNA	-0.0842	0.0459	-0.174	0.00583	0.943	0.886	1	0.0917	1	loglinear	Cell Cycle, DNA Damage, Epigenetic Regulation	NS_MM_NEUROINFLAM_V1.0	Smarca5	mRNA	0		Epigenetic Regulation;DNA Damage;Cell Cycle			Smarca5	azure4	1	-1.83442265795207
Kdm4a-mRNA	0.325	0.186	-0.0383	0.689	1.25	0.974	1.61	0.105	1	lm.nb	DNA Damage, Epigenetic Regulation	NS_MM_NEUROINFLAM_V1.0	Kdm4a	mRNA	0		Epigenetic Regulation;DNA Damage			Kdm4a	azure4	1	1.74731182795699
Fas-mRNA	0.755	0.471	-0.168	1.68	1.69	0.89	3.2	0.135	1	lm.nb	Apoptosis, Cellular Stress, Cytokine Signaling, DNA Damage, Growth Factor Signaling, Innate Immune Response	NS_MM_NEUROINFLAM_V1.0	Fas	mRNA	0		Innate Immune Response;Growth Factor Signaling;DNA Damage;Cytokine Signaling;Cellular Stress;Apoptosis	mmu04010;mmu04060;mmu04115;mmu04210;mmu04650;mmu04668;mmu04932;mmu04940;mmu05010;mmu05142;mmu05143;mmu05161;mmu05162;mmu05164;mmu05168;mmu05200;mmu05205;mmu05320;mmu05330;mmu05332		Fas	azure4	1	1.60297239915074
Rnf8-mRNA	0.192	0.122	-0.0461	0.43	1.14	0.969	1.35	0.14	1	lm.nb	Cell Cycle, DNA Damage	NS_MM_NEUROINFLAM_V1.0	Rnf8	mRNA	0		DNA Damage;Cell Cycle			Rnf8	azure4	1	1.57377049180328
Mdm2-mRNA	0.11	0.0766	-0.0405	0.26	1.08	0.972	1.2	0.178	1	loglinear	Adaptive Immune Response, Apoptosis, Cell Cycle, Cellular Stress, DNA Damage, Growth Factor Signaling, Neurons and Neurotransmission	NS_MM_NEUROINFLAM_V1.0	Mdm2	mRNA	0		Neurons and Neurotransmission;Growth Factor Signaling;DNA Damage;Cellular Stress;Cell Cycle;Apoptosis;Adaptive Immune Response	mmu04068;mmu04110;mmu04115;mmu04120;mmu04144;mmu04151;mmu04919;mmu05169;mmu05200;mmu05202;mmu05203;mmu05205;mmu05206;mmu05214;mmu05215;mmu05218;mmu05219;mmu05220		Mdm2	azure4	1	1.43603133159269
Pms2-mRNA	-0.117	0.0874	-0.288	0.0545	0.922	0.819	1.04	0.206	1	loglinear	DNA Damage	NS_MM_NEUROINFLAM_V1.0	Pms2	mRNA	0		DNA Damage	mmu03430;mmu03460		Pms2	azure4	1	-1.33867276887872
Mdc1-mRNA	0.196	0.154	-0.105	0.497	1.15	0.93	1.41	0.225	1	lm.nb	Cell Cycle, DNA Damage	NS_MM_NEUROINFLAM_V1.0	Mdc1	mRNA	0		DNA Damage;Cell Cycle			Mdc1	azure4	1	1.27272727272727
Ung-mRNA	-0.218	0.175	-0.561	0.125	0.86	0.678	1.09	0.237	1	loglinear	DNA Damage	NS_MM_NEUROINFLAM_V1.0	Ung	mRNA	0		DNA Damage	mmu03410;mmu05340		Ung	azure4	1	-1.24571428571429
Pcna-mRNA	-0.058	0.0477	-0.152	0.0356	0.961	0.9	1.02	0.248	1	loglinear	Cell Cycle, DNA Damage	NS_MM_NEUROINFLAM_V1.0	Pcna	mRNA	0		DNA Damage;Cell Cycle	mmu03030;mmu03410;mmu03420;mmu03430;mmu04110;mmu05161;mmu05166		Pcna	azure4	1	-1.21593291404612
Bbc3-mRNA	0.192	0.167	-0.135	0.519	1.14	0.911	1.43	0.271	1	loglinear	Apoptosis, DNA Damage	NS_MM_NEUROINFLAM_V1.0	Bbc3	mRNA	0		DNA Damage;Apoptosis	mmu04115;mmu04390;mmu05016;mmu05162		Bbc3	azure4	1	1.1497005988024
Mgmt-mRNA	0.541	0.498	-0.435	1.52	1.45	0.739	2.86	0.299	1	lm.nb	Cellular Stress, DNA Damage	NS_MM_NEUROINFLAM_V1.0	Mgmt	mRNA	0		DNA Damage;Cellular Stress			Mgmt	azure4	1	1.0863453815261
Ddb2-mRNA	-0.303	0.283	-0.858	0.251	0.81	0.552	1.19	0.305	1	lm.nb	DNA Damage	NS_MM_NEUROINFLAM_V1.0	Ddb2	mRNA	0		DNA Damage	mmu03420;mmu04115;mmu04120;mmu05161		Ddb2	azure4	1	-1.07067137809187
Bid-mRNA	0.146	0.137	-0.123	0.414	1.11	0.918	1.33	0.309	1	loglinear	Apoptosis, DNA Damage, Innate Immune Response	NS_MM_NEUROINFLAM_V1.0	Bid	mRNA	0		Innate Immune Response;DNA Damage;Apoptosis	mmu04071;mmu04115;mmu04210;mmu04650;mmu04932;mmu05010;mmu05014;mmu05152;mmu05200;mmu05416		Bid	azure4	1	1.06569343065693
Ercc2-mRNA	-0.0997	0.0963	-0.288	0.0891	0.933	0.819	1.06	0.321	1	loglinear	DNA Damage, Inflammatory Signaling	NS_MM_NEUROINFLAM_V1.0	Ercc2	mRNA	0		Inflammatory Signaling;DNA Damage	mmu03420		Ercc2	azure4	1	-1.03530633437176
Smc1a-mRNA	0.0824	0.0806	-0.0756	0.24	1.06	0.949	1.18	0.327	1	loglinear	Cell Cycle, DNA Damage	NS_MM_NEUROINFLAM_V1.0	Smc1a	mRNA	0		DNA Damage;Cell Cycle	mmu04110;mmu04114		Smc1a	azure4	1	1.02233250620347
Gadd45a-mRNA	-0.105	0.105	-0.31	0.101	0.93	0.806	1.07	0.337	1	loglinear	Cell Cycle, DNA Damage, Growth Factor Signaling	NS_MM_NEUROINFLAM_V1.0	Gadd45a	mRNA	0		Growth Factor Signaling;DNA Damage;Cell Cycle	mmu04010;mmu04068;mmu04110;mmu04115		Gadd45a	azure4	1	-1
Lig1-mRNA	0.241	0.244	-0.237	0.719	1.18	0.848	1.65	0.343	1	lm.nb	Cell Cycle, DNA Damage	NS_MM_NEUROINFLAM_V1.0	Lig1	mRNA	0		DNA Damage;Cell Cycle	mmu03030;mmu03410;mmu03420;mmu03430		Lig1	azure4	1	0.987704918032787
Bard1-mRNA	0.594	0.609	-0.599	1.79	1.51	0.66	3.45	0.349	1	lm.nb	Cell Cycle, DNA Damage	NS_MM_NEUROINFLAM_V1.0	Bard1	mRNA	0		DNA Damage;Cell Cycle			Bard1	azure4	1	0.975369458128079
Atm-mRNA	-0.133	0.15	-0.428	0.161	0.912	0.744	1.12	0.391	1	lm.nb	Apoptosis, Cell Cycle, Cellular Stress, DNA Damage, NF-kB	NS_MM_NEUROINFLAM_V1.0	Atm	mRNA	0		NF-kB;DNA Damage;Cellular Stress;Cell Cycle;Apoptosis	mmu04064;mmu04068;mmu04110;mmu04115;mmu04210;mmu05166;mmu05202;mmu05206		Atm	azure4	1	-0.886666666666667
Atr-mRNA	-0.139	0.161	-0.454	0.176	0.908	0.73	1.13	0.403	1	lm.nb	Apoptosis, Cell Cycle, Cellular Stress, DNA Damage	NS_MM_NEUROINFLAM_V1.0	Atr	mRNA	0		DNA Damage;Cellular Stress;Cell Cycle;Apoptosis	mmu03460;mmu04110;mmu04115;mmu05166		Atr	azure4	1	-0.863354037267081
Fen1-mRNA	0.118	0.146	-0.168	0.404	1.08	0.89	1.32	0.436	1	loglinear	Cell Cycle, DNA Damage	NS_MM_NEUROINFLAM_V1.0	Fen1	mRNA	0		DNA Damage;Cell Cycle	mmu03030;mmu03410;mmu03450		Fen1	azure4	1	0.808219178082192
Parp2-mRNA	-0.0806	0.107	-0.291	0.13	0.946	0.817	1.09	0.468	1	loglinear	DNA Damage	NS_MM_NEUROINFLAM_V1.0	Parp2	mRNA	0		DNA Damage	mmu03410		Parp2	azure4	1	-0.753271028037383
Bax-mRNA	-0.0818	0.111	-0.299	0.136	0.945	0.813	1.1	0.475	1	loglinear	Apoptosis, DNA Damage	NS_MM_NEUROINFLAM_V1.0	Bax	mRNA	0		DNA Damage;Apoptosis	mmu04071;mmu04115;mmu04141;mmu04210;mmu04211;mmu04722;mmu04932;mmu04933;mmu05014;mmu05016;mmu05020;mmu05152;mmu05161;mmu05166;mmu05200;mmu05203;mmu05210		Bax	azure4	1	-0.736936936936937
Ccng2-mRNA	0.112	0.154	-0.19	0.414	1.08	0.876	1.33	0.482	1	lm.nb	Cell Cycle, DNA Damage	NS_MM_NEUROINFLAM_V1.0	Ccng2	mRNA	0		DNA Damage;Cell Cycle	mmu04068;mmu04115		Ccng2	azure4	1	0.727272727272727
Kdm4b-mRNA	-0.0561	0.0787	-0.21	0.0982	0.962	0.864	1.07	0.49	1	loglinear	DNA Damage, Epigenetic Regulation	NS_MM_NEUROINFLAM_V1.0	Kdm4b	mRNA	0		Epigenetic Regulation;DNA Damage			Kdm4b	azure4	1	-0.712833545108005
Sesn2-mRNA	0.122	0.174	-0.22	0.464	1.09	0.859	1.38	0.497	1	loglinear	DNA Damage	NS_MM_NEUROINFLAM_V1.0	Sesn2	mRNA	0		DNA Damage	mmu04115;mmu04211		Sesn2	azure4	1	0.701149425287356
Apex1-mRNA	0.053	0.0787	-0.101	0.207	1.04	0.932	1.15	0.513	1	loglinear	Cell Cycle, DNA Damage	NS_MM_NEUROINFLAM_V1.0	Apex1	mRNA	0		DNA Damage;Cell Cycle	mmu03410		Apex1	azure4	1	0.673443456162643
Pten-mRNA	0.0452	0.0683	-0.0885	0.179	1.03	0.94	1.13	0.52	1	loglinear	Adaptive Immune Response, Autophagy, DNA Damage, Growth Factor Signaling, Lipid Metabolism	NS_MM_NEUROINFLAM_V1.0	Pten	mRNA	0		Lipid Metabolism;Growth Factor Signaling;DNA Damage;Autophagy;Adaptive Immune Response	mmu00562;mmu04068;mmu04070;mmu04071;mmu04115;mmu04150;mmu04151;mmu04510;mmu04530;mmu04931;mmu05161;mmu05200;mmu05206;mmu05213;mmu05214;mmu05215;mmu05218;mmu05222;mmu05230		Pten	azure4	1	0.661786237188873
Rad1-mRNA	-0.0852	0.148	-0.375	0.204	0.943	0.771	1.15	0.575	1	lm.nb	Cell Cycle, DNA Damage	NS_MM_NEUROINFLAM_V1.0	Rad1	mRNA	0		DNA Damage;Cell Cycle			Rad1	azure4	1	-0.575675675675676
Creb1-mRNA	0.068	0.124	-0.175	0.311	1.05	0.886	1.24	0.594	1	loglinear	Adaptive Immune Response, Carbohydrate Metabolism, DNA Damage, Growth Factor Signaling, Innate Immune Response, Neurons and Neurotransmission, Notch	NS_MM_NEUROINFLAM_V1.0	Creb1	mRNA	0		Notch;Neurons and Neurotransmission;Innate Immune Response;Growth Factor Signaling;DNA Damage;Carbohydrate Metabolism;Adaptive Immune Response	mmu04022;mmu04024;mmu04151;mmu04152;mmu04211;mmu04261;mmu04380;mmu04612;mmu04668;mmu04713;mmu04725;mmu04728;mmu04911;mmu04915;mmu04916;mmu04922;mmu04924;mmu04925;mmu04931;mmu05016;mmu05030;mmu05031;mmu05034;mmu05152;mmu05161;mmu05166;mmu05203;mmu05215		Creb1	azure4	1	0.548387096774194
Rad9a-mRNA	0.128	0.236	-0.334	0.59	1.09	0.793	1.51	0.597	1	lm.nb	Cell Cycle, DNA Damage	NS_MM_NEUROINFLAM_V1.0	Rad9a	mRNA	0		DNA Damage;Cell Cycle			Rad9a	azure4	1	0.542372881355932
Ogg1-mRNA	0.151	0.308	-0.453	0.755	1.11	0.73	1.69	0.634	1	lm.nb	DNA Damage	NS_MM_NEUROINFLAM_V1.0	Ogg1	mRNA	0		DNA Damage	mmu03410		Ogg1	azure4	1	0.49025974025974
H2afx-mRNA	-0.0424	0.0875	-0.214	0.129	0.971	0.862	1.09	0.637	1	loglinear	Cell Cycle, Cellular Stress, DNA Damage, Epigenetic Regulation, Wnt	NS_MM_NEUROINFLAM_V1.0	H2afx	mRNA	0		Wnt;Epigenetic Regulation;DNA Damage;Cellular Stress;Cell Cycle	mmu05034;mmu05322		H2afx	azure4	1	-0.484571428571429
Ep300-mRNA	0.0467	0.111	-0.17	0.264	1.03	0.889	1.2	0.681	1	loglinear	Cell Cycle, Cellular Stress, Cytokine Signaling, DNA Damage, Epigenetic Regulation, Inflammatory Signaling, Innate Immune Response, Lipid Metabolism, Notch, Wnt	NS_MM_NEUROINFLAM_V1.0	Ep300	mRNA	0		Wnt;Notch;Lipid Metabolism;Innate Immune Response;Inflammatory Signaling;Epigenetic Regulation;DNA Damage;Cytokine Signaling;Cellular Stress;Cell Cycle	mmu04024;mmu04066;mmu04068;mmu04110;mmu04310;mmu04330;mmu04350;mmu04520;mmu04630;mmu04720;mmu04916;mmu04919;mmu04922;mmu05016;mmu05152;mmu05161;mmu05164;mmu05166;mmu05168;mmu05169;mmu05200;mmu05203;mmu05206;mmu05211;mmu05215		Ep300	azure4	1	0.420720720720721
Hus1-mRNA	0.0528	0.132	-0.207	0.312	1.04	0.866	1.24	0.697	1	loglinear	Cell Cycle, DNA Damage	NS_MM_NEUROINFLAM_V1.0	Hus1	mRNA	0		DNA Damage;Cell Cycle			Hus1	azure4	1	0.4
Rad51-mRNA	0.213	0.57	-0.905	1.33	1.16	0.534	2.51	0.716	1	lm.nb	Cell Cycle, DNA Damage	NS_MM_NEUROINFLAM_V1.0	Rad51	mRNA	0		DNA Damage;Cell Cycle	mmu03440;mmu03460;mmu05200;mmu05212		Rad51	azure4	1	0.373684210526316
Abl1-mRNA	0.0506	0.137	-0.219	0.32	1.04	0.859	1.25	0.719	1	loglinear	Apoptosis, Cell Cycle, Cellular Stress, DNA Damage, Growth Factor Signaling	NS_MM_NEUROINFLAM_V1.0	Abl1	mRNA	0		Growth Factor Signaling;DNA Damage;Cellular Stress;Cell Cycle;Apoptosis	mmu04012;mmu04014;mmu04110;mmu04360;mmu04722;mmu05200;mmu05206;mmu05220;mmu05416		Abl1	azure4	1	0.369343065693431
Casp8-mRNA	-0.177	0.605	-1.36	1.01	0.885	0.389	2.01	0.775	1	lm.nb	Apoptosis, DNA Damage, Innate Immune Response, Microglia Function	NS_MM_NEUROINFLAM_V1.0	Casp8	mRNA	0		Microglia Function;Innate Immune Response;DNA Damage;Apoptosis	mmu04115;mmu04210;mmu04620;mmu04621;mmu04622;mmu04668;mmu04932;mmu05010;mmu05016;mmu05134;mmu05142;mmu05145;mmu05152;mmu05161;mmu05168;mmu05200;mmu05203;mmu05416		Casp8	azure4	1	-0.292561983471074
Trp53-mRNA	0.0575	0.198	-0.331	0.446	1.04	0.795	1.36	0.777	1	lm.nb	Apoptosis, Cell Cycle, Cellular Stress, DNA Damage, Growth Factor Signaling, Notch, Wnt	NS_MM_NEUROINFLAM_V1.0	Trp53	mRNA	0		Wnt;Notch;Growth Factor Signaling;DNA Damage;Cellular Stress;Cell Cycle;Apoptosis	mmu04010;mmu04071;mmu04110;mmu04115;mmu04151;mmu04210;mmu04211;mmu04310;mmu04722;mmu04919;mmu05014;mmu05016;mmu05160;mmu05161;mmu05162;mmu05166;mmu05168;mmu05169;mmu05200;mmu05202;mmu05203;mmu05205;mmu05206;mmu05210;mmu05212;mmu05213;mmu05214;mmu05215;mmu05216;mmu05218;mmu05219;mmu05220;mmu05222;mmu05223;mmu05230		Trp53	azure4	1	0.29040404040404
Mre11a-mRNA	-0.0298	0.109	-0.244	0.184	0.98	0.844	1.14	0.79	1	loglinear	DNA Damage	NS_MM_NEUROINFLAM_V1.0	Mre11a	mRNA	0		DNA Damage	mmu03440;mmu03450		Mre11a	azure4	1	-0.273394495412844
Chek1-mRNA	-0.163	0.639	-1.42	1.09	0.893	0.375	2.13	0.803	1	lm.nb	Cell Cycle, DNA Damage, Growth Factor Signaling	NS_MM_NEUROINFLAM_V1.0	Chek1	mRNA	0		Growth Factor Signaling;DNA Damage;Cell Cycle	mmu04110;mmu04115;mmu05166;mmu05203		Chek1	azure4	1	-0.25508607198748
Fancc-mRNA	-0.0555	0.23	-0.506	0.395	0.962	0.704	1.31	0.813	1	lm.nb	DNA Damage	NS_MM_NEUROINFLAM_V1.0	Fancc	mRNA	0		DNA Damage	mmu03460		Fancc	azure4	1	-0.241304347826087
Blm-mRNA	0.0629	0.286	-0.497	0.623	1.04	0.709	1.54	0.829	1	lm.nb	Cell Cycle, DNA Damage	NS_MM_NEUROINFLAM_V1.0	Blm	mRNA	0		DNA Damage;Cell Cycle	mmu03440;mmu03460		Blm	azure4	1	0.21993006993007
Xrcc6-mRNA	0.0253	0.135	-0.24	0.29	1.02	0.847	1.22	0.855	1	lm.nb	DNA Damage, Innate Immune Response	NS_MM_NEUROINFLAM_V1.0	Xrcc6	mRNA	0		Innate Immune Response;DNA Damage	mmu03450		Xrcc6	azure4	1	0.187407407407407
Pttg1-mRNA	-0.00927	0.0532	-0.113	0.095	0.994	0.924	1.07	0.865	1	loglinear	Cell Cycle, DNA Damage	NS_MM_NEUROINFLAM_V1.0	Pttg1	mRNA	0		DNA Damage;Cell Cycle	mmu04110;mmu04114;mmu05166		Pttg1	azure4	1	-0.174248120300752
Rad50-mRNA	0.0355	0.208	-0.373	0.444	1.02	0.772	1.36	0.868	1	loglinear	Cell Cycle, Cellular Stress, DNA Damage	NS_MM_NEUROINFLAM_V1.0	Rad50	mRNA	0		DNA Damage;Cellular Stress;Cell Cycle	mmu03440;mmu03450		Rad50	azure4	1	0.170673076923077
Bcl2-mRNA	-0.0377	0.242	-0.513	0.438	0.974	0.701	1.35	0.879	1	lm.nb	Apoptosis, Autophagy, Cellular Stress, Cytokine Signaling, DNA Damage, Growth Factor Signaling, Innate Immune Response, Microglia Function, NF-kB	NS_MM_NEUROINFLAM_V1.0	Bcl2	mRNA	0		NF-kB;Microglia Function;Innate Immune Response;Growth Factor Signaling;DNA Damage;Cytokine Signaling;Cellular Stress;Autophagy;Apoptosis	mmu04064;mmu04066;mmu04071;mmu04141;mmu04151;mmu04210;mmu04261;mmu04510;mmu04630;mmu04722;mmu04725;mmu04933;mmu05014;mmu05145;mmu05152;mmu05161;mmu05169;mmu05200;mmu05206;mmu05210;mmu05215;mmu05222		Bcl2	azure4	1	-0.155785123966942
Fancg-mRNA	-0.0358	0.245	-0.516	0.444	0.975	0.699	1.36	0.886	1	lm.nb	DNA Damage	NS_MM_NEUROINFLAM_V1.0	Fancg	mRNA	0		DNA Damage	mmu03460		Fancg	azure4	1	-0.146122448979592
Rrm2-mRNA	0.074	0.561	-1.03	1.17	1.05	0.491	2.26	0.897	1	lm.nb	Cell Cycle, DNA Damage, Microglia Function	NS_MM_NEUROINFLAM_V1.0	Rrm2	mRNA	0		Microglia Function;DNA Damage;Cell Cycle	mmu00230;mmu04115		Rrm2	azure4	1	0.131907308377897
Sumo1-mRNA	0.00444	0.0361	-0.0663	0.0752	1	0.955	1.05	0.904	1	loglinear	Cell Cycle, Cytokine Signaling, DNA Damage, Inflammatory Signaling	NS_MM_NEUROINFLAM_V1.0	Sumo1	mRNA	0		Inflammatory Signaling;DNA Damage;Cytokine Signaling;Cell Cycle			Sumo1	azure4	1	0.122991689750693
Rad51c-mRNA	0.0418	0.408	-0.757	0.841	1.03	0.592	1.79	0.92	1	lm.nb	Cell Cycle, DNA Damage	NS_MM_NEUROINFLAM_V1.0	Rad51c	mRNA	0		DNA Damage;Cell Cycle	mmu03440;mmu03460		Rad51c	azure4	1	0.102450980392157
Mpg-mRNA	0.0403	0.39	-0.725	0.805	1.03	0.605	1.75	0.92	1	lm.nb	DNA Damage	NS_MM_NEUROINFLAM_V1.0	Mpg	mRNA	0		DNA Damage	mmu03410		Mpg	azure4	1	0.103333333333333
Nbn-mRNA	0.011	0.125	-0.235	0.257	1.01	0.85	1.19	0.931	1	loglinear	Cell Cycle, Cellular Stress, DNA Damage	NS_MM_NEUROINFLAM_V1.0	Nbn	mRNA	0		DNA Damage;Cellular Stress;Cell Cycle	mmu03440		Nbn	azure4	1	0.088
Topbp1-mRNA	0.0145	0.19	-0.358	0.387	1.01	0.78	1.31	0.94	1	lm.nb	DNA Damage	NS_MM_NEUROINFLAM_V1.0	Topbp1	mRNA	0		DNA Damage			Topbp1	azure4	1	0.0763157894736842
Cycs-mRNA	-0.0337	0.493	-1	0.933	0.977	0.5	1.91	0.947	1	lm.nb	Apoptosis, Cellular Stress, DNA Damage	NS_MM_NEUROINFLAM_V1.0	Cycs	mRNA	0		DNA Damage;Cellular Stress;Apoptosis	mmu04115;mmu04210;mmu04932;mmu05010;mmu05012;mmu05014;mmu05016;mmu05134;mmu05145;mmu05152;mmu05161;mmu05164;mmu05168;mmu05200;mmu05210;mmu05222;mmu05416		Cycs	azure4	1	-0.0683569979716024
Nthl1-mRNA	-0.0192	0.308	-0.623	0.585	0.987	0.649	1.5	0.951	1	lm.nb	DNA Damage	NS_MM_NEUROINFLAM_V1.0	Nthl1	mRNA	0		DNA Damage	mmu03410		Nthl1	azure4	1	-0.0623376623376623
Cdc25a-mRNA	-0.00762	0.148	-0.299	0.283	0.995	0.813	1.22	0.96	1	loglinear	Cell Cycle, DNA Damage	NS_MM_NEUROINFLAM_V1.0	Cdc25a	mRNA	0		DNA Damage;Cell Cycle	mmu04110;mmu04914;mmu05206		Cdc25a	azure4	1	-0.0514864864864865
Timeless-mRNA	-0.00791	0.194	-0.387	0.371	0.995	0.765	1.29	0.968	1	loglinear	Cell Cycle, DNA Damage	NS_MM_NEUROINFLAM_V1.0	Timeless	mRNA	0		DNA Damage;Cell Cycle			Timeless	azure4	1	-0.0407731958762887
Rad17-mRNA	-0.00139	0.163	-0.322	0.319	0.999	0.8	1.25	0.993	1	loglinear	Cell Cycle, DNA Damage	NS_MM_NEUROINFLAM_V1.0	Rad17	mRNA	0		DNA Damage;Cell Cycle			Rad17	azure4	1	-0.00852760736196319
Msh2-mRNA	-0.000496	0.0904	-0.178	0.177	1	0.884	1.13	0.996	1	loglinear	DNA Damage	NS_MM_NEUROINFLAM_V1.0	Msh2	mRNA	0		DNA Damage	mmu03430;mmu05200;mmu05210		Msh2	azure4	1	-0.00548672566371681
Trp73-mRNA	0	0.58	-1.14	1.14	1	0.454	2.2	1	1	lm.nb	DNA Damage	NS_MM_NEUROINFLAM_V1.0	Trp73	mRNA	0		DNA Damage	mmu04115;mmu04390;mmu04722;mmu05162		Trp73	azure4	1	0
