# Supplementary material for: Vascular-associated bacterial burden and neuroinflammatory transcriptional responses observed in models of pneumonic plague
Source: Front Microbiol. 2026 Jun 24;17:1865125. doi: 10.3389/fmicb.2026.1865125 (PMC13341613; doi:10.3389/fmicb.2026.1865125)
Supplement: Supplementary file 1 [file Data_Sheet_1.ZIP › Bp_final 2026-04-14 12-30/results/Gene set analysis/Genes in DNA.Damage - DPI2.csv]

Probe Label	Log2 fold change	std error (log2)	Lower confidence limit (log2)	Upper confidence limit (log2)	Linear fold change	Lower confidence limit (linear)	Upper confidence limit (linear)	P-value	BY.p.value	method	Gene.sets	Codeset.Name	Probe.Label	Analyte.Type	Is.Control	Control.Type	Probe.Annotation	KEGG.Pathways	Cell.Type	Official.Gene.Name	volcanocol	volcanopch	tstats.all
Cdkn1a-mRNA	2.21	0.15	1.92	2.51	4.64	3.78	5.68	4.64e-09	3.71e-06	lm.nb	Adaptive Immune Response, Cell Cycle, Cellular Stress, Cytokine Signaling, DNA Damage, Growth Factor Signaling	NS_MM_NEUROINFLAM_V1.0	Cdkn1a	mRNA	0		Growth Factor Signaling;DNA Damage;Cytokine Signaling;Cellular Stress;Cell Cycle;Adaptive Immune Response	mmu04012;mmu04066;mmu04068;mmu04110;mmu04115;mmu04151;mmu04630;mmu04921;mmu05160;mmu05161;mmu05166;mmu05169;mmu05200;mmu05202;mmu05203;mmu05205;mmu05206;mmu05214;mmu05215;mmu05218;mmu05219;mmu05220		Cdkn1a	slateblue1	16	14.7333333333333
Sesn1-mRNA	0.872	0.0612	0.752	0.992	1.83	1.68	1.99	6.94e-09	4.29e-06	loglinear	DNA Damage	NS_MM_NEUROINFLAM_V1.0	Sesn1	mRNA	0		DNA Damage	mmu04115;mmu04211		Sesn1	slateblue1	16	14.2483660130719
Sumo1-mRNA	-0.199	0.0361	-0.269	-0.128	0.871	0.83	0.915	0.000135	0.00884	loglinear	Cell Cycle, Cytokine Signaling, DNA Damage, Inflammatory Signaling	NS_MM_NEUROINFLAM_V1.0	Sumo1	mRNA	0		Inflammatory Signaling;DNA Damage;Cytokine Signaling;Cell Cycle			Sumo1	slateblue1	16	-5.51246537396122
Bbc3-mRNA	0.635	0.167	0.308	0.961	1.55	1.24	1.95	0.00249	0.0848	loglinear	Apoptosis, DNA Damage	NS_MM_NEUROINFLAM_V1.0	Bbc3	mRNA	0		DNA Damage;Apoptosis	mmu04115;mmu04390;mmu05016;mmu05162		Bbc3	slateblue3	16	3.80239520958084
Timeless-mRNA	0.559	0.194	0.18	0.938	1.47	1.13	1.92	0.0136	0.322	loglinear	Cell Cycle, DNA Damage	NS_MM_NEUROINFLAM_V1.0	Timeless	mRNA	0		DNA Damage;Cell Cycle			Timeless	slateblue4	16	2.88144329896907
Fas-mRNA	1.3	0.457	0.407	2.2	2.47	1.33	4.6	0.0146	0.342	lm.nb	Apoptosis, Cellular Stress, Cytokine Signaling, DNA Damage, Growth Factor Signaling, Innate Immune Response	NS_MM_NEUROINFLAM_V1.0	Fas	mRNA	0		Innate Immune Response;Growth Factor Signaling;DNA Damage;Cytokine Signaling;Cellular Stress;Apoptosis	mmu04010;mmu04060;mmu04115;mmu04210;mmu04650;mmu04668;mmu04932;mmu04940;mmu05010;mmu05142;mmu05143;mmu05161;mmu05162;mmu05164;mmu05168;mmu05200;mmu05205;mmu05320;mmu05330;mmu05332		Fas	slateblue4	16	2.84463894967177
Fen1-mRNA	0.405	0.146	0.119	0.691	1.32	1.09	1.61	0.0168	0.376	loglinear	Cell Cycle, DNA Damage	NS_MM_NEUROINFLAM_V1.0	Fen1	mRNA	0		DNA Damage;Cell Cycle	mmu03030;mmu03410;mmu03450		Fen1	slateblue4	16	2.77397260273973
Parp1-mRNA	0.3	0.118	0.0689	0.531	1.23	1.05	1.45	0.0257	0.511	loglinear	Apoptosis, Cellular Stress, DNA Damage, NF-kB	NS_MM_NEUROINFLAM_V1.0	Parp1	mRNA	0		NF-kB;DNA Damage;Cellular Stress;Apoptosis	mmu03410;mmu04064		Parp1	azure4	1	2.54237288135593
Bax-mRNA	-0.273	0.111	-0.491	-0.0561	0.827	0.712	0.962	0.0297	0.565	loglinear	Apoptosis, DNA Damage	NS_MM_NEUROINFLAM_V1.0	Bax	mRNA	0		DNA Damage;Apoptosis	mmu04071;mmu04115;mmu04141;mmu04210;mmu04211;mmu04722;mmu04932;mmu04933;mmu05014;mmu05016;mmu05020;mmu05152;mmu05161;mmu05166;mmu05200;mmu05203;mmu05210		Bax	azure4	1	-2.45945945945946
Smarca5-mRNA	-0.112	0.0459	-0.202	-0.0221	0.925	0.869	0.985	0.0311	0.577	loglinear	Cell Cycle, DNA Damage, Epigenetic Regulation	NS_MM_NEUROINFLAM_V1.0	Smarca5	mRNA	0		Epigenetic Regulation;DNA Damage;Cell Cycle			Smarca5	azure4	1	-2.4400871459695
Pten-mRNA	0.158	0.0683	0.0243	0.292	1.12	1.02	1.22	0.0391	0.697	loglinear	Adaptive Immune Response, Autophagy, DNA Damage, Growth Factor Signaling, Lipid Metabolism	NS_MM_NEUROINFLAM_V1.0	Pten	mRNA	0		Lipid Metabolism;Growth Factor Signaling;DNA Damage;Autophagy;Adaptive Immune Response	mmu00562;mmu04068;mmu04070;mmu04071;mmu04115;mmu04150;mmu04151;mmu04510;mmu04530;mmu04931;mmu05161;mmu05200;mmu05206;mmu05213;mmu05214;mmu05215;mmu05218;mmu05222;mmu05230		Pten	azure4	1	2.31332357247438
Gadd45g-mRNA	0.469	0.214	0.051	0.888	1.38	1.04	1.85	0.0483	0.833	lm.nb	Cell Cycle, DNA Damage, Growth Factor Signaling	NS_MM_NEUROINFLAM_V1.0	Gadd45g	mRNA	0		Growth Factor Signaling;DNA Damage;Cell Cycle	mmu04010;mmu04068;mmu04110;mmu04115		Gadd45g	azure4	1	2.19158878504673
Cycs-mRNA	-1.05	0.51	-2.04	-0.0462	0.485	0.242	0.968	0.0628	1	lm.nb	Apoptosis, Cellular Stress, DNA Damage	NS_MM_NEUROINFLAM_V1.0	Cycs	mRNA	0		DNA Damage;Cellular Stress;Apoptosis	mmu04115;mmu04210;mmu04932;mmu05010;mmu05012;mmu05014;mmu05016;mmu05134;mmu05145;mmu05152;mmu05161;mmu05164;mmu05168;mmu05200;mmu05210;mmu05222;mmu05416		Cycs	azure4	1	-2.05882352941176
Kdm4a-mRNA	0.372	0.185	0.00904	0.736	1.29	1.01	1.67	0.0676	1	lm.nb	DNA Damage, Epigenetic Regulation	NS_MM_NEUROINFLAM_V1.0	Kdm4a	mRNA	0		Epigenetic Regulation;DNA Damage			Kdm4a	azure4	1	2.01081081081081
Casp3-mRNA	0.256	0.133	-0.00405	0.517	1.19	0.997	1.43	0.0776	1	lm.nb	Apoptosis, Cellular Stress, DNA Damage, Growth Factor Signaling, Innate Immune Response, Matrix Remodeling	NS_MM_NEUROINFLAM_V1.0	Casp3	mRNA	0		Matrix Remodeling;Innate Immune Response;Growth Factor Signaling;DNA Damage;Cellular Stress;Apoptosis	mmu04010;mmu04115;mmu04210;mmu04650;mmu04668;mmu04726;mmu04932;mmu04933;mmu05010;mmu05012;mmu05014;mmu05016;mmu05133;mmu05134;mmu05145;mmu05146;mmu05152;mmu05161;mmu05168;mmu05200;mmu05203;mmu05205;mmu05206;mmu05210;mmu05416		Casp3	azure4	1	1.92481203007519
Rpa1-mRNA	0.0941	0.0503	-0.00438	0.193	1.07	0.997	1.14	0.0856	1	loglinear	Cell Cycle, Cellular Stress, DNA Damage	NS_MM_NEUROINFLAM_V1.0	Rpa1	mRNA	0		DNA Damage;Cellular Stress;Cell Cycle	mmu03030;mmu03420;mmu03430;mmu03440;mmu03460		Rpa1	azure4	1	1.87077534791253
Bcl2-mRNA	-0.462	0.247	-0.947	0.0223	0.726	0.519	1.02	0.0861	1	lm.nb	Apoptosis, Autophagy, Cellular Stress, Cytokine Signaling, DNA Damage, Growth Factor Signaling, Innate Immune Response, Microglia Function, NF-kB	NS_MM_NEUROINFLAM_V1.0	Bcl2	mRNA	0		NF-kB;Microglia Function;Innate Immune Response;Growth Factor Signaling;DNA Damage;Cytokine Signaling;Cellular Stress;Autophagy;Apoptosis	mmu04064;mmu04066;mmu04071;mmu04141;mmu04151;mmu04210;mmu04261;mmu04510;mmu04630;mmu04722;mmu04725;mmu04933;mmu05014;mmu05145;mmu05152;mmu05161;mmu05169;mmu05200;mmu05206;mmu05210;mmu05215;mmu05222		Bcl2	azure4	1	-1.87044534412955
Rad50-mRNA	-0.386	0.208	-0.795	0.0225	0.765	0.576	1.02	0.0888	1	loglinear	Cell Cycle, Cellular Stress, DNA Damage	NS_MM_NEUROINFLAM_V1.0	Rad50	mRNA	0		DNA Damage;Cellular Stress;Cell Cycle	mmu03440;mmu03450		Rad50	azure4	1	-1.85576923076923
Atm-mRNA	-0.267	0.151	-0.564	0.0294	0.831	0.676	1.02	0.103	1	lm.nb	Apoptosis, Cell Cycle, Cellular Stress, DNA Damage, NF-kB	NS_MM_NEUROINFLAM_V1.0	Atm	mRNA	0		NF-kB;DNA Damage;Cellular Stress;Cell Cycle;Apoptosis	mmu04064;mmu04068;mmu04110;mmu04115;mmu04210;mmu05166;mmu05202;mmu05206		Atm	azure4	1	-1.7682119205298
Trp73-mRNA	-1.05	0.597	-2.22	0.119	0.483	0.215	1.09	0.104	1	lm.nb	DNA Damage	NS_MM_NEUROINFLAM_V1.0	Trp73	mRNA	0		DNA Damage	mmu04115;mmu04390;mmu04722;mmu05162		Trp73	azure4	1	-1.75879396984925
Pttg1-mRNA	0.091	0.0532	-0.0133	0.195	1.07	0.991	1.14	0.113	1	loglinear	Cell Cycle, DNA Damage	NS_MM_NEUROINFLAM_V1.0	Pttg1	mRNA	0		DNA Damage;Cell Cycle	mmu04110;mmu04114;mmu05166		Pttg1	azure4	1	1.71052631578947
Topbp1-mRNA	-0.314	0.192	-0.691	0.0628	0.804	0.619	1.04	0.128	1	lm.nb	DNA Damage	NS_MM_NEUROINFLAM_V1.0	Topbp1	mRNA	0		DNA Damage			Topbp1	azure4	1	-1.63541666666667
Pms2-mRNA	-0.139	0.0874	-0.311	0.032	0.908	0.806	1.02	0.137	1	loglinear	DNA Damage	NS_MM_NEUROINFLAM_V1.0	Pms2	mRNA	0		DNA Damage	mmu03430;mmu03460		Pms2	azure4	1	-1.59038901601831
Rad17-mRNA	-0.255	0.163	-0.575	0.0656	0.838	0.671	1.05	0.145	1	loglinear	Cell Cycle, DNA Damage	NS_MM_NEUROINFLAM_V1.0	Rad17	mRNA	0		DNA Damage;Cell Cycle			Rad17	azure4	1	-1.56441717791411
Chek1-mRNA	-0.981	0.658	-2.27	0.308	0.507	0.207	1.24	0.162	1	lm.nb	Cell Cycle, DNA Damage, Growth Factor Signaling	NS_MM_NEUROINFLAM_V1.0	Chek1	mRNA	0		Growth Factor Signaling;DNA Damage;Cell Cycle	mmu04110;mmu04115;mmu05166;mmu05203		Chek1	azure4	1	-1.49088145896657
H2afx-mRNA	-0.128	0.0875	-0.299	0.044	0.915	0.813	1.03	0.171	1	loglinear	Cell Cycle, Cellular Stress, DNA Damage, Epigenetic Regulation, Wnt	NS_MM_NEUROINFLAM_V1.0	H2afx	mRNA	0		Wnt;Epigenetic Regulation;DNA Damage;Cellular Stress;Cell Cycle	mmu05034;mmu05322		H2afx	azure4	1	-1.46285714285714
Pcna-mRNA	-0.0657	0.0477	-0.159	0.0278	0.955	0.895	1.02	0.194	1	loglinear	Cell Cycle, DNA Damage	NS_MM_NEUROINFLAM_V1.0	Pcna	mRNA	0		DNA Damage;Cell Cycle	mmu03030;mmu03410;mmu03420;mmu03430;mmu04110;mmu05161;mmu05166		Pcna	azure4	1	-1.37735849056604
Atr-mRNA	-0.22	0.162	-0.538	0.0976	0.859	0.689	1.07	0.2	1	lm.nb	Apoptosis, Cell Cycle, Cellular Stress, DNA Damage	NS_MM_NEUROINFLAM_V1.0	Atr	mRNA	0		DNA Damage;Cellular Stress;Cell Cycle;Apoptosis	mmu03460;mmu04110;mmu04115;mmu05166		Atr	azure4	1	-1.35802469135802
Hus1-mRNA	-0.176	0.132	-0.436	0.0834	0.885	0.739	1.06	0.208	1	loglinear	Cell Cycle, DNA Damage	NS_MM_NEUROINFLAM_V1.0	Hus1	mRNA	0		DNA Damage;Cell Cycle			Hus1	azure4	1	-1.33333333333333
Ung-mRNA	-0.227	0.175	-0.57	0.116	0.855	0.674	1.08	0.219	1	loglinear	DNA Damage	NS_MM_NEUROINFLAM_V1.0	Ung	mRNA	0		DNA Damage	mmu03410;mmu05340		Ung	azure4	1	-1.29714285714286
Mpg-mRNA	-0.499	0.401	-1.29	0.287	0.708	0.41	1.22	0.237	1	lm.nb	DNA Damage	NS_MM_NEUROINFLAM_V1.0	Mpg	mRNA	0		DNA Damage	mmu03410		Mpg	azure4	1	-1.24438902743142
Gadd45a-mRNA	0.129	0.105	-0.0766	0.335	1.09	0.948	1.26	0.242	1	loglinear	Cell Cycle, DNA Damage, Growth Factor Signaling	NS_MM_NEUROINFLAM_V1.0	Gadd45a	mRNA	0		Growth Factor Signaling;DNA Damage;Cell Cycle	mmu04010;mmu04068;mmu04110;mmu04115		Gadd45a	azure4	1	1.22857142857143
Rad51-mRNA	-0.692	0.592	-1.85	0.468	0.619	0.277	1.38	0.265	1	lm.nb	Cell Cycle, DNA Damage	NS_MM_NEUROINFLAM_V1.0	Rad51	mRNA	0		DNA Damage;Cell Cycle	mmu03440;mmu03460;mmu05200;mmu05212		Rad51	azure4	1	-1.16891891891892
Nthl1-mRNA	-0.356	0.314	-0.971	0.26	0.781	0.51	1.2	0.279	1	lm.nb	DNA Damage	NS_MM_NEUROINFLAM_V1.0	Nthl1	mRNA	0		DNA Damage	mmu03410		Nthl1	azure4	1	-1.13375796178344
Mdm2-mRNA	0.0831	0.0766	-0.067	0.233	1.06	0.955	1.18	0.299	1	loglinear	Adaptive Immune Response, Apoptosis, Cell Cycle, Cellular Stress, DNA Damage, Growth Factor Signaling, Neurons and Neurotransmission	NS_MM_NEUROINFLAM_V1.0	Mdm2	mRNA	0		Neurons and Neurotransmission;Growth Factor Signaling;DNA Damage;Cellular Stress;Cell Cycle;Apoptosis;Adaptive Immune Response	mmu04068;mmu04110;mmu04115;mmu04120;mmu04144;mmu04151;mmu04919;mmu05169;mmu05200;mmu05202;mmu05203;mmu05205;mmu05206;mmu05214;mmu05215;mmu05218;mmu05219;mmu05220		Mdm2	azure4	1	1.08485639686684
Fancc-mRNA	-0.241	0.232	-0.696	0.213	0.846	0.617	1.16	0.318	1	lm.nb	DNA Damage	NS_MM_NEUROINFLAM_V1.0	Fancc	mRNA	0		DNA Damage	mmu03460		Fancc	azure4	1	-1.03879310344828
Bid-mRNA	-0.14	0.137	-0.409	0.129	0.908	0.753	1.09	0.328	1	loglinear	Apoptosis, DNA Damage, Innate Immune Response	NS_MM_NEUROINFLAM_V1.0	Bid	mRNA	0		Innate Immune Response;DNA Damage;Apoptosis	mmu04071;mmu04115;mmu04210;mmu04650;mmu04932;mmu05010;mmu05014;mmu05152;mmu05200;mmu05416		Bid	azure4	1	-1.02189781021898
Ercc2-mRNA	-0.0976	0.0963	-0.286	0.0911	0.935	0.82	1.07	0.331	1	loglinear	DNA Damage, Inflammatory Signaling	NS_MM_NEUROINFLAM_V1.0	Ercc2	mRNA	0		Inflammatory Signaling;DNA Damage	mmu03420		Ercc2	azure4	1	-1.0134994807892
Smc1a-mRNA	0.08	0.0806	-0.078	0.238	1.06	0.947	1.18	0.341	1	loglinear	Cell Cycle, DNA Damage	NS_MM_NEUROINFLAM_V1.0	Smc1a	mRNA	0		DNA Damage;Cell Cycle	mmu04110;mmu04114		Smc1a	azure4	1	0.992555831265509
Blm-mRNA	-0.266	0.29	-0.834	0.302	0.832	0.561	1.23	0.377	1	lm.nb	Cell Cycle, DNA Damage	NS_MM_NEUROINFLAM_V1.0	Blm	mRNA	0		DNA Damage;Cell Cycle	mmu03440;mmu03460		Blm	azure4	1	-0.917241379310345
Mgmt-mRNA	-0.459	0.519	-1.48	0.558	0.727	0.359	1.47	0.394	1	lm.nb	Cellular Stress, DNA Damage	NS_MM_NEUROINFLAM_V1.0	Mgmt	mRNA	0		DNA Damage;Cellular Stress			Mgmt	azure4	1	-0.884393063583815
Ccng2-mRNA	0.133	0.154	-0.169	0.434	1.1	0.889	1.35	0.406	1	lm.nb	Cell Cycle, DNA Damage	NS_MM_NEUROINFLAM_V1.0	Ccng2	mRNA	0		DNA Damage;Cell Cycle	mmu04068;mmu04115		Ccng2	azure4	1	0.863636363636364
Rad51c-mRNA	-0.354	0.412	-1.16	0.454	0.782	0.447	1.37	0.407	1	lm.nb	Cell Cycle, DNA Damage	NS_MM_NEUROINFLAM_V1.0	Rad51c	mRNA	0		DNA Damage;Cell Cycle	mmu03440;mmu03460		Rad51c	azure4	1	-0.859223300970874
Bard1-mRNA	-0.533	0.632	-1.77	0.706	0.691	0.293	1.63	0.415	1	lm.nb	Cell Cycle, DNA Damage	NS_MM_NEUROINFLAM_V1.0	Bard1	mRNA	0		DNA Damage;Cell Cycle			Bard1	azure4	1	-0.843354430379747
Kdm4b-mRNA	0.065	0.0787	-0.0893	0.219	1.05	0.94	1.16	0.425	1	loglinear	DNA Damage, Epigenetic Regulation	NS_MM_NEUROINFLAM_V1.0	Kdm4b	mRNA	0		Epigenetic Regulation;DNA Damage			Kdm4b	azure4	1	0.825921219822109
Casp8-mRNA	-0.504	0.612	-1.7	0.695	0.705	0.307	1.62	0.426	1	lm.nb	Apoptosis, DNA Damage, Innate Immune Response, Microglia Function	NS_MM_NEUROINFLAM_V1.0	Casp8	mRNA	0		Microglia Function;Innate Immune Response;DNA Damage;Apoptosis	mmu04115;mmu04210;mmu04620;mmu04621;mmu04622;mmu04668;mmu04932;mmu05010;mmu05016;mmu05134;mmu05142;mmu05145;mmu05152;mmu05161;mmu05168;mmu05200;mmu05203;mmu05416		Casp8	azure4	1	-0.823529411764706
Sesn2-mRNA	0.13	0.174	-0.212	0.472	1.09	0.863	1.39	0.47	1	loglinear	DNA Damage	NS_MM_NEUROINFLAM_V1.0	Sesn2	mRNA	0		DNA Damage	mmu04115;mmu04211		Sesn2	azure4	1	0.747126436781609
Apex1-mRNA	-0.0575	0.0787	-0.212	0.0967	0.961	0.863	1.07	0.479	1	loglinear	Cell Cycle, DNA Damage	NS_MM_NEUROINFLAM_V1.0	Apex1	mRNA	0		DNA Damage;Cell Cycle	mmu03410		Apex1	azure4	1	-0.730622617534943
Casp9-mRNA	0.0921	0.132	-0.167	0.352	1.07	0.89	1.28	0.5	1	loglinear	Adaptive Immune Response, Apoptosis, DNA Damage, Growth Factor Signaling, Innate Immune Response	NS_MM_NEUROINFLAM_V1.0	Casp9	mRNA	0		Innate Immune Response;Growth Factor Signaling;DNA Damage;Apoptosis;Adaptive Immune Response	mmu04115;mmu04151;mmu04210;mmu04370;mmu04919;mmu05010;mmu05012;mmu05014;mmu05016;mmu05134;mmu05145;mmu05152;mmu05161;mmu05164;mmu05200;mmu05210;mmu05212;mmu05213;mmu05215;mmu05222;mmu05223;mmu05416		Casp9	azure4	1	0.697727272727273
Abl1-mRNA	0.0793	0.137	-0.19	0.349	1.06	0.876	1.27	0.575	1	loglinear	Apoptosis, Cell Cycle, Cellular Stress, DNA Damage, Growth Factor Signaling	NS_MM_NEUROINFLAM_V1.0	Abl1	mRNA	0		Growth Factor Signaling;DNA Damage;Cellular Stress;Cell Cycle;Apoptosis	mmu04012;mmu04014;mmu04110;mmu04360;mmu04722;mmu05200;mmu05206;mmu05220;mmu05416		Abl1	azure4	1	0.578832116788321
Xrcc6-mRNA	-0.0732	0.136	-0.34	0.194	0.951	0.79	1.14	0.601	1	lm.nb	DNA Damage, Innate Immune Response	NS_MM_NEUROINFLAM_V1.0	Xrcc6	mRNA	0		Innate Immune Response;DNA Damage	mmu03450		Xrcc6	azure4	1	-0.538235294117647
Rad9a-mRNA	-0.128	0.239	-0.596	0.34	0.915	0.662	1.27	0.603	1	lm.nb	Cell Cycle, DNA Damage	NS_MM_NEUROINFLAM_V1.0	Rad9a	mRNA	0		DNA Damage;Cell Cycle			Rad9a	azure4	1	-0.535564853556485
Parp2-mRNA	-0.0536	0.107	-0.264	0.157	0.964	0.833	1.11	0.627	1	loglinear	DNA Damage	NS_MM_NEUROINFLAM_V1.0	Parp2	mRNA	0		DNA Damage	mmu03410		Parp2	azure4	1	-0.500934579439252
Ddb2-mRNA	0.138	0.278	-0.408	0.684	1.1	0.754	1.61	0.629	1	lm.nb	DNA Damage	NS_MM_NEUROINFLAM_V1.0	Ddb2	mRNA	0		DNA Damage	mmu03420;mmu04115;mmu04120;mmu05161		Ddb2	azure4	1	0.496402877697842
Rrm2-mRNA	-0.271	0.568	-1.38	0.842	0.829	0.383	1.79	0.642	1	lm.nb	Cell Cycle, DNA Damage, Microglia Function	NS_MM_NEUROINFLAM_V1.0	Rrm2	mRNA	0		Microglia Function;DNA Damage;Cell Cycle	mmu00230;mmu04115		Rrm2	azure4	1	-0.477112676056338
Prkdc-mRNA	-0.056	0.133	-0.317	0.206	0.962	0.802	1.15	0.682	1	loglinear	Cell Cycle, DNA Damage, Innate Immune Response	NS_MM_NEUROINFLAM_V1.0	Prkdc	mRNA	0		Innate Immune Response;DNA Damage;Cell Cycle	mmu03450;mmu04110		Prkdc	azure4	1	-0.421052631578947
Ogg1-mRNA	-0.126	0.311	-0.736	0.483	0.916	0.601	1.4	0.692	1	lm.nb	DNA Damage	NS_MM_NEUROINFLAM_V1.0	Ogg1	mRNA	0		DNA Damage	mmu03410		Ogg1	azure4	1	-0.405144694533762
Rad1-mRNA	0.0593	0.147	-0.229	0.347	1.04	0.853	1.27	0.694	1	lm.nb	Cell Cycle, DNA Damage	NS_MM_NEUROINFLAM_V1.0	Rad1	mRNA	0		DNA Damage;Cell Cycle			Rad1	azure4	1	0.403401360544218
Nbn-mRNA	-0.0498	0.125	-0.295	0.196	0.966	0.815	1.15	0.698	1	loglinear	Cell Cycle, Cellular Stress, DNA Damage	NS_MM_NEUROINFLAM_V1.0	Nbn	mRNA	0		DNA Damage;Cellular Stress;Cell Cycle	mmu03440		Nbn	azure4	1	-0.3984
Msh2-mRNA	-0.024	0.0904	-0.201	0.153	0.983	0.87	1.11	0.795	1	loglinear	DNA Damage	NS_MM_NEUROINFLAM_V1.0	Msh2	mRNA	0		DNA Damage	mmu03430;mmu05200;mmu05210		Msh2	azure4	1	-0.265486725663717
Cdkn1c-mRNA	0.0522	0.233	-0.404	0.508	1.04	0.756	1.42	0.826	1	lm.nb	Cell Cycle, DNA Damage	NS_MM_NEUROINFLAM_V1.0	Cdkn1c	mRNA	0		DNA Damage;Cell Cycle	mmu04110		Cdkn1c	azure4	1	0.224034334763948
Rnf8-mRNA	-0.0241	0.122	-0.264	0.216	0.983	0.833	1.16	0.847	1	lm.nb	Cell Cycle, DNA Damage	NS_MM_NEUROINFLAM_V1.0	Rnf8	mRNA	0		DNA Damage;Cell Cycle			Rnf8	azure4	1	-0.197540983606557
Creb1-mRNA	0.0241	0.124	-0.219	0.267	1.02	0.859	1.2	0.849	1	loglinear	Adaptive Immune Response, Carbohydrate Metabolism, DNA Damage, Growth Factor Signaling, Innate Immune Response, Neurons and Neurotransmission, Notch	NS_MM_NEUROINFLAM_V1.0	Creb1	mRNA	0		Notch;Neurons and Neurotransmission;Innate Immune Response;Growth Factor Signaling;DNA Damage;Carbohydrate Metabolism;Adaptive Immune Response	mmu04022;mmu04024;mmu04151;mmu04152;mmu04211;mmu04261;mmu04380;mmu04612;mmu04668;mmu04713;mmu04725;mmu04728;mmu04911;mmu04915;mmu04916;mmu04922;mmu04924;mmu04925;mmu04931;mmu05016;mmu05030;mmu05031;mmu05034;mmu05152;mmu05161;mmu05166;mmu05203;mmu05215		Creb1	azure4	1	0.194354838709677
Fancg-mRNA	0.0426	0.244	-0.436	0.522	1.03	0.739	1.44	0.865	1	lm.nb	DNA Damage	NS_MM_NEUROINFLAM_V1.0	Fancg	mRNA	0		DNA Damage	mmu03460		Fancg	azure4	1	0.174590163934426
Mdc1-mRNA	-0.0258	0.155	-0.33	0.279	0.982	0.795	1.21	0.871	1	lm.nb	Cell Cycle, DNA Damage	NS_MM_NEUROINFLAM_V1.0	Mdc1	mRNA	0		DNA Damage;Cell Cycle			Mdc1	azure4	1	-0.166451612903226
Cdc25a-mRNA	-0.015	0.148	-0.306	0.276	0.99	0.809	1.21	0.921	1	loglinear	Cell Cycle, DNA Damage	NS_MM_NEUROINFLAM_V1.0	Cdc25a	mRNA	0		DNA Damage;Cell Cycle	mmu04110;mmu04914;mmu05206		Cdc25a	azure4	1	-0.101351351351351
Lig1-mRNA	0.0145	0.247	-0.47	0.499	1.01	0.722	1.41	0.954	1	lm.nb	Cell Cycle, DNA Damage	NS_MM_NEUROINFLAM_V1.0	Lig1	mRNA	0		DNA Damage;Cell Cycle	mmu03030;mmu03410;mmu03420;mmu03430		Lig1	azure4	1	0.0587044534412956
Mre11a-mRNA	-0.00352	0.109	-0.218	0.211	0.998	0.86	1.16	0.975	1	loglinear	DNA Damage	NS_MM_NEUROINFLAM_V1.0	Mre11a	mRNA	0		DNA Damage	mmu03440;mmu03450		Mre11a	azure4	1	-0.0322935779816514
Trp53-mRNA	0.00585	0.199	-0.385	0.396	1	0.766	1.32	0.977	1	lm.nb	Apoptosis, Cell Cycle, Cellular Stress, DNA Damage, Growth Factor Signaling, Notch, Wnt	NS_MM_NEUROINFLAM_V1.0	Trp53	mRNA	0		Wnt;Notch;Growth Factor Signaling;DNA Damage;Cellular Stress;Cell Cycle;Apoptosis	mmu04010;mmu04071;mmu04110;mmu04115;mmu04151;mmu04210;mmu04211;mmu04310;mmu04722;mmu04919;mmu05014;mmu05016;mmu05160;mmu05161;mmu05162;mmu05166;mmu05168;mmu05169;mmu05200;mmu05202;mmu05203;mmu05205;mmu05206;mmu05210;mmu05212;mmu05213;mmu05214;mmu05215;mmu05216;mmu05218;mmu05219;mmu05220;mmu05222;mmu05223;mmu05230		Trp53	azure4	1	0.0293969849246231
Ep300-mRNA	0.00291	0.111	-0.214	0.22	1	0.862	1.16	0.979	1	loglinear	Cell Cycle, Cellular Stress, Cytokine Signaling, DNA Damage, Epigenetic Regulation, Inflammatory Signaling, Innate Immune Response, Lipid Metabolism, Notch, Wnt	NS_MM_NEUROINFLAM_V1.0	Ep300	mRNA	0		Wnt;Notch;Lipid Metabolism;Innate Immune Response;Inflammatory Signaling;Epigenetic Regulation;DNA Damage;Cytokine Signaling;Cellular Stress;Cell Cycle	mmu04024;mmu04066;mmu04068;mmu04110;mmu04310;mmu04330;mmu04350;mmu04520;mmu04630;mmu04720;mmu04916;mmu04919;mmu04922;mmu05016;mmu05152;mmu05161;mmu05164;mmu05166;mmu05168;mmu05169;mmu05200;mmu05203;mmu05206;mmu05211;mmu05215		Ep300	azure4	1	0.0262162162162162
