# Supplementary material for: Vascular-associated bacterial burden and neuroinflammatory transcriptional responses observed in models of pneumonic plague
Source: Front Microbiol. 2026 Jun 24;17:1865125. doi: 10.3389/fmicb.2026.1865125 (PMC13341613; doi:10.3389/fmicb.2026.1865125)
Supplement: Supplementary file 1 [file Data_Sheet_1.ZIP › Bp_final 2026-04-14 12-30/results/Gene set analysis/Genes in DNA.Damage - DPI3.csv]

Probe Label	Log2 fold change	std error (log2)	Lower confidence limit (log2)	Upper confidence limit (log2)	Linear fold change	Lower confidence limit (linear)	Upper confidence limit (linear)	P-value	BY.p.value	method	Gene.sets	Codeset.Name	Probe.Label	Analyte.Type	Is.Control	Control.Type	Probe.Annotation	KEGG.Pathways	Cell.Type	Official.Gene.Name	volcanocol	volcanopch	tstats.all
Cdkn1a-mRNA	2.23	0.15	1.93	2.52	4.68	3.82	5.74	4.31e-09	1.43e-06	lm.nb	Adaptive Immune Response, Cell Cycle, Cellular Stress, Cytokine Signaling, DNA Damage, Growth Factor Signaling	NS_MM_NEUROINFLAM_V1.0	Cdkn1a	mRNA	0		Growth Factor Signaling;DNA Damage;Cytokine Signaling;Cellular Stress;Cell Cycle;Adaptive Immune Response	mmu04012;mmu04066;mmu04068;mmu04110;mmu04115;mmu04151;mmu04630;mmu04921;mmu05160;mmu05161;mmu05166;mmu05169;mmu05200;mmu05202;mmu05203;mmu05205;mmu05206;mmu05214;mmu05215;mmu05218;mmu05219;mmu05220		Cdkn1a	slateblue1	16	14.8666666666667
Sesn1-mRNA	0.605	0.0612	0.485	0.725	1.52	1.4	1.65	4.01e-07	4.58e-05	loglinear	DNA Damage	NS_MM_NEUROINFLAM_V1.0	Sesn1	mRNA	0		DNA Damage	mmu04115;mmu04211		Sesn1	slateblue1	16	9.88562091503268
Gadd45g-mRNA	1.65	0.209	1.24	2.06	3.15	2.37	4.18	4.12e-06	0.000261	lm.nb	Cell Cycle, DNA Damage, Growth Factor Signaling	NS_MM_NEUROINFLAM_V1.0	Gadd45g	mRNA	0		Growth Factor Signaling;DNA Damage;Cell Cycle	mmu04010;mmu04068;mmu04110;mmu04115		Gadd45g	slateblue1	16	7.89473684210526
Fas-mRNA	3.25	0.436	2.39	4.1	9.5	5.26	17.2	7.68e-06	0.00042	lm.nb	Apoptosis, Cellular Stress, Cytokine Signaling, DNA Damage, Growth Factor Signaling, Innate Immune Response	NS_MM_NEUROINFLAM_V1.0	Fas	mRNA	0		Innate Immune Response;Growth Factor Signaling;DNA Damage;Cytokine Signaling;Cellular Stress;Apoptosis	mmu04010;mmu04060;mmu04115;mmu04210;mmu04650;mmu04668;mmu04932;mmu04940;mmu05010;mmu05142;mmu05143;mmu05161;mmu05162;mmu05164;mmu05168;mmu05200;mmu05205;mmu05320;mmu05330;mmu05332		Fas	slateblue1	16	7.45412844036697
Timeless-mRNA	1.1	0.194	0.724	1.48	2.15	1.65	2.8	9.89e-05	0.00366	loglinear	Cell Cycle, DNA Damage	NS_MM_NEUROINFLAM_V1.0	Timeless	mRNA	0		DNA Damage;Cell Cycle			Timeless	slateblue1	16	5.67010309278351
Sumo1-mRNA	-0.196	0.0361	-0.267	-0.126	0.873	0.831	0.917	0.00015	0.00512	loglinear	Cell Cycle, Cytokine Signaling, DNA Damage, Inflammatory Signaling	NS_MM_NEUROINFLAM_V1.0	Sumo1	mRNA	0		Inflammatory Signaling;DNA Damage;Cytokine Signaling;Cell Cycle			Sumo1	slateblue1	16	-5.42936288088643
Gadd45a-mRNA	0.534	0.105	0.329	0.74	1.45	1.26	1.67	0.000264	0.00845	loglinear	Cell Cycle, DNA Damage, Growth Factor Signaling	NS_MM_NEUROINFLAM_V1.0	Gadd45a	mRNA	0		Growth Factor Signaling;DNA Damage;Cell Cycle	mmu04010;mmu04068;mmu04110;mmu04115		Gadd45a	slateblue1	16	5.08571428571429
Bbc3-mRNA	0.578	0.167	0.252	0.905	1.49	1.19	1.87	0.00462	0.0956	loglinear	Apoptosis, DNA Damage	NS_MM_NEUROINFLAM_V1.0	Bbc3	mRNA	0		DNA Damage;Apoptosis	mmu04115;mmu04390;mmu05016;mmu05162		Bbc3	slateblue3	16	3.46107784431138
Fen1-mRNA	0.496	0.146	0.21	0.782	1.41	1.16	1.72	0.0053	0.105	loglinear	Cell Cycle, DNA Damage	NS_MM_NEUROINFLAM_V1.0	Fen1	mRNA	0		DNA Damage;Cell Cycle	mmu03030;mmu03410;mmu03450		Fen1	slateblue4	16	3.3972602739726
Pttg1-mRNA	0.168	0.0532	0.064	0.272	1.12	1.05	1.21	0.00816	0.154	loglinear	Cell Cycle, DNA Damage	NS_MM_NEUROINFLAM_V1.0	Pttg1	mRNA	0		DNA Damage;Cell Cycle	mmu04110;mmu04114;mmu05166		Pttg1	slateblue4	16	3.15789473684211
Cdkn1c-mRNA	0.706	0.225	0.264	1.15	1.63	1.2	2.22	0.00865	0.161	lm.nb	Cell Cycle, DNA Damage	NS_MM_NEUROINFLAM_V1.0	Cdkn1c	mRNA	0		DNA Damage;Cell Cycle	mmu04110		Cdkn1c	slateblue4	16	3.13777777777778
Trp53-mRNA	0.573	0.192	0.197	0.95	1.49	1.15	1.93	0.0114	0.198	lm.nb	Apoptosis, Cell Cycle, Cellular Stress, DNA Damage, Growth Factor Signaling, Notch, Wnt	NS_MM_NEUROINFLAM_V1.0	Trp53	mRNA	0		Wnt;Notch;Growth Factor Signaling;DNA Damage;Cellular Stress;Cell Cycle;Apoptosis	mmu04010;mmu04071;mmu04110;mmu04115;mmu04151;mmu04210;mmu04211;mmu04310;mmu04722;mmu04919;mmu05014;mmu05016;mmu05160;mmu05161;mmu05162;mmu05166;mmu05168;mmu05169;mmu05200;mmu05202;mmu05203;mmu05205;mmu05206;mmu05210;mmu05212;mmu05213;mmu05214;mmu05215;mmu05216;mmu05218;mmu05219;mmu05220;mmu05222;mmu05223;mmu05230		Trp53	slateblue4	16	2.984375
Ccng2-mRNA	-0.418	0.155	-0.723	-0.114	0.748	0.606	0.924	0.0196	0.314	lm.nb	Cell Cycle, DNA Damage	NS_MM_NEUROINFLAM_V1.0	Ccng2	mRNA	0		DNA Damage;Cell Cycle	mmu04068;mmu04115		Ccng2	slateblue4	16	-2.69677419354839
Rad51-mRNA	-1.58	0.629	-2.82	-0.352	0.333	0.142	0.784	0.0269	0.409	lm.nb	Cell Cycle, DNA Damage	NS_MM_NEUROINFLAM_V1.0	Rad51	mRNA	0		DNA Damage;Cell Cycle	mmu03440;mmu03460;mmu05200;mmu05212		Rad51	slateblue4	16	-2.51192368839428
Ercc2-mRNA	-0.243	0.0963	-0.431	-0.0539	0.845	0.742	0.963	0.0269	0.409	loglinear	DNA Damage, Inflammatory Signaling	NS_MM_NEUROINFLAM_V1.0	Ercc2	mRNA	0		Inflammatory Signaling;DNA Damage	mmu03420		Ercc2	slateblue4	16	-2.52336448598131
Ung-mRNA	-0.433	0.175	-0.775	-0.0897	0.741	0.584	0.94	0.0293	0.434	loglinear	DNA Damage	NS_MM_NEUROINFLAM_V1.0	Ung	mRNA	0		DNA Damage	mmu03410;mmu05340		Ung	slateblue4	16	-2.47428571428571
Xrcc6-mRNA	-0.328	0.139	-0.6	-0.0553	0.797	0.66	0.962	0.0362	0.521	lm.nb	DNA Damage, Innate Immune Response	NS_MM_NEUROINFLAM_V1.0	Xrcc6	mRNA	0		Innate Immune Response;DNA Damage	mmu03450		Xrcc6	azure4	1	-2.35971223021583
Casp8-mRNA	1.32	0.589	0.167	2.48	2.5	1.12	5.57	0.0445	0.596	lm.nb	Apoptosis, DNA Damage, Innate Immune Response, Microglia Function	NS_MM_NEUROINFLAM_V1.0	Casp8	mRNA	0		Microglia Function;Innate Immune Response;DNA Damage;Apoptosis	mmu04115;mmu04210;mmu04620;mmu04621;mmu04622;mmu04668;mmu04932;mmu05010;mmu05016;mmu05134;mmu05142;mmu05145;mmu05152;mmu05161;mmu05168;mmu05200;mmu05203;mmu05416		Casp8	azure4	1	2.24108658743633
Rad17-mRNA	-0.362	0.163	-0.682	-0.0414	0.778	0.623	0.972	0.047	0.619	loglinear	Cell Cycle, DNA Damage	NS_MM_NEUROINFLAM_V1.0	Rad17	mRNA	0		DNA Damage;Cell Cycle			Rad17	azure4	1	-2.22085889570552
Smc1a-mRNA	0.17	0.0806	0.0117	0.328	1.12	1.01	1.25	0.0571	0.724	loglinear	Cell Cycle, DNA Damage	NS_MM_NEUROINFLAM_V1.0	Smc1a	mRNA	0		DNA Damage;Cell Cycle	mmu04110;mmu04114		Smc1a	azure4	1	2.10918114143921
Trp73-mRNA	-1.24	0.601	-2.42	-0.0649	0.422	0.187	0.956	0.0609	0.763	lm.nb	DNA Damage	NS_MM_NEUROINFLAM_V1.0	Trp73	mRNA	0		DNA Damage	mmu04115;mmu04390;mmu04722;mmu05162		Trp73	azure4	1	-2.06322795341098
Rrm2-mRNA	-1.08	0.589	-2.23	0.0767	0.474	0.213	1.05	0.0922	1	lm.nb	Cell Cycle, DNA Damage, Microglia Function	NS_MM_NEUROINFLAM_V1.0	Rrm2	mRNA	0		Microglia Function;DNA Damage;Cell Cycle	mmu00230;mmu04115		Rrm2	azure4	1	-1.83361629881155
Fancg-mRNA	-0.443	0.249	-0.931	0.045	0.736	0.525	1.03	0.101	1	lm.nb	DNA Damage	NS_MM_NEUROINFLAM_V1.0	Fancg	mRNA	0		DNA Damage	mmu03460		Fancg	azure4	1	-1.77911646586345
Topbp1-mRNA	-0.329	0.192	-0.706	0.0479	0.796	0.613	1.03	0.113	1	lm.nb	DNA Damage	NS_MM_NEUROINFLAM_V1.0	Topbp1	mRNA	0		DNA Damage			Topbp1	azure4	1	-1.71354166666667
Mdm2-mRNA	0.131	0.0766	-0.0192	0.281	1.09	0.987	1.22	0.113	1	loglinear	Adaptive Immune Response, Apoptosis, Cell Cycle, Cellular Stress, DNA Damage, Growth Factor Signaling, Neurons and Neurotransmission	NS_MM_NEUROINFLAM_V1.0	Mdm2	mRNA	0		Neurons and Neurotransmission;Growth Factor Signaling;DNA Damage;Cellular Stress;Cell Cycle;Apoptosis;Adaptive Immune Response	mmu04068;mmu04110;mmu04115;mmu04120;mmu04144;mmu04151;mmu04919;mmu05169;mmu05200;mmu05202;mmu05203;mmu05205;mmu05206;mmu05214;mmu05215;mmu05218;mmu05219;mmu05220		Mdm2	azure4	1	1.71018276762402
Pten-mRNA	0.114	0.0683	-0.0199	0.248	1.08	0.986	1.19	0.121	1	loglinear	Adaptive Immune Response, Autophagy, DNA Damage, Growth Factor Signaling, Lipid Metabolism	NS_MM_NEUROINFLAM_V1.0	Pten	mRNA	0		Lipid Metabolism;Growth Factor Signaling;DNA Damage;Autophagy;Adaptive Immune Response	mmu00562;mmu04068;mmu04070;mmu04071;mmu04115;mmu04150;mmu04151;mmu04510;mmu04530;mmu04931;mmu05161;mmu05200;mmu05206;mmu05213;mmu05214;mmu05215;mmu05218;mmu05222;mmu05230		Pten	azure4	1	1.66910688140556
Abl1-mRNA	0.229	0.137	-0.0404	0.499	1.17	0.972	1.41	0.122	1	loglinear	Apoptosis, Cell Cycle, Cellular Stress, DNA Damage, Growth Factor Signaling	NS_MM_NEUROINFLAM_V1.0	Abl1	mRNA	0		Growth Factor Signaling;DNA Damage;Cellular Stress;Cell Cycle;Apoptosis	mmu04012;mmu04014;mmu04110;mmu04360;mmu04722;mmu05200;mmu05206;mmu05220;mmu05416		Abl1	azure4	1	1.67153284671533
Apex1-mRNA	0.124	0.0787	-0.0298	0.279	1.09	0.98	1.21	0.14	1	loglinear	Cell Cycle, DNA Damage	NS_MM_NEUROINFLAM_V1.0	Apex1	mRNA	0		DNA Damage;Cell Cycle	mmu03410		Apex1	azure4	1	1.57560355781449
Rad51c-mRNA	-0.655	0.416	-1.47	0.162	0.635	0.361	1.12	0.142	1	lm.nb	Cell Cycle, DNA Damage	NS_MM_NEUROINFLAM_V1.0	Rad51c	mRNA	0		DNA Damage;Cell Cycle	mmu03440;mmu03460		Rad51c	azure4	1	-1.57451923076923
Casp3-mRNA	0.203	0.133	-0.0581	0.464	1.15	0.961	1.38	0.153	1	lm.nb	Apoptosis, Cellular Stress, DNA Damage, Growth Factor Signaling, Innate Immune Response, Matrix Remodeling	NS_MM_NEUROINFLAM_V1.0	Casp3	mRNA	0		Matrix Remodeling;Innate Immune Response;Growth Factor Signaling;DNA Damage;Cellular Stress;Apoptosis	mmu04010;mmu04115;mmu04210;mmu04650;mmu04668;mmu04726;mmu04932;mmu04933;mmu05010;mmu05012;mmu05014;mmu05016;mmu05133;mmu05134;mmu05145;mmu05146;mmu05152;mmu05161;mmu05168;mmu05200;mmu05203;mmu05205;mmu05206;mmu05210;mmu05416		Casp3	azure4	1	1.52631578947368
Sesn2-mRNA	0.264	0.174	-0.0777	0.606	1.2	0.948	1.52	0.156	1	loglinear	DNA Damage	NS_MM_NEUROINFLAM_V1.0	Sesn2	mRNA	0		DNA Damage	mmu04115;mmu04211		Sesn2	azure4	1	1.51724137931034
Kdm4a-mRNA	0.278	0.186	-0.0857	0.643	1.21	0.942	1.56	0.16	1	lm.nb	DNA Damage, Epigenetic Regulation	NS_MM_NEUROINFLAM_V1.0	Kdm4a	mRNA	0		Epigenetic Regulation;DNA Damage			Kdm4a	azure4	1	1.49462365591398
Creb1-mRNA	-0.182	0.124	-0.425	0.0616	0.882	0.745	1.04	0.169	1	loglinear	Adaptive Immune Response, Carbohydrate Metabolism, DNA Damage, Growth Factor Signaling, Innate Immune Response, Neurons and Neurotransmission, Notch	NS_MM_NEUROINFLAM_V1.0	Creb1	mRNA	0		Notch;Neurons and Neurotransmission;Innate Immune Response;Growth Factor Signaling;DNA Damage;Carbohydrate Metabolism;Adaptive Immune Response	mmu04022;mmu04024;mmu04151;mmu04152;mmu04211;mmu04261;mmu04380;mmu04612;mmu04668;mmu04713;mmu04725;mmu04728;mmu04911;mmu04915;mmu04916;mmu04922;mmu04924;mmu04925;mmu04931;mmu05016;mmu05030;mmu05031;mmu05034;mmu05152;mmu05161;mmu05166;mmu05203;mmu05215		Creb1	azure4	1	-1.46774193548387
Mpg-mRNA	-0.578	0.403	-1.37	0.212	0.67	0.387	1.16	0.177	1	lm.nb	DNA Damage	NS_MM_NEUROINFLAM_V1.0	Mpg	mRNA	0		DNA Damage	mmu03410		Mpg	azure4	1	-1.43424317617866
Rad50-mRNA	0.29	0.208	-0.118	0.699	1.22	0.921	1.62	0.189	1	loglinear	Cell Cycle, Cellular Stress, DNA Damage	NS_MM_NEUROINFLAM_V1.0	Rad50	mRNA	0		DNA Damage;Cellular Stress;Cell Cycle	mmu03440;mmu03450		Rad50	azure4	1	1.39423076923077
Bid-mRNA	0.187	0.137	-0.0814	0.456	1.14	0.945	1.37	0.197	1	loglinear	Apoptosis, DNA Damage, Innate Immune Response	NS_MM_NEUROINFLAM_V1.0	Bid	mRNA	0		Innate Immune Response;DNA Damage;Apoptosis	mmu04071;mmu04115;mmu04210;mmu04650;mmu04932;mmu05010;mmu05014;mmu05152;mmu05200;mmu05416		Bid	azure4	1	1.36496350364964
Hus1-mRNA	-0.175	0.132	-0.435	0.0845	0.886	0.74	1.06	0.211	1	loglinear	Cell Cycle, DNA Damage	NS_MM_NEUROINFLAM_V1.0	Hus1	mRNA	0		DNA Damage;Cell Cycle			Hus1	azure4	1	-1.32575757575758
Fancc-mRNA	-0.307	0.233	-0.763	0.149	0.808	0.589	1.11	0.211	1	lm.nb	DNA Damage	NS_MM_NEUROINFLAM_V1.0	Fancc	mRNA	0		DNA Damage	mmu03460		Fancc	azure4	1	-1.31759656652361
Smarca5-mRNA	0.0584	0.0459	-0.0317	0.148	1.04	0.978	1.11	0.228	1	loglinear	Cell Cycle, DNA Damage, Epigenetic Regulation	NS_MM_NEUROINFLAM_V1.0	Smarca5	mRNA	0		Epigenetic Regulation;DNA Damage;Cell Cycle			Smarca5	azure4	1	1.2723311546841
Bcl2-mRNA	-0.31	0.245	-0.791	0.171	0.806	0.578	1.13	0.23	1	lm.nb	Apoptosis, Autophagy, Cellular Stress, Cytokine Signaling, DNA Damage, Growth Factor Signaling, Innate Immune Response, Microglia Function, NF-kB	NS_MM_NEUROINFLAM_V1.0	Bcl2	mRNA	0		NF-kB;Microglia Function;Innate Immune Response;Growth Factor Signaling;DNA Damage;Cytokine Signaling;Cellular Stress;Autophagy;Apoptosis	mmu04064;mmu04066;mmu04071;mmu04141;mmu04151;mmu04210;mmu04261;mmu04510;mmu04630;mmu04722;mmu04725;mmu04933;mmu05014;mmu05145;mmu05152;mmu05161;mmu05169;mmu05200;mmu05206;mmu05210;mmu05215;mmu05222		Bcl2	azure4	1	-1.26530612244898
Pcna-mRNA	-0.06	0.0477	-0.154	0.0336	0.959	0.899	1.02	0.233	1	loglinear	Cell Cycle, DNA Damage	NS_MM_NEUROINFLAM_V1.0	Pcna	mRNA	0		DNA Damage;Cell Cycle	mmu03030;mmu03410;mmu03420;mmu03430;mmu04110;mmu05161;mmu05166		Pcna	azure4	1	-1.25786163522013
Cycs-mRNA	-0.596	0.501	-1.58	0.386	0.662	0.335	1.31	0.257	1	lm.nb	Apoptosis, Cellular Stress, DNA Damage	NS_MM_NEUROINFLAM_V1.0	Cycs	mRNA	0		DNA Damage;Cellular Stress;Apoptosis	mmu04115;mmu04210;mmu04932;mmu05010;mmu05012;mmu05014;mmu05016;mmu05134;mmu05145;mmu05152;mmu05161;mmu05164;mmu05168;mmu05200;mmu05210;mmu05222;mmu05416		Cycs	azure4	1	-1.18962075848303
Mre11a-mRNA	0.125	0.109	-0.0897	0.339	1.09	0.94	1.26	0.277	1	loglinear	DNA Damage	NS_MM_NEUROINFLAM_V1.0	Mre11a	mRNA	0		DNA Damage	mmu03440;mmu03450		Mre11a	azure4	1	1.14678899082569
Blm-mRNA	-0.327	0.291	-0.897	0.243	0.797	0.537	1.18	0.283	1	lm.nb	Cell Cycle, DNA Damage	NS_MM_NEUROINFLAM_V1.0	Blm	mRNA	0		DNA Damage;Cell Cycle	mmu03440;mmu03460		Blm	azure4	1	-1.12371134020619
Bax-mRNA	-0.12	0.111	-0.337	0.0975	0.92	0.792	1.07	0.301	1	loglinear	Apoptosis, DNA Damage	NS_MM_NEUROINFLAM_V1.0	Bax	mRNA	0		DNA Damage;Apoptosis	mmu04071;mmu04115;mmu04141;mmu04210;mmu04211;mmu04722;mmu04932;mmu04933;mmu05014;mmu05016;mmu05020;mmu05152;mmu05161;mmu05166;mmu05200;mmu05203;mmu05210		Bax	azure4	1	-1.08108108108108
Rad1-mRNA	-0.144	0.148	-0.434	0.146	0.905	0.74	1.11	0.349	1	lm.nb	Cell Cycle, DNA Damage	NS_MM_NEUROINFLAM_V1.0	Rad1	mRNA	0		DNA Damage;Cell Cycle			Rad1	azure4	1	-0.972972972972973
Ep300-mRNA	-0.107	0.111	-0.324	0.11	0.928	0.799	1.08	0.351	1	loglinear	Cell Cycle, Cellular Stress, Cytokine Signaling, DNA Damage, Epigenetic Regulation, Inflammatory Signaling, Innate Immune Response, Lipid Metabolism, Notch, Wnt	NS_MM_NEUROINFLAM_V1.0	Ep300	mRNA	0		Wnt;Notch;Lipid Metabolism;Innate Immune Response;Inflammatory Signaling;Epigenetic Regulation;DNA Damage;Cytokine Signaling;Cellular Stress;Cell Cycle	mmu04024;mmu04066;mmu04068;mmu04110;mmu04310;mmu04330;mmu04350;mmu04520;mmu04630;mmu04720;mmu04916;mmu04919;mmu04922;mmu05016;mmu05152;mmu05161;mmu05164;mmu05166;mmu05168;mmu05169;mmu05200;mmu05203;mmu05206;mmu05211;mmu05215		Ep300	azure4	1	-0.963963963963964
Ddb2-mRNA	0.246	0.277	-0.298	0.79	1.19	0.813	1.73	0.393	1	lm.nb	DNA Damage	NS_MM_NEUROINFLAM_V1.0	Ddb2	mRNA	0		DNA Damage	mmu03420;mmu04115;mmu04120;mmu05161		Ddb2	azure4	1	0.888086642599278
Parp2-mRNA	0.0931	0.107	-0.117	0.304	1.07	0.922	1.23	0.403	1	loglinear	DNA Damage	NS_MM_NEUROINFLAM_V1.0	Parp2	mRNA	0		DNA Damage	mmu03410		Parp2	azure4	1	0.870093457943925
Rpa1-mRNA	-0.0427	0.0503	-0.141	0.0559	0.971	0.907	1.04	0.413	1	loglinear	Cell Cycle, Cellular Stress, DNA Damage	NS_MM_NEUROINFLAM_V1.0	Rpa1	mRNA	0		DNA Damage;Cellular Stress;Cell Cycle	mmu03030;mmu03420;mmu03430;mmu03440;mmu03460		Rpa1	azure4	1	-0.848906560636183
Chek1-mRNA	-0.528	0.646	-1.79	0.738	0.693	0.288	1.67	0.429	1	lm.nb	Cell Cycle, DNA Damage, Growth Factor Signaling	NS_MM_NEUROINFLAM_V1.0	Chek1	mRNA	0		Growth Factor Signaling;DNA Damage;Cell Cycle	mmu04110;mmu04115;mmu05166;mmu05203		Chek1	azure4	1	-0.81733746130031
Rnf8-mRNA	-0.0866	0.123	-0.327	0.154	0.942	0.797	1.11	0.494	1	lm.nb	Cell Cycle, DNA Damage	NS_MM_NEUROINFLAM_V1.0	Rnf8	mRNA	0		DNA Damage;Cell Cycle			Rnf8	azure4	1	-0.704065040650407
Pms2-mRNA	-0.0577	0.0874	-0.229	0.114	0.961	0.853	1.08	0.522	1	loglinear	DNA Damage	NS_MM_NEUROINFLAM_V1.0	Pms2	mRNA	0		DNA Damage	mmu03430;mmu03460		Pms2	azure4	1	-0.660183066361556
Bard1-mRNA	0.389	0.612	-0.81	1.59	1.31	0.57	3.01	0.537	1	lm.nb	Cell Cycle, DNA Damage	NS_MM_NEUROINFLAM_V1.0	Bard1	mRNA	0		DNA Damage;Cell Cycle			Bard1	azure4	1	0.63562091503268
H2afx-mRNA	-0.0554	0.0875	-0.227	0.116	0.962	0.854	1.08	0.539	1	loglinear	Cell Cycle, Cellular Stress, DNA Damage, Epigenetic Regulation, Wnt	NS_MM_NEUROINFLAM_V1.0	H2afx	mRNA	0		Wnt;Epigenetic Regulation;DNA Damage;Cellular Stress;Cell Cycle	mmu05034;mmu05322		H2afx	azure4	1	-0.633142857142857
Atm-mRNA	-0.0924	0.15	-0.386	0.201	0.938	0.765	1.15	0.549	1	lm.nb	Apoptosis, Cell Cycle, Cellular Stress, DNA Damage, NF-kB	NS_MM_NEUROINFLAM_V1.0	Atm	mRNA	0		NF-kB;DNA Damage;Cellular Stress;Cell Cycle;Apoptosis	mmu04064;mmu04068;mmu04110;mmu04115;mmu04210;mmu05166;mmu05202;mmu05206		Atm	azure4	1	-0.616
Nbn-mRNA	0.0676	0.125	-0.178	0.313	1.05	0.884	1.24	0.599	1	loglinear	Cell Cycle, Cellular Stress, DNA Damage	NS_MM_NEUROINFLAM_V1.0	Nbn	mRNA	0		DNA Damage;Cellular Stress;Cell Cycle	mmu03440		Nbn	azure4	1	0.5408
Kdm4b-mRNA	0.0355	0.0787	-0.119	0.19	1.02	0.921	1.14	0.66	1	loglinear	DNA Damage, Epigenetic Regulation	NS_MM_NEUROINFLAM_V1.0	Kdm4b	mRNA	0		Epigenetic Regulation;DNA Damage			Kdm4b	azure4	1	0.451080050825921
Atr-mRNA	0.0695	0.158	-0.239	0.378	1.05	0.847	1.3	0.667	1	lm.nb	Apoptosis, Cell Cycle, Cellular Stress, DNA Damage	NS_MM_NEUROINFLAM_V1.0	Atr	mRNA	0		DNA Damage;Cellular Stress;Cell Cycle;Apoptosis	mmu03460;mmu04110;mmu04115;mmu05166		Atr	azure4	1	0.439873417721519
Mgmt-mRNA	0.204	0.504	-0.784	1.19	1.15	0.581	2.28	0.693	1	lm.nb	Cellular Stress, DNA Damage	NS_MM_NEUROINFLAM_V1.0	Mgmt	mRNA	0		DNA Damage;Cellular Stress			Mgmt	azure4	1	0.404761904761905
Mdc1-mRNA	-0.0579	0.156	-0.363	0.247	0.961	0.777	1.19	0.716	1	lm.nb	Cell Cycle, DNA Damage	NS_MM_NEUROINFLAM_V1.0	Mdc1	mRNA	0		DNA Damage;Cell Cycle			Mdc1	azure4	1	-0.371153846153846
Lig1-mRNA	0.0711	0.246	-0.412	0.554	1.05	0.752	1.47	0.778	1	lm.nb	Cell Cycle, DNA Damage	NS_MM_NEUROINFLAM_V1.0	Lig1	mRNA	0		DNA Damage;Cell Cycle	mmu03030;mmu03410;mmu03420;mmu03430		Lig1	azure4	1	0.289024390243902
Cdc25a-mRNA	-0.0334	0.148	-0.324	0.258	0.977	0.799	1.2	0.826	1	loglinear	Cell Cycle, DNA Damage	NS_MM_NEUROINFLAM_V1.0	Cdc25a	mRNA	0		DNA Damage;Cell Cycle	mmu04110;mmu04914;mmu05206		Cdc25a	azure4	1	-0.225675675675676
Rad9a-mRNA	-0.0413	0.238	-0.507	0.425	0.972	0.704	1.34	0.865	1	lm.nb	Cell Cycle, DNA Damage	NS_MM_NEUROINFLAM_V1.0	Rad9a	mRNA	0		DNA Damage;Cell Cycle			Rad9a	azure4	1	-0.173529411764706
Msh2-mRNA	-0.0137	0.0904	-0.191	0.163	0.991	0.876	1.12	0.882	1	loglinear	DNA Damage	NS_MM_NEUROINFLAM_V1.0	Msh2	mRNA	0		DNA Damage	mmu03430;mmu05200;mmu05210		Msh2	azure4	1	-0.151548672566372
Nthl1-mRNA	0.0377	0.307	-0.564	0.64	1.03	0.676	1.56	0.904	1	lm.nb	DNA Damage	NS_MM_NEUROINFLAM_V1.0	Nthl1	mRNA	0		DNA Damage	mmu03410		Nthl1	azure4	1	0.122801302931596
Casp9-mRNA	-0.0135	0.132	-0.273	0.246	0.991	0.828	1.19	0.92	1	loglinear	Adaptive Immune Response, Apoptosis, DNA Damage, Growth Factor Signaling, Innate Immune Response	NS_MM_NEUROINFLAM_V1.0	Casp9	mRNA	0		Innate Immune Response;Growth Factor Signaling;DNA Damage;Apoptosis;Adaptive Immune Response	mmu04115;mmu04151;mmu04210;mmu04370;mmu04919;mmu05010;mmu05012;mmu05014;mmu05016;mmu05134;mmu05145;mmu05152;mmu05161;mmu05164;mmu05200;mmu05210;mmu05212;mmu05213;mmu05215;mmu05222;mmu05223;mmu05416		Casp9	azure4	1	-0.102272727272727
Ogg1-mRNA	0.0314	0.309	-0.575	0.638	1.02	0.671	1.56	0.921	1	lm.nb	DNA Damage	NS_MM_NEUROINFLAM_V1.0	Ogg1	mRNA	0		DNA Damage	mmu03410		Ogg1	azure4	1	0.101618122977346
Parp1-mRNA	-0.00218	0.118	-0.233	0.229	0.998	0.851	1.17	0.986	1	loglinear	Apoptosis, Cellular Stress, DNA Damage, NF-kB	NS_MM_NEUROINFLAM_V1.0	Parp1	mRNA	0		NF-kB;DNA Damage;Cellular Stress;Apoptosis	mmu03410;mmu04064		Parp1	azure4	1	-0.0184745762711864
Prkdc-mRNA	0.00145	0.133	-0.26	0.263	1	0.835	1.2	0.992	1	loglinear	Cell Cycle, DNA Damage, Innate Immune Response	NS_MM_NEUROINFLAM_V1.0	Prkdc	mRNA	0		Innate Immune Response;DNA Damage;Cell Cycle	mmu03450;mmu04110		Prkdc	azure4	1	0.0109022556390977
