# Supplementary material for: Vascular-associated bacterial burden and neuroinflammatory transcriptional responses observed in models of pneumonic plague
Source: Front Microbiol. 2026 Jun 24;17:1865125. doi: 10.3389/fmicb.2026.1865125 (PMC13341613; doi:10.3389/fmicb.2026.1865125)
Supplement: Supplementary file 1 [file Data_Sheet_1.ZIP › Bp_final 2026-04-14 12-30/results/Gene set analysis/Genes in Epigenetic.Regulation - DPI1.csv]

Probe Label	Log2 fold change	std error (log2)	Lower confidence limit (log2)	Upper confidence limit (log2)	Linear fold change	Lower confidence limit (linear)	Upper confidence limit (linear)	P-value	BY.p.value	method	Gene.sets	Codeset.Name	Probe.Label	Analyte.Type	Is.Control	Control.Type	Probe.Annotation	KEGG.Pathways	Cell.Type	Official.Gene.Name	volcanocol	volcanopch	tstats.all
Kat2b-mRNA	0.472	0.0862	0.303	0.641	1.39	1.23	1.56	0.000141	0.0959	loglinear	Epigenetic Regulation, Notch	NS_MM_NEUROINFLAM_V1.0	Kat2b	mRNA	0		Notch;Epigenetic Regulation	mmu04330;mmu04919;mmu05166;mmu05203		Kat2b	slateblue3	16	5.47563805104408
Mbd2-mRNA	0.143	0.0548	0.0358	0.25	1.1	1.03	1.19	0.0227	1	loglinear	Epigenetic Regulation	NS_MM_NEUROINFLAM_V1.0	Mbd2	mRNA	0		Epigenetic Regulation			Mbd2	azure4	1	2.60948905109489
Jarid2-mRNA	0.204	0.0957	0.0162	0.391	1.15	1.01	1.31	0.0546	1	loglinear	Epigenetic Regulation	NS_MM_NEUROINFLAM_V1.0	Jarid2	mRNA	0		Epigenetic Regulation	mmu04550		Jarid2	azure4	1	2.13166144200627
Eif1-mRNA	0.179	0.089	0.00442	0.353	1.13	1	1.28	0.0675	1	loglinear	Epigenetic Regulation	NS_MM_NEUROINFLAM_V1.0	Eif1	mRNA	0		Epigenetic Regulation			Eif1	azure4	1	2.01123595505618
Ezh2-mRNA	0.268	0.138	-0.0014	0.538	1.2	0.999	1.45	0.075	1	loglinear	Cellular Stress, Epigenetic Regulation	NS_MM_NEUROINFLAM_V1.0	Ezh2	mRNA	0		Epigenetic Regulation;Cellular Stress	mmu05206		Ezh2	azure4	1	1.94202898550725
Hira-mRNA	-0.127	0.0655	-0.256	0.00127	0.916	0.838	1	0.0762	1	loglinear	Cellular Stress, Epigenetic Regulation	NS_MM_NEUROINFLAM_V1.0	Hira	mRNA	0		Epigenetic Regulation;Cellular Stress			Hira	azure4	1	-1.93893129770992
Ash2l-mRNA	-0.101	0.0548	-0.209	0.00632	0.932	0.865	1	0.0899	1	loglinear	Epigenetic Regulation, Wnt	NS_MM_NEUROINFLAM_V1.0	Ash2l	mRNA	0		Wnt;Epigenetic Regulation			Ash2l	azure4	1	-1.84306569343066
Smarca5-mRNA	-0.0842	0.0459	-0.174	0.00583	0.943	0.886	1	0.0917	1	loglinear	Cell Cycle, DNA Damage, Epigenetic Regulation	NS_MM_NEUROINFLAM_V1.0	Smarca5	mRNA	0		Epigenetic Regulation;DNA Damage;Cell Cycle			Smarca5	azure4	1	-1.83442265795207
Suz12-mRNA	0.162	0.0894	-0.013	0.337	1.12	0.991	1.26	0.0946	1	loglinear	Cellular Stress, Epigenetic Regulation	NS_MM_NEUROINFLAM_V1.0	Suz12	mRNA	0		Epigenetic Regulation;Cellular Stress			Suz12	azure4	1	1.81208053691275
Ehmt2-mRNA	-0.124	0.0695	-0.26	0.0125	0.918	0.835	1.01	0.1	1	loglinear	Cellular Stress, Epigenetic Regulation	NS_MM_NEUROINFLAM_V1.0	Ehmt2	mRNA	0		Epigenetic Regulation;Cellular Stress	mmu00310;mmu04211		Ehmt2	azure4	1	-1.7841726618705
Hdac1-mRNA	0.25	0.14	-0.0256	0.525	1.19	0.982	1.44	0.101	1	loglinear	Cell Cycle, Epigenetic Regulation, Growth Factor Signaling, Notch, Wnt	NS_MM_NEUROINFLAM_V1.0	Hdac1	mRNA	0		Wnt;Notch;Growth Factor Signaling;Epigenetic Regulation;Cell Cycle	mmu04110;mmu04213;mmu04330;mmu04919;mmu05016;mmu05031;mmu05034;mmu05169;mmu05200;mmu05202;mmu05203;mmu05220		Hdac1	azure4	1	1.78571428571429
Kdm4a-mRNA	0.325	0.186	-0.0383	0.689	1.25	0.974	1.61	0.105	1	lm.nb	DNA Damage, Epigenetic Regulation	NS_MM_NEUROINFLAM_V1.0	Kdm4a	mRNA	0		Epigenetic Regulation;DNA Damage			Kdm4a	azure4	1	1.74731182795699
Dot1l-mRNA	-0.324	0.188	-0.692	0.0449	0.799	0.619	1.03	0.111	1	lm.nb	Epigenetic Regulation	NS_MM_NEUROINFLAM_V1.0	Dot1l	mRNA	0		Epigenetic Regulation	mmu00310;mmu05202		Dot1l	azure4	1	-1.72340425531915
Kmt2a-mRNA	-0.129	0.0803	-0.287	0.028	0.914	0.82	1.02	0.133	1	loglinear	Epigenetic Regulation	NS_MM_NEUROINFLAM_V1.0	Kmt2a	mRNA	0		Epigenetic Regulation	mmu00310;mmu05202		Kmt2a	azure4	1	-1.60647571606476
Hdac4-mRNA	-0.196	0.126	-0.443	0.0505	0.873	0.735	1.04	0.145	1	loglinear	Epigenetic Regulation, Notch	NS_MM_NEUROINFLAM_V1.0	Hdac4	mRNA	0		Notch;Epigenetic Regulation	mmu05034;mmu05169;mmu05203		Hdac4	azure4	1	-1.55555555555556
Kdm6a-mRNA	0.169	0.109	-0.0449	0.383	1.12	0.969	1.3	0.148	1	loglinear	Epigenetic Regulation	NS_MM_NEUROINFLAM_V1.0	Kdm6a	mRNA	0		Epigenetic Regulation	mmu05202		Kdm6a	azure4	1	1.55045871559633
Ezh1-mRNA	0.142	0.092	-0.0383	0.322	1.1	0.974	1.25	0.149	1	loglinear	Epigenetic Regulation	NS_MM_NEUROINFLAM_V1.0	Ezh1	mRNA	0		Epigenetic Regulation			Ezh1	azure4	1	1.54347826086957
Ncor2-mRNA	-0.124	0.0816	-0.284	0.0364	0.918	0.822	1.03	0.156	1	loglinear	Epigenetic Regulation, Notch	NS_MM_NEUROINFLAM_V1.0	Ncor2	mRNA	0		Notch;Epigenetic Regulation	mmu04330;mmu05169		Ncor2	azure4	1	-1.51960784313725
Kdm3a-mRNA	-0.139	0.099	-0.333	0.0555	0.908	0.794	1.04	0.187	1	loglinear	Epigenetic Regulation	NS_MM_NEUROINFLAM_V1.0	Kdm3a	mRNA	0		Epigenetic Regulation			Kdm3a	azure4	1	-1.4040404040404
Setd1b-mRNA	0.203	0.154	-0.0991	0.506	1.15	0.934	1.42	0.212	1	lm.nb	Epigenetic Regulation	NS_MM_NEUROINFLAM_V1.0	Setd1b	mRNA	0		Epigenetic Regulation	mmu00310		Setd1b	azure4	1	1.31818181818182
Kdm2a-mRNA	0.111	0.0914	-0.0684	0.29	1.08	0.954	1.22	0.249	1	loglinear	Epigenetic Regulation	NS_MM_NEUROINFLAM_V1.0	Kdm2a	mRNA	0		Epigenetic Regulation			Kdm2a	azure4	1	1.2144420131291
Setd1a-mRNA	0.108	0.0895	-0.0678	0.283	1.08	0.954	1.22	0.252	1	loglinear	Epigenetic Regulation	NS_MM_NEUROINFLAM_V1.0	Setd1a	mRNA	0		Epigenetic Regulation	mmu00310		Setd1a	azure4	1	1.20670391061453
Kdm5a-mRNA	-0.0942	0.0792	-0.25	0.0611	0.937	0.841	1.04	0.258	1	loglinear	Epigenetic Regulation	NS_MM_NEUROINFLAM_V1.0	Kdm5a	mRNA	0		Epigenetic Regulation			Kdm5a	azure4	1	-1.18939393939394
Setd2-mRNA	0.0843	0.0723	-0.0575	0.226	1.06	0.961	1.17	0.267	1	loglinear	Epigenetic Regulation	NS_MM_NEUROINFLAM_V1.0	Setd2	mRNA	0		Epigenetic Regulation	mmu00310		Setd2	azure4	1	1.16597510373444
Tet1-mRNA	0.142	0.126	-0.104	0.389	1.1	0.93	1.31	0.28	1	lm.nb	Epigenetic Regulation	NS_MM_NEUROINFLAM_V1.0	Tet1	mRNA	0		Epigenetic Regulation			Tet1	azure4	1	1.12698412698413
Crebbp-mRNA	0.0375	0.0365	-0.0341	0.109	1.03	0.977	1.08	0.325	1	loglinear	Cell Cycle, Cellular Stress, Cytokine Signaling, Epigenetic Regulation, Inflammatory Signaling, Innate Immune Response, Lipid Metabolism, Notch, Wnt	NS_MM_NEUROINFLAM_V1.0	Crebbp	mRNA	0		Wnt;Notch;Lipid Metabolism;Innate Immune Response;Inflammatory Signaling;Epigenetic Regulation;Cytokine Signaling;Cellular Stress;Cell Cycle	mmu04024;mmu04066;mmu04068;mmu04110;mmu04310;mmu04330;mmu04350;mmu04520;mmu04630;mmu04720;mmu04916;mmu04919;mmu04922;mmu05016;mmu05152;mmu05161;mmu05164;mmu05166;mmu05168;mmu05169;mmu05200;mmu05203;mmu05206;mmu05211;mmu05215		Crebbp	azure4	1	1.02739726027397
Smarcd1-mRNA	0.153	0.149	-0.14	0.445	1.11	0.908	1.36	0.327	1	lm.nb	Epigenetic Regulation	NS_MM_NEUROINFLAM_V1.0	Smarcd1	mRNA	0		Epigenetic Regulation			Smarcd1	azure4	1	1.02684563758389
Suv39h1-mRNA	0.0708	0.0696	-0.0656	0.207	1.05	0.956	1.15	0.329	1	loglinear	Epigenetic Regulation	NS_MM_NEUROINFLAM_V1.0	Suv39h1	mRNA	0		Epigenetic Regulation	mmu00310		Suv39h1	azure4	1	1.01724137931034
Kdm1b-mRNA	0.153	0.151	-0.143	0.45	1.11	0.905	1.37	0.331	1	loglinear	Epigenetic Regulation	NS_MM_NEUROINFLAM_V1.0	Kdm1b	mRNA	0		Epigenetic Regulation			Kdm1b	azure4	1	1.01324503311258
Hdac6-mRNA	-0.0883	0.0887	-0.262	0.0854	0.941	0.834	1.06	0.339	1	loglinear	Cellular Stress, Epigenetic Regulation, Notch	NS_MM_NEUROINFLAM_V1.0	Hdac6	mRNA	0		Notch;Epigenetic Regulation;Cellular Stress	mmu05034;mmu05203		Hdac6	azure4	1	-0.995490417136415
Dnmt3a-mRNA	-0.0964	0.0978	-0.288	0.0953	0.935	0.819	1.07	0.344	1	loglinear	Epigenetic Regulation	NS_MM_NEUROINFLAM_V1.0	Dnmt3a	mRNA	0		Epigenetic Regulation	mmu00270;mmu05206		Dnmt3a	azure4	1	-0.985685071574642
Sirt1-mRNA	0.123	0.136	-0.144	0.391	1.09	0.905	1.31	0.384	1	lm.nb	Carbohydrate Metabolism, Cellular Stress, Epigenetic Regulation	NS_MM_NEUROINFLAM_V1.0	Sirt1	mRNA	0		Epigenetic Regulation;Cellular Stress;Carbohydrate Metabolism	mmu04068;mmu04152;mmu04211;mmu04213;mmu04922;mmu05031;mmu05206		Sirt1	azure4	1	0.904411764705882
Setd7-mRNA	0.18	0.2	-0.213	0.572	1.13	0.863	1.49	0.387	1	lm.nb	Epigenetic Regulation	NS_MM_NEUROINFLAM_V1.0	Setd7	mRNA	0		Epigenetic Regulation	mmu00310;mmu04068		Setd7	azure4	1	0.9
Kmt2c-mRNA	0.143	0.161	-0.174	0.459	1.1	0.887	1.37	0.394	1	lm.nb	Epigenetic Regulation	NS_MM_NEUROINFLAM_V1.0	Kmt2c	mRNA	0		Epigenetic Regulation	mmu00310		Kmt2c	azure4	1	0.888198757763975
Smarca4-mRNA	-0.0631	0.0783	-0.217	0.0904	0.957	0.861	1.06	0.436	1	loglinear	Epigenetic Regulation, Wnt	NS_MM_NEUROINFLAM_V1.0	Smarca4	mRNA	0		Wnt;Epigenetic Regulation			Smarca4	azure4	1	-0.805874840357599
Kdm4c-mRNA	-0.0702	0.0928	-0.252	0.112	0.953	0.84	1.08	0.464	1	loglinear	Epigenetic Regulation	NS_MM_NEUROINFLAM_V1.0	Kdm4c	mRNA	0		Epigenetic Regulation			Kdm4c	azure4	1	-0.756465517241379
Hat1-mRNA	-0.0549	0.0739	-0.2	0.0899	0.963	0.871	1.06	0.472	1	loglinear	Epigenetic Regulation	NS_MM_NEUROINFLAM_V1.0	Hat1	mRNA	0		Epigenetic Regulation	mmu05034		Hat1	azure4	1	-0.742895805142084
Kat2a-mRNA	-0.0932	0.128	-0.344	0.157	0.937	0.788	1.12	0.48	1	loglinear	Epigenetic Regulation, Notch	NS_MM_NEUROINFLAM_V1.0	Kat2a	mRNA	0		Notch;Epigenetic Regulation	mmu04330;mmu04919;mmu05166;mmu05203		Kat2a	azure4	1	-0.728125
Kdm4b-mRNA	-0.0561	0.0787	-0.21	0.0982	0.962	0.864	1.07	0.49	1	loglinear	DNA Damage, Epigenetic Regulation	NS_MM_NEUROINFLAM_V1.0	Kdm4b	mRNA	0		Epigenetic Regulation;DNA Damage			Kdm4b	azure4	1	-0.712833545108005
Sall1-mRNA	-0.151	0.218	-0.578	0.275	0.9	0.67	1.21	0.5	1	lm.nb	Epigenetic Regulation	NS_MM_NEUROINFLAM_V1.0	Sall1	mRNA	0		Epigenetic Regulation			Sall1	azure4	1	-0.692660550458716
Padi2-mRNA	0.16	0.23	-0.291	0.611	1.12	0.817	1.53	0.5	1	lm.nb	Astrocyte Function, Epigenetic Regulation	NS_MM_NEUROINFLAM_V1.0	Padi2	mRNA	0		Epigenetic Regulation;Astrocyte Function			Padi2	azure4	1	0.695652173913043
Hdac2-mRNA	-0.0515	0.0775	-0.203	0.1	0.965	0.869	1.07	0.519	1	loglinear	Cell Cycle, Cellular Stress, Epigenetic Regulation, Growth Factor Signaling, Notch	NS_MM_NEUROINFLAM_V1.0	Hdac2	mRNA	0		Notch;Growth Factor Signaling;Epigenetic Regulation;Cellular Stress;Cell Cycle	mmu04110;mmu04213;mmu04330;mmu04919;mmu05016;mmu05034;mmu05169;mmu05200;mmu05202;mmu05203;mmu05220		Hdac2	azure4	1	-0.664516129032258
Kdm5c-mRNA	-0.0839	0.138	-0.354	0.186	0.944	0.783	1.14	0.553	1	lm.nb	Epigenetic Regulation	NS_MM_NEUROINFLAM_V1.0	Kdm5c	mRNA	0		Epigenetic Regulation			Kdm5c	azure4	1	-0.607971014492754
Eed-mRNA	0.0592	0.106	-0.149	0.268	1.04	0.902	1.2	0.589	1	loglinear	Cellular Stress, Epigenetic Regulation	NS_MM_NEUROINFLAM_V1.0	Eed	mRNA	0		Epigenetic Regulation;Cellular Stress			Eed	azure4	1	0.558490566037736
Ncor1-mRNA	0.0814	0.147	-0.207	0.369	1.06	0.867	1.29	0.59	1	lm.nb	Epigenetic Regulation, Growth Factor Signaling, Notch	NS_MM_NEUROINFLAM_V1.0	Ncor1	mRNA	0		Notch;Growth Factor Signaling;Epigenetic Regulation	mmu04919;mmu05202		Ncor1	azure4	1	0.553741496598639
Suv39h2-mRNA	0.117	0.212	-0.299	0.532	1.08	0.813	1.45	0.593	1	loglinear	Epigenetic Regulation	NS_MM_NEUROINFLAM_V1.0	Suv39h2	mRNA	0		Epigenetic Regulation	mmu00310		Suv39h2	azure4	1	0.55188679245283
Brd3-mRNA	0.0343	0.0643	-0.0916	0.16	1.02	0.938	1.12	0.603	1	loglinear	Epigenetic Regulation	NS_MM_NEUROINFLAM_V1.0	Brd3	mRNA	0		Epigenetic Regulation			Brd3	azure4	1	0.53343701399689
Brd2-mRNA	0.0412	0.0789	-0.114	0.196	1.03	0.924	1.15	0.611	1	loglinear	Epigenetic Regulation	NS_MM_NEUROINFLAM_V1.0	Brd2	mRNA	0		Epigenetic Regulation			Brd2	azure4	1	0.522179974651458
Mbd3-mRNA	0.0389	0.0757	-0.109	0.187	1.03	0.927	1.14	0.616	1	loglinear	Epigenetic Regulation	NS_MM_NEUROINFLAM_V1.0	Mbd3	mRNA	0		Epigenetic Regulation			Mbd3	azure4	1	0.513870541611625
Dnmt1-mRNA	0.0931	0.189	-0.278	0.464	1.07	0.825	1.38	0.632	1	lm.nb	Epigenetic Regulation	NS_MM_NEUROINFLAM_V1.0	Dnmt1	mRNA	0		Epigenetic Regulation	mmu00270;mmu05206		Dnmt1	azure4	1	0.492592592592593
H2afx-mRNA	-0.0424	0.0875	-0.214	0.129	0.971	0.862	1.09	0.637	1	loglinear	Cell Cycle, Cellular Stress, DNA Damage, Epigenetic Regulation, Wnt	NS_MM_NEUROINFLAM_V1.0	H2afx	mRNA	0		Wnt;Epigenetic Regulation;DNA Damage;Cellular Stress;Cell Cycle	mmu05034;mmu05322		H2afx	azure4	1	-0.484571428571429
Sin3a-mRNA	0.0595	0.125	-0.186	0.305	1.04	0.879	1.24	0.643	1	loglinear	Epigenetic Regulation	NS_MM_NEUROINFLAM_V1.0	Sin3a	mRNA	0		Epigenetic Regulation	mmu04919;mmu05016;mmu05202		Sin3a	azure4	1	0.476
Wdr5-mRNA	-0.0426	0.098	-0.235	0.149	0.971	0.85	1.11	0.672	1	loglinear	Epigenetic Regulation	NS_MM_NEUROINFLAM_V1.0	Wdr5	mRNA	0		Epigenetic Regulation			Wdr5	azure4	1	-0.43469387755102
Dicer1-mRNA	-0.0278	0.0654	-0.156	0.1	0.981	0.898	1.07	0.678	1	loglinear	Epigenetic Regulation	NS_MM_NEUROINFLAM_V1.0	Dicer1	mRNA	0		Epigenetic Regulation	mmu05206		Dicer1	azure4	1	-0.425076452599388
Ep300-mRNA	0.0467	0.111	-0.17	0.264	1.03	0.889	1.2	0.681	1	loglinear	Cell Cycle, Cellular Stress, Cytokine Signaling, DNA Damage, Epigenetic Regulation, Inflammatory Signaling, Innate Immune Response, Lipid Metabolism, Notch, Wnt	NS_MM_NEUROINFLAM_V1.0	Ep300	mRNA	0		Wnt;Notch;Lipid Metabolism;Innate Immune Response;Inflammatory Signaling;Epigenetic Regulation;DNA Damage;Cytokine Signaling;Cellular Stress;Cell Cycle	mmu04024;mmu04066;mmu04068;mmu04110;mmu04310;mmu04330;mmu04350;mmu04520;mmu04630;mmu04720;mmu04916;mmu04919;mmu04922;mmu05016;mmu05152;mmu05161;mmu05164;mmu05166;mmu05168;mmu05169;mmu05200;mmu05203;mmu05206;mmu05211;mmu05215		Ep300	azure4	1	0.420720720720721
Kdm2b-mRNA	0.0645	0.166	-0.261	0.39	1.05	0.835	1.31	0.705	1	lm.nb	Epigenetic Regulation	NS_MM_NEUROINFLAM_V1.0	Kdm2b	mRNA	0		Epigenetic Regulation			Kdm2b	azure4	1	0.38855421686747
Setdb1-mRNA	0.087	0.226	-0.356	0.53	1.06	0.781	1.44	0.707	1	lm.nb	Epigenetic Regulation	NS_MM_NEUROINFLAM_V1.0	Setdb1	mRNA	0		Epigenetic Regulation	mmu00310;mmu04550		Setdb1	azure4	1	0.384955752212389
Brd4-mRNA	-0.0223	0.059	-0.138	0.0933	0.985	0.909	1.07	0.712	1	loglinear	Epigenetic Regulation	NS_MM_NEUROINFLAM_V1.0	Brd4	mRNA	0		Epigenetic Regulation			Brd4	azure4	1	-0.377966101694915
Arid1a-mRNA	0.0171	0.0559	-0.0926	0.127	1.01	0.938	1.09	0.765	1	loglinear	Epigenetic Regulation	NS_MM_NEUROINFLAM_V1.0	Arid1a	mRNA	0		Epigenetic Regulation			Arid1a	azure4	1	0.305903398926655
Kdm4d-mRNA	0.162	0.566	-0.946	1.27	1.12	0.519	2.41	0.779	1	lm.nb	Epigenetic Regulation	NS_MM_NEUROINFLAM_V1.0	Kdm4d	mRNA	0		Epigenetic Regulation			Kdm4d	azure4	1	0.286219081272085
Bmi1-mRNA	0.0342	0.121	-0.203	0.272	1.02	0.869	1.21	0.782	1	loglinear	Cellular Stress, Epigenetic Regulation	NS_MM_NEUROINFLAM_V1.0	Bmi1	mRNA	0		Epigenetic Regulation;Cellular Stress	mmu04550;mmu05202;mmu05206		Bmi1	azure4	1	0.282644628099174
Kdm1a-mRNA	0.00636	0.0263	-0.0452	0.0579	1	0.969	1.04	0.813	1	loglinear	Epigenetic Regulation	NS_MM_NEUROINFLAM_V1.0	Kdm1a	mRNA	0		Epigenetic Regulation			Kdm1a	azure4	1	0.241825095057034
Ago4-mRNA	-0.127	0.583	-1.27	1.01	0.915	0.415	2.02	0.831	1	lm.nb	Adaptive Immune Response, Cellular Stress, Epigenetic Regulation, Growth Factor Signaling, Notch, Wnt	NS_MM_NEUROINFLAM_V1.0	Ago4	mRNA	0		Wnt;Notch;Growth Factor Signaling;Epigenetic Regulation;Cellular Stress;Adaptive Immune Response			Ago4	azure4	1	-0.217838765008576
Tarbp2-mRNA	0.00801	0.199	-0.382	0.398	1.01	0.767	1.32	0.969	1	lm.nb	Epigenetic Regulation	NS_MM_NEUROINFLAM_V1.0	Tarbp2	mRNA	0		Epigenetic Regulation			Tarbp2	azure4	1	0.040251256281407
Kdm5b-mRNA	-0.00308	0.0941	-0.188	0.181	0.998	0.878	1.13	0.974	1	loglinear	Epigenetic Regulation	NS_MM_NEUROINFLAM_V1.0	Kdm5b	mRNA	0		Epigenetic Regulation			Kdm5b	azure4	1	-0.032731137088204
