# Supplementary material for: Vascular-associated bacterial burden and neuroinflammatory transcriptional responses observed in models of pneumonic plague
Source: Front Microbiol. 2026 Jun 24;17:1865125. doi: 10.3389/fmicb.2026.1865125 (PMC13341613; doi:10.3389/fmicb.2026.1865125)
Supplement: Supplementary file 1 [file Data_Sheet_1.ZIP › Bp_final 2026-04-14 12-30/results/Gene set analysis/Genes in Epigenetic.Regulation - DPI2.csv]

Probe Label	Log2 fold change	std error (log2)	Lower confidence limit (log2)	Upper confidence limit (log2)	Linear fold change	Lower confidence limit (linear)	Upper confidence limit (linear)	P-value	BY.p.value	method	Gene.sets	Codeset.Name	Probe.Label	Analyte.Type	Is.Control	Control.Type	Probe.Annotation	KEGG.Pathways	Cell.Type	Official.Gene.Name	volcanocol	volcanopch	tstats.all
Ezh1-mRNA	0.641	0.092	0.46	0.821	1.56	1.38	1.77	1.51e-05	0.00177	loglinear	Epigenetic Regulation	NS_MM_NEUROINFLAM_V1.0	Ezh1	mRNA	0		Epigenetic Regulation			Ezh1	slateblue1	16	6.96739130434783
Kat2b-mRNA	0.575	0.0862	0.406	0.744	1.49	1.32	1.67	2.31e-05	0.0024	loglinear	Epigenetic Regulation, Notch	NS_MM_NEUROINFLAM_V1.0	Kat2b	mRNA	0		Notch;Epigenetic Regulation	mmu04330;mmu04919;mmu05166;mmu05203		Kat2b	slateblue1	16	6.67053364269141
Padi2-mRNA	-1.07	0.235	-1.53	-0.606	0.478	0.347	0.657	0.000682	0.032	lm.nb	Astrocyte Function, Epigenetic Regulation	NS_MM_NEUROINFLAM_V1.0	Padi2	mRNA	0		Epigenetic Regulation;Astrocyte Function			Padi2	slateblue2	16	-4.5531914893617
Hat1-mRNA	-0.323	0.0739	-0.468	-0.178	0.799	0.723	0.884	0.000908	0.039	loglinear	Epigenetic Regulation	NS_MM_NEUROINFLAM_V1.0	Hat1	mRNA	0		Epigenetic Regulation	mmu05034		Hat1	slateblue2	16	-4.37077131258457
Arid1a-mRNA	-0.244	0.0559	-0.353	-0.134	0.845	0.783	0.911	0.00094	0.0399	loglinear	Epigenetic Regulation	NS_MM_NEUROINFLAM_V1.0	Arid1a	mRNA	0		Epigenetic Regulation			Arid1a	slateblue2	16	-4.3649373881932
Dnmt3a-mRNA	-0.412	0.0978	-0.603	-0.22	0.752	0.658	0.859	0.00121	0.0495	loglinear	Epigenetic Regulation	NS_MM_NEUROINFLAM_V1.0	Dnmt3a	mRNA	0		Epigenetic Regulation	mmu00270;mmu05206		Dnmt3a	slateblue2	16	-4.21267893660532
Ash2l-mRNA	-0.226	0.0548	-0.333	-0.118	0.855	0.794	0.921	0.00142	0.055	loglinear	Epigenetic Regulation, Wnt	NS_MM_NEUROINFLAM_V1.0	Ash2l	mRNA	0		Wnt;Epigenetic Regulation			Ash2l	slateblue3	16	-4.12408759124088
Kdm1a-mRNA	-0.105	0.0263	-0.156	-0.0532	0.93	0.897	0.964	0.00182	0.0671	loglinear	Epigenetic Regulation	NS_MM_NEUROINFLAM_V1.0	Kdm1a	mRNA	0		Epigenetic Regulation			Kdm1a	slateblue3	16	-3.99239543726236
Dot1l-mRNA	-0.69	0.193	-1.07	-0.312	0.62	0.477	0.805	0.00379	0.116	lm.nb	Epigenetic Regulation	NS_MM_NEUROINFLAM_V1.0	Dot1l	mRNA	0		Epigenetic Regulation	mmu00310;mmu05202		Dot1l	slateblue4	16	-3.57512953367876
Ncor2-mRNA	-0.289	0.0816	-0.449	-0.129	0.819	0.733	0.915	0.0041	0.123	loglinear	Epigenetic Regulation, Notch	NS_MM_NEUROINFLAM_V1.0	Ncor2	mRNA	0		Notch;Epigenetic Regulation	mmu04330;mmu05169		Ncor2	slateblue4	16	-3.54166666666667
Hdac2-mRNA	-0.239	0.0775	-0.391	-0.0871	0.847	0.763	0.941	0.00946	0.24	loglinear	Cell Cycle, Cellular Stress, Epigenetic Regulation, Growth Factor Signaling, Notch	NS_MM_NEUROINFLAM_V1.0	Hdac2	mRNA	0		Notch;Growth Factor Signaling;Epigenetic Regulation;Cellular Stress;Cell Cycle	mmu04110;mmu04213;mmu04330;mmu04919;mmu05016;mmu05034;mmu05169;mmu05200;mmu05202;mmu05203;mmu05220		Hdac2	slateblue4	16	-3.08387096774194
Kat2a-mRNA	-0.386	0.128	-0.637	-0.136	0.765	0.643	0.91	0.0106	0.262	loglinear	Epigenetic Regulation, Notch	NS_MM_NEUROINFLAM_V1.0	Kat2a	mRNA	0		Notch;Epigenetic Regulation	mmu04330;mmu04919;mmu05166;mmu05203		Kat2a	slateblue4	16	-3.015625
Hira-mRNA	-0.195	0.0655	-0.323	-0.0662	0.874	0.799	0.955	0.0117	0.284	loglinear	Cellular Stress, Epigenetic Regulation	NS_MM_NEUROINFLAM_V1.0	Hira	mRNA	0		Epigenetic Regulation;Cellular Stress			Hira	slateblue4	16	-2.97709923664122
Sall1-mRNA	-0.609	0.22	-1.04	-0.179	0.655	0.486	0.883	0.0168	0.376	lm.nb	Epigenetic Regulation	NS_MM_NEUROINFLAM_V1.0	Sall1	mRNA	0		Epigenetic Regulation			Sall1	slateblue4	16	-2.76818181818182
Kdm4d-mRNA	-1.69	0.615	-2.9	-0.487	0.31	0.134	0.714	0.0175	0.388	lm.nb	Epigenetic Regulation	NS_MM_NEUROINFLAM_V1.0	Kdm4d	mRNA	0		Epigenetic Regulation			Kdm4d	slateblue4	16	-2.7479674796748
Suv39h1-mRNA	0.188	0.0696	0.052	0.325	1.14	1.04	1.25	0.019	0.414	loglinear	Epigenetic Regulation	NS_MM_NEUROINFLAM_V1.0	Suv39h1	mRNA	0		Epigenetic Regulation	mmu00310		Suv39h1	slateblue4	16	2.70114942528736
Mbd2-mRNA	0.142	0.0548	0.0346	0.249	1.1	1.02	1.19	0.0236	0.489	loglinear	Epigenetic Regulation	NS_MM_NEUROINFLAM_V1.0	Mbd2	mRNA	0		Epigenetic Regulation			Mbd2	slateblue4	16	2.59124087591241
Smarca5-mRNA	-0.112	0.0459	-0.202	-0.0221	0.925	0.869	0.985	0.0311	0.577	loglinear	Cell Cycle, DNA Damage, Epigenetic Regulation	NS_MM_NEUROINFLAM_V1.0	Smarca5	mRNA	0		Epigenetic Regulation;DNA Damage;Cell Cycle			Smarca5	azure4	1	-2.4400871459695
Brd4-mRNA	-0.13	0.059	-0.245	-0.0141	0.914	0.844	0.99	0.0483	0.833	loglinear	Epigenetic Regulation	NS_MM_NEUROINFLAM_V1.0	Brd4	mRNA	0		Epigenetic Regulation			Brd4	azure4	1	-2.20338983050847
Kdm5a-mRNA	0.173	0.0792	0.0181	0.329	1.13	1.01	1.26	0.0492	0.839	loglinear	Epigenetic Regulation	NS_MM_NEUROINFLAM_V1.0	Kdm5a	mRNA	0		Epigenetic Regulation			Kdm5a	azure4	1	2.18434343434343
Bmi1-mRNA	-0.258	0.121	-0.495	-0.0205	0.836	0.709	0.986	0.0547	0.906	loglinear	Cellular Stress, Epigenetic Regulation	NS_MM_NEUROINFLAM_V1.0	Bmi1	mRNA	0		Epigenetic Regulation;Cellular Stress	mmu04550;mmu05202;mmu05206		Bmi1	azure4	1	-2.13223140495868
Kdm4a-mRNA	0.372	0.185	0.00904	0.736	1.29	1.01	1.67	0.0676	1	lm.nb	DNA Damage, Epigenetic Regulation	NS_MM_NEUROINFLAM_V1.0	Kdm4a	mRNA	0		Epigenetic Regulation;DNA Damage			Kdm4a	azure4	1	2.01081081081081
Kdm2b-mRNA	-0.335	0.171	-0.67	0.000651	0.793	0.629	1	0.0741	1	lm.nb	Epigenetic Regulation	NS_MM_NEUROINFLAM_V1.0	Kdm2b	mRNA	0		Epigenetic Regulation			Kdm2b	azure4	1	-1.95906432748538
Ezh2-mRNA	0.256	0.138	-0.0135	0.526	1.19	0.991	1.44	0.0872	1	loglinear	Cellular Stress, Epigenetic Regulation	NS_MM_NEUROINFLAM_V1.0	Ezh2	mRNA	0		Epigenetic Regulation;Cellular Stress	mmu05206		Ezh2	azure4	1	1.85507246376812
Smarcd1-mRNA	-0.275	0.15	-0.57	0.0197	0.826	0.674	1.01	0.0923	1	lm.nb	Epigenetic Regulation	NS_MM_NEUROINFLAM_V1.0	Smarcd1	mRNA	0		Epigenetic Regulation			Smarcd1	azure4	1	-1.83333333333333
Tarbp2-mRNA	-0.329	0.201	-0.724	0.0655	0.796	0.605	1.05	0.128	1	lm.nb	Epigenetic Regulation	NS_MM_NEUROINFLAM_V1.0	Tarbp2	mRNA	0		Epigenetic Regulation			Tarbp2	azure4	1	-1.63681592039801
Kmt2a-mRNA	-0.124	0.0803	-0.281	0.0338	0.918	0.823	1.02	0.15	1	loglinear	Epigenetic Regulation	NS_MM_NEUROINFLAM_V1.0	Kmt2a	mRNA	0		Epigenetic Regulation	mmu00310;mmu05202		Kmt2a	azure4	1	-1.54420921544209
Brd2-mRNA	0.116	0.0789	-0.039	0.27	1.08	0.973	1.21	0.168	1	loglinear	Epigenetic Regulation	NS_MM_NEUROINFLAM_V1.0	Brd2	mRNA	0		Epigenetic Regulation			Brd2	azure4	1	1.4702154626109
H2afx-mRNA	-0.128	0.0875	-0.299	0.044	0.915	0.813	1.03	0.171	1	loglinear	Cell Cycle, Cellular Stress, DNA Damage, Epigenetic Regulation, Wnt	NS_MM_NEUROINFLAM_V1.0	H2afx	mRNA	0		Wnt;Epigenetic Regulation;DNA Damage;Cellular Stress;Cell Cycle	mmu05034;mmu05322		H2afx	azure4	1	-1.46285714285714
Jarid2-mRNA	0.135	0.0957	-0.0524	0.323	1.1	0.964	1.25	0.183	1	loglinear	Epigenetic Regulation	NS_MM_NEUROINFLAM_V1.0	Jarid2	mRNA	0		Epigenetic Regulation	mmu04550		Jarid2	azure4	1	1.41065830721003
Smarca4-mRNA	-0.111	0.0783	-0.264	0.0427	0.926	0.833	1.03	0.183	1	loglinear	Epigenetic Regulation, Wnt	NS_MM_NEUROINFLAM_V1.0	Smarca4	mRNA	0		Wnt;Epigenetic Regulation			Smarca4	azure4	1	-1.4176245210728
Tet1-mRNA	0.177	0.126	-0.0697	0.423	1.13	0.953	1.34	0.185	1	lm.nb	Epigenetic Regulation	NS_MM_NEUROINFLAM_V1.0	Tet1	mRNA	0		Epigenetic Regulation			Tet1	azure4	1	1.4047619047619
Eif1-mRNA	0.121	0.089	-0.0536	0.295	1.09	0.964	1.23	0.199	1	loglinear	Epigenetic Regulation	NS_MM_NEUROINFLAM_V1.0	Eif1	mRNA	0		Epigenetic Regulation			Eif1	azure4	1	1.35955056179775
Ago4-mRNA	-0.757	0.59	-1.91	0.399	0.592	0.265	1.32	0.224	1	lm.nb	Adaptive Immune Response, Cellular Stress, Epigenetic Regulation, Growth Factor Signaling, Notch, Wnt	NS_MM_NEUROINFLAM_V1.0	Ago4	mRNA	0		Wnt;Notch;Growth Factor Signaling;Epigenetic Regulation;Cellular Stress;Adaptive Immune Response			Ago4	azure4	1	-1.28305084745763
Mbd3-mRNA	-0.0905	0.0757	-0.239	0.0579	0.939	0.847	1.04	0.255	1	loglinear	Epigenetic Regulation	NS_MM_NEUROINFLAM_V1.0	Mbd3	mRNA	0		Epigenetic Regulation			Mbd3	azure4	1	-1.19550858652576
Hdac4-mRNA	-0.149	0.126	-0.396	0.0984	0.902	0.76	1.07	0.261	1	loglinear	Epigenetic Regulation, Notch	NS_MM_NEUROINFLAM_V1.0	Hdac4	mRNA	0		Notch;Epigenetic Regulation	mmu05034;mmu05169;mmu05203		Hdac4	azure4	1	-1.18253968253968
Hdac1-mRNA	0.162	0.14	-0.113	0.437	1.12	0.925	1.35	0.27	1	loglinear	Cell Cycle, Epigenetic Regulation, Growth Factor Signaling, Notch, Wnt	NS_MM_NEUROINFLAM_V1.0	Hdac1	mRNA	0		Wnt;Notch;Growth Factor Signaling;Epigenetic Regulation;Cell Cycle	mmu04110;mmu04213;mmu04330;mmu04919;mmu05016;mmu05031;mmu05034;mmu05169;mmu05200;mmu05202;mmu05203;mmu05220		Hdac1	azure4	1	1.15714285714286
Crebbp-mRNA	0.0421	0.0365	-0.0294	0.114	1.03	0.98	1.08	0.271	1	loglinear	Cell Cycle, Cellular Stress, Cytokine Signaling, Epigenetic Regulation, Inflammatory Signaling, Innate Immune Response, Lipid Metabolism, Notch, Wnt	NS_MM_NEUROINFLAM_V1.0	Crebbp	mRNA	0		Wnt;Notch;Lipid Metabolism;Innate Immune Response;Inflammatory Signaling;Epigenetic Regulation;Cytokine Signaling;Cellular Stress;Cell Cycle	mmu04024;mmu04066;mmu04068;mmu04110;mmu04310;mmu04330;mmu04350;mmu04520;mmu04630;mmu04720;mmu04916;mmu04919;mmu04922;mmu05016;mmu05152;mmu05161;mmu05164;mmu05166;mmu05168;mmu05169;mmu05200;mmu05203;mmu05206;mmu05211;mmu05215		Crebbp	azure4	1	1.15342465753425
Setd1a-mRNA	-0.097	0.0895	-0.272	0.0784	0.935	0.828	1.06	0.3	1	loglinear	Epigenetic Regulation	NS_MM_NEUROINFLAM_V1.0	Setd1a	mRNA	0		Epigenetic Regulation	mmu00310		Setd1a	azure4	1	-1.08379888268156
Kmt2c-mRNA	-0.175	0.162	-0.492	0.143	0.886	0.711	1.1	0.303	1	lm.nb	Epigenetic Regulation	NS_MM_NEUROINFLAM_V1.0	Kmt2c	mRNA	0		Epigenetic Regulation	mmu00310		Kmt2c	azure4	1	-1.08024691358025
Hdac6-mRNA	-0.0932	0.0887	-0.267	0.0805	0.937	0.831	1.06	0.314	1	loglinear	Cellular Stress, Epigenetic Regulation, Notch	NS_MM_NEUROINFLAM_V1.0	Hdac6	mRNA	0		Notch;Epigenetic Regulation;Cellular Stress	mmu05034;mmu05203		Hdac6	azure4	1	-1.05073280721533
Dicer1-mRNA	0.0615	0.0654	-0.0666	0.19	1.04	0.955	1.14	0.365	1	loglinear	Epigenetic Regulation	NS_MM_NEUROINFLAM_V1.0	Dicer1	mRNA	0		Epigenetic Regulation	mmu05206		Dicer1	azure4	1	0.940366972477064
Sin3a-mRNA	-0.113	0.125	-0.359	0.132	0.925	0.78	1.1	0.384	1	loglinear	Epigenetic Regulation	NS_MM_NEUROINFLAM_V1.0	Sin3a	mRNA	0		Epigenetic Regulation	mmu04919;mmu05016;mmu05202		Sin3a	azure4	1	-0.904
Kdm3a-mRNA	0.087	0.099	-0.107	0.281	1.06	0.928	1.22	0.397	1	loglinear	Epigenetic Regulation	NS_MM_NEUROINFLAM_V1.0	Kdm3a	mRNA	0		Epigenetic Regulation			Kdm3a	azure4	1	0.878787878787879
Kdm5c-mRNA	-0.121	0.138	-0.391	0.149	0.92	0.763	1.11	0.397	1	lm.nb	Epigenetic Regulation	NS_MM_NEUROINFLAM_V1.0	Kdm5c	mRNA	0		Epigenetic Regulation			Kdm5c	azure4	1	-0.876811594202898
Kdm5b-mRNA	0.0817	0.0941	-0.103	0.266	1.06	0.931	1.2	0.402	1	loglinear	Epigenetic Regulation	NS_MM_NEUROINFLAM_V1.0	Kdm5b	mRNA	0		Epigenetic Regulation			Kdm5b	azure4	1	0.868225292242295
Kdm4b-mRNA	0.065	0.0787	-0.0893	0.219	1.05	0.94	1.16	0.425	1	loglinear	DNA Damage, Epigenetic Regulation	NS_MM_NEUROINFLAM_V1.0	Kdm4b	mRNA	0		Epigenetic Regulation;DNA Damage			Kdm4b	azure4	1	0.825921219822109
Dnmt1-mRNA	-0.157	0.191	-0.531	0.217	0.897	0.692	1.16	0.426	1	lm.nb	Epigenetic Regulation	NS_MM_NEUROINFLAM_V1.0	Dnmt1	mRNA	0		Epigenetic Regulation	mmu00270;mmu05206		Dnmt1	azure4	1	-0.821989528795812
Suv39h2-mRNA	-0.17	0.212	-0.586	0.246	0.889	0.666	1.19	0.44	1	loglinear	Epigenetic Regulation	NS_MM_NEUROINFLAM_V1.0	Suv39h2	mRNA	0		Epigenetic Regulation	mmu00310		Suv39h2	azure4	1	-0.80188679245283
Kdm6a-mRNA	0.0823	0.109	-0.131	0.296	1.06	0.913	1.23	0.465	1	loglinear	Epigenetic Regulation	NS_MM_NEUROINFLAM_V1.0	Kdm6a	mRNA	0		Epigenetic Regulation	mmu05202		Kdm6a	azure4	1	0.755045871559633
Wdr5-mRNA	-0.0657	0.098	-0.258	0.126	0.955	0.836	1.09	0.515	1	loglinear	Epigenetic Regulation	NS_MM_NEUROINFLAM_V1.0	Wdr5	mRNA	0		Epigenetic Regulation			Wdr5	azure4	1	-0.670408163265306
Setd7-mRNA	0.133	0.2	-0.259	0.526	1.1	0.836	1.44	0.518	1	lm.nb	Epigenetic Regulation	NS_MM_NEUROINFLAM_V1.0	Setd7	mRNA	0		Epigenetic Regulation	mmu00310;mmu04068		Setd7	azure4	1	0.665
Setdb1-mRNA	0.148	0.226	-0.294	0.591	1.11	0.815	1.51	0.524	1	lm.nb	Epigenetic Regulation	NS_MM_NEUROINFLAM_V1.0	Setdb1	mRNA	0		Epigenetic Regulation	mmu00310;mmu04550		Setdb1	azure4	1	0.654867256637168
Suz12-mRNA	-0.0565	0.0894	-0.232	0.119	0.962	0.852	1.09	0.539	1	loglinear	Cellular Stress, Epigenetic Regulation	NS_MM_NEUROINFLAM_V1.0	Suz12	mRNA	0		Epigenetic Regulation;Cellular Stress			Suz12	azure4	1	-0.631991051454139
Sirt1-mRNA	0.0855	0.137	-0.182	0.353	1.06	0.881	1.28	0.543	1	lm.nb	Carbohydrate Metabolism, Cellular Stress, Epigenetic Regulation	NS_MM_NEUROINFLAM_V1.0	Sirt1	mRNA	0		Epigenetic Regulation;Cellular Stress;Carbohydrate Metabolism	mmu04068;mmu04152;mmu04211;mmu04213;mmu04922;mmu05031;mmu05206		Sirt1	azure4	1	0.624087591240876
Kdm4c-mRNA	-0.0539	0.0928	-0.236	0.128	0.963	0.849	1.09	0.572	1	loglinear	Epigenetic Regulation	NS_MM_NEUROINFLAM_V1.0	Kdm4c	mRNA	0		Epigenetic Regulation			Kdm4c	azure4	1	-0.580818965517241
Kdm1b-mRNA	-0.0835	0.151	-0.38	0.213	0.944	0.768	1.16	0.591	1	loglinear	Epigenetic Regulation	NS_MM_NEUROINFLAM_V1.0	Kdm1b	mRNA	0		Epigenetic Regulation			Kdm1b	azure4	1	-0.552980132450331
Ncor1-mRNA	-0.0677	0.147	-0.356	0.221	0.954	0.781	1.17	0.653	1	lm.nb	Epigenetic Regulation, Growth Factor Signaling, Notch	NS_MM_NEUROINFLAM_V1.0	Ncor1	mRNA	0		Notch;Growth Factor Signaling;Epigenetic Regulation	mmu04919;mmu05202		Ncor1	azure4	1	-0.460544217687075
Eed-mRNA	0.0454	0.106	-0.163	0.254	1.03	0.893	1.19	0.677	1	loglinear	Cellular Stress, Epigenetic Regulation	NS_MM_NEUROINFLAM_V1.0	Eed	mRNA	0		Epigenetic Regulation;Cellular Stress			Eed	azure4	1	0.428301886792453
Brd3-mRNA	0.0239	0.0643	-0.102	0.15	1.02	0.932	1.11	0.716	1	loglinear	Epigenetic Regulation	NS_MM_NEUROINFLAM_V1.0	Brd3	mRNA	0		Epigenetic Regulation			Brd3	azure4	1	0.371695178849145
Kdm2a-mRNA	0.0296	0.0914	-0.15	0.209	1.02	0.902	1.16	0.752	1	loglinear	Epigenetic Regulation	NS_MM_NEUROINFLAM_V1.0	Kdm2a	mRNA	0		Epigenetic Regulation			Kdm2a	azure4	1	0.323851203501094
Setd1b-mRNA	0.0441	0.155	-0.259	0.347	1.03	0.835	1.27	0.781	1	lm.nb	Epigenetic Regulation	NS_MM_NEUROINFLAM_V1.0	Setd1b	mRNA	0		Epigenetic Regulation	mmu00310		Setd1b	azure4	1	0.284516129032258
Setd2-mRNA	0.0191	0.0723	-0.123	0.161	1.01	0.918	1.12	0.797	1	loglinear	Epigenetic Regulation	NS_MM_NEUROINFLAM_V1.0	Setd2	mRNA	0		Epigenetic Regulation	mmu00310		Setd2	azure4	1	0.26417704011065
Ehmt2-mRNA	-0.0127	0.0695	-0.149	0.124	0.991	0.902	1.09	0.858	1	loglinear	Cellular Stress, Epigenetic Regulation	NS_MM_NEUROINFLAM_V1.0	Ehmt2	mRNA	0		Epigenetic Regulation;Cellular Stress	mmu00310;mmu04211		Ehmt2	azure4	1	-0.18273381294964
Ep300-mRNA	0.00291	0.111	-0.214	0.22	1	0.862	1.16	0.979	1	loglinear	Cell Cycle, Cellular Stress, Cytokine Signaling, DNA Damage, Epigenetic Regulation, Inflammatory Signaling, Innate Immune Response, Lipid Metabolism, Notch, Wnt	NS_MM_NEUROINFLAM_V1.0	Ep300	mRNA	0		Wnt;Notch;Lipid Metabolism;Innate Immune Response;Inflammatory Signaling;Epigenetic Regulation;DNA Damage;Cytokine Signaling;Cellular Stress;Cell Cycle	mmu04024;mmu04066;mmu04068;mmu04110;mmu04310;mmu04330;mmu04350;mmu04520;mmu04630;mmu04720;mmu04916;mmu04919;mmu04922;mmu05016;mmu05152;mmu05161;mmu05164;mmu05166;mmu05168;mmu05169;mmu05200;mmu05203;mmu05206;mmu05211;mmu05215		Ep300	azure4	1	0.0262162162162162
