# Supplementary material for: Vascular-associated bacterial burden and neuroinflammatory transcriptional responses observed in models of pneumonic plague
Source: Front Microbiol. 2026 Jun 24;17:1865125. doi: 10.3389/fmicb.2026.1865125 (PMC13341613; doi:10.3389/fmicb.2026.1865125)
Supplement: Supplementary file 1 [file Data_Sheet_1.ZIP › Bp_final 2026-04-14 12-30/results/Gene set analysis/Genes in Epigenetic.Regulation - DPI3.csv]

Probe Label	Log2 fold change	std error (log2)	Lower confidence limit (log2)	Upper confidence limit (log2)	Linear fold change	Lower confidence limit (linear)	Upper confidence limit (linear)	P-value	BY.p.value	method	Gene.sets	Codeset.Name	Probe.Label	Analyte.Type	Is.Control	Control.Type	Probe.Annotation	KEGG.Pathways	Cell.Type	Official.Gene.Name	volcanocol	volcanopch	tstats.all
Kdm1a-mRNA	-0.222	0.0263	-0.274	-0.171	0.857	0.827	0.889	2.16e-06	0.000149	loglinear	Epigenetic Regulation	NS_MM_NEUROINFLAM_V1.0	Kdm1a	mRNA	0		Epigenetic Regulation			Kdm1a	slateblue1	16	-8.44106463878327
Ezh1-mRNA	0.582	0.092	0.401	0.762	1.5	1.32	1.7	3.81e-05	0.00173	loglinear	Epigenetic Regulation	NS_MM_NEUROINFLAM_V1.0	Ezh1	mRNA	0		Epigenetic Regulation			Ezh1	slateblue1	16	6.32608695652174
Mbd2-mRNA	0.324	0.0548	0.217	0.432	1.25	1.16	1.35	7e-05	0.00285	loglinear	Epigenetic Regulation	NS_MM_NEUROINFLAM_V1.0	Mbd2	mRNA	0		Epigenetic Regulation			Mbd2	slateblue1	16	5.91240875912409
Sall1-mRNA	-0.928	0.221	-1.36	-0.494	0.525	0.389	0.71	0.00125	0.031	lm.nb	Epigenetic Regulation	NS_MM_NEUROINFLAM_V1.0	Sall1	mRNA	0		Epigenetic Regulation			Sall1	slateblue2	16	-4.19909502262443
Dnmt3a-mRNA	-0.385	0.0978	-0.577	-0.194	0.766	0.67	0.874	0.00196	0.0469	loglinear	Epigenetic Regulation	NS_MM_NEUROINFLAM_V1.0	Dnmt3a	mRNA	0		Epigenetic Regulation	mmu00270;mmu05206		Dnmt3a	slateblue2	16	-3.93660531697342
Kdm2b-mRNA	-0.632	0.176	-0.977	-0.288	0.645	0.508	0.819	0.00366	0.0794	lm.nb	Epigenetic Regulation	NS_MM_NEUROINFLAM_V1.0	Kdm2b	mRNA	0		Epigenetic Regulation			Kdm2b	slateblue3	16	-3.59090909090909
Dicer1-mRNA	-0.233	0.0654	-0.361	-0.105	0.851	0.779	0.93	0.00388	0.0828	loglinear	Epigenetic Regulation	NS_MM_NEUROINFLAM_V1.0	Dicer1	mRNA	0		Epigenetic Regulation	mmu05206		Dicer1	slateblue3	16	-3.56269113149847
Smarcd1-mRNA	-0.536	0.151	-0.832	-0.239	0.69	0.562	0.847	0.00409	0.0864	lm.nb	Epigenetic Regulation	NS_MM_NEUROINFLAM_V1.0	Smarcd1	mRNA	0		Epigenetic Regulation			Smarcd1	slateblue3	16	-3.54966887417219
Hira-mRNA	-0.23	0.0655	-0.359	-0.102	0.853	0.78	0.932	0.00429	0.0896	loglinear	Cellular Stress, Epigenetic Regulation	NS_MM_NEUROINFLAM_V1.0	Hira	mRNA	0		Epigenetic Regulation;Cellular Stress			Hira	slateblue3	16	-3.51145038167939
Hdac2-mRNA	-0.267	0.0775	-0.419	-0.115	0.831	0.748	0.923	0.00484	0.0986	loglinear	Cell Cycle, Cellular Stress, Epigenetic Regulation, Growth Factor Signaling, Notch	NS_MM_NEUROINFLAM_V1.0	Hdac2	mRNA	0		Notch;Growth Factor Signaling;Epigenetic Regulation;Cellular Stress;Cell Cycle	mmu04110;mmu04213;mmu04330;mmu04919;mmu05016;mmu05034;mmu05169;mmu05200;mmu05202;mmu05203;mmu05220		Hdac2	slateblue3	16	-3.44516129032258
Suv39h2-mRNA	-0.719	0.212	-1.14	-0.303	0.607	0.455	0.81	0.00537	0.106	loglinear	Epigenetic Regulation	NS_MM_NEUROINFLAM_V1.0	Suv39h2	mRNA	0		Epigenetic Regulation	mmu00310		Suv39h2	slateblue4	16	-3.39150943396226
Dot1l-mRNA	-0.581	0.191	-0.956	-0.207	0.668	0.515	0.867	0.0103	0.186	lm.nb	Epigenetic Regulation	NS_MM_NEUROINFLAM_V1.0	Dot1l	mRNA	0		Epigenetic Regulation	mmu00310;mmu05202		Dot1l	slateblue4	16	-3.04188481675393
Ash2l-mRNA	-0.165	0.0548	-0.273	-0.0578	0.892	0.828	0.961	0.0108	0.191	loglinear	Epigenetic Regulation, Wnt	NS_MM_NEUROINFLAM_V1.0	Ash2l	mRNA	0		Wnt;Epigenetic Regulation			Ash2l	slateblue4	16	-3.01094890510949
Padi2-mRNA	-0.661	0.233	-1.12	-0.204	0.632	0.461	0.868	0.015	0.251	lm.nb	Astrocyte Function, Epigenetic Regulation	NS_MM_NEUROINFLAM_V1.0	Padi2	mRNA	0		Epigenetic Regulation;Astrocyte Function			Padi2	slateblue4	16	-2.83690987124464
Tet1-mRNA	-0.358	0.129	-0.61	-0.106	0.78	0.655	0.929	0.0166	0.273	lm.nb	Epigenetic Regulation	NS_MM_NEUROINFLAM_V1.0	Tet1	mRNA	0		Epigenetic Regulation			Tet1	slateblue4	16	-2.77519379844961
Smarca4-mRNA	-0.203	0.0783	-0.357	-0.05	0.868	0.781	0.966	0.0233	0.364	loglinear	Epigenetic Regulation, Wnt	NS_MM_NEUROINFLAM_V1.0	Smarca4	mRNA	0		Wnt;Epigenetic Regulation			Smarca4	slateblue4	16	-2.59259259259259
Hat1-mRNA	-0.185	0.0739	-0.33	-0.0407	0.879	0.795	0.972	0.0274	0.413	loglinear	Epigenetic Regulation	NS_MM_NEUROINFLAM_V1.0	Hat1	mRNA	0		Epigenetic Regulation	mmu05034		Hat1	slateblue4	16	-2.50338294993234
Kdm5c-mRNA	-0.337	0.138	-0.607	-0.0662	0.792	0.656	0.955	0.0312	0.458	lm.nb	Epigenetic Regulation	NS_MM_NEUROINFLAM_V1.0	Kdm5c	mRNA	0		Epigenetic Regulation			Kdm5c	slateblue4	16	-2.44202898550725
Brd2-mRNA	0.191	0.0789	0.0367	0.346	1.14	1.03	1.27	0.032	0.468	loglinear	Epigenetic Regulation	NS_MM_NEUROINFLAM_V1.0	Brd2	mRNA	0		Epigenetic Regulation			Brd2	slateblue4	16	2.42078580481622
Ehmt2-mRNA	-0.166	0.0695	-0.302	-0.0298	0.891	0.811	0.98	0.0342	0.497	loglinear	Cellular Stress, Epigenetic Regulation	NS_MM_NEUROINFLAM_V1.0	Ehmt2	mRNA	0		Epigenetic Regulation;Cellular Stress	mmu00310;mmu04211		Ehmt2	azure4	1	-2.38848920863309
Kdm1b-mRNA	-0.355	0.151	-0.651	-0.058	0.782	0.637	0.961	0.0372	0.528	loglinear	Epigenetic Regulation	NS_MM_NEUROINFLAM_V1.0	Kdm1b	mRNA	0		Epigenetic Regulation			Kdm1b	azure4	1	-2.35099337748344
Setd2-mRNA	0.168	0.0723	0.0259	0.309	1.12	1.02	1.24	0.0388	0.543	loglinear	Epigenetic Regulation	NS_MM_NEUROINFLAM_V1.0	Setd2	mRNA	0		Epigenetic Regulation	mmu00310		Setd2	azure4	1	2.32365145228216
Kdm4d-mRNA	-1.39	0.602	-2.57	-0.212	0.381	0.168	0.864	0.0394	0.548	lm.nb	Epigenetic Regulation	NS_MM_NEUROINFLAM_V1.0	Kdm4d	mRNA	0		Epigenetic Regulation			Kdm4d	azure4	1	-2.30897009966777
Kat2a-mRNA	-0.292	0.128	-0.543	-0.0413	0.817	0.687	0.972	0.0415	0.569	loglinear	Epigenetic Regulation, Notch	NS_MM_NEUROINFLAM_V1.0	Kat2a	mRNA	0		Notch;Epigenetic Regulation	mmu04330;mmu04919;mmu05166;mmu05203		Kat2a	azure4	1	-2.28125
Kdm5a-mRNA	0.18	0.0792	0.025	0.336	1.13	1.02	1.26	0.042	0.573	loglinear	Epigenetic Regulation	NS_MM_NEUROINFLAM_V1.0	Kdm5a	mRNA	0		Epigenetic Regulation			Kdm5a	azure4	1	2.27272727272727
Tarbp2-mRNA	-0.441	0.202	-0.838	-0.0445	0.737	0.559	0.97	0.0499	0.647	lm.nb	Epigenetic Regulation	NS_MM_NEUROINFLAM_V1.0	Tarbp2	mRNA	0		Epigenetic Regulation			Tarbp2	azure4	1	-2.18316831683168
Arid1a-mRNA	-0.116	0.0559	-0.226	-0.0068	0.922	0.855	0.995	0.0595	0.752	loglinear	Epigenetic Regulation	NS_MM_NEUROINFLAM_V1.0	Arid1a	mRNA	0		Epigenetic Regulation			Arid1a	azure4	1	-2.07513416815742
Kdm4c-mRNA	-0.178	0.0928	-0.36	0.00375	0.884	0.779	1	0.079	0.942	loglinear	Epigenetic Regulation	NS_MM_NEUROINFLAM_V1.0	Kdm4c	mRNA	0		Epigenetic Regulation			Kdm4c	azure4	1	-1.91810344827586
Bmi1-mRNA	-0.229	0.121	-0.466	0.00847	0.853	0.724	1.01	0.0831	0.962	loglinear	Cellular Stress, Epigenetic Regulation	NS_MM_NEUROINFLAM_V1.0	Bmi1	mRNA	0		Epigenetic Regulation;Cellular Stress	mmu04550;mmu05202;mmu05206		Bmi1	azure4	1	-1.89256198347107
Eif1-mRNA	0.168	0.089	-0.00651	0.342	1.12	0.996	1.27	0.0836	0.962	loglinear	Epigenetic Regulation	NS_MM_NEUROINFLAM_V1.0	Eif1	mRNA	0		Epigenetic Regulation			Eif1	azure4	1	1.8876404494382
Wdr5-mRNA	-0.164	0.098	-0.356	0.0284	0.893	0.781	1.02	0.121	1	loglinear	Epigenetic Regulation	NS_MM_NEUROINFLAM_V1.0	Wdr5	mRNA	0		Epigenetic Regulation			Wdr5	azure4	1	-1.6734693877551
Sin3a-mRNA	-0.205	0.125	-0.45	0.0409	0.868	0.732	1.03	0.128	1	loglinear	Epigenetic Regulation	NS_MM_NEUROINFLAM_V1.0	Sin3a	mRNA	0		Epigenetic Regulation	mmu04919;mmu05016;mmu05202		Sin3a	azure4	1	-1.64
Ago4-mRNA	-0.902	0.592	-2.06	0.259	0.535	0.239	1.2	0.154	1	lm.nb	Adaptive Immune Response, Cellular Stress, Epigenetic Regulation, Growth Factor Signaling, Notch, Wnt	NS_MM_NEUROINFLAM_V1.0	Ago4	mRNA	0		Wnt;Notch;Growth Factor Signaling;Epigenetic Regulation;Cellular Stress;Adaptive Immune Response			Ago4	azure4	1	-1.52364864864865
Kdm4a-mRNA	0.278	0.186	-0.0857	0.643	1.21	0.942	1.56	0.16	1	lm.nb	DNA Damage, Epigenetic Regulation	NS_MM_NEUROINFLAM_V1.0	Kdm4a	mRNA	0		Epigenetic Regulation;DNA Damage			Kdm4a	azure4	1	1.49462365591398
Suv39h1-mRNA	-0.0945	0.0696	-0.231	0.0419	0.937	0.852	1.03	0.2	1	loglinear	Epigenetic Regulation	NS_MM_NEUROINFLAM_V1.0	Suv39h1	mRNA	0		Epigenetic Regulation	mmu00310		Suv39h1	azure4	1	-1.35775862068966
Setd7-mRNA	0.264	0.2	-0.128	0.657	1.2	0.915	1.58	0.211	1	lm.nb	Epigenetic Regulation	NS_MM_NEUROINFLAM_V1.0	Setd7	mRNA	0		Epigenetic Regulation	mmu00310;mmu04068		Setd7	azure4	1	1.32
Smarca5-mRNA	0.0584	0.0459	-0.0317	0.148	1.04	0.978	1.11	0.228	1	loglinear	Cell Cycle, DNA Damage, Epigenetic Regulation	NS_MM_NEUROINFLAM_V1.0	Smarca5	mRNA	0		Epigenetic Regulation;DNA Damage;Cell Cycle			Smarca5	azure4	1	1.2723311546841
Ezh2-mRNA	-0.158	0.138	-0.427	0.112	0.897	0.744	1.08	0.274	1	loglinear	Cellular Stress, Epigenetic Regulation	NS_MM_NEUROINFLAM_V1.0	Ezh2	mRNA	0		Epigenetic Regulation;Cellular Stress	mmu05206		Ezh2	azure4	1	-1.14492753623188
Hdac6-mRNA	0.101	0.0887	-0.0731	0.274	1.07	0.951	1.21	0.278	1	loglinear	Cellular Stress, Epigenetic Regulation, Notch	NS_MM_NEUROINFLAM_V1.0	Hdac6	mRNA	0		Notch;Epigenetic Regulation;Cellular Stress	mmu05034;mmu05203		Hdac6	azure4	1	1.13866967305524
Dnmt1-mRNA	-0.215	0.191	-0.59	0.16	0.862	0.664	1.12	0.283	1	lm.nb	Epigenetic Regulation	NS_MM_NEUROINFLAM_V1.0	Dnmt1	mRNA	0		Epigenetic Regulation	mmu00270;mmu05206		Dnmt1	azure4	1	-1.12565445026178
Crebbp-mRNA	0.0391	0.0365	-0.0324	0.111	1.03	0.978	1.08	0.305	1	loglinear	Cell Cycle, Cellular Stress, Cytokine Signaling, Epigenetic Regulation, Inflammatory Signaling, Innate Immune Response, Lipid Metabolism, Notch, Wnt	NS_MM_NEUROINFLAM_V1.0	Crebbp	mRNA	0		Wnt;Notch;Lipid Metabolism;Innate Immune Response;Inflammatory Signaling;Epigenetic Regulation;Cytokine Signaling;Cellular Stress;Cell Cycle	mmu04024;mmu04066;mmu04068;mmu04110;mmu04310;mmu04330;mmu04350;mmu04520;mmu04630;mmu04720;mmu04916;mmu04919;mmu04922;mmu05016;mmu05152;mmu05161;mmu05164;mmu05166;mmu05168;mmu05169;mmu05200;mmu05203;mmu05206;mmu05211;mmu05215		Crebbp	azure4	1	1.07123287671233
Kmt2c-mRNA	-0.166	0.162	-0.484	0.152	0.891	0.715	1.11	0.326	1	lm.nb	Epigenetic Regulation	NS_MM_NEUROINFLAM_V1.0	Kmt2c	mRNA	0		Epigenetic Regulation	mmu00310		Kmt2c	azure4	1	-1.02469135802469
Kdm2a-mRNA	-0.0904	0.0914	-0.27	0.0887	0.939	0.83	1.06	0.342	1	loglinear	Epigenetic Regulation	NS_MM_NEUROINFLAM_V1.0	Kdm2a	mRNA	0		Epigenetic Regulation			Kdm2a	azure4	1	-0.989059080962801
Jarid2-mRNA	-0.0946	0.0957	-0.282	0.093	0.937	0.822	1.07	0.343	1	loglinear	Epigenetic Regulation	NS_MM_NEUROINFLAM_V1.0	Jarid2	mRNA	0		Epigenetic Regulation	mmu04550		Jarid2	azure4	1	-0.988505747126437
Kmt2a-mRNA	-0.0791	0.0803	-0.236	0.0783	0.947	0.849	1.06	0.344	1	loglinear	Epigenetic Regulation	NS_MM_NEUROINFLAM_V1.0	Kmt2a	mRNA	0		Epigenetic Regulation	mmu00310;mmu05202		Kmt2a	azure4	1	-0.98505603985056
Kdm5b-mRNA	-0.0914	0.0941	-0.276	0.0931	0.939	0.826	1.07	0.351	1	loglinear	Epigenetic Regulation	NS_MM_NEUROINFLAM_V1.0	Kdm5b	mRNA	0		Epigenetic Regulation			Kdm5b	azure4	1	-0.971307120085016
Ep300-mRNA	-0.107	0.111	-0.324	0.11	0.928	0.799	1.08	0.351	1	loglinear	Cell Cycle, Cellular Stress, Cytokine Signaling, DNA Damage, Epigenetic Regulation, Inflammatory Signaling, Innate Immune Response, Lipid Metabolism, Notch, Wnt	NS_MM_NEUROINFLAM_V1.0	Ep300	mRNA	0		Wnt;Notch;Lipid Metabolism;Innate Immune Response;Inflammatory Signaling;Epigenetic Regulation;DNA Damage;Cytokine Signaling;Cellular Stress;Cell Cycle	mmu04024;mmu04066;mmu04068;mmu04110;mmu04310;mmu04330;mmu04350;mmu04520;mmu04630;mmu04720;mmu04916;mmu04919;mmu04922;mmu05016;mmu05152;mmu05161;mmu05164;mmu05166;mmu05168;mmu05169;mmu05200;mmu05203;mmu05206;mmu05211;mmu05215		Ep300	azure4	1	-0.963963963963964
Ncor2-mRNA	0.0684	0.0816	-0.0915	0.228	1.05	0.939	1.17	0.418	1	loglinear	Epigenetic Regulation, Notch	NS_MM_NEUROINFLAM_V1.0	Ncor2	mRNA	0		Notch;Epigenetic Regulation	mmu04330;mmu05169		Ncor2	azure4	1	0.838235294117647
Kdm6a-mRNA	-0.0735	0.109	-0.287	0.14	0.95	0.819	1.1	0.513	1	loglinear	Epigenetic Regulation	NS_MM_NEUROINFLAM_V1.0	Kdm6a	mRNA	0		Epigenetic Regulation	mmu05202		Kdm6a	azure4	1	-0.674311926605505
Setd1b-mRNA	0.0981	0.155	-0.205	0.401	1.07	0.868	1.32	0.538	1	lm.nb	Epigenetic Regulation	NS_MM_NEUROINFLAM_V1.0	Setd1b	mRNA	0		Epigenetic Regulation	mmu00310		Setd1b	azure4	1	0.632903225806452
H2afx-mRNA	-0.0554	0.0875	-0.227	0.116	0.962	0.854	1.08	0.539	1	loglinear	Cell Cycle, Cellular Stress, DNA Damage, Epigenetic Regulation, Wnt	NS_MM_NEUROINFLAM_V1.0	H2afx	mRNA	0		Wnt;Epigenetic Regulation;DNA Damage;Cellular Stress;Cell Cycle	mmu05034;mmu05322		H2afx	azure4	1	-0.633142857142857
Kat2b-mRNA	0.0511	0.0862	-0.118	0.22	1.04	0.922	1.16	0.564	1	loglinear	Epigenetic Regulation, Notch	NS_MM_NEUROINFLAM_V1.0	Kat2b	mRNA	0		Notch;Epigenetic Regulation	mmu04330;mmu04919;mmu05166;mmu05203		Kat2b	azure4	1	0.592807424593968
Ncor1-mRNA	-0.083	0.147	-0.371	0.205	0.944	0.773	1.15	0.583	1	lm.nb	Epigenetic Regulation, Growth Factor Signaling, Notch	NS_MM_NEUROINFLAM_V1.0	Ncor1	mRNA	0		Notch;Growth Factor Signaling;Epigenetic Regulation	mmu04919;mmu05202		Ncor1	azure4	1	-0.564625850340136
Brd4-mRNA	0.0317	0.059	-0.0839	0.147	1.02	0.944	1.11	0.6	1	loglinear	Epigenetic Regulation	NS_MM_NEUROINFLAM_V1.0	Brd4	mRNA	0		Epigenetic Regulation			Brd4	azure4	1	0.53728813559322
Eed-mRNA	0.0511	0.106	-0.158	0.26	1.04	0.897	1.2	0.64	1	loglinear	Cellular Stress, Epigenetic Regulation	NS_MM_NEUROINFLAM_V1.0	Eed	mRNA	0		Epigenetic Regulation;Cellular Stress			Eed	azure4	1	0.482075471698113
Kdm4b-mRNA	0.0355	0.0787	-0.119	0.19	1.02	0.921	1.14	0.66	1	loglinear	DNA Damage, Epigenetic Regulation	NS_MM_NEUROINFLAM_V1.0	Kdm4b	mRNA	0		Epigenetic Regulation;DNA Damage			Kdm4b	azure4	1	0.451080050825921
Hdac4-mRNA	-0.054	0.126	-0.301	0.193	0.963	0.812	1.14	0.676	1	loglinear	Epigenetic Regulation, Notch	NS_MM_NEUROINFLAM_V1.0	Hdac4	mRNA	0		Notch;Epigenetic Regulation	mmu05034;mmu05169;mmu05203		Hdac4	azure4	1	-0.428571428571429
Hdac1-mRNA	-0.0519	0.14	-0.327	0.223	0.965	0.797	1.17	0.718	1	loglinear	Cell Cycle, Epigenetic Regulation, Growth Factor Signaling, Notch, Wnt	NS_MM_NEUROINFLAM_V1.0	Hdac1	mRNA	0		Wnt;Notch;Growth Factor Signaling;Epigenetic Regulation;Cell Cycle	mmu04110;mmu04213;mmu04330;mmu04919;mmu05016;mmu05031;mmu05034;mmu05169;mmu05200;mmu05202;mmu05203;mmu05220		Hdac1	azure4	1	-0.370714285714286
Mbd3-mRNA	0.0255	0.0757	-0.123	0.174	1.02	0.918	1.13	0.742	1	loglinear	Epigenetic Regulation	NS_MM_NEUROINFLAM_V1.0	Mbd3	mRNA	0		Epigenetic Regulation			Mbd3	azure4	1	0.336856010568032
Kdm3a-mRNA	-0.031	0.099	-0.225	0.163	0.979	0.855	1.12	0.759	1	loglinear	Epigenetic Regulation	NS_MM_NEUROINFLAM_V1.0	Kdm3a	mRNA	0		Epigenetic Regulation			Kdm3a	azure4	1	-0.313131313131313
Setd1a-mRNA	0.0102	0.0895	-0.165	0.186	1.01	0.892	1.14	0.911	1	loglinear	Epigenetic Regulation	NS_MM_NEUROINFLAM_V1.0	Setd1a	mRNA	0		Epigenetic Regulation	mmu00310		Setd1a	azure4	1	0.113966480446927
Sirt1-mRNA	0.0105	0.137	-0.258	0.279	1.01	0.836	1.21	0.94	1	lm.nb	Carbohydrate Metabolism, Cellular Stress, Epigenetic Regulation	NS_MM_NEUROINFLAM_V1.0	Sirt1	mRNA	0		Epigenetic Regulation;Cellular Stress;Carbohydrate Metabolism	mmu04068;mmu04152;mmu04211;mmu04213;mmu04922;mmu05031;mmu05206		Sirt1	azure4	1	0.0766423357664234
Brd3-mRNA	0.00298	0.0643	-0.123	0.129	1	0.918	1.09	0.964	1	loglinear	Epigenetic Regulation	NS_MM_NEUROINFLAM_V1.0	Brd3	mRNA	0		Epigenetic Regulation			Brd3	azure4	1	0.0463452566096423
Setdb1-mRNA	-0.0087	0.227	-0.453	0.436	0.994	0.73	1.35	0.97	1	lm.nb	Epigenetic Regulation	NS_MM_NEUROINFLAM_V1.0	Setdb1	mRNA	0		Epigenetic Regulation	mmu00310;mmu04550		Setdb1	azure4	1	-0.0383259911894273
Suz12-mRNA	0.0028	0.0894	-0.172	0.178	1	0.887	1.13	0.975	1	loglinear	Cellular Stress, Epigenetic Regulation	NS_MM_NEUROINFLAM_V1.0	Suz12	mRNA	0		Epigenetic Regulation;Cellular Stress			Suz12	azure4	1	0.0313199105145414
