# Supplementary material for: Vascular-associated bacterial burden and neuroinflammatory transcriptional responses observed in models of pneumonic plague
Source: Front Microbiol. 2026 Jun 24;17:1865125. doi: 10.3389/fmicb.2026.1865125 (PMC13341613; doi:10.3389/fmicb.2026.1865125)
Supplement: Supplementary file 1 [file Data_Sheet_1.ZIP › Bp_final 2026-04-14 12-30/results/Gene set analysis/Genes in Growth.Factor.Signaling - DPI1.csv]

Probe Label	Log2 fold change	std error (log2)	Lower confidence limit (log2)	Upper confidence limit (log2)	Linear fold change	Lower confidence limit (linear)	Upper confidence limit (linear)	P-value	BY.p.value	method	Gene.sets	Codeset.Name	Probe.Label	Analyte.Type	Is.Control	Control.Type	Probe.Annotation	KEGG.Pathways	Cell.Type	Official.Gene.Name	volcanocol	volcanopch	tstats.all
Osmr-mRNA	1.68	0.337	1.02	2.34	3.21	2.03	5.07	0.000313	0.125	lm.nb	Astrocyte Function, Cytokine Signaling, Growth Factor Signaling	NS_MM_NEUROINFLAM_V1.0	Osmr	mRNA	0		Growth Factor Signaling;Cytokine Signaling;Astrocyte Function	mmu04060;mmu04151;mmu04630		Osmr	slateblue4	16	4.98516320474777
Ralb-mRNA	0.207	0.047	0.115	0.299	1.15	1.08	1.23	0.000866	0.314	loglinear	Autophagy, Growth Factor Signaling	NS_MM_NEUROINFLAM_V1.0	Ralb	mRNA	0		Growth Factor Signaling;Autophagy	mmu04014;mmu04015;mmu04072;mmu05200;mmu05212		Ralb	slateblue4	16	4.40425531914894
Lingo1-mRNA	-0.371	0.0936	-0.555	-0.188	0.773	0.681	0.878	0.00187	0.437	loglinear	Growth Factor Signaling, Oligodendrocyte Function	NS_MM_NEUROINFLAM_V1.0	Lingo1	mRNA	0		Oligodendrocyte Function;Growth Factor Signaling			Lingo1	slateblue4	16	-3.96367521367521
Cd14-mRNA	2.57	0.657	1.28	3.85	5.92	2.43	14.5	0.00208	0.437	lm.nb	Apoptosis, Astrocyte Function, Autophagy, Growth Factor Signaling, Innate Immune Response, NF-kB	NS_MM_NEUROINFLAM_V1.0	Cd14	mRNA	0		NF-kB;Innate Immune Response;Growth Factor Signaling;Autophagy;Astrocyte Function;Apoptosis	mmu04010;mmu04064;mmu04145;mmu04620;mmu04640;mmu04810;mmu05132;mmu05133;mmu05134;mmu05146;mmu05152;mmu05202		Cd14	slateblue4	16	3.9117199391172
Ets2-mRNA	0.213	0.0545	0.106	0.319	1.16	1.08	1.25	0.00211	0.437	loglinear	Cellular Stress, Growth Factor Signaling, Microglia Function	NS_MM_NEUROINFLAM_V1.0	Ets2	mRNA	0		Microglia Function;Growth Factor Signaling;Cellular Stress	mmu04014;mmu05166		Ets2	slateblue4	16	3.90825688073395
Nfkbia-mRNA	0.866	0.242	0.392	1.34	1.82	1.31	2.53	0.00379	0.558	lm.nb	Adaptive Immune Response, Apoptosis, Growth Factor Signaling, Inflammatory Signaling, Innate Immune Response, NF-kB	NS_MM_NEUROINFLAM_V1.0	Nfkbia	mRNA	0		NF-kB;Innate Immune Response;Inflammatory Signaling;Growth Factor Signaling;Apoptosis;Adaptive Immune Response	mmu04024;mmu04062;mmu04064;mmu04210;mmu04380;mmu04620;mmu04621;mmu04622;mmu04623;mmu04660;mmu04662;mmu04668;mmu04722;mmu04920;mmu04931;mmu05134;mmu05140;mmu05142;mmu05145;mmu05160;mmu05161;mmu05162;mmu05164;mmu05166;mmu05168;mmu05169;mmu05200;mmu05203;mmu05215;mmu05220;mmu05222		Nfkbia	azure4	1	3.57851239669422
Braf-mRNA	0.0984	0.0282	0.0432	0.154	1.07	1.03	1.11	0.00445	0.577	loglinear	Adaptive Immune Response, Angiogenesis, Apoptosis, Cytokine Signaling, Growth Factor Signaling, Innate Immune Response, Insulin Signaling, Neurons and Neurotransmission	NS_MM_NEUROINFLAM_V1.0	Braf	mRNA	0		Neurons and Neurotransmission;Insulin Signaling;Innate Immune Response;Growth Factor Signaling;Cytokine Signaling;Apoptosis;Angiogenesis;Adaptive Immune Response	mmu04010;mmu04012;mmu04015;mmu04024;mmu04062;mmu04068;mmu04150;mmu04270;mmu04510;mmu04650;mmu04720;mmu04722;mmu04726;mmu04730;mmu04810;mmu04910;mmu04914;mmu05034;mmu05160;mmu05200;mmu05205;mmu05210;mmu05211;mmu05212;mmu05213;mmu05214;mmu05215;mmu05216;mmu05218;mmu05219;mmu05220;mmu05221;mmu05223		Braf	azure4	1	3.48936170212766
Il1r1-mRNA	0.625	0.181	0.27	0.98	1.54	1.21	1.97	0.00477	0.577	lm.nb	Apoptosis, Cellular Stress, Cytokine Signaling, Growth Factor Signaling, Microglia Function, NF-kB	NS_MM_NEUROINFLAM_V1.0	Il1r1	mRNA	0		NF-kB;Microglia Function;Growth Factor Signaling;Cytokine Signaling;Cellular Stress;Apoptosis	mmu04010;mmu04060;mmu04064;mmu04210;mmu04380;mmu04640;mmu04750;mmu05146;mmu05166		Il1r1	azure4	1	3.45303867403315
Jun-mRNA	0.323	0.0979	0.131	0.515	1.25	1.09	1.43	0.0064	0.711	loglinear	Adaptive Immune Response, Apoptosis, Cellular Stress, Growth Factor Signaling, Innate Immune Response, Notch, Wnt	NS_MM_NEUROINFLAM_V1.0	Jun	mRNA	0		Wnt;Notch;Innate Immune Response;Growth Factor Signaling;Cellular Stress;Apoptosis;Adaptive Immune Response	mmu04010;mmu04012;mmu04024;mmu04310;mmu04380;mmu04510;mmu04620;mmu04660;mmu04662;mmu04668;mmu04722;mmu04912;mmu04915;mmu04921;mmu04932;mmu04933;mmu05030;mmu05031;mmu05132;mmu05133;mmu05140;mmu05142;mmu05161;mmu05164;mmu05166;mmu05168;mmu05169;mmu05200;mmu05203;mmu05210;mmu05211;mmu05231;mmu05321;mmu05323		Jun	azure4	1	3.29928498467824
Csf1r-mRNA	-0.635	0.198	-1.02	-0.248	0.644	0.492	0.842	0.00748	0.76	lm.nb	Cytokine Signaling, Growth Factor Signaling, Microglia Function	NS_MM_NEUROINFLAM_V1.0	Csf1r	mRNA	0		Microglia Function;Growth Factor Signaling;Cytokine Signaling	mmu04014;mmu04015;mmu04060;mmu04144;mmu04151;mmu04380;mmu04640;mmu05200;mmu05202		Csf1r	azure4	1	-3.20707070707071
Camk4-mRNA	0.278	0.0879	0.106	0.45	1.21	1.08	1.37	0.00817	0.777	loglinear	Growth Factor Signaling, Neurons and Neurotransmission	NS_MM_NEUROINFLAM_V1.0	Camk4	mRNA	0		Neurons and Neurotransmission;Growth Factor Signaling	mmu04020;mmu04024;mmu04211;mmu04380;mmu04720;mmu04722;mmu04725;mmu04921;mmu04925;mmu05031;mmu05034		Camk4	azure4	1	3.16268486916951
Bdnf-mRNA	-0.417	0.133	-0.677	-0.157	0.749	0.625	0.897	0.00854	0.793	loglinear	Growth Factor Signaling, Neurons and Neurotransmission	NS_MM_NEUROINFLAM_V1.0	Bdnf	mRNA	0		Neurons and Neurotransmission;Growth Factor Signaling	mmu04010;mmu04024;mmu04722;mmu05016;mmu05030;mmu05034		Bdnf	azure4	1	-3.13533834586466
Spp1-mRNA	0.68	0.222	0.245	1.12	1.6	1.18	2.17	0.00985	0.861	lm.nb	Growth Factor Signaling, Matrix Remodeling, Microglia Function	NS_MM_NEUROINFLAM_V1.0	Spp1	mRNA	0		Microglia Function;Matrix Remodeling;Growth Factor Signaling	mmu04151;mmu04510;mmu04512;mmu04620		Spp1	azure4	1	3.06306306306306
Bcl2l1-mRNA	0.173	0.0572	0.0603	0.285	1.13	1.04	1.22	0.0108	0.861	loglinear	Apoptosis, Autophagy, Cytokine Signaling, Growth Factor Signaling, Innate Immune Response, NF-kB	NS_MM_NEUROINFLAM_V1.0	Bcl2l1	mRNA	0		NF-kB;Innate Immune Response;Growth Factor Signaling;Cytokine Signaling;Autophagy;Apoptosis	mmu04014;mmu04064;mmu04151;mmu04210;mmu04630;mmu05014;mmu05145;mmu05166;mmu05200;mmu05202;mmu05212;mmu05220;mmu05222		Bcl2l1	azure4	1	3.02447552447552
Casp3-mRNA	0.393	0.132	0.134	0.652	1.31	1.1	1.57	0.0115	0.868	lm.nb	Apoptosis, Cellular Stress, DNA Damage, Growth Factor Signaling, Innate Immune Response, Matrix Remodeling	NS_MM_NEUROINFLAM_V1.0	Casp3	mRNA	0		Matrix Remodeling;Innate Immune Response;Growth Factor Signaling;DNA Damage;Cellular Stress;Apoptosis	mmu04010;mmu04115;mmu04210;mmu04650;mmu04668;mmu04726;mmu04932;mmu04933;mmu05010;mmu05012;mmu05014;mmu05016;mmu05133;mmu05134;mmu05145;mmu05146;mmu05152;mmu05161;mmu05168;mmu05200;mmu05203;mmu05205;mmu05206;mmu05210;mmu05416		Casp3	azure4	1	2.97727272727273
Grin2b-mRNA	-0.218	0.0772	-0.369	-0.0665	0.86	0.774	0.955	0.0154	1	loglinear	Adaptive Immune Response, Angiogenesis, Cytokine Signaling, Growth Factor Signaling, Insulin Signaling, Neurons and Neurotransmission	NS_MM_NEUROINFLAM_V1.0	Grin2b	mRNA	0		Neurons and Neurotransmission;Insulin Signaling;Growth Factor Signaling;Cytokine Signaling;Angiogenesis;Adaptive Immune Response	mmu04014;mmu04015;mmu04024;mmu04080;mmu04713;mmu04720;mmu04724;mmu04728;mmu05010;mmu05014;mmu05016;mmu05030;mmu05031;mmu05033;mmu05034;mmu05322		Grin2b	azure4	1	-2.82383419689119
Myd88-mRNA	0.604	0.215	0.184	1.02	1.52	1.14	2.03	0.0156	1	lm.nb	Apoptosis, Cytokine Signaling, Growth Factor Signaling, Inflammatory Signaling, Innate Immune Response, NF-kB	NS_MM_NEUROINFLAM_V1.0	Myd88	mRNA	0		NF-kB;Innate Immune Response;Inflammatory Signaling;Growth Factor Signaling;Cytokine Signaling;Apoptosis	mmu04064;mmu04210;mmu04620;mmu05132;mmu05133;mmu05134;mmu05140;mmu05142;mmu05143;mmu05144;mmu05145;mmu05152;mmu05161;mmu05162;mmu05164;mmu05168		Myd88	azure4	1	2.8093023255814
S100b-mRNA	0.307	0.109	0.0927	0.521	1.24	1.07	1.44	0.0158	1	lm.nb	Astrocyte Function, Growth Factor Signaling, Inflammatory Signaling, Innate Immune Response	NS_MM_NEUROINFLAM_V1.0	S100b	mRNA	0		Innate Immune Response;Inflammatory Signaling;Growth Factor Signaling;Astrocyte Function			S100b	azure4	1	2.81651376146789
Tnfrsf1a-mRNA	0.827	0.299	0.241	1.41	1.77	1.18	2.66	0.017	1	lm.nb	Apoptosis, Cytokine Signaling, Growth Factor Signaling, Innate Immune Response, NF-kB	NS_MM_NEUROINFLAM_V1.0	Tnfrsf1a	mRNA	0		NF-kB;Innate Immune Response;Growth Factor Signaling;Cytokine Signaling;Apoptosis	mmu04010;mmu04060;mmu04064;mmu04071;mmu04210;mmu04380;mmu04668;mmu04920;mmu04931;mmu04932;mmu05010;mmu05014;mmu05142;mmu05145;mmu05152;mmu05160;mmu05164;mmu05166;mmu05168		Tnfrsf1a	azure4	1	2.76588628762542
Rhoa-mRNA	0.267	0.102	0.068	0.467	1.2	1.05	1.38	0.022	1	loglinear	Angiogenesis, Autophagy, Growth Factor Signaling, Wnt	NS_MM_NEUROINFLAM_V1.0	Rhoa	mRNA	0		Wnt;Growth Factor Signaling;Autophagy;Angiogenesis	mmu04014;mmu04015;mmu04022;mmu04024;mmu04062;mmu04071;mmu04072;mmu04144;mmu04270;mmu04310;mmu04350;mmu04360;mmu04510;mmu04520;mmu04530;mmu04611;mmu04660;mmu04670;mmu04722;mmu04810;mmu04921;mmu05100;mmu05133;mmu05152;mmu05200;mmu05203;mmu05205;mmu05206;mmu05210		Rhoa	azure4	1	2.61764705882353
Tgfbr1-mRNA	-0.354	0.135	-0.618	-0.0896	0.783	0.652	0.94	0.0222	1	lm.nb	Cytokine Signaling, Growth Factor Signaling	NS_MM_NEUROINFLAM_V1.0	Tgfbr1	mRNA	0		Growth Factor Signaling;Cytokine Signaling	mmu04010;mmu04060;mmu04068;mmu04144;mmu04350;mmu04380;mmu04390;mmu04520;mmu04933;mmu05142;mmu05161;mmu05166;mmu05200;mmu05210;mmu05212;mmu05220		Tgfbr1	azure4	1	-2.62222222222222
Pik3r2-mRNA	-0.099	0.0389	-0.175	-0.0229	0.934	0.886	0.984	0.0256	1	loglinear	Adaptive Immune Response, Angiogenesis, Apoptosis, Autophagy, Cytokine Signaling, Growth Factor Signaling, Innate Immune Response, Insulin Signaling	NS_MM_NEUROINFLAM_V1.0	Pik3r2	mRNA	0		Insulin Signaling;Innate Immune Response;Growth Factor Signaling;Cytokine Signaling;Autophagy;Apoptosis;Angiogenesis;Adaptive Immune Response	mmu04012;mmu04014;mmu04015;mmu04022;mmu04024;mmu04062;mmu04066;mmu04068;mmu04070;mmu04071;mmu04072;mmu04150;mmu04151;mmu04152;mmu04210;mmu04211;mmu04213;mmu04261;mmu04370;mmu04380;mmu04510;mmu04550;mmu04611;mmu04620;mmu04630;mmu04650;mmu04660;mmu04662;mmu04664;mmu04666;mmu04668;mmu04670;mmu04722;mmu04725;mmu04750;mmu04810;mmu04910;mmu04914;mmu04915;mmu04917;mmu04919;mmu04921;mmu04923;mmu04930;mmu…		Pik3r2	azure4	1	-2.54498714652956
Il1a-mRNA	2.22	0.937	0.385	4.06	4.67	1.31	16.7	0.0354	1	lm.nb	Apoptosis, Cellular Stress, Cytokine Signaling, Growth Factor Signaling	NS_MM_NEUROINFLAM_V1.0	Il1a	mRNA	0		Growth Factor Signaling;Cytokine Signaling;Cellular Stress;Apoptosis	mmu04010;mmu04060;mmu04210;mmu04380;mmu04640;mmu04932;mmu04933;mmu04940;mmu05020;mmu05132;mmu05133;mmu05140;mmu05152;mmu05162;mmu05164;mmu05321;mmu05323;mmu05332		Il1a	azure4	1	2.3692636072572
Cdkn1a-mRNA	0.349	0.153	0.0486	0.649	1.27	1.03	1.57	0.0419	1	lm.nb	Adaptive Immune Response, Cell Cycle, Cellular Stress, Cytokine Signaling, DNA Damage, Growth Factor Signaling	NS_MM_NEUROINFLAM_V1.0	Cdkn1a	mRNA	0		Growth Factor Signaling;DNA Damage;Cytokine Signaling;Cellular Stress;Cell Cycle;Adaptive Immune Response	mmu04012;mmu04066;mmu04068;mmu04110;mmu04115;mmu04151;mmu04630;mmu04921;mmu05160;mmu05161;mmu05166;mmu05169;mmu05200;mmu05202;mmu05203;mmu05205;mmu05206;mmu05214;mmu05215;mmu05218;mmu05219;mmu05220		Cdkn1a	azure4	1	2.28104575163399
Stmn1-mRNA	-0.17	0.0764	-0.32	-0.0205	0.889	0.801	0.986	0.0458	1	loglinear	Growth Factor Signaling, Microglia Function	NS_MM_NEUROINFLAM_V1.0	Stmn1	mRNA	0		Microglia Function;Growth Factor Signaling	mmu04010;mmu05206		Stmn1	azure4	1	-2.22513089005236
Casp9-mRNA	0.284	0.132	0.025	0.544	1.22	1.02	1.46	0.0528	1	loglinear	Adaptive Immune Response, Apoptosis, DNA Damage, Growth Factor Signaling, Innate Immune Response	NS_MM_NEUROINFLAM_V1.0	Casp9	mRNA	0		Innate Immune Response;Growth Factor Signaling;DNA Damage;Apoptosis;Adaptive Immune Response	mmu04115;mmu04151;mmu04210;mmu04370;mmu04919;mmu05010;mmu05012;mmu05014;mmu05016;mmu05134;mmu05145;mmu05152;mmu05161;mmu05164;mmu05200;mmu05210;mmu05212;mmu05213;mmu05215;mmu05222;mmu05223;mmu05416		Casp9	azure4	1	2.15151515151515
Itga6-mRNA	-0.324	0.151	-0.62	-0.0271	0.799	0.651	0.981	0.0537	1	lm.nb	Growth Factor Signaling, Matrix Remodeling, Microglia Function	NS_MM_NEUROINFLAM_V1.0	Itga6	mRNA	0		Microglia Function;Matrix Remodeling;Growth Factor Signaling	mmu04151;mmu04510;mmu04512;mmu04514;mmu04640;mmu04810;mmu05145;mmu05200;mmu05222;mmu05410;mmu05412;mmu05414		Itga6	azure4	1	-2.14569536423841
Gadd45g-mRNA	0.422	0.214	0.00309	0.841	1.34	1	1.79	0.0718	1	lm.nb	Cell Cycle, DNA Damage, Growth Factor Signaling	NS_MM_NEUROINFLAM_V1.0	Gadd45g	mRNA	0		Growth Factor Signaling;DNA Damage;Cell Cycle	mmu04010;mmu04068;mmu04110;mmu04115		Gadd45g	azure4	1	1.97196261682243
Chuk-mRNA	-0.302	0.162	-0.619	0.0144	0.811	0.651	1.01	0.0859	1	lm.nb	Adaptive Immune Response, Apoptosis, Cytokine Signaling, Growth Factor Signaling, Inflammatory Signaling, Innate Immune Response, NF-kB	NS_MM_NEUROINFLAM_V1.0	Chuk	mRNA	0		NF-kB;Innate Immune Response;Inflammatory Signaling;Growth Factor Signaling;Cytokine Signaling;Apoptosis;Adaptive Immune Response	mmu04010;mmu04014;mmu04062;mmu04064;mmu04068;mmu04151;mmu04210;mmu04380;mmu04620;mmu04621;mmu04622;mmu04623;mmu04660;mmu04662;mmu04668;mmu04920;mmu05142;mmu05145;mmu05160;mmu05161;mmu05162;mmu05166;mmu05168;mmu05169;mmu05200;mmu05212;mmu05215;mmu05220;mmu05221;mmu05222		Chuk	azure4	1	-1.8641975308642
Hdac1-mRNA	0.25	0.14	-0.0256	0.525	1.19	0.982	1.44	0.101	1	loglinear	Cell Cycle, Epigenetic Regulation, Growth Factor Signaling, Notch, Wnt	NS_MM_NEUROINFLAM_V1.0	Hdac1	mRNA	0		Wnt;Notch;Growth Factor Signaling;Epigenetic Regulation;Cell Cycle	mmu04110;mmu04213;mmu04330;mmu04919;mmu05016;mmu05031;mmu05034;mmu05169;mmu05200;mmu05202;mmu05203;mmu05220		Hdac1	azure4	1	1.78571428571429
Ppp3r1-mRNA	0.147	0.0848	-0.0187	0.314	1.11	0.987	1.24	0.108	1	loglinear	Adaptive Immune Response, Apoptosis, Growth Factor Signaling, Innate Immune Response, Wnt	NS_MM_NEUROINFLAM_V1.0	Ppp3r1	mRNA	0		Wnt;Innate Immune Response;Growth Factor Signaling;Apoptosis;Adaptive Immune Response	mmu04010;mmu04020;mmu04022;mmu04114;mmu04210;mmu04310;mmu04360;mmu04370;mmu04380;mmu04650;mmu04660;mmu04662;mmu04720;mmu04724;mmu04921;mmu04922;mmu04924;mmu05010;mmu05014;mmu05031;mmu05152;mmu05166		Ppp3r1	azure4	1	1.73349056603774
Pik3r1-mRNA	0.15	0.0891	-0.0245	0.325	1.11	0.983	1.25	0.118	1	loglinear	Adaptive Immune Response, Angiogenesis, Apoptosis, Autophagy, Carbohydrate Metabolism, Cytokine Signaling, Growth Factor Signaling, Innate Immune Response, Insulin Signaling, Lipid Metabolism	NS_MM_NEUROINFLAM_V1.0	Pik3r1	mRNA	0		Lipid Metabolism;Insulin Signaling;Innate Immune Response;Growth Factor Signaling;Cytokine Signaling;Carbohydrate Metabolism;Autophagy;Apoptosis;Angiogenesis;Adaptive Immune Response	mmu04012;mmu04014;mmu04015;mmu04022;mmu04024;mmu04062;mmu04066;mmu04068;mmu04070;mmu04071;mmu04072;mmu04150;mmu04151;mmu04152;mmu04210;mmu04211;mmu04213;mmu04261;mmu04370;mmu04380;mmu04510;mmu04550;mmu04611;mmu04620;mmu04630;mmu04650;mmu04660;mmu04662;mmu04664;mmu04666;mmu04668;mmu04670;mmu04722;mmu04725;mmu04750;mmu04810;mmu04910;mmu04914;mmu04915;mmu04917;mmu04919;mmu04921;mmu04923;mmu04930;mmu…		Pik3r1	azure4	1	1.68350168350168
Ppp3ca-mRNA	0.114	0.0694	-0.0219	0.25	1.08	0.985	1.19	0.126	1	loglinear	Adaptive Immune Response, Apoptosis, Growth Factor Signaling, Innate Immune Response, Wnt	NS_MM_NEUROINFLAM_V1.0	Ppp3ca	mRNA	0		Wnt;Innate Immune Response;Growth Factor Signaling;Apoptosis;Adaptive Immune Response	mmu04010;mmu04020;mmu04022;mmu04114;mmu04210;mmu04310;mmu04360;mmu04370;mmu04380;mmu04650;mmu04660;mmu04662;mmu04720;mmu04724;mmu04728;mmu04921;mmu04922;mmu04924;mmu05010;mmu05014;mmu05031;mmu05152;mmu05166		Ppp3ca	azure4	1	1.64265129682997
Sqstm1-mRNA	0.0426	0.0261	-0.00855	0.0937	1.03	0.994	1.07	0.129	1	loglinear	Autophagy, Cytokine Signaling, Growth Factor Signaling	NS_MM_NEUROINFLAM_V1.0	Sqstm1	mRNA	0		Growth Factor Signaling;Cytokine Signaling;Autophagy	mmu04380		Sqstm1	azure4	1	1.63218390804598
Fas-mRNA	0.755	0.471	-0.168	1.68	1.69	0.89	3.2	0.135	1	lm.nb	Apoptosis, Cellular Stress, Cytokine Signaling, DNA Damage, Growth Factor Signaling, Innate Immune Response	NS_MM_NEUROINFLAM_V1.0	Fas	mRNA	0		Innate Immune Response;Growth Factor Signaling;DNA Damage;Cytokine Signaling;Cellular Stress;Apoptosis	mmu04010;mmu04060;mmu04115;mmu04210;mmu04650;mmu04668;mmu04932;mmu04940;mmu05010;mmu05142;mmu05143;mmu05161;mmu05162;mmu05164;mmu05168;mmu05200;mmu05205;mmu05320;mmu05330;mmu05332		Fas	azure4	1	1.60297239915074
Myc-mRNA	0.209	0.14	-0.065	0.483	1.16	0.956	1.4	0.161	1	loglinear	Apoptosis, Cell Cycle, Cytokine Signaling, Growth Factor Signaling, Notch, Wnt	NS_MM_NEUROINFLAM_V1.0	Myc	mRNA	0		Wnt;Notch;Growth Factor Signaling;Cytokine Signaling;Cell Cycle;Apoptosis	mmu04010;mmu04012;mmu04110;mmu04151;mmu04310;mmu04350;mmu04390;mmu04550;mmu04630;mmu04919;mmu05161;mmu05166;mmu05169;mmu05200;mmu05202;mmu05205;mmu05206;mmu05210;mmu05213;mmu05216;mmu05219;mmu05220;mmu05221;mmu05222;mmu05230		Myc	azure4	1	1.49285714285714
Prkar2b-mRNA	-0.136	0.0919	-0.316	0.0445	0.91	0.803	1.03	0.166	1	loglinear	Apoptosis, Cell Cycle, Growth Factor Signaling	NS_MM_NEUROINFLAM_V1.0	Prkar2b	mRNA	0		Growth Factor Signaling;Cell Cycle;Apoptosis	mmu04210;mmu04910		Prkar2b	azure4	1	-1.47986942328618
Psmb8-mRNA	0.333	0.226	-0.11	0.775	1.26	0.927	1.71	0.166	1	lm.nb	Adaptive Immune Response, Angiogenesis, Apoptosis, Astrocyte Function, Cell Cycle, Cytokine Signaling, Growth Factor Signaling, Inflammatory Signaling, Insulin Signaling, Microglia Function, NF-kB, Wnt	NS_MM_NEUROINFLAM_V1.0	Psmb8	mRNA	0		Wnt;NF-kB;Microglia Function;Insulin Signaling;Inflammatory Signaling;Growth Factor Signaling;Cytokine Signaling;Cell Cycle;Astrocyte Function;Apoptosis;Angiogenesis;Adaptive Immune Response			Psmb8	azure4	1	1.47345132743363
Hspb1-mRNA	0.338	0.236	-0.124	0.801	1.26	0.918	1.74	0.177	1	lm.nb	Angiogenesis, Astrocyte Function, Cellular Stress, Growth Factor Signaling	NS_MM_NEUROINFLAM_V1.0	Hspb1	mRNA	0		Growth Factor Signaling;Cellular Stress;Astrocyte Function;Angiogenesis	mmu04010;mmu04370;mmu05146;mmu05169		Hspb1	azure4	1	1.43220338983051
Mdm2-mRNA	0.11	0.0766	-0.0405	0.26	1.08	0.972	1.2	0.178	1	loglinear	Adaptive Immune Response, Apoptosis, Cell Cycle, Cellular Stress, DNA Damage, Growth Factor Signaling, Neurons and Neurotransmission	NS_MM_NEUROINFLAM_V1.0	Mdm2	mRNA	0		Neurons and Neurotransmission;Growth Factor Signaling;DNA Damage;Cellular Stress;Cell Cycle;Apoptosis;Adaptive Immune Response	mmu04068;mmu04110;mmu04115;mmu04120;mmu04144;mmu04151;mmu04919;mmu05169;mmu05200;mmu05202;mmu05203;mmu05205;mmu05206;mmu05214;mmu05215;mmu05218;mmu05219;mmu05220		Mdm2	azure4	1	1.43603133159269
Mef2c-mRNA	-0.103	0.0732	-0.247	0.0401	0.931	0.843	1.03	0.183	1	loglinear	Growth Factor Signaling, Innate Immune Response, Microglia Function	NS_MM_NEUROINFLAM_V1.0	Mef2c	mRNA	0		Microglia Function;Innate Immune Response;Growth Factor Signaling	mmu04010;mmu04022;mmu04921;mmu05202		Mef2c	azure4	1	-1.40710382513661
Pik3cd-mRNA	-0.24	0.173	-0.579	0.0982	0.846	0.669	1.07	0.189	1	lm.nb	Adaptive Immune Response, Apoptosis, Autophagy, Cytokine Signaling, Growth Factor Signaling, Innate Immune Response	NS_MM_NEUROINFLAM_V1.0	Pik3cd	mRNA	0		Innate Immune Response;Growth Factor Signaling;Cytokine Signaling;Autophagy;Apoptosis;Adaptive Immune Response				azure4	1	-1.38728323699422
Rac1-mRNA	0.064	0.0461	-0.0264	0.154	1.05	0.982	1.11	0.19	1	loglinear	Adaptive Immune Response, Angiogenesis, Autophagy, Growth Factor Signaling, Innate Immune Response, Neurons and Neurotransmission, Wnt	NS_MM_NEUROINFLAM_V1.0	Rac1	mRNA	0		Wnt;Neurons and Neurotransmission;Innate Immune Response;Growth Factor Signaling;Autophagy;Angiogenesis;Adaptive Immune Response	mmu04010;mmu04014;mmu04015;mmu04024;mmu04062;mmu04071;mmu04145;mmu04151;mmu04310;mmu04360;mmu04370;mmu04380;mmu04510;mmu04520;mmu04620;mmu04650;mmu04662;mmu04664;mmu04666;mmu04670;mmu04722;mmu04810;mmu04932;mmu04933;mmu05014;mmu05100;mmu05132;mmu05200;mmu05203;mmu05205;mmu05210;mmu05211;mmu05212;mmu05231;mmu05416		Rac1	azure4	1	1.3882863340564
Pak1-mRNA	-0.0458	0.0351	-0.115	0.0231	0.969	0.924	1.02	0.217	1	loglinear	Adaptive Immune Response, Angiogenesis, Growth Factor Signaling, Innate Immune Response, Microglia Function	NS_MM_NEUROINFLAM_V1.0	Pak1	mRNA	0		Microglia Function;Innate Immune Response;Growth Factor Signaling;Angiogenesis;Adaptive Immune Response	mmu04010;mmu04012;mmu04014;mmu04024;mmu04062;mmu04360;mmu04510;mmu04650;mmu04660;mmu04666;mmu04810;mmu05205;mmu05211		Pak1	azure4	1	-1.3048433048433
Grin2a-mRNA	-0.174	0.136	-0.44	0.0922	0.886	0.737	1.07	0.224	1	lm.nb	Adaptive Immune Response, Angiogenesis, Cytokine Signaling, Growth Factor Signaling, Insulin Signaling, Neurons and Neurotransmission	NS_MM_NEUROINFLAM_V1.0	Grin2a	mRNA	0		Neurons and Neurotransmission;Insulin Signaling;Growth Factor Signaling;Cytokine Signaling;Angiogenesis;Adaptive Immune Response	mmu04014;mmu04015;mmu04020;mmu04024;mmu04080;mmu04713;mmu04720;mmu04724;mmu04728;mmu05010;mmu05014;mmu05030;mmu05031;mmu05033;mmu05034;mmu05322		Grin2a	azure4	1	-1.27941176470588
Fgf13-mRNA	-0.0744	0.0611	-0.194	0.0453	0.95	0.874	1.03	0.246	1	loglinear	Growth Factor Signaling, Microglia Function	NS_MM_NEUROINFLAM_V1.0	Fgf13	mRNA	0		Microglia Function;Growth Factor Signaling	mmu04010;mmu04014;mmu04015;mmu04151;mmu04810;mmu05200;mmu05218		Fgf13	azure4	1	-1.2176759410802
Ifnar2-mRNA	-0.149	0.124	-0.392	0.0938	0.902	0.762	1.07	0.252	1	loglinear	Cytokine Signaling, Growth Factor Signaling, Inflammatory Signaling, Innate Immune Response	NS_MM_NEUROINFLAM_V1.0	Ifnar2	mRNA	0		Innate Immune Response;Inflammatory Signaling;Growth Factor Signaling;Cytokine Signaling	mmu04060;mmu04151;mmu04380;mmu04620;mmu04630;mmu04650;mmu05160;mmu05162;mmu05164;mmu05168		Ifnar2	azure4	1	-1.20161290322581
Erbb3-mRNA	-0.62	0.518	-1.64	0.396	0.651	0.322	1.32	0.255	1	lm.nb	Adaptive Immune Response, Angiogenesis, Cytokine Signaling, Growth Factor Signaling, Insulin Signaling, Oligodendrocyte Function	NS_MM_NEUROINFLAM_V1.0	Erbb3	mRNA	0		Oligodendrocyte Function;Insulin Signaling;Growth Factor Signaling;Cytokine Signaling;Angiogenesis;Adaptive Immune Response	mmu04012;mmu04020;mmu04144;mmu05205;mmu05206	Oligodendrocytes	Erbb3	azure4	1	-1.1969111969112
Mag-mRNA	-0.156	0.137	-0.424	0.112	0.898	0.746	1.08	0.276	1	lm.nb	Growth Factor Signaling, Matrix Remodeling, Oligodendrocyte Function	NS_MM_NEUROINFLAM_V1.0	Mag	mRNA	0		Oligodendrocyte Function;Matrix Remodeling;Growth Factor Signaling	mmu04514		Mag	azure4	1	-1.13868613138686
Map3k1-mRNA	0.204	0.179	-0.147	0.555	1.15	0.903	1.47	0.277	1	lm.nb	Adaptive Immune Response, Apoptosis, Growth Factor Signaling, Innate Immune Response	NS_MM_NEUROINFLAM_V1.0	Map3k1	mRNA	0		Innate Immune Response;Growth Factor Signaling;Apoptosis;Adaptive Immune Response	mmu04010;mmu04120;mmu04622;mmu04722;mmu04912;mmu05161;mmu05166		Map3k1	azure4	1	1.13966480446927
Flt1-mRNA	-0.558	0.493	-1.52	0.407	0.679	0.348	1.33	0.279	1	lm.nb	Angiogenesis, Cytokine Signaling, Growth Factor Signaling, Microglia Function	NS_MM_NEUROINFLAM_V1.0	Flt1	mRNA	0		Microglia Function;Growth Factor Signaling;Cytokine Signaling;Angiogenesis	mmu04014;mmu04015;mmu04060;mmu04066;mmu04144;mmu04151;mmu04510;mmu05202;mmu05323	Endothelial Cells	Flt1	azure4	1	-1.13184584178499
Prkacb-mRNA	0.0484	0.0442	-0.0382	0.135	1.03	0.974	1.1	0.295	1	loglinear	Adaptive Immune Response, Angiogenesis, Apoptosis, Autophagy, Growth Factor Signaling, Lipid Metabolism, Neurons and Neurotransmission, Wnt	NS_MM_NEUROINFLAM_V1.0	Prkacb	mRNA	0		Wnt;Neurons and Neurotransmission;Lipid Metabolism;Growth Factor Signaling;Autophagy;Apoptosis;Angiogenesis;Adaptive Immune Response	mmu04010;mmu04014;mmu04020;mmu04024;mmu04062;mmu04114;mmu04210;mmu04211;mmu04213;mmu04261;mmu04270;mmu04310;mmu04540;mmu04611;mmu04713;mmu04720;mmu04723;mmu04724;mmu04725;mmu04726;mmu04728;mmu04750;mmu04910;mmu04911;mmu04912;mmu04913;mmu04914;mmu04915;mmu04916;mmu04919;mmu04921;mmu04922;mmu04923;mmu04924;mmu04925;mmu05012;mmu05020;mmu05030;mmu05031;mmu05146;mmu05166;mmu05169;mmu05200;mmu05203;mmu…		Prkacb	azure4	1	1.09502262443439
Ifnar1-mRNA	-0.133	0.122	-0.372	0.106	0.912	0.772	1.08	0.297	1	lm.nb	Cytokine Signaling, Growth Factor Signaling, Inflammatory Signaling, Innate Immune Response	NS_MM_NEUROINFLAM_V1.0	Ifnar1	mRNA	0		Innate Immune Response;Inflammatory Signaling;Growth Factor Signaling;Cytokine Signaling	mmu04060;mmu04151;mmu04380;mmu04620;mmu04630;mmu04650;mmu05160;mmu05161;mmu05162;mmu05164;mmu05168		Ifnar1	azure4	1	-1.09016393442623
Grap-mRNA	-0.785	0.738	-2.23	0.662	0.58	0.213	1.58	0.309	1	lm.nb	Growth Factor Signaling, Microglia Function	NS_MM_NEUROINFLAM_V1.0	Grap	mRNA	0		Microglia Function;Growth Factor Signaling			Grap	azure4	1	-1.06368563685637
Pik3cb-mRNA	-0.0707	0.0676	-0.203	0.0618	0.952	0.869	1.04	0.316	1	loglinear	Adaptive Immune Response, Angiogenesis, Apoptosis, Autophagy, Carbohydrate Metabolism, Cytokine Signaling, Growth Factor Signaling, Innate Immune Response, Insulin Signaling, Lipid Metabolism	NS_MM_NEUROINFLAM_V1.0	Pik3cb	mRNA	0		Lipid Metabolism;Insulin Signaling;Innate Immune Response;Growth Factor Signaling;Cytokine Signaling;Carbohydrate Metabolism;Autophagy;Apoptosis;Angiogenesis;Adaptive Immune Response	mmu00562;mmu04012;mmu04014;mmu04015;mmu04022;mmu04024;mmu04062;mmu04066;mmu04068;mmu04070;mmu04071;mmu04072;mmu04150;mmu04151;mmu04152;mmu04210;mmu04211;mmu04213;mmu04261;mmu04370;mmu04380;mmu04510;mmu04550;mmu04611;mmu04620;mmu04630;mmu04650;mmu04660;mmu04662;mmu04664;mmu04666;mmu04668;mmu04670;mmu04722;mmu04725;mmu04750;mmu04810;mmu04910;mmu04914;mmu04915;mmu04917;mmu04919;mmu04921;mmu04923;mmu…		Pik3cb	azure4	1	-1.04585798816568
Syk-mRNA	-0.447	0.429	-1.29	0.393	0.733	0.41	1.31	0.317	1	lm.nb	Adaptive Immune Response, Autophagy, Cytokine Signaling, Growth Factor Signaling, Innate Immune Response, NF-kB	NS_MM_NEUROINFLAM_V1.0	Syk	mRNA	0		NF-kB;Innate Immune Response;Growth Factor Signaling;Cytokine Signaling;Autophagy;Adaptive Immune Response	mmu04064;mmu04072;mmu04151;mmu04380;mmu04611;mmu04650;mmu04662;mmu04664;mmu04666;mmu05152;mmu05169;mmu05203		Syk	azure4	1	-1.04195804195804
Ikbkb-mRNA	-0.0919	0.089	-0.266	0.0826	0.938	0.831	1.06	0.322	1	loglinear	Adaptive Immune Response, Apoptosis, Cytokine Signaling, Growth Factor Signaling, Inflammatory Signaling, Innate Immune Response, NF-kB	NS_MM_NEUROINFLAM_V1.0	Ikbkb	mRNA	0		NF-kB;Innate Immune Response;Inflammatory Signaling;Growth Factor Signaling;Cytokine Signaling;Apoptosis;Adaptive Immune Response	mmu04010;mmu04014;mmu04062;mmu04064;mmu04068;mmu04150;mmu04151;mmu04210;mmu04380;mmu04620;mmu04621;mmu04622;mmu04623;mmu04660;mmu04662;mmu04668;mmu04722;mmu04910;mmu04920;mmu04930;mmu04931;mmu04932;mmu05142;mmu05145;mmu05160;mmu05161;mmu05164;mmu05166;mmu05168;mmu05169;mmu05200;mmu05206;mmu05212;mmu05215;mmu05220;mmu05221;mmu05222		Ikbkb	azure4	1	-1.03258426966292
Gadd45a-mRNA	-0.105	0.105	-0.31	0.101	0.93	0.806	1.07	0.337	1	loglinear	Cell Cycle, DNA Damage, Growth Factor Signaling	NS_MM_NEUROINFLAM_V1.0	Gadd45a	mRNA	0		Growth Factor Signaling;DNA Damage;Cell Cycle	mmu04010;mmu04068;mmu04110;mmu04115		Gadd45a	azure4	1	-1
Map2k1-mRNA	0.037	0.0377	-0.037	0.111	1.03	0.975	1.08	0.346	1	loglinear	Adaptive Immune Response, Angiogenesis, Autophagy, Cytokine Signaling, Growth Factor Signaling, Innate Immune Response, Insulin Signaling, Microglia Function	NS_MM_NEUROINFLAM_V1.0	Map2k1	mRNA	0		Microglia Function;Insulin Signaling;Innate Immune Response;Growth Factor Signaling;Cytokine Signaling;Autophagy;Angiogenesis;Adaptive Immune Response	mmu04010;mmu04012;mmu04014;mmu04015;mmu04022;mmu04024;mmu04062;mmu04066;mmu04068;mmu04071;mmu04072;mmu04114;mmu04151;mmu04270;mmu04370;mmu04380;mmu04510;mmu04540;mmu04550;mmu04620;mmu04650;mmu04660;mmu04662;mmu04664;mmu04666;mmu04668;mmu04720;mmu04722;mmu04725;mmu04726;mmu04730;mmu04810;mmu04910;mmu04912;mmu04914;mmu04915;mmu04916;mmu04917;mmu04919;mmu04921;mmu05020;mmu05034;mmu05161;mmu05164;mmu…		Map2k1	azure4	1	0.981432360742706
Dusp7-mRNA	-0.0829	0.0861	-0.252	0.0858	0.944	0.84	1.06	0.354	1	loglinear	Adaptive Immune Response, Angiogenesis, Cytokine Signaling, Growth Factor Signaling, Innate Immune Response, Insulin Signaling, Microglia Function	NS_MM_NEUROINFLAM_V1.0	Dusp7	mRNA	0		Microglia Function;Insulin Signaling;Innate Immune Response;Growth Factor Signaling;Cytokine Signaling;Angiogenesis;Adaptive Immune Response	mmu04010		Dusp7	azure4	1	-0.962833914053426
Ppp3cb-mRNA	0.0384	0.0413	-0.0426	0.119	1.03	0.971	1.09	0.371	1	loglinear	Adaptive Immune Response, Apoptosis, Growth Factor Signaling, Innate Immune Response, Wnt	NS_MM_NEUROINFLAM_V1.0	Ppp3cb	mRNA	0		Wnt;Innate Immune Response;Growth Factor Signaling;Apoptosis;Adaptive Immune Response	mmu04010;mmu04020;mmu04022;mmu04114;mmu04210;mmu04310;mmu04360;mmu04370;mmu04380;mmu04650;mmu04660;mmu04662;mmu04720;mmu04724;mmu04728;mmu04921;mmu04922;mmu04924;mmu05010;mmu05014;mmu05031;mmu05152;mmu05166		Ppp3cb	azure4	1	0.929782082324455
Eef2k-mRNA	0.126	0.137	-0.143	0.394	1.09	0.906	1.31	0.378	1	loglinear	Growth Factor Signaling, Insulin Signaling, Microglia Function	NS_MM_NEUROINFLAM_V1.0	Eef2k	mRNA	0		Microglia Function;Insulin Signaling;Growth Factor Signaling	mmu04152;mmu04921		Eef2k	azure4	1	0.91970802919708
Nfkb2-mRNA	0.476	0.524	-0.55	1.5	1.39	0.683	2.83	0.381	1	lm.nb	Apoptosis, Cytokine Signaling, Growth Factor Signaling, Inflammatory Signaling, Innate Immune Response, NF-kB	NS_MM_NEUROINFLAM_V1.0	Nfkb2	mRNA	0		NF-kB;Innate Immune Response;Inflammatory Signaling;Growth Factor Signaling;Cytokine Signaling;Apoptosis	mmu04010;mmu04064;mmu04380;mmu05134;mmu05166;mmu05169;mmu05200;mmu05203		Nfkb2	azure4	1	0.908396946564885
Mapk10-mRNA	-0.04	0.0439	-0.126	0.0461	0.973	0.916	1.03	0.381	1	loglinear	Adaptive Immune Response, Apoptosis, Autophagy, Cellular Stress, Growth Factor Signaling, Innate Immune Response, Wnt	NS_MM_NEUROINFLAM_V1.0	Mapk10	mRNA	0		Wnt;Innate Immune Response;Growth Factor Signaling;Cellular Stress;Autophagy;Apoptosis;Adaptive Immune Response	mmu04010;mmu04012;mmu04014;mmu04024;mmu04068;mmu04071;mmu04141;mmu04310;mmu04380;mmu04510;mmu04620;mmu04621;mmu04622;mmu04664;mmu04668;mmu04722;mmu04723;mmu04728;mmu04750;mmu04910;mmu04912;mmu04914;mmu04917;mmu04920;mmu04930;mmu04931;mmu04932;mmu04933;mmu05132;mmu05133;mmu05142;mmu05145;mmu05152;mmu05160;mmu05161;mmu05164;mmu05168;mmu05169;mmu05200;mmu05210;mmu05212;mmu05231		Mapk10	azure4	1	-0.911161731207289
Stat1-mRNA	0.185	0.204	-0.215	0.586	1.14	0.862	1.5	0.382	1	lm.nb	Cytokine Signaling, Growth Factor Signaling, Inflammatory Signaling, Microglia Function	NS_MM_NEUROINFLAM_V1.0	Stat1	mRNA	0		Microglia Function;Inflammatory Signaling;Growth Factor Signaling;Cytokine Signaling	mmu04062;mmu04380;mmu04620;mmu04630;mmu04917;mmu04919;mmu04933;mmu05140;mmu05145;mmu05152;mmu05160;mmu05161;mmu05162;mmu05164;mmu05168;mmu05200;mmu05212;mmu05321		Stat1	azure4	1	0.906862745098039
Traf6-mRNA	0.0973	0.11	-0.118	0.313	1.07	0.921	1.24	0.393	1	loglinear	Adaptive Immune Response, Apoptosis, Autophagy, Cytokine Signaling, Growth Factor Signaling, Innate Immune Response, NF-kB	NS_MM_NEUROINFLAM_V1.0	Traf6	mRNA	0		NF-kB;Innate Immune Response;Growth Factor Signaling;Cytokine Signaling;Autophagy;Apoptosis;Adaptive Immune Response	mmu04010;mmu04064;mmu04120;mmu04144;mmu04380;mmu04620;mmu04621;mmu04622;mmu04722;mmu05133;mmu05140;mmu05142;mmu05145;mmu05152;mmu05160;mmu05162;mmu05168;mmu05169;mmu05200;mmu05222		Traf6	azure4	1	0.884545454545455
Prkaca-mRNA	0.0525	0.0605	-0.066	0.171	1.04	0.955	1.13	0.402	1	loglinear	Adaptive Immune Response, Angiogenesis, Apoptosis, Autophagy, Cell Cycle, Cytokine Signaling, Growth Factor Signaling, Lipid Metabolism, Neurons and Neurotransmission, Wnt	NS_MM_NEUROINFLAM_V1.0	Prkaca	mRNA	0		Wnt;Neurons and Neurotransmission;Lipid Metabolism;Growth Factor Signaling;Cytokine Signaling;Cell Cycle;Autophagy;Apoptosis;Angiogenesis;Adaptive Immune Response	mmu04010;mmu04014;mmu04020;mmu04024;mmu04062;mmu04114;mmu04210;mmu04211;mmu04213;mmu04261;mmu04270;mmu04310;mmu04540;mmu04611;mmu04713;mmu04720;mmu04723;mmu04724;mmu04725;mmu04726;mmu04728;mmu04750;mmu04910;mmu04911;mmu04912;mmu04913;mmu04914;mmu04915;mmu04916;mmu04919;mmu04921;mmu04922;mmu04923;mmu04924;mmu04925;mmu05012;mmu05020;mmu05030;mmu05031;mmu05034;mmu05146;mmu05166;mmu05169;mmu05200;mmu…		Prkaca	azure4	1	0.867768595041322
Fos-mRNA	0.244	0.29	-0.325	0.813	1.18	0.798	1.76	0.418	1	lm.nb	Adaptive Immune Response, Cellular Stress, Growth Factor Signaling, Innate Immune Response, Neurons and Neurotransmission	NS_MM_NEUROINFLAM_V1.0	Fos	mRNA	0		Neurons and Neurotransmission;Innate Immune Response;Growth Factor Signaling;Cellular Stress;Adaptive Immune Response	mmu04010;mmu04024;mmu04380;mmu04620;mmu04660;mmu04662;mmu04668;mmu04713;mmu04725;mmu04728;mmu04915;mmu04917;mmu04921;mmu05031;mmu05132;mmu05133;mmu05140;mmu05142;mmu05161;mmu05166;mmu05168;mmu05200;mmu05210;mmu05231;mmu05323		Fos	azure4	1	0.841379310344828
Nefl-mRNA	0.124	0.154	-0.178	0.425	1.09	0.884	1.34	0.437	1	lm.nb	Adaptive Immune Response, Angiogenesis, Cytokine Signaling, Growth Factor Signaling, Insulin Signaling, Neurons and Neurotransmission	NS_MM_NEUROINFLAM_V1.0	Nefl	mRNA	0		Neurons and Neurotransmission;Insulin Signaling;Growth Factor Signaling;Cytokine Signaling;Angiogenesis;Adaptive Immune Response	mmu05014		Nefl	azure4	1	0.805194805194805
Fyn-mRNA	0.0439	0.0568	-0.0675	0.155	1.03	0.954	1.11	0.455	1	loglinear	Adaptive Immune Response, Angiogenesis, Autophagy, Cytokine Signaling, Growth Factor Signaling, Innate Immune Response, Insulin Signaling, Microglia Function	NS_MM_NEUROINFLAM_V1.0	Fyn	mRNA	0		Microglia Function;Insulin Signaling;Innate Immune Response;Growth Factor Signaling;Cytokine Signaling;Autophagy;Angiogenesis;Adaptive Immune Response	mmu04071;mmu04072;mmu04360;mmu04380;mmu04510;mmu04520;mmu04611;mmu04650;mmu04660;mmu04664;mmu04725;mmu05020;mmu05162;mmu05416		Fyn	azure4	1	0.772887323943662
Mapt-mRNA	-0.0538	0.0702	-0.192	0.0839	0.963	0.876	1.06	0.458	1	loglinear	Apoptosis, Cellular Stress, Growth Factor Signaling, Neurons and Neurotransmission	NS_MM_NEUROINFLAM_V1.0	Mapt	mRNA	0		Neurons and Neurotransmission;Growth Factor Signaling;Cellular Stress;Apoptosis	mmu04010;mmu05010		Mapt	azure4	1	-0.766381766381766
Plcg2-mRNA	-0.31	0.409	-1.11	0.49	0.806	0.463	1.4	0.462	1	lm.nb	Adaptive Immune Response, Growth Factor Signaling, Innate Immune Response, NF-kB	NS_MM_NEUROINFLAM_V1.0	Plcg2	mRNA	0		NF-kB;Innate Immune Response;Growth Factor Signaling;Adaptive Immune Response	mmu00562;mmu04012;mmu04014;mmu04020;mmu04064;mmu04066;mmu04070;mmu04072;mmu04370;mmu04380;mmu04611;mmu04650;mmu04662;mmu04664;mmu04666;mmu04670;mmu04722;mmu04750;mmu04919;mmu04933;mmu05169;mmu05200;mmu05205;mmu05206;mmu05214;mmu05223		Plcg2	azure4	1	-0.757946210268949
Casp2-mRNA	-0.138	0.185	-0.5	0.224	0.909	0.707	1.17	0.469	1	lm.nb	Apoptosis, Growth Factor Signaling, Innate Immune Response	NS_MM_NEUROINFLAM_V1.0	Casp2	mRNA	0		Innate Immune Response;Growth Factor Signaling;Apoptosis			Casp2	azure4	1	-0.745945945945946
Csk-mRNA	0.168	0.227	-0.277	0.613	1.12	0.826	1.53	0.473	1	lm.nb	Adaptive Immune Response, Angiogenesis, Autophagy, Growth Factor Signaling, Insulin Signaling	NS_MM_NEUROINFLAM_V1.0	Csk	mRNA	0		Insulin Signaling;Growth Factor Signaling;Autophagy;Angiogenesis;Adaptive Immune Response			Csk	azure4	1	0.740088105726872
Itgb5-mRNA	-0.124	0.168	-0.453	0.205	0.917	0.73	1.15	0.473	1	lm.nb	Adaptive Immune Response, Growth Factor Signaling, Matrix Remodeling	NS_MM_NEUROINFLAM_V1.0	Itgb5	mRNA	0		Matrix Remodeling;Growth Factor Signaling;Adaptive Immune Response	mmu04145;mmu04151;mmu04510;mmu04512;mmu04810;mmu05205;mmu05410;mmu05412;mmu05414		Itgb5	azure4	1	-0.738095238095238
Rela-mRNA	0.109	0.147	-0.179	0.397	1.08	0.883	1.32	0.474	1	lm.nb	Adaptive Immune Response, Apoptosis, Cellular Stress, Cytokine Signaling, Growth Factor Signaling, Inflammatory Signaling, Innate Immune Response, NF-kB	NS_MM_NEUROINFLAM_V1.0	Rela	mRNA	0		NF-kB;Innate Immune Response;Inflammatory Signaling;Growth Factor Signaling;Cytokine Signaling;Cellular Stress;Apoptosis;Adaptive Immune Response	mmu04010;mmu04014;mmu04024;mmu04062;mmu04064;mmu04066;mmu04071;mmu04151;mmu04210;mmu04211;mmu04380;mmu04620;mmu04621;mmu04622;mmu04623;mmu04660;mmu04662;mmu04668;mmu04722;mmu04917;mmu04920;mmu04931;mmu04932;mmu04933;mmu05030;mmu05132;mmu05133;mmu05134;mmu05140;mmu05142;mmu05145;mmu05146;mmu05152;mmu05160;mmu05161;mmu05162;mmu05164;mmu05166;mmu05168;mmu05169;mmu05200;mmu05202;mmu05203;mmu05212;mmu…		Rela	azure4	1	0.741496598639456
Kit-mRNA	0.102	0.14	-0.173	0.376	1.07	0.887	1.3	0.481	1	lm.nb	Adaptive Immune Response, Angiogenesis, Cytokine Signaling, Growth Factor Signaling, Insulin Signaling	NS_MM_NEUROINFLAM_V1.0	Kit	mRNA	0		Insulin Signaling;Growth Factor Signaling;Cytokine Signaling;Angiogenesis;Adaptive Immune Response	mmu04014;mmu04015;mmu04060;mmu04072;mmu04144;mmu04151;mmu04640;mmu04916;mmu05200;mmu05221;mmu05230		Kit	azure4	1	0.728571428571428
Dlg4-mRNA	-0.119	0.165	-0.442	0.204	0.921	0.736	1.15	0.484	1	lm.nb	Adaptive Immune Response, Angiogenesis, Cytokine Signaling, Growth Factor Signaling, Insulin Signaling, Neurons and Neurotransmission	NS_MM_NEUROINFLAM_V1.0	Dlg4	mRNA	0		Neurons and Neurotransmission;Insulin Signaling;Growth Factor Signaling;Cytokine Signaling;Angiogenesis;Adaptive Immune Response	mmu04390;mmu04724;mmu05016;mmu05030		Dlg4	azure4	1	-0.721212121212121
Bad-mRNA	0.0937	0.13	-0.161	0.349	1.07	0.894	1.27	0.485	1	lm.nb	Adaptive Immune Response, Apoptosis, Autophagy, Cellular Stress, Growth Factor Signaling	NS_MM_NEUROINFLAM_V1.0	Bad	mRNA	0		Growth Factor Signaling;Cellular Stress;Autophagy;Apoptosis;Adaptive Immune Response	mmu04012;mmu04014;mmu04022;mmu04024;mmu04151;mmu04210;mmu04370;mmu04510;mmu04722;mmu04910;mmu04919;mmu05010;mmu05014;mmu05145;mmu05152;mmu05160;mmu05161;mmu05200;mmu05203;mmu05210;mmu05212;mmu05213;mmu05215;mmu05218;mmu05220;mmu05221;mmu05223		Bad	azure4	1	0.720769230769231
Ikbkg-mRNA	0.104	0.145	-0.18	0.388	1.07	0.883	1.31	0.486	1	loglinear	Adaptive Immune Response, Apoptosis, Cytokine Signaling, Growth Factor Signaling, Inflammatory Signaling, Innate Immune Response, NF-kB	NS_MM_NEUROINFLAM_V1.0	Ikbkg	mRNA	0		NF-kB;Innate Immune Response;Inflammatory Signaling;Growth Factor Signaling;Cytokine Signaling;Apoptosis;Adaptive Immune Response	mmu04010;mmu04014;mmu04062;mmu04064;mmu04151;mmu04210;mmu04380;mmu04620;mmu04621;mmu04622;mmu04623;mmu04660;mmu04662;mmu04668;mmu04920;mmu05142;mmu05145;mmu05160;mmu05161;mmu05166;mmu05168;mmu05169;mmu05200;mmu05203;mmu05212;mmu05215;mmu05220;mmu05221;mmu05222;mmu05340		Ikbkg	azure4	1	0.717241379310345
Igf1r-mRNA	-0.0784	0.111	-0.296	0.139	0.947	0.815	1.1	0.493	1	loglinear	Apoptosis, Autophagy, Carbohydrate Metabolism, Growth Factor Signaling, Insulin Signaling	NS_MM_NEUROINFLAM_V1.0	Igf1r	mRNA	0		Insulin Signaling;Growth Factor Signaling;Carbohydrate Metabolism;Autophagy;Apoptosis	mmu04014;mmu04015;mmu04066;mmu04068;mmu04114;mmu04144;mmu04151;mmu04152;mmu04211;mmu04213;mmu04510;mmu04520;mmu04550;mmu04730;mmu04913;mmu04914;mmu05200;mmu05202;mmu05205;mmu05214;mmu05215;mmu05218		Igf1r	azure4	1	-0.706306306306306
Prkar2a-mRNA	0.0334	0.0484	-0.0614	0.128	1.02	0.958	1.09	0.503	1	loglinear	Apoptosis, Growth Factor Signaling	NS_MM_NEUROINFLAM_V1.0	Prkar2a	mRNA	0		Growth Factor Signaling;Apoptosis	mmu04210;mmu04910		Prkar2a	azure4	1	0.690082644628099
Hdac2-mRNA	-0.0515	0.0775	-0.203	0.1	0.965	0.869	1.07	0.519	1	loglinear	Cell Cycle, Cellular Stress, Epigenetic Regulation, Growth Factor Signaling, Notch	NS_MM_NEUROINFLAM_V1.0	Hdac2	mRNA	0		Notch;Growth Factor Signaling;Epigenetic Regulation;Cellular Stress;Cell Cycle	mmu04110;mmu04213;mmu04330;mmu04919;mmu05016;mmu05034;mmu05169;mmu05200;mmu05202;mmu05203;mmu05220		Hdac2	azure4	1	-0.664516129032258
Pten-mRNA	0.0452	0.0683	-0.0885	0.179	1.03	0.94	1.13	0.52	1	loglinear	Adaptive Immune Response, Autophagy, DNA Damage, Growth Factor Signaling, Lipid Metabolism	NS_MM_NEUROINFLAM_V1.0	Pten	mRNA	0		Lipid Metabolism;Growth Factor Signaling;DNA Damage;Autophagy;Adaptive Immune Response	mmu00562;mmu04068;mmu04070;mmu04071;mmu04115;mmu04150;mmu04151;mmu04510;mmu04530;mmu04931;mmu05161;mmu05200;mmu05206;mmu05213;mmu05214;mmu05215;mmu05218;mmu05222;mmu05230		Pten	azure4	1	0.661786237188873
Bcl2l11-mRNA	-0.291	0.44	-1.15	0.571	0.817	0.45	1.49	0.521	1	lm.nb	Apoptosis, Growth Factor Signaling	NS_MM_NEUROINFLAM_V1.0	Bcl2l11	mRNA	0		Growth Factor Signaling;Apoptosis	mmu04068;mmu04151;mmu04932;mmu05206		Bcl2l11	azure4	1	-0.661363636363636
Pla2g5-mRNA	-0.355	0.563	-1.46	0.748	0.782	0.364	1.68	0.54	1	lm.nb	Autophagy, Growth Factor Signaling	NS_MM_NEUROINFLAM_V1.0	Pla2g5	mRNA	0		Growth Factor Signaling;Autophagy	mmu00565;mmu00590;mmu04014;mmu04270		Pla2g5	azure4	1	-0.630550621669627
Map2k4-mRNA	-0.04	0.0645	-0.166	0.0864	0.973	0.891	1.06	0.547	1	loglinear	Adaptive Immune Response, Apoptosis, Cellular Stress, Growth Factor Signaling, Innate Immune Response	NS_MM_NEUROINFLAM_V1.0	Map2k4	mRNA	0		Innate Immune Response;Growth Factor Signaling;Cellular Stress;Apoptosis;Adaptive Immune Response	mmu04010;mmu04012;mmu04620;mmu04664;mmu04668;mmu04912;mmu05142;mmu05161;mmu05164;mmu05166;mmu05169		Map2k4	azure4	1	-0.62015503875969
Egfr-mRNA	0.235	0.387	-0.524	0.994	1.18	0.695	1.99	0.555	1	lm.nb	Adaptive Immune Response, Angiogenesis, Astrocyte Function, Cytokine Signaling, Growth Factor Signaling, Insulin Signaling	NS_MM_NEUROINFLAM_V1.0	Egfr	mRNA	0		Insulin Signaling;Growth Factor Signaling;Cytokine Signaling;Astrocyte Function;Angiogenesis;Adaptive Immune Response	mmu04010;mmu04012;mmu04014;mmu04015;mmu04020;mmu04060;mmu04066;mmu04068;mmu04072;mmu04144;mmu04151;mmu04510;mmu04520;mmu04540;mmu04810;mmu04912;mmu04915;mmu04921;mmu05160;mmu05200;mmu05205;mmu05206;mmu05212;mmu05213;mmu05214;mmu05215;mmu05218;mmu05219;mmu05223;mmu05230;mmu05231	Astrocytes	Egfr	azure4	1	0.607235142118863
Vav1-mRNA	0.326	0.561	-0.773	1.42	1.25	0.585	2.68	0.572	1	lm.nb	Adaptive Immune Response, Angiogenesis, Autophagy, Cytokine Signaling, Growth Factor Signaling, Innate Immune Response	NS_MM_NEUROINFLAM_V1.0	Vav1	mRNA	0		Innate Immune Response;Growth Factor Signaling;Cytokine Signaling;Autophagy;Angiogenesis;Adaptive Immune Response	mmu04024;mmu04062;mmu04510;mmu04650;mmu04660;mmu04662;mmu04664;mmu04666;mmu04670;mmu04810		Vav1	azure4	1	0.581105169340463
Ptpn6-mRNA	0.312	0.549	-0.765	1.39	1.24	0.588	2.62	0.581	1	lm.nb	Adaptive Immune Response, Cytokine Signaling, Growth Factor Signaling, Inflammatory Signaling, Innate Immune Response	NS_MM_NEUROINFLAM_V1.0	Ptpn6	mRNA	0		Innate Immune Response;Inflammatory Signaling;Growth Factor Signaling;Cytokine Signaling;Adaptive Immune Response	mmu04520;mmu04630;mmu04650;mmu04660;mmu04662;mmu05140;mmu05205		Ptpn6	azure4	1	0.568306010928962
Ngf-mRNA	-0.132	0.237	-0.597	0.333	0.912	0.661	1.26	0.588	1	lm.nb	Apoptosis, Growth Factor Signaling	NS_MM_NEUROINFLAM_V1.0	Ngf	mRNA	0		Growth Factor Signaling;Apoptosis	mmu04010;mmu04014;mmu04015;mmu04151;mmu04210;mmu04722;mmu04750		Ngf	azure4	1	-0.556962025316456
Ncor1-mRNA	0.0814	0.147	-0.207	0.369	1.06	0.867	1.29	0.59	1	lm.nb	Epigenetic Regulation, Growth Factor Signaling, Notch	NS_MM_NEUROINFLAM_V1.0	Ncor1	mRNA	0		Notch;Growth Factor Signaling;Epigenetic Regulation	mmu04919;mmu05202		Ncor1	azure4	1	0.553741496598639
Creb1-mRNA	0.068	0.124	-0.175	0.311	1.05	0.886	1.24	0.594	1	loglinear	Adaptive Immune Response, Carbohydrate Metabolism, DNA Damage, Growth Factor Signaling, Innate Immune Response, Neurons and Neurotransmission, Notch	NS_MM_NEUROINFLAM_V1.0	Creb1	mRNA	0		Notch;Neurons and Neurotransmission;Innate Immune Response;Growth Factor Signaling;DNA Damage;Carbohydrate Metabolism;Adaptive Immune Response	mmu04022;mmu04024;mmu04151;mmu04152;mmu04211;mmu04261;mmu04380;mmu04612;mmu04668;mmu04713;mmu04725;mmu04728;mmu04911;mmu04915;mmu04916;mmu04922;mmu04924;mmu04925;mmu04931;mmu05016;mmu05030;mmu05031;mmu05034;mmu05152;mmu05161;mmu05166;mmu05203;mmu05215		Creb1	azure4	1	0.548387096774194
Lyn-mRNA	0.172	0.317	-0.448	0.792	1.13	0.733	1.73	0.597	1	lm.nb	Adaptive Immune Response, Autophagy, Cytokine Signaling, Growth Factor Signaling, NF-kB	NS_MM_NEUROINFLAM_V1.0	Lyn	mRNA	0		NF-kB;Growth Factor Signaling;Cytokine Signaling;Autophagy;Adaptive Immune Response	mmu04062;mmu04064;mmu04611;mmu04662;mmu04664;mmu04666;mmu04730;mmu05169;mmu05203		Lyn	azure4	1	0.542586750788643
Irak1-mRNA	0.0681	0.167	-0.259	0.395	1.05	0.836	1.32	0.691	1	loglinear	Apoptosis, Cytokine Signaling, Growth Factor Signaling, Innate Immune Response, NF-kB	NS_MM_NEUROINFLAM_V1.0	Irak1	mRNA	0		NF-kB;Innate Immune Response;Growth Factor Signaling;Cytokine Signaling;Apoptosis	mmu04064;mmu04210;mmu04620;mmu04722;mmu05133;mmu05140;mmu05142;mmu05145;mmu05152;mmu05162;mmu05169		Irak1	azure4	1	0.407784431137725
Akt1-mRNA	0.0436	0.118	-0.187	0.274	1.03	0.878	1.21	0.718	1	lm.nb	Adaptive Immune Response, Angiogenesis, Apoptosis, Autophagy, Carbohydrate Metabolism, Cellular Stress, Cytokine Signaling, Growth Factor Signaling, Innate Immune Response, Insulin Signaling, Neurons and Neurotransmission, Wnt	NS_MM_NEUROINFLAM_V1.0	Akt1	mRNA	0		Wnt;Neurons and Neurotransmission;Insulin Signaling;Innate Immune Response;Growth Factor Signaling;Cytokine Signaling;Cellular Stress;Carbohydrate Metabolism;Autophagy;Apoptosis;Angiogenesis;Adaptive Immune Response	mmu04010;mmu04012;mmu04014;mmu04015;mmu04022;mmu04024;mmu04062;mmu04066;mmu04068;mmu04071;mmu04072;mmu04150;mmu04151;mmu04152;mmu04210;mmu04211;mmu04213;mmu04261;mmu04370;mmu04380;mmu04510;mmu04530;mmu04550;mmu04611;mmu04620;mmu04630;mmu04660;mmu04662;mmu04664;mmu04666;mmu04668;mmu04722;mmu04725;mmu04728;mmu04910;mmu04914;mmu04915;mmu04917;mmu04919;mmu04920;mmu04922;mmu04923;mmu04931;mmu04932;mmu…		Akt1	azure4	1	0.369491525423729
Abl1-mRNA	0.0506	0.137	-0.219	0.32	1.04	0.859	1.25	0.719	1	loglinear	Apoptosis, Cell Cycle, Cellular Stress, DNA Damage, Growth Factor Signaling	NS_MM_NEUROINFLAM_V1.0	Abl1	mRNA	0		Growth Factor Signaling;DNA Damage;Cellular Stress;Cell Cycle;Apoptosis	mmu04012;mmu04014;mmu04110;mmu04360;mmu04722;mmu05200;mmu05206;mmu05220;mmu05416		Abl1	azure4	1	0.369343065693431
Pik3ca-mRNA	0.0296	0.0873	-0.142	0.201	1.02	0.906	1.15	0.741	1	loglinear	Adaptive Immune Response, Angiogenesis, Apoptosis, Autophagy, Carbohydrate Metabolism, Cytokine Signaling, Growth Factor Signaling, Innate Immune Response, Insulin Signaling, Lipid Metabolism	NS_MM_NEUROINFLAM_V1.0	Pik3ca	mRNA	0		Lipid Metabolism;Insulin Signaling;Innate Immune Response;Growth Factor Signaling;Cytokine Signaling;Carbohydrate Metabolism;Autophagy;Apoptosis;Angiogenesis;Adaptive Immune Response	mmu00562;mmu04012;mmu04014;mmu04015;mmu04022;mmu04024;mmu04062;mmu04066;mmu04068;mmu04070;mmu04071;mmu04072;mmu04150;mmu04151;mmu04152;mmu04210;mmu04211;mmu04213;mmu04261;mmu04370;mmu04380;mmu04510;mmu04550;mmu04611;mmu04620;mmu04630;mmu04650;mmu04660;mmu04662;mmu04664;mmu04666;mmu04668;mmu04670;mmu04722;mmu04725;mmu04750;mmu04810;mmu04910;mmu04914;mmu04915;mmu04917;mmu04919;mmu04921;mmu04923;mmu…		Pik3ca	azure4	1	0.339060710194731
Vegfa-mRNA	0.0407	0.124	-0.203	0.285	1.03	0.869	1.22	0.749	1	loglinear	Angiogenesis, Cellular Stress, Cytokine Signaling, Growth Factor Signaling, Microglia Function	NS_MM_NEUROINFLAM_V1.0	Vegfa	mRNA	0		Microglia Function;Growth Factor Signaling;Cytokine Signaling;Cellular Stress;Angiogenesis	mmu04014;mmu04015;mmu04060;mmu04066;mmu04150;mmu04151;mmu04370;mmu04510;mmu04933;mmu05200;mmu05205;mmu05206;mmu05211;mmu05212;mmu05219;mmu05323		Vegfa	azure4	1	0.328225806451613
Itgav-mRNA	0.0439	0.14	-0.231	0.319	1.03	0.852	1.25	0.76	1	lm.nb	Adaptive Immune Response, Angiogenesis, Autophagy, Growth Factor Signaling, Matrix Remodeling	NS_MM_NEUROINFLAM_V1.0	Itgav	mRNA	0		Matrix Remodeling;Growth Factor Signaling;Autophagy;Angiogenesis;Adaptive Immune Response	mmu04145;mmu04151;mmu04510;mmu04512;mmu04514;mmu04810;mmu04919;mmu05200;mmu05205;mmu05222;mmu05410;mmu05412;mmu05414		Itgav	azure4	1	0.313571428571429
Prkce-mRNA	-0.0142	0.0471	-0.106	0.0781	0.99	0.929	1.06	0.769	1	loglinear	Autophagy, Growth Factor Signaling	NS_MM_NEUROINFLAM_V1.0	Prkce	mRNA	0		Growth Factor Signaling;Autophagy	mmu04022;mmu04071;mmu04270;mmu04530;mmu04666;mmu04750;mmu04925;mmu04930;mmu04931;mmu04933;mmu05206		Prkce	azure4	1	-0.301486199575372
Trp53-mRNA	0.0575	0.198	-0.331	0.446	1.04	0.795	1.36	0.777	1	lm.nb	Apoptosis, Cell Cycle, Cellular Stress, DNA Damage, Growth Factor Signaling, Notch, Wnt	NS_MM_NEUROINFLAM_V1.0	Trp53	mRNA	0		Wnt;Notch;Growth Factor Signaling;DNA Damage;Cellular Stress;Cell Cycle;Apoptosis	mmu04010;mmu04071;mmu04110;mmu04115;mmu04151;mmu04210;mmu04211;mmu04310;mmu04722;mmu04919;mmu05014;mmu05016;mmu05160;mmu05161;mmu05162;mmu05166;mmu05168;mmu05169;mmu05200;mmu05202;mmu05203;mmu05205;mmu05206;mmu05210;mmu05212;mmu05213;mmu05214;mmu05215;mmu05216;mmu05218;mmu05219;mmu05220;mmu05222;mmu05223;mmu05230		Trp53	azure4	1	0.29040404040404
Pld2-mRNA	-0.07	0.242	-0.545	0.405	0.953	0.686	1.32	0.778	1	lm.nb	Autophagy, Growth Factor Signaling	NS_MM_NEUROINFLAM_V1.0	Pld2	mRNA	0		Growth Factor Signaling;Autophagy	mmu00565;mmu04014;mmu04024;mmu04071;mmu04072;mmu04144;mmu04666;mmu04724;mmu04912;mmu05231		Pld2	azure4	1	-0.289256198347107
Pld1-mRNA	0.0955	0.338	-0.567	0.758	1.07	0.675	1.69	0.782	1	lm.nb	Autophagy, Growth Factor Signaling	NS_MM_NEUROINFLAM_V1.0	Pld1	mRNA	0		Growth Factor Signaling;Autophagy	mmu00565;mmu04014;mmu04024;mmu04071;mmu04072;mmu04144;mmu04666;mmu04724;mmu04912;mmu05212;mmu05231		Pld1	azure4	1	0.282544378698225
Psen2-mRNA	-0.0671	0.247	-0.551	0.417	0.955	0.682	1.34	0.79	1	lm.nb	Growth Factor Signaling, Microglia Function, Notch	NS_MM_NEUROINFLAM_V1.0	Psen2	mRNA	0		Notch;Microglia Function;Growth Factor Signaling	mmu04330;mmu04722;mmu05010		Psen2	azure4	1	-0.27165991902834
Tcirg1-mRNA	-0.0551	0.208	-0.464	0.353	0.962	0.725	1.28	0.796	1	lm.nb	Autophagy, Growth Factor Signaling, Insulin Signaling	NS_MM_NEUROINFLAM_V1.0	Tcirg1	mRNA	0		Insulin Signaling;Growth Factor Signaling;Autophagy	mmu04142;mmu04145;mmu04721;mmu05152;mmu05323		Tcirg1	azure4	1	-0.264903846153846
Chek1-mRNA	-0.163	0.639	-1.42	1.09	0.893	0.375	2.13	0.803	1	lm.nb	Cell Cycle, DNA Damage, Growth Factor Signaling	NS_MM_NEUROINFLAM_V1.0	Chek1	mRNA	0		Growth Factor Signaling;DNA Damage;Cell Cycle	mmu04110;mmu04115;mmu05166;mmu05203		Chek1	azure4	1	-0.25508607198748
Mapk14-mRNA	-0.0212	0.0867	-0.191	0.149	0.985	0.876	1.11	0.811	1	loglinear	Angiogenesis, Autophagy, Cellular Stress, Growth Factor Signaling, Innate Immune Response	NS_MM_NEUROINFLAM_V1.0	Mapk14	mRNA	0		Innate Immune Response;Growth Factor Signaling;Cellular Stress;Autophagy;Angiogenesis	mmu04010;mmu04015;mmu04068;mmu04071;mmu04261;mmu04370;mmu04380;mmu04550;mmu04611;mmu04620;mmu04621;mmu04622;mmu04660;mmu04664;mmu04668;mmu04670;mmu04722;mmu04723;mmu04728;mmu04750;mmu04912;mmu04914;mmu04917;mmu04933;mmu05014;mmu05132;mmu05133;mmu05140;mmu05142;mmu05145;mmu05152;mmu05160;mmu05164;mmu05169;mmu05205		Mapk14	azure4	1	-0.244521337946943
Csf1-mRNA	0.0336	0.138	-0.236	0.303	1.02	0.849	1.23	0.811	1	lm.nb	Astrocyte Function, Autophagy, Cytokine Signaling, Growth Factor Signaling, Innate Immune Response, Microglia Function	NS_MM_NEUROINFLAM_V1.0	Csf1	mRNA	0		Microglia Function;Innate Immune Response;Growth Factor Signaling;Cytokine Signaling;Autophagy;Astrocyte Function	mmu04014;mmu04015;mmu04060;mmu04151;mmu04380;mmu04640;mmu04668;mmu05323		Csf1	azure4	1	0.243478260869565
Tgfb1-mRNA	0.0931	0.4	-0.692	0.878	1.07	0.619	1.84	0.82	1	lm.nb	Cell Cycle, Cytokine Signaling, Growth Factor Signaling, Matrix Remodeling, Microglia Function	NS_MM_NEUROINFLAM_V1.0	Tgfb1	mRNA	0		Microglia Function;Matrix Remodeling;Growth Factor Signaling;Cytokine Signaling;Cell Cycle	mmu04010;mmu04060;mmu04068;mmu04110;mmu04144;mmu04350;mmu04380;mmu04390;mmu04672;mmu04932;mmu04933;mmu05140;mmu05142;mmu05144;mmu05145;mmu05146;mmu05152;mmu05161;mmu05166;mmu05200;mmu05205;mmu05210;mmu05211;mmu05212;mmu05220;mmu05321;mmu05323;mmu05410;mmu05414		Tgfb1	azure4	1	0.23275
Ripk2-mRNA	-0.0593	0.267	-0.583	0.464	0.96	0.668	1.38	0.828	1	lm.nb	Adaptive Immune Response, Apoptosis, Cytokine Signaling, Growth Factor Signaling, Innate Immune Response	NS_MM_NEUROINFLAM_V1.0	Ripk2	mRNA	0		Innate Immune Response;Growth Factor Signaling;Cytokine Signaling;Apoptosis;Adaptive Immune Response	mmu04621;mmu04722;mmu05152		Ripk2	azure4	1	-0.222097378277154
Ago4-mRNA	-0.127	0.583	-1.27	1.01	0.915	0.415	2.02	0.831	1	lm.nb	Adaptive Immune Response, Cellular Stress, Epigenetic Regulation, Growth Factor Signaling, Notch, Wnt	NS_MM_NEUROINFLAM_V1.0	Ago4	mRNA	0		Wnt;Notch;Growth Factor Signaling;Epigenetic Regulation;Cellular Stress;Adaptive Immune Response			Ago4	azure4	1	-0.217838765008576
Rala-mRNA	-0.0104	0.0487	-0.106	0.0851	0.993	0.929	1.06	0.835	1	loglinear	Autophagy, Growth Factor Signaling, Neurons and Neurotransmission	NS_MM_NEUROINFLAM_V1.0	Rala	mRNA	0		Neurons and Neurotransmission;Growth Factor Signaling;Autophagy	mmu04014;mmu04015;mmu04072;mmu05200;mmu05212		Rala	azure4	1	-0.213552361396304
Prkar1a-mRNA	0.00823	0.042	-0.0741	0.0906	1.01	0.95	1.06	0.848	1	loglinear	Apoptosis, Growth Factor Signaling	NS_MM_NEUROINFLAM_V1.0	Prkar1a	mRNA	0		Growth Factor Signaling;Apoptosis	mmu04210;mmu04910		Prkar1a	azure4	1	0.195952380952381
Atp6v1a-mRNA	-0.00693	0.0397	-0.0847	0.0709	0.995	0.943	1.05	0.864	1	loglinear	Growth Factor Signaling, Insulin Signaling, Microglia Function	NS_MM_NEUROINFLAM_V1.0	Atp6v1a	mRNA	0		Microglia Function;Insulin Signaling;Growth Factor Signaling	mmu04145;mmu04721;mmu05323		Atp6v1a	azure4	1	-0.17455919395466
Il6ra-mRNA	0.0478	0.284	-0.509	0.605	1.03	0.703	1.52	0.869	1	lm.nb	Cytokine Signaling, Growth Factor Signaling, Microglia Function	NS_MM_NEUROINFLAM_V1.0	Il6ra	mRNA	0		Microglia Function;Growth Factor Signaling;Cytokine Signaling	mmu04060;mmu04066;mmu04151;mmu04630;mmu04640;mmu04932		Il6ra	azure4	1	0.16830985915493
Itga7-mRNA	-0.0764	0.478	-1.01	0.86	0.948	0.496	1.82	0.876	1	lm.nb	Astrocyte Function, Growth Factor Signaling, Matrix Remodeling	NS_MM_NEUROINFLAM_V1.0	Itga7	mRNA	0		Matrix Remodeling;Growth Factor Signaling;Astrocyte Function	mmu04151;mmu04510;mmu04512;mmu04810;mmu05410;mmu05412;mmu05414	Astrocytes	Itga7	azure4	1	-0.159832635983264
Bcl2-mRNA	-0.0377	0.242	-0.513	0.438	0.974	0.701	1.35	0.879	1	lm.nb	Apoptosis, Autophagy, Cellular Stress, Cytokine Signaling, DNA Damage, Growth Factor Signaling, Innate Immune Response, Microglia Function, NF-kB	NS_MM_NEUROINFLAM_V1.0	Bcl2	mRNA	0		NF-kB;Microglia Function;Innate Immune Response;Growth Factor Signaling;DNA Damage;Cytokine Signaling;Cellular Stress;Autophagy;Apoptosis	mmu04064;mmu04066;mmu04071;mmu04141;mmu04151;mmu04210;mmu04261;mmu04510;mmu04630;mmu04722;mmu04725;mmu04933;mmu05014;mmu05145;mmu05152;mmu05161;mmu05169;mmu05200;mmu05206;mmu05210;mmu05215;mmu05222		Bcl2	azure4	1	-0.155785123966942
Akt2-mRNA	-0.025	0.207	-0.431	0.381	0.983	0.742	1.3	0.906	1	lm.nb	Adaptive Immune Response, Angiogenesis, Apoptosis, Autophagy, Carbohydrate Metabolism, Cytokine Signaling, Growth Factor Signaling, Innate Immune Response, Insulin Signaling, Neurons and Neurotransmission, Wnt	NS_MM_NEUROINFLAM_V1.0	Akt2	mRNA	0		Wnt;Neurons and Neurotransmission;Insulin Signaling;Innate Immune Response;Growth Factor Signaling;Cytokine Signaling;Carbohydrate Metabolism;Autophagy;Apoptosis;Angiogenesis;Adaptive Immune Response	mmu04010;mmu04012;mmu04014;mmu04015;mmu04022;mmu04024;mmu04062;mmu04066;mmu04068;mmu04071;mmu04072;mmu04150;mmu04151;mmu04152;mmu04210;mmu04211;mmu04213;mmu04261;mmu04370;mmu04380;mmu04510;mmu04530;mmu04550;mmu04611;mmu04620;mmu04630;mmu04660;mmu04662;mmu04664;mmu04666;mmu04668;mmu04722;mmu04725;mmu04728;mmu04910;mmu04914;mmu04915;mmu04917;mmu04919;mmu04920;mmu04922;mmu04923;mmu04931;mmu04932;mmu…		Akt2	azure4	1	-0.120772946859903
Relb-mRNA	-0.0211	0.2	-0.413	0.371	0.986	0.751	1.29	0.918	1	lm.nb	Cytokine Signaling, Growth Factor Signaling, Inflammatory Signaling, NF-kB	NS_MM_NEUROINFLAM_V1.0	Relb	mRNA	0		NF-kB;Inflammatory Signaling;Growth Factor Signaling;Cytokine Signaling	mmu04010;mmu04064;mmu04380;mmu05166;mmu05169		Relb	azure4	1	-0.1055
Atp6v0e-mRNA	0.00894	0.122	-0.231	0.249	1.01	0.852	1.19	0.943	1	loglinear	Growth Factor Signaling, Insulin Signaling, Microglia Function	NS_MM_NEUROINFLAM_V1.0	Atp6v0e	mRNA	0		Microglia Function;Insulin Signaling;Growth Factor Signaling	mmu04145;mmu04721;mmu05323		Atp6v0e	azure4	1	0.0732786885245902
Rgl1-mRNA	-0.00565	0.0822	-0.167	0.155	0.996	0.891	1.11	0.946	1	loglinear	Growth Factor Signaling, Microglia Function	NS_MM_NEUROINFLAM_V1.0	Rgl1	mRNA	0		Microglia Function;Growth Factor Signaling	mmu04014		Rgl1	azure4	1	-0.0687347931873479
Nfkb1-mRNA	-0.01	0.209	-0.42	0.4	0.993	0.748	1.32	0.963	1	lm.nb	Adaptive Immune Response, Apoptosis, Cellular Stress, Cytokine Signaling, Growth Factor Signaling, Inflammatory Signaling, Innate Immune Response, NF-kB	NS_MM_NEUROINFLAM_V1.0	Nfkb1	mRNA	0		NF-kB;Innate Immune Response;Inflammatory Signaling;Growth Factor Signaling;Cytokine Signaling;Cellular Stress;Apoptosis;Adaptive Immune Response	mmu04010;mmu04014;mmu04024;mmu04062;mmu04064;mmu04066;mmu04071;mmu04151;mmu04210;mmu04211;mmu04380;mmu04620;mmu04621;mmu04622;mmu04623;mmu04660;mmu04662;mmu04668;mmu04722;mmu04917;mmu04920;mmu04931;mmu04932;mmu04933;mmu05030;mmu05132;mmu05133;mmu05134;mmu05140;mmu05142;mmu05145;mmu05146;mmu05152;mmu05160;mmu05161;mmu05162;mmu05164;mmu05166;mmu05168;mmu05169;mmu05200;mmu05202;mmu05203;mmu05206;mmu…		Nfkb1	azure4	1	-0.0478468899521531
Reln-mRNA	0.00799	0.19	-0.365	0.381	1.01	0.777	1.3	0.967	1	lm.nb	Growth Factor Signaling, Matrix Remodeling, Neurons and Neurotransmission	NS_MM_NEUROINFLAM_V1.0	Reln	mRNA	0		Neurons and Neurotransmission;Matrix Remodeling;Growth Factor Signaling	mmu04151;mmu04510;mmu04512		Reln	azure4	1	0.0420526315789474
Traf2-mRNA	-0.00383	0.13	-0.259	0.252	0.997	0.836	1.19	0.977	1	lm.nb	Apoptosis, Cytokine Signaling, Growth Factor Signaling, Inflammatory Signaling, Innate Immune Response, NF-kB	NS_MM_NEUROINFLAM_V1.0	Traf2	mRNA	0		NF-kB;Innate Immune Response;Inflammatory Signaling;Growth Factor Signaling;Cytokine Signaling;Apoptosis	mmu04010;mmu04064;mmu04071;mmu04141;mmu04210;mmu04380;mmu04622;mmu04668;mmu04920;mmu04932;mmu05160;mmu05168;mmu05169;mmu05200;mmu05203;mmu05222		Traf2	azure4	1	-0.0294615384615385
