# Supplementary material for: Vascular-associated bacterial burden and neuroinflammatory transcriptional responses observed in models of pneumonic plague
Source: Front Microbiol. 2026 Jun 24;17:1865125. doi: 10.3389/fmicb.2026.1865125 (PMC13341613; doi:10.3389/fmicb.2026.1865125)
Supplement: Supplementary file 1 [file Data_Sheet_1.ZIP › Bp_final 2026-04-14 12-30/results/Gene set analysis/Genes in Growth.Factor.Signaling - DPI2.csv]

Probe Label	Log2 fold change	std error (log2)	Lower confidence limit (log2)	Upper confidence limit (log2)	Linear fold change	Lower confidence limit (linear)	Upper confidence limit (linear)	P-value	BY.p.value	method	Gene.sets	Codeset.Name	Probe.Label	Analyte.Type	Is.Control	Control.Type	Probe.Annotation	KEGG.Pathways	Cell.Type	Official.Gene.Name	volcanocol	volcanopch	tstats.all
Cdkn1a-mRNA	2.21	0.15	1.92	2.51	4.64	3.78	5.68	4.64e-09	3.71e-06	lm.nb	Adaptive Immune Response, Cell Cycle, Cellular Stress, Cytokine Signaling, DNA Damage, Growth Factor Signaling	NS_MM_NEUROINFLAM_V1.0	Cdkn1a	mRNA	0		Growth Factor Signaling;DNA Damage;Cytokine Signaling;Cellular Stress;Cell Cycle;Adaptive Immune Response	mmu04012;mmu04066;mmu04068;mmu04110;mmu04115;mmu04151;mmu04630;mmu04921;mmu05160;mmu05161;mmu05166;mmu05169;mmu05200;mmu05202;mmu05203;mmu05205;mmu05206;mmu05214;mmu05215;mmu05218;mmu05219;mmu05220		Cdkn1a	slateblue1	16	14.7333333333333
Psmb8-mRNA	2.78	0.196	2.39	3.16	6.85	5.25	8.94	7.51e-09	4.29e-06	lm.nb	Adaptive Immune Response, Angiogenesis, Apoptosis, Astrocyte Function, Cell Cycle, Cytokine Signaling, Growth Factor Signaling, Inflammatory Signaling, Insulin Signaling, Microglia Function, NF-kB, Wnt	NS_MM_NEUROINFLAM_V1.0	Psmb8	mRNA	0		Wnt;NF-kB;Microglia Function;Insulin Signaling;Inflammatory Signaling;Growth Factor Signaling;Cytokine Signaling;Cell Cycle;Astrocyte Function;Apoptosis;Angiogenesis;Adaptive Immune Response			Psmb8	slateblue1	16	14.1836734693878
Ets2-mRNA	0.499	0.0545	0.392	0.606	1.41	1.31	1.52	9.29e-07	0.000218	loglinear	Cellular Stress, Growth Factor Signaling, Microglia Function	NS_MM_NEUROINFLAM_V1.0	Ets2	mRNA	0		Microglia Function;Growth Factor Signaling;Cellular Stress	mmu04014;mmu05166		Ets2	slateblue1	16	9.15596330275229
Pik3r2-mRNA	-0.347	0.0389	-0.423	-0.27	0.786	0.746	0.829	1.22e-06	0.000256	loglinear	Adaptive Immune Response, Angiogenesis, Apoptosis, Autophagy, Cytokine Signaling, Growth Factor Signaling, Innate Immune Response, Insulin Signaling	NS_MM_NEUROINFLAM_V1.0	Pik3r2	mRNA	0		Insulin Signaling;Innate Immune Response;Growth Factor Signaling;Cytokine Signaling;Autophagy;Apoptosis;Angiogenesis;Adaptive Immune Response	mmu04012;mmu04014;mmu04015;mmu04022;mmu04024;mmu04062;mmu04066;mmu04068;mmu04070;mmu04071;mmu04072;mmu04150;mmu04151;mmu04152;mmu04210;mmu04211;mmu04213;mmu04261;mmu04370;mmu04380;mmu04510;mmu04550;mmu04611;mmu04620;mmu04630;mmu04650;mmu04660;mmu04662;mmu04664;mmu04666;mmu04668;mmu04670;mmu04722;mmu04725;mmu04750;mmu04810;mmu04910;mmu04914;mmu04915;mmu04917;mmu04919;mmu04921;mmu04923;mmu04930;mmu…		Pik3r2	slateblue1	16	-8.92030848329049
Bdnf-mRNA	-1.16	0.133	-1.42	-0.901	0.447	0.373	0.535	1.49e-06	0.000284	loglinear	Growth Factor Signaling, Neurons and Neurotransmission	NS_MM_NEUROINFLAM_V1.0	Bdnf	mRNA	0		Neurons and Neurotransmission;Growth Factor Signaling	mmu04010;mmu04024;mmu04722;mmu05016;mmu05030;mmu05034		Bdnf	slateblue1	16	-8.72180451127819
Osmr-mRNA	2.76	0.326	2.12	3.4	6.77	4.35	10.5	2.1e-06	0.000373	lm.nb	Astrocyte Function, Cytokine Signaling, Growth Factor Signaling	NS_MM_NEUROINFLAM_V1.0	Osmr	mRNA	0		Growth Factor Signaling;Cytokine Signaling;Astrocyte Function	mmu04060;mmu04151;mmu04630		Osmr	slateblue1	16	8.46625766871166
Rala-mRNA	-0.405	0.0487	-0.5	-0.309	0.755	0.707	0.807	2.56e-06	0.00042	loglinear	Autophagy, Growth Factor Signaling, Neurons and Neurotransmission	NS_MM_NEUROINFLAM_V1.0	Rala	mRNA	0		Neurons and Neurotransmission;Growth Factor Signaling;Autophagy	mmu04014;mmu04015;mmu04072;mmu05200;mmu05212		Rala	slateblue1	16	-8.31622176591376
Lingo1-mRNA	-0.717	0.0936	-0.901	-0.534	0.608	0.536	0.691	5.79e-06	0.000771	loglinear	Growth Factor Signaling, Oligodendrocyte Function	NS_MM_NEUROINFLAM_V1.0	Lingo1	mRNA	0		Oligodendrocyte Function;Growth Factor Signaling			Lingo1	slateblue1	16	-7.66025641025641
Cd14-mRNA	4.52	0.641	3.26	5.78	22.9	9.59	54.8	1.34e-05	0.00162	lm.nb	Apoptosis, Astrocyte Function, Autophagy, Growth Factor Signaling, Innate Immune Response, NF-kB	NS_MM_NEUROINFLAM_V1.0	Cd14	mRNA	0		NF-kB;Innate Immune Response;Growth Factor Signaling;Autophagy;Astrocyte Function;Apoptosis	mmu04010;mmu04064;mmu04145;mmu04620;mmu04640;mmu04810;mmu05132;mmu05133;mmu05134;mmu05146;mmu05152;mmu05202		Cd14	slateblue1	16	7.05148205928237
Stat1-mRNA	1.36	0.2	0.967	1.75	2.56	1.95	3.36	1.9e-05	0.00217	lm.nb	Cytokine Signaling, Growth Factor Signaling, Inflammatory Signaling, Microglia Function	NS_MM_NEUROINFLAM_V1.0	Stat1	mRNA	0		Microglia Function;Inflammatory Signaling;Growth Factor Signaling;Cytokine Signaling	mmu04062;mmu04380;mmu04620;mmu04630;mmu04917;mmu04919;mmu04933;mmu05140;mmu05145;mmu05152;mmu05160;mmu05161;mmu05162;mmu05164;mmu05168;mmu05200;mmu05212;mmu05321		Stat1	slateblue1	16	6.8
Il1r1-mRNA	1.09	0.175	0.752	1.44	2.14	1.68	2.71	4.23e-05	0.00403	lm.nb	Apoptosis, Cellular Stress, Cytokine Signaling, Growth Factor Signaling, Microglia Function, NF-kB	NS_MM_NEUROINFLAM_V1.0	Il1r1	mRNA	0		NF-kB;Microglia Function;Growth Factor Signaling;Cytokine Signaling;Cellular Stress;Apoptosis	mmu04010;mmu04060;mmu04064;mmu04210;mmu04380;mmu04640;mmu04750;mmu05146;mmu05166		Il1r1	slateblue1	16	6.22857142857143
Prkar2b-mRNA	-0.548	0.0919	-0.728	-0.368	0.684	0.604	0.775	6.54e-05	0.00556	loglinear	Apoptosis, Cell Cycle, Growth Factor Signaling	NS_MM_NEUROINFLAM_V1.0	Prkar2b	mRNA	0		Growth Factor Signaling;Cell Cycle;Apoptosis	mmu04210;mmu04910		Prkar2b	slateblue1	16	-5.96300326441785
Nfkbia-mRNA	1.42	0.238	0.952	1.88	2.67	1.93	3.69	6.55e-05	0.00556	lm.nb	Adaptive Immune Response, Apoptosis, Growth Factor Signaling, Inflammatory Signaling, Innate Immune Response, NF-kB	NS_MM_NEUROINFLAM_V1.0	Nfkbia	mRNA	0		NF-kB;Innate Immune Response;Inflammatory Signaling;Growth Factor Signaling;Apoptosis;Adaptive Immune Response	mmu04024;mmu04062;mmu04064;mmu04210;mmu04380;mmu04620;mmu04621;mmu04622;mmu04623;mmu04660;mmu04662;mmu04668;mmu04722;mmu04920;mmu04931;mmu05134;mmu05140;mmu05142;mmu05145;mmu05160;mmu05161;mmu05162;mmu05164;mmu05166;mmu05168;mmu05169;mmu05200;mmu05203;mmu05215;mmu05220;mmu05222		Nfkbia	slateblue1	16	5.96638655462185
Fgf13-mRNA	-0.36	0.0611	-0.479	-0.24	0.779	0.717	0.847	7.38e-05	0.00586	loglinear	Growth Factor Signaling, Microglia Function	NS_MM_NEUROINFLAM_V1.0	Fgf13	mRNA	0		Microglia Function;Growth Factor Signaling	mmu04010;mmu04014;mmu04015;mmu04151;mmu04810;mmu05200;mmu05218		Fgf13	slateblue1	16	-5.89198036006547
Tgfbr1-mRNA	-0.817	0.139	-1.09	-0.544	0.568	0.47	0.686	7.66e-05	0.00588	lm.nb	Cytokine Signaling, Growth Factor Signaling	NS_MM_NEUROINFLAM_V1.0	Tgfbr1	mRNA	0		Growth Factor Signaling;Cytokine Signaling	mmu04010;mmu04060;mmu04068;mmu04144;mmu04350;mmu04380;mmu04390;mmu04520;mmu04933;mmu05142;mmu05161;mmu05166;mmu05200;mmu05210;mmu05212;mmu05220		Tgfbr1	slateblue1	16	-5.87769784172662
Bcl2l1-mRNA	0.33	0.0572	0.217	0.442	1.26	1.16	1.36	9.06e-05	0.00658	loglinear	Apoptosis, Autophagy, Cytokine Signaling, Growth Factor Signaling, Innate Immune Response, NF-kB	NS_MM_NEUROINFLAM_V1.0	Bcl2l1	mRNA	0		NF-kB;Innate Immune Response;Growth Factor Signaling;Cytokine Signaling;Autophagy;Apoptosis	mmu04014;mmu04064;mmu04151;mmu04210;mmu04630;mmu05014;mmu05145;mmu05166;mmu05200;mmu05202;mmu05212;mmu05220;mmu05222		Bcl2l1	slateblue1	16	5.76923076923077
Mef2c-mRNA	-0.397	0.0732	-0.541	-0.254	0.759	0.687	0.839	0.000152	0.00981	loglinear	Growth Factor Signaling, Innate Immune Response, Microglia Function	NS_MM_NEUROINFLAM_V1.0	Mef2c	mRNA	0		Microglia Function;Innate Immune Response;Growth Factor Signaling	mmu04010;mmu04022;mmu04921;mmu05202		Mef2c	slateblue2	16	-5.42349726775956
Stmn1-mRNA	-0.384	0.0764	-0.533	-0.234	0.766	0.691	0.85	0.000298	0.018	loglinear	Growth Factor Signaling, Microglia Function	NS_MM_NEUROINFLAM_V1.0	Stmn1	mRNA	0		Microglia Function;Growth Factor Signaling	mmu04010;mmu05206		Stmn1	slateblue2	16	-5.0261780104712
Grin2b-mRNA	-0.381	0.0772	-0.533	-0.23	0.768	0.691	0.853	0.00034	0.02	loglinear	Adaptive Immune Response, Angiogenesis, Cytokine Signaling, Growth Factor Signaling, Insulin Signaling, Neurons and Neurotransmission	NS_MM_NEUROINFLAM_V1.0	Grin2b	mRNA	0		Neurons and Neurotransmission;Insulin Signaling;Growth Factor Signaling;Cytokine Signaling;Angiogenesis;Adaptive Immune Response	mmu04014;mmu04015;mmu04024;mmu04080;mmu04713;mmu04720;mmu04724;mmu04728;mmu05010;mmu05014;mmu05016;mmu05030;mmu05031;mmu05033;mmu05034;mmu05322		Grin2b	slateblue2	16	-4.93523316062176
Myd88-mRNA	1.01	0.21	0.601	1.42	2.02	1.52	2.68	0.000418	0.0228	lm.nb	Apoptosis, Cytokine Signaling, Growth Factor Signaling, Inflammatory Signaling, Innate Immune Response, NF-kB	NS_MM_NEUROINFLAM_V1.0	Myd88	mRNA	0		NF-kB;Innate Immune Response;Inflammatory Signaling;Growth Factor Signaling;Cytokine Signaling;Apoptosis	mmu04064;mmu04210;mmu04620;mmu05132;mmu05133;mmu05134;mmu05140;mmu05142;mmu05143;mmu05144;mmu05145;mmu05152;mmu05161;mmu05162;mmu05164;mmu05168		Myd88	slateblue2	16	4.80952380952381
Il1a-mRNA	4.25	0.922	2.44	6.06	19	5.43	66.5	0.000605	0.0291	lm.nb	Apoptosis, Cellular Stress, Cytokine Signaling, Growth Factor Signaling	NS_MM_NEUROINFLAM_V1.0	Il1a	mRNA	0		Growth Factor Signaling;Cytokine Signaling;Cellular Stress;Apoptosis	mmu04010;mmu04060;mmu04210;mmu04380;mmu04640;mmu04932;mmu04933;mmu04940;mmu05020;mmu05132;mmu05133;mmu05140;mmu05152;mmu05162;mmu05164;mmu05321;mmu05323;mmu05332		Il1a	slateblue2	16	4.60954446854664
Tnfrsf1a-mRNA	1.3	0.295	0.72	1.88	2.46	1.65	3.67	0.000868	0.0385	lm.nb	Apoptosis, Cytokine Signaling, Growth Factor Signaling, Innate Immune Response, NF-kB	NS_MM_NEUROINFLAM_V1.0	Tnfrsf1a	mRNA	0		NF-kB;Innate Immune Response;Growth Factor Signaling;Cytokine Signaling;Apoptosis	mmu04010;mmu04060;mmu04064;mmu04071;mmu04210;mmu04380;mmu04668;mmu04920;mmu04931;mmu04932;mmu05010;mmu05014;mmu05142;mmu05145;mmu05152;mmu05160;mmu05164;mmu05166;mmu05168		Tnfrsf1a	slateblue2	16	4.40677966101695
Mag-mRNA	-0.605	0.138	-0.876	-0.334	0.657	0.545	0.793	0.000901	0.039	lm.nb	Growth Factor Signaling, Matrix Remodeling, Oligodendrocyte Function	NS_MM_NEUROINFLAM_V1.0	Mag	mRNA	0		Oligodendrocyte Function;Matrix Remodeling;Growth Factor Signaling	mmu04514		Mag	slateblue2	16	-4.38405797101449
Prkar2a-mRNA	-0.21	0.0484	-0.305	-0.115	0.865	0.81	0.923	0.000956	0.0399	loglinear	Apoptosis, Growth Factor Signaling	NS_MM_NEUROINFLAM_V1.0	Prkar2a	mRNA	0		Growth Factor Signaling;Apoptosis	mmu04210;mmu04910		Prkar2a	slateblue2	16	-4.33884297520661
Ngf-mRNA	-1.09	0.264	-1.61	-0.575	0.469	0.327	0.671	0.00138	0.0545	lm.nb	Apoptosis, Growth Factor Signaling	NS_MM_NEUROINFLAM_V1.0	Ngf	mRNA	0		Growth Factor Signaling;Apoptosis	mmu04010;mmu04014;mmu04015;mmu04151;mmu04210;mmu04722;mmu04750		Ngf	slateblue3	16	-4.12878787878788
Sqstm1-mRNA	0.107	0.0261	0.0554	0.158	1.08	1.04	1.12	0.00152	0.0584	loglinear	Autophagy, Cytokine Signaling, Growth Factor Signaling	NS_MM_NEUROINFLAM_V1.0	Sqstm1	mRNA	0		Growth Factor Signaling;Cytokine Signaling;Autophagy	mmu04380		Sqstm1	slateblue3	16	4.09961685823755
Il6ra-mRNA	1.06	0.263	0.547	1.58	2.09	1.46	2.99	0.00164	0.0619	lm.nb	Cytokine Signaling, Growth Factor Signaling, Microglia Function	NS_MM_NEUROINFLAM_V1.0	Il6ra	mRNA	0		Microglia Function;Growth Factor Signaling;Cytokine Signaling	mmu04060;mmu04066;mmu04151;mmu04630;mmu04640;mmu04932		Il6ra	slateblue3	16	4.03041825095057
Eef2k-mRNA	0.528	0.137	0.259	0.796	1.44	1.2	1.74	0.00231	0.0803	loglinear	Growth Factor Signaling, Insulin Signaling, Microglia Function	NS_MM_NEUROINFLAM_V1.0	Eef2k	mRNA	0		Microglia Function;Insulin Signaling;Growth Factor Signaling	mmu04152;mmu04921		Eef2k	slateblue3	16	3.85401459854015
Hspb1-mRNA	0.891	0.232	0.435	1.35	1.85	1.35	2.54	0.00238	0.082	lm.nb	Angiogenesis, Astrocyte Function, Cellular Stress, Growth Factor Signaling	NS_MM_NEUROINFLAM_V1.0	Hspb1	mRNA	0		Growth Factor Signaling;Cellular Stress;Astrocyte Function;Angiogenesis	mmu04010;mmu04370;mmu05146;mmu05169		Hspb1	slateblue3	16	3.84051724137931
Ralb-mRNA	0.179	0.047	0.0864	0.271	1.13	1.06	1.21	0.00254	0.0854	loglinear	Autophagy, Growth Factor Signaling	NS_MM_NEUROINFLAM_V1.0	Ralb	mRNA	0		Growth Factor Signaling;Autophagy	mmu04014;mmu04015;mmu04072;mmu05200;mmu05212		Ralb	slateblue3	16	3.80851063829787
Pak1-mRNA	-0.131	0.0351	-0.2	-0.0621	0.913	0.871	0.958	0.0029	0.0964	loglinear	Adaptive Immune Response, Angiogenesis, Growth Factor Signaling, Innate Immune Response, Microglia Function	NS_MM_NEUROINFLAM_V1.0	Pak1	mRNA	0		Microglia Function;Innate Immune Response;Growth Factor Signaling;Angiogenesis;Adaptive Immune Response	mmu04010;mmu04012;mmu04014;mmu04024;mmu04062;mmu04360;mmu04510;mmu04650;mmu04660;mmu04666;mmu04810;mmu05205;mmu05211		Pak1	slateblue3	16	-3.73219373219373
Dusp7-mRNA	-0.315	0.0861	-0.484	-0.147	0.804	0.715	0.903	0.00325	0.104	loglinear	Adaptive Immune Response, Angiogenesis, Cytokine Signaling, Growth Factor Signaling, Innate Immune Response, Insulin Signaling, Microglia Function	NS_MM_NEUROINFLAM_V1.0	Dusp7	mRNA	0		Microglia Function;Insulin Signaling;Innate Immune Response;Growth Factor Signaling;Cytokine Signaling;Angiogenesis;Adaptive Immune Response	mmu04010		Dusp7	slateblue4	16	-3.65853658536585
Prkce-mRNA	-0.171	0.0471	-0.263	-0.0788	0.888	0.833	0.947	0.00343	0.108	loglinear	Autophagy, Growth Factor Signaling	NS_MM_NEUROINFLAM_V1.0	Prkce	mRNA	0		Growth Factor Signaling;Autophagy	mmu04022;mmu04071;mmu04270;mmu04530;mmu04666;mmu04750;mmu04925;mmu04930;mmu04931;mmu04933;mmu05206		Prkce	slateblue4	16	-3.63057324840764
Mapt-mRNA	-0.249	0.0702	-0.387	-0.112	0.841	0.765	0.926	0.00401	0.121	loglinear	Apoptosis, Cellular Stress, Growth Factor Signaling, Neurons and Neurotransmission	NS_MM_NEUROINFLAM_V1.0	Mapt	mRNA	0		Neurons and Neurotransmission;Growth Factor Signaling;Cellular Stress;Apoptosis	mmu04010;mmu05010		Mapt	slateblue4	16	-3.54700854700855
Akt2-mRNA	-0.687	0.21	-1.1	-0.276	0.621	0.467	0.826	0.00664	0.18	lm.nb	Adaptive Immune Response, Angiogenesis, Apoptosis, Autophagy, Carbohydrate Metabolism, Cytokine Signaling, Growth Factor Signaling, Innate Immune Response, Insulin Signaling, Neurons and Neurotransmission, Wnt	NS_MM_NEUROINFLAM_V1.0	Akt2	mRNA	0		Wnt;Neurons and Neurotransmission;Insulin Signaling;Innate Immune Response;Growth Factor Signaling;Cytokine Signaling;Carbohydrate Metabolism;Autophagy;Apoptosis;Angiogenesis;Adaptive Immune Response	mmu04010;mmu04012;mmu04014;mmu04015;mmu04022;mmu04024;mmu04062;mmu04066;mmu04068;mmu04071;mmu04072;mmu04150;mmu04151;mmu04152;mmu04210;mmu04211;mmu04213;mmu04261;mmu04370;mmu04380;mmu04510;mmu04530;mmu04550;mmu04611;mmu04620;mmu04630;mmu04660;mmu04662;mmu04664;mmu04666;mmu04668;mmu04722;mmu04725;mmu04728;mmu04910;mmu04914;mmu04915;mmu04917;mmu04919;mmu04920;mmu04922;mmu04923;mmu04931;mmu04932;mmu…		Akt2	slateblue4	16	-3.27142857142857
Hdac2-mRNA	-0.239	0.0775	-0.391	-0.0871	0.847	0.763	0.941	0.00946	0.24	loglinear	Cell Cycle, Cellular Stress, Epigenetic Regulation, Growth Factor Signaling, Notch	NS_MM_NEUROINFLAM_V1.0	Hdac2	mRNA	0		Notch;Growth Factor Signaling;Epigenetic Regulation;Cellular Stress;Cell Cycle	mmu04110;mmu04213;mmu04330;mmu04919;mmu05016;mmu05034;mmu05169;mmu05200;mmu05202;mmu05203;mmu05220		Hdac2	slateblue4	16	-3.08387096774194
Jun-mRNA	0.301	0.0979	0.11	0.493	1.23	1.08	1.41	0.00956	0.24	loglinear	Adaptive Immune Response, Apoptosis, Cellular Stress, Growth Factor Signaling, Innate Immune Response, Notch, Wnt	NS_MM_NEUROINFLAM_V1.0	Jun	mRNA	0		Wnt;Notch;Innate Immune Response;Growth Factor Signaling;Cellular Stress;Apoptosis;Adaptive Immune Response	mmu04010;mmu04012;mmu04024;mmu04310;mmu04380;mmu04510;mmu04620;mmu04660;mmu04662;mmu04668;mmu04722;mmu04912;mmu04915;mmu04921;mmu04932;mmu04933;mmu05030;mmu05031;mmu05132;mmu05133;mmu05140;mmu05142;mmu05161;mmu05164;mmu05166;mmu05168;mmu05169;mmu05200;mmu05203;mmu05210;mmu05211;mmu05231;mmu05321;mmu05323		Jun	slateblue4	16	3.07456588355465
Pla2g5-mRNA	-1.73	0.586	-2.88	-0.582	0.301	0.136	0.668	0.0121	0.29	lm.nb	Autophagy, Growth Factor Signaling	NS_MM_NEUROINFLAM_V1.0	Pla2g5	mRNA	0		Growth Factor Signaling;Autophagy	mmu00565;mmu00590;mmu04014;mmu04270		Pla2g5	slateblue4	16	-2.95221843003413
Fas-mRNA	1.3	0.457	0.407	2.2	2.47	1.33	4.6	0.0146	0.342	lm.nb	Apoptosis, Cellular Stress, Cytokine Signaling, DNA Damage, Growth Factor Signaling, Innate Immune Response	NS_MM_NEUROINFLAM_V1.0	Fas	mRNA	0		Innate Immune Response;Growth Factor Signaling;DNA Damage;Cytokine Signaling;Cellular Stress;Apoptosis	mmu04010;mmu04060;mmu04115;mmu04210;mmu04650;mmu04668;mmu04932;mmu04940;mmu05010;mmu05142;mmu05143;mmu05161;mmu05162;mmu05164;mmu05168;mmu05200;mmu05205;mmu05320;mmu05330;mmu05332		Fas	slateblue4	16	2.84463894967177
Pld2-mRNA	-0.687	0.256	-1.19	-0.185	0.621	0.439	0.88	0.02	0.432	lm.nb	Autophagy, Growth Factor Signaling	NS_MM_NEUROINFLAM_V1.0	Pld2	mRNA	0		Growth Factor Signaling;Autophagy	mmu00565;mmu04014;mmu04024;mmu04071;mmu04072;mmu04144;mmu04666;mmu04724;mmu04912;mmu05231		Pld2	slateblue4	16	-2.68359375
Dlg4-mRNA	-0.431	0.165	-0.754	-0.108	0.742	0.593	0.928	0.0227	0.48	lm.nb	Adaptive Immune Response, Angiogenesis, Cytokine Signaling, Growth Factor Signaling, Insulin Signaling, Neurons and Neurotransmission	NS_MM_NEUROINFLAM_V1.0	Dlg4	mRNA	0		Neurons and Neurotransmission;Insulin Signaling;Growth Factor Signaling;Cytokine Signaling;Angiogenesis;Adaptive Immune Response	mmu04390;mmu04724;mmu05016;mmu05030		Dlg4	slateblue4	16	-2.61212121212121
Vegfa-mRNA	-0.325	0.124	-0.569	-0.0809	0.798	0.674	0.945	0.0228	0.48	loglinear	Angiogenesis, Cellular Stress, Cytokine Signaling, Growth Factor Signaling, Microglia Function	NS_MM_NEUROINFLAM_V1.0	Vegfa	mRNA	0		Microglia Function;Growth Factor Signaling;Cytokine Signaling;Cellular Stress;Angiogenesis	mmu04014;mmu04015;mmu04060;mmu04066;mmu04150;mmu04151;mmu04370;mmu04510;mmu04933;mmu05200;mmu05205;mmu05206;mmu05211;mmu05212;mmu05219;mmu05323		Vegfa	slateblue4	16	-2.62096774193548
Fyn-mRNA	-0.146	0.0568	-0.258	-0.035	0.903	0.836	0.976	0.0242	0.495	loglinear	Adaptive Immune Response, Angiogenesis, Autophagy, Cytokine Signaling, Growth Factor Signaling, Innate Immune Response, Insulin Signaling, Microglia Function	NS_MM_NEUROINFLAM_V1.0	Fyn	mRNA	0		Microglia Function;Insulin Signaling;Innate Immune Response;Growth Factor Signaling;Cytokine Signaling;Autophagy;Angiogenesis;Adaptive Immune Response	mmu04071;mmu04072;mmu04360;mmu04380;mmu04510;mmu04520;mmu04611;mmu04650;mmu04660;mmu04664;mmu04725;mmu05020;mmu05162;mmu05416		Fyn	slateblue4	16	-2.57042253521127
Map2k4-mRNA	-0.164	0.0645	-0.291	-0.0378	0.892	0.818	0.974	0.0257	0.511	loglinear	Adaptive Immune Response, Apoptosis, Cellular Stress, Growth Factor Signaling, Innate Immune Response	NS_MM_NEUROINFLAM_V1.0	Map2k4	mRNA	0		Innate Immune Response;Growth Factor Signaling;Cellular Stress;Apoptosis;Adaptive Immune Response	mmu04010;mmu04012;mmu04620;mmu04664;mmu04668;mmu04912;mmu05142;mmu05161;mmu05164;mmu05166;mmu05169		Map2k4	azure4	1	-2.54263565891473
Rhoa-mRNA	0.258	0.102	0.0584	0.457	1.2	1.04	1.37	0.0262	0.518	loglinear	Angiogenesis, Autophagy, Growth Factor Signaling, Wnt	NS_MM_NEUROINFLAM_V1.0	Rhoa	mRNA	0		Wnt;Growth Factor Signaling;Autophagy;Angiogenesis	mmu04014;mmu04015;mmu04022;mmu04024;mmu04062;mmu04071;mmu04072;mmu04144;mmu04270;mmu04310;mmu04350;mmu04360;mmu04510;mmu04520;mmu04530;mmu04611;mmu04660;mmu04670;mmu04722;mmu04810;mmu04921;mmu05100;mmu05133;mmu05152;mmu05200;mmu05203;mmu05205;mmu05206;mmu05210		Rhoa	azure4	1	2.52941176470588
Csf1-mRNA	0.343	0.136	0.0775	0.609	1.27	1.06	1.53	0.0264	0.519	lm.nb	Astrocyte Function, Autophagy, Cytokine Signaling, Growth Factor Signaling, Innate Immune Response, Microglia Function	NS_MM_NEUROINFLAM_V1.0	Csf1	mRNA	0		Microglia Function;Innate Immune Response;Growth Factor Signaling;Cytokine Signaling;Autophagy;Astrocyte Function	mmu04014;mmu04015;mmu04060;mmu04151;mmu04380;mmu04640;mmu04668;mmu05323		Csf1	azure4	1	2.52205882352941
Spp1-mRNA	0.544	0.222	0.108	0.98	1.46	1.08	1.97	0.0308	0.577	lm.nb	Growth Factor Signaling, Matrix Remodeling, Microglia Function	NS_MM_NEUROINFLAM_V1.0	Spp1	mRNA	0		Microglia Function;Matrix Remodeling;Growth Factor Signaling	mmu04151;mmu04510;mmu04512;mmu04620		Spp1	azure4	1	2.45045045045045
Pik3r1-mRNA	0.218	0.0891	0.043	0.392	1.16	1.03	1.31	0.031	0.577	loglinear	Adaptive Immune Response, Angiogenesis, Apoptosis, Autophagy, Carbohydrate Metabolism, Cytokine Signaling, Growth Factor Signaling, Innate Immune Response, Insulin Signaling, Lipid Metabolism	NS_MM_NEUROINFLAM_V1.0	Pik3r1	mRNA	0		Lipid Metabolism;Insulin Signaling;Innate Immune Response;Growth Factor Signaling;Cytokine Signaling;Carbohydrate Metabolism;Autophagy;Apoptosis;Angiogenesis;Adaptive Immune Response	mmu04012;mmu04014;mmu04015;mmu04022;mmu04024;mmu04062;mmu04066;mmu04068;mmu04070;mmu04071;mmu04072;mmu04150;mmu04151;mmu04152;mmu04210;mmu04211;mmu04213;mmu04261;mmu04370;mmu04380;mmu04510;mmu04550;mmu04611;mmu04620;mmu04630;mmu04650;mmu04660;mmu04662;mmu04664;mmu04666;mmu04668;mmu04670;mmu04722;mmu04725;mmu04750;mmu04810;mmu04910;mmu04914;mmu04915;mmu04917;mmu04919;mmu04921;mmu04923;mmu04930;mmu…		Pik3r1	azure4	1	2.44668911335578
Prkar1a-mRNA	-0.102	0.042	-0.185	-0.02	0.931	0.88	0.986	0.0313	0.577	loglinear	Apoptosis, Growth Factor Signaling	NS_MM_NEUROINFLAM_V1.0	Prkar1a	mRNA	0		Growth Factor Signaling;Apoptosis	mmu04210;mmu04910		Prkar1a	azure4	1	-2.42857142857143
Atp6v0e-mRNA	0.298	0.122	0.0579	0.538	1.23	1.04	1.45	0.0316	0.579	loglinear	Growth Factor Signaling, Insulin Signaling, Microglia Function	NS_MM_NEUROINFLAM_V1.0	Atp6v0e	mRNA	0		Microglia Function;Insulin Signaling;Growth Factor Signaling	mmu04145;mmu04721;mmu05323		Atp6v0e	azure4	1	2.44262295081967
Grap-mRNA	-1.82	0.769	-3.32	-0.309	0.284	0.0999	0.807	0.0359	0.644	lm.nb	Growth Factor Signaling, Microglia Function	NS_MM_NEUROINFLAM_V1.0	Grap	mRNA	0		Microglia Function;Growth Factor Signaling			Grap	azure4	1	-2.3667100130039
Pten-mRNA	0.158	0.0683	0.0243	0.292	1.12	1.02	1.22	0.0391	0.697	loglinear	Adaptive Immune Response, Autophagy, DNA Damage, Growth Factor Signaling, Lipid Metabolism	NS_MM_NEUROINFLAM_V1.0	Pten	mRNA	0		Lipid Metabolism;Growth Factor Signaling;DNA Damage;Autophagy;Adaptive Immune Response	mmu00562;mmu04068;mmu04070;mmu04071;mmu04115;mmu04150;mmu04151;mmu04510;mmu04530;mmu04931;mmu05161;mmu05200;mmu05206;mmu05213;mmu05214;mmu05215;mmu05218;mmu05222;mmu05230		Pten	azure4	1	2.31332357247438
Myc-mRNA	0.32	0.14	0.0462	0.594	1.25	1.03	1.51	0.0409	0.723	loglinear	Apoptosis, Cell Cycle, Cytokine Signaling, Growth Factor Signaling, Notch, Wnt	NS_MM_NEUROINFLAM_V1.0	Myc	mRNA	0		Wnt;Notch;Growth Factor Signaling;Cytokine Signaling;Cell Cycle;Apoptosis	mmu04010;mmu04012;mmu04110;mmu04151;mmu04310;mmu04350;mmu04390;mmu04550;mmu04630;mmu04919;mmu05161;mmu05166;mmu05169;mmu05200;mmu05202;mmu05205;mmu05206;mmu05210;mmu05213;mmu05216;mmu05219;mmu05220;mmu05221;mmu05222;mmu05230		Myc	azure4	1	2.28571428571429
Gadd45g-mRNA	0.469	0.214	0.051	0.888	1.38	1.04	1.85	0.0483	0.833	lm.nb	Cell Cycle, DNA Damage, Growth Factor Signaling	NS_MM_NEUROINFLAM_V1.0	Gadd45g	mRNA	0		Growth Factor Signaling;DNA Damage;Cell Cycle	mmu04010;mmu04068;mmu04110;mmu04115		Gadd45g	azure4	1	2.19158878504673
Ifnar2-mRNA	-0.266	0.124	-0.509	-0.0235	0.831	0.702	0.984	0.0527	0.878	loglinear	Cytokine Signaling, Growth Factor Signaling, Inflammatory Signaling, Innate Immune Response	NS_MM_NEUROINFLAM_V1.0	Ifnar2	mRNA	0		Innate Immune Response;Inflammatory Signaling;Growth Factor Signaling;Cytokine Signaling	mmu04060;mmu04151;mmu04380;mmu04620;mmu04630;mmu04650;mmu05160;mmu05162;mmu05164;mmu05168		Ifnar2	azure4	1	-2.14516129032258
Igf1r-mRNA	0.227	0.111	0.00951	0.444	1.17	1.01	1.36	0.0633	1	loglinear	Apoptosis, Autophagy, Carbohydrate Metabolism, Growth Factor Signaling, Insulin Signaling	NS_MM_NEUROINFLAM_V1.0	Igf1r	mRNA	0		Insulin Signaling;Growth Factor Signaling;Carbohydrate Metabolism;Autophagy;Apoptosis	mmu04014;mmu04015;mmu04066;mmu04068;mmu04114;mmu04144;mmu04151;mmu04152;mmu04211;mmu04213;mmu04510;mmu04520;mmu04550;mmu04730;mmu04913;mmu04914;mmu05200;mmu05202;mmu05205;mmu05214;mmu05215;mmu05218		Igf1r	azure4	1	2.04504504504505
Itgb5-mRNA	0.335	0.166	0.00923	0.66	1.26	1.01	1.58	0.0668	1	lm.nb	Adaptive Immune Response, Growth Factor Signaling, Matrix Remodeling	NS_MM_NEUROINFLAM_V1.0	Itgb5	mRNA	0		Matrix Remodeling;Growth Factor Signaling;Adaptive Immune Response	mmu04145;mmu04151;mmu04510;mmu04512;mmu04810;mmu05205;mmu05410;mmu05412;mmu05414		Itgb5	azure4	1	2.01807228915663
Csf1r-mRNA	-0.39	0.197	-0.775	-0.00454	0.763	0.584	0.997	0.0707	1	lm.nb	Cytokine Signaling, Growth Factor Signaling, Microglia Function	NS_MM_NEUROINFLAM_V1.0	Csf1r	mRNA	0		Microglia Function;Growth Factor Signaling;Cytokine Signaling	mmu04014;mmu04015;mmu04060;mmu04144;mmu04151;mmu04380;mmu04640;mmu05200;mmu05202		Csf1r	azure4	1	-1.97969543147208
Ikbkb-mRNA	-0.175	0.089	-0.349	-0.000371	0.886	0.785	1	0.0731	1	loglinear	Adaptive Immune Response, Apoptosis, Cytokine Signaling, Growth Factor Signaling, Inflammatory Signaling, Innate Immune Response, NF-kB	NS_MM_NEUROINFLAM_V1.0	Ikbkb	mRNA	0		NF-kB;Innate Immune Response;Inflammatory Signaling;Growth Factor Signaling;Cytokine Signaling;Apoptosis;Adaptive Immune Response	mmu04010;mmu04014;mmu04062;mmu04064;mmu04068;mmu04150;mmu04151;mmu04210;mmu04380;mmu04620;mmu04621;mmu04622;mmu04623;mmu04660;mmu04662;mmu04668;mmu04722;mmu04910;mmu04920;mmu04930;mmu04931;mmu04932;mmu05142;mmu05145;mmu05160;mmu05161;mmu05164;mmu05166;mmu05168;mmu05169;mmu05200;mmu05206;mmu05212;mmu05215;mmu05220;mmu05221;mmu05222		Ikbkb	azure4	1	-1.96629213483146
Itga6-mRNA	-0.295	0.151	-0.591	0.000434	0.815	0.664	1	0.074	1	lm.nb	Growth Factor Signaling, Matrix Remodeling, Microglia Function	NS_MM_NEUROINFLAM_V1.0	Itga6	mRNA	0		Microglia Function;Matrix Remodeling;Growth Factor Signaling	mmu04151;mmu04510;mmu04512;mmu04514;mmu04640;mmu04810;mmu05145;mmu05200;mmu05222;mmu05410;mmu05412;mmu05414		Itga6	azure4	1	-1.95364238410596
Casp3-mRNA	0.256	0.133	-0.00405	0.517	1.19	0.997	1.43	0.0776	1	lm.nb	Apoptosis, Cellular Stress, DNA Damage, Growth Factor Signaling, Innate Immune Response, Matrix Remodeling	NS_MM_NEUROINFLAM_V1.0	Casp3	mRNA	0		Matrix Remodeling;Innate Immune Response;Growth Factor Signaling;DNA Damage;Cellular Stress;Apoptosis	mmu04010;mmu04115;mmu04210;mmu04650;mmu04668;mmu04726;mmu04932;mmu04933;mmu05010;mmu05012;mmu05014;mmu05016;mmu05133;mmu05134;mmu05145;mmu05146;mmu05152;mmu05161;mmu05168;mmu05200;mmu05203;mmu05205;mmu05206;mmu05210;mmu05416		Casp3	azure4	1	1.92481203007519
Bcl2-mRNA	-0.462	0.247	-0.947	0.0223	0.726	0.519	1.02	0.0861	1	lm.nb	Apoptosis, Autophagy, Cellular Stress, Cytokine Signaling, DNA Damage, Growth Factor Signaling, Innate Immune Response, Microglia Function, NF-kB	NS_MM_NEUROINFLAM_V1.0	Bcl2	mRNA	0		NF-kB;Microglia Function;Innate Immune Response;Growth Factor Signaling;DNA Damage;Cytokine Signaling;Cellular Stress;Autophagy;Apoptosis	mmu04064;mmu04066;mmu04071;mmu04141;mmu04151;mmu04210;mmu04261;mmu04510;mmu04630;mmu04722;mmu04725;mmu04933;mmu05014;mmu05145;mmu05152;mmu05161;mmu05169;mmu05200;mmu05206;mmu05210;mmu05215;mmu05222		Bcl2	azure4	1	-1.87044534412955
Pik3ca-mRNA	0.153	0.0873	-0.0183	0.324	1.11	0.987	1.25	0.106	1	loglinear	Adaptive Immune Response, Angiogenesis, Apoptosis, Autophagy, Carbohydrate Metabolism, Cytokine Signaling, Growth Factor Signaling, Innate Immune Response, Insulin Signaling, Lipid Metabolism	NS_MM_NEUROINFLAM_V1.0	Pik3ca	mRNA	0		Lipid Metabolism;Insulin Signaling;Innate Immune Response;Growth Factor Signaling;Cytokine Signaling;Carbohydrate Metabolism;Autophagy;Apoptosis;Angiogenesis;Adaptive Immune Response	mmu00562;mmu04012;mmu04014;mmu04015;mmu04022;mmu04024;mmu04062;mmu04066;mmu04068;mmu04070;mmu04071;mmu04072;mmu04150;mmu04151;mmu04152;mmu04210;mmu04211;mmu04213;mmu04261;mmu04370;mmu04380;mmu04510;mmu04550;mmu04611;mmu04620;mmu04630;mmu04650;mmu04660;mmu04662;mmu04664;mmu04666;mmu04668;mmu04670;mmu04722;mmu04725;mmu04750;mmu04810;mmu04910;mmu04914;mmu04915;mmu04917;mmu04919;mmu04921;mmu04923;mmu…		Pik3ca	azure4	1	1.75257731958763
Ppp3cb-mRNA	-0.0712	0.0413	-0.152	0.00974	0.952	0.9	1.01	0.11	1	loglinear	Adaptive Immune Response, Apoptosis, Growth Factor Signaling, Innate Immune Response, Wnt	NS_MM_NEUROINFLAM_V1.0	Ppp3cb	mRNA	0		Wnt;Innate Immune Response;Growth Factor Signaling;Apoptosis;Adaptive Immune Response	mmu04010;mmu04020;mmu04022;mmu04114;mmu04210;mmu04310;mmu04360;mmu04370;mmu04380;mmu04650;mmu04660;mmu04662;mmu04720;mmu04724;mmu04728;mmu04921;mmu04922;mmu04924;mmu05010;mmu05014;mmu05031;mmu05152;mmu05166		Ppp3cb	azure4	1	-1.72397094430993
Mapk14-mRNA	0.14	0.0867	-0.0296	0.31	1.1	0.98	1.24	0.132	1	loglinear	Angiogenesis, Autophagy, Cellular Stress, Growth Factor Signaling, Innate Immune Response	NS_MM_NEUROINFLAM_V1.0	Mapk14	mRNA	0		Innate Immune Response;Growth Factor Signaling;Cellular Stress;Autophagy;Angiogenesis	mmu04010;mmu04015;mmu04068;mmu04071;mmu04261;mmu04370;mmu04380;mmu04550;mmu04611;mmu04620;mmu04621;mmu04622;mmu04660;mmu04664;mmu04668;mmu04670;mmu04722;mmu04723;mmu04728;mmu04750;mmu04912;mmu04914;mmu04917;mmu04933;mmu05014;mmu05132;mmu05133;mmu05140;mmu05142;mmu05145;mmu05152;mmu05160;mmu05164;mmu05169;mmu05205		Mapk14	azure4	1	1.61476355247982
Erbb3-mRNA	-0.841	0.52	-1.86	0.179	0.558	0.275	1.13	0.132	1	lm.nb	Adaptive Immune Response, Angiogenesis, Cytokine Signaling, Growth Factor Signaling, Insulin Signaling, Oligodendrocyte Function	NS_MM_NEUROINFLAM_V1.0	Erbb3	mRNA	0		Oligodendrocyte Function;Insulin Signaling;Growth Factor Signaling;Cytokine Signaling;Angiogenesis;Adaptive Immune Response	mmu04012;mmu04020;mmu04144;mmu05205;mmu05206	Oligodendrocytes	Erbb3	azure4	1	-1.61730769230769
Ppp3r1-mRNA	0.128	0.0848	-0.0379	0.294	1.09	0.974	1.23	0.156	1	loglinear	Adaptive Immune Response, Apoptosis, Growth Factor Signaling, Innate Immune Response, Wnt	NS_MM_NEUROINFLAM_V1.0	Ppp3r1	mRNA	0		Wnt;Innate Immune Response;Growth Factor Signaling;Apoptosis;Adaptive Immune Response	mmu04010;mmu04020;mmu04022;mmu04114;mmu04210;mmu04310;mmu04360;mmu04370;mmu04380;mmu04650;mmu04660;mmu04662;mmu04720;mmu04724;mmu04921;mmu04922;mmu04924;mmu05010;mmu05014;mmu05031;mmu05152;mmu05166		Ppp3r1	azure4	1	1.50943396226415
Chek1-mRNA	-0.981	0.658	-2.27	0.308	0.507	0.207	1.24	0.162	1	lm.nb	Cell Cycle, DNA Damage, Growth Factor Signaling	NS_MM_NEUROINFLAM_V1.0	Chek1	mRNA	0		Growth Factor Signaling;DNA Damage;Cell Cycle	mmu04110;mmu04115;mmu05166;mmu05203		Chek1	azure4	1	-1.49088145896657
Fos-mRNA	-0.428	0.291	-0.999	0.143	0.743	0.5	1.1	0.167	1	lm.nb	Adaptive Immune Response, Cellular Stress, Growth Factor Signaling, Innate Immune Response, Neurons and Neurotransmission	NS_MM_NEUROINFLAM_V1.0	Fos	mRNA	0		Neurons and Neurotransmission;Innate Immune Response;Growth Factor Signaling;Cellular Stress;Adaptive Immune Response	mmu04010;mmu04024;mmu04380;mmu04620;mmu04660;mmu04662;mmu04668;mmu04713;mmu04725;mmu04728;mmu04915;mmu04917;mmu04921;mmu05031;mmu05132;mmu05133;mmu05140;mmu05142;mmu05161;mmu05166;mmu05168;mmu05200;mmu05210;mmu05231;mmu05323		Fos	azure4	1	-1.47079037800687
Relb-mRNA	-0.291	0.203	-0.689	0.108	0.817	0.62	1.08	0.178	1	lm.nb	Cytokine Signaling, Growth Factor Signaling, Inflammatory Signaling, NF-kB	NS_MM_NEUROINFLAM_V1.0	Relb	mRNA	0		NF-kB;Inflammatory Signaling;Growth Factor Signaling;Cytokine Signaling	mmu04010;mmu04064;mmu04380;mmu05166;mmu05169		Relb	azure4	1	-1.43349753694581
Itga7-mRNA	-0.669	0.484	-1.62	0.279	0.629	0.326	1.21	0.192	1	lm.nb	Astrocyte Function, Growth Factor Signaling, Matrix Remodeling	NS_MM_NEUROINFLAM_V1.0	Itga7	mRNA	0		Matrix Remodeling;Growth Factor Signaling;Astrocyte Function	mmu04151;mmu04510;mmu04512;mmu04810;mmu05410;mmu05412;mmu05414	Astrocytes	Itga7	azure4	1	-1.38223140495868
Ago4-mRNA	-0.757	0.59	-1.91	0.399	0.592	0.265	1.32	0.224	1	lm.nb	Adaptive Immune Response, Cellular Stress, Epigenetic Regulation, Growth Factor Signaling, Notch, Wnt	NS_MM_NEUROINFLAM_V1.0	Ago4	mRNA	0		Wnt;Notch;Growth Factor Signaling;Epigenetic Regulation;Cellular Stress;Adaptive Immune Response			Ago4	azure4	1	-1.28305084745763
Gadd45a-mRNA	0.129	0.105	-0.0766	0.335	1.09	0.948	1.26	0.242	1	loglinear	Cell Cycle, DNA Damage, Growth Factor Signaling	NS_MM_NEUROINFLAM_V1.0	Gadd45a	mRNA	0		Growth Factor Signaling;DNA Damage;Cell Cycle	mmu04010;mmu04068;mmu04110;mmu04115		Gadd45a	azure4	1	1.22857142857143
Chuk-mRNA	-0.197	0.161	-0.513	0.119	0.872	0.701	1.09	0.245	1	lm.nb	Adaptive Immune Response, Apoptosis, Cytokine Signaling, Growth Factor Signaling, Inflammatory Signaling, Innate Immune Response, NF-kB	NS_MM_NEUROINFLAM_V1.0	Chuk	mRNA	0		NF-kB;Innate Immune Response;Inflammatory Signaling;Growth Factor Signaling;Cytokine Signaling;Apoptosis;Adaptive Immune Response	mmu04010;mmu04014;mmu04062;mmu04064;mmu04068;mmu04151;mmu04210;mmu04380;mmu04620;mmu04621;mmu04622;mmu04623;mmu04660;mmu04662;mmu04668;mmu04920;mmu05142;mmu05145;mmu05160;mmu05161;mmu05162;mmu05166;mmu05168;mmu05169;mmu05200;mmu05212;mmu05215;mmu05220;mmu05221;mmu05222		Chuk	azure4	1	-1.22360248447205
Hdac1-mRNA	0.162	0.14	-0.113	0.437	1.12	0.925	1.35	0.27	1	loglinear	Cell Cycle, Epigenetic Regulation, Growth Factor Signaling, Notch, Wnt	NS_MM_NEUROINFLAM_V1.0	Hdac1	mRNA	0		Wnt;Notch;Growth Factor Signaling;Epigenetic Regulation;Cell Cycle	mmu04110;mmu04213;mmu04330;mmu04919;mmu05016;mmu05031;mmu05034;mmu05169;mmu05200;mmu05202;mmu05203;mmu05220		Hdac1	azure4	1	1.15714285714286
Ptpn6-mRNA	0.618	0.544	-0.449	1.68	1.53	0.732	3.21	0.279	1	lm.nb	Adaptive Immune Response, Cytokine Signaling, Growth Factor Signaling, Inflammatory Signaling, Innate Immune Response	NS_MM_NEUROINFLAM_V1.0	Ptpn6	mRNA	0		Innate Immune Response;Inflammatory Signaling;Growth Factor Signaling;Cytokine Signaling;Adaptive Immune Response	mmu04520;mmu04630;mmu04650;mmu04660;mmu04662;mmu05140;mmu05205		Ptpn6	azure4	1	1.13602941176471
Mdm2-mRNA	0.0831	0.0766	-0.067	0.233	1.06	0.955	1.18	0.299	1	loglinear	Adaptive Immune Response, Apoptosis, Cell Cycle, Cellular Stress, DNA Damage, Growth Factor Signaling, Neurons and Neurotransmission	NS_MM_NEUROINFLAM_V1.0	Mdm2	mRNA	0		Neurons and Neurotransmission;Growth Factor Signaling;DNA Damage;Cellular Stress;Cell Cycle;Apoptosis;Adaptive Immune Response	mmu04068;mmu04110;mmu04115;mmu04120;mmu04144;mmu04151;mmu04919;mmu05169;mmu05200;mmu05202;mmu05203;mmu05205;mmu05206;mmu05214;mmu05215;mmu05218;mmu05219;mmu05220		Mdm2	azure4	1	1.08485639686684
Traf6-mRNA	0.115	0.11	-0.101	0.33	1.08	0.933	1.26	0.317	1	loglinear	Adaptive Immune Response, Apoptosis, Autophagy, Cytokine Signaling, Growth Factor Signaling, Innate Immune Response, NF-kB	NS_MM_NEUROINFLAM_V1.0	Traf6	mRNA	0		NF-kB;Innate Immune Response;Growth Factor Signaling;Cytokine Signaling;Autophagy;Apoptosis;Adaptive Immune Response	mmu04010;mmu04064;mmu04120;mmu04144;mmu04380;mmu04620;mmu04621;mmu04622;mmu04722;mmu05133;mmu05140;mmu05142;mmu05145;mmu05152;mmu05160;mmu05162;mmu05168;mmu05169;mmu05200;mmu05222		Traf6	azure4	1	1.04545454545455
Nefl-mRNA	-0.155	0.154	-0.457	0.147	0.898	0.729	1.11	0.334	1	lm.nb	Adaptive Immune Response, Angiogenesis, Cytokine Signaling, Growth Factor Signaling, Insulin Signaling, Neurons and Neurotransmission	NS_MM_NEUROINFLAM_V1.0	Nefl	mRNA	0		Neurons and Neurotransmission;Insulin Signaling;Growth Factor Signaling;Cytokine Signaling;Angiogenesis;Adaptive Immune Response	mmu05014		Nefl	azure4	1	-1.00649350649351
Rac1-mRNA	0.0447	0.0461	-0.0456	0.135	1.03	0.969	1.1	0.351	1	loglinear	Adaptive Immune Response, Angiogenesis, Autophagy, Growth Factor Signaling, Innate Immune Response, Neurons and Neurotransmission, Wnt	NS_MM_NEUROINFLAM_V1.0	Rac1	mRNA	0		Wnt;Neurons and Neurotransmission;Innate Immune Response;Growth Factor Signaling;Autophagy;Angiogenesis;Adaptive Immune Response	mmu04010;mmu04014;mmu04015;mmu04024;mmu04062;mmu04071;mmu04145;mmu04151;mmu04310;mmu04360;mmu04370;mmu04380;mmu04510;mmu04520;mmu04620;mmu04650;mmu04662;mmu04664;mmu04666;mmu04670;mmu04722;mmu04810;mmu04932;mmu04933;mmu05014;mmu05100;mmu05132;mmu05200;mmu05203;mmu05205;mmu05210;mmu05211;mmu05212;mmu05231;mmu05416		Rac1	azure4	1	0.969631236442516
Braf-mRNA	0.0272	0.0282	-0.028	0.0825	1.02	0.981	1.06	0.353	1	loglinear	Adaptive Immune Response, Angiogenesis, Apoptosis, Cytokine Signaling, Growth Factor Signaling, Innate Immune Response, Insulin Signaling, Neurons and Neurotransmission	NS_MM_NEUROINFLAM_V1.0	Braf	mRNA	0		Neurons and Neurotransmission;Insulin Signaling;Innate Immune Response;Growth Factor Signaling;Cytokine Signaling;Apoptosis;Angiogenesis;Adaptive Immune Response	mmu04010;mmu04012;mmu04015;mmu04024;mmu04062;mmu04068;mmu04150;mmu04270;mmu04510;mmu04650;mmu04720;mmu04722;mmu04726;mmu04730;mmu04810;mmu04910;mmu04914;mmu05034;mmu05160;mmu05200;mmu05205;mmu05210;mmu05211;mmu05212;mmu05213;mmu05214;mmu05215;mmu05216;mmu05218;mmu05219;mmu05220;mmu05221;mmu05223		Braf	azure4	1	0.964539007092199
Prkacb-mRNA	0.0418	0.0442	-0.0448	0.128	1.03	0.969	1.09	0.362	1	loglinear	Adaptive Immune Response, Angiogenesis, Apoptosis, Autophagy, Growth Factor Signaling, Lipid Metabolism, Neurons and Neurotransmission, Wnt	NS_MM_NEUROINFLAM_V1.0	Prkacb	mRNA	0		Wnt;Neurons and Neurotransmission;Lipid Metabolism;Growth Factor Signaling;Autophagy;Apoptosis;Angiogenesis;Adaptive Immune Response	mmu04010;mmu04014;mmu04020;mmu04024;mmu04062;mmu04114;mmu04210;mmu04211;mmu04213;mmu04261;mmu04270;mmu04310;mmu04540;mmu04611;mmu04713;mmu04720;mmu04723;mmu04724;mmu04725;mmu04726;mmu04728;mmu04750;mmu04910;mmu04911;mmu04912;mmu04913;mmu04914;mmu04915;mmu04916;mmu04919;mmu04921;mmu04922;mmu04923;mmu04924;mmu04925;mmu05012;mmu05020;mmu05030;mmu05031;mmu05146;mmu05166;mmu05169;mmu05200;mmu05203;mmu…		Prkacb	azure4	1	0.945701357466063
Tgfb1-mRNA	-0.371	0.406	-1.17	0.426	0.773	0.445	1.34	0.38	1	lm.nb	Cell Cycle, Cytokine Signaling, Growth Factor Signaling, Matrix Remodeling, Microglia Function	NS_MM_NEUROINFLAM_V1.0	Tgfb1	mRNA	0		Microglia Function;Matrix Remodeling;Growth Factor Signaling;Cytokine Signaling;Cell Cycle	mmu04010;mmu04060;mmu04068;mmu04110;mmu04144;mmu04350;mmu04380;mmu04390;mmu04672;mmu04932;mmu04933;mmu05140;mmu05142;mmu05144;mmu05145;mmu05146;mmu05152;mmu05161;mmu05166;mmu05200;mmu05205;mmu05210;mmu05211;mmu05212;mmu05220;mmu05321;mmu05323;mmu05410;mmu05414		Tgfb1	azure4	1	-0.913793103448276
Syk-mRNA	-0.383	0.428	-1.22	0.455	0.767	0.429	1.37	0.388	1	lm.nb	Adaptive Immune Response, Autophagy, Cytokine Signaling, Growth Factor Signaling, Innate Immune Response, NF-kB	NS_MM_NEUROINFLAM_V1.0	Syk	mRNA	0		NF-kB;Innate Immune Response;Growth Factor Signaling;Cytokine Signaling;Autophagy;Adaptive Immune Response	mmu04064;mmu04072;mmu04151;mmu04380;mmu04611;mmu04650;mmu04662;mmu04664;mmu04666;mmu05152;mmu05169;mmu05203		Syk	azure4	1	-0.894859813084112
S100b-mRNA	0.0936	0.11	-0.122	0.309	1.07	0.919	1.24	0.411	1	lm.nb	Astrocyte Function, Growth Factor Signaling, Inflammatory Signaling, Innate Immune Response	NS_MM_NEUROINFLAM_V1.0	S100b	mRNA	0		Innate Immune Response;Inflammatory Signaling;Growth Factor Signaling;Astrocyte Function			S100b	azure4	1	0.850909090909091
Akt1-mRNA	-0.0961	0.118	-0.327	0.135	0.936	0.797	1.1	0.431	1	lm.nb	Adaptive Immune Response, Angiogenesis, Apoptosis, Autophagy, Carbohydrate Metabolism, Cellular Stress, Cytokine Signaling, Growth Factor Signaling, Innate Immune Response, Insulin Signaling, Neurons and Neurotransmission, Wnt	NS_MM_NEUROINFLAM_V1.0	Akt1	mRNA	0		Wnt;Neurons and Neurotransmission;Insulin Signaling;Innate Immune Response;Growth Factor Signaling;Cytokine Signaling;Cellular Stress;Carbohydrate Metabolism;Autophagy;Apoptosis;Angiogenesis;Adaptive Immune Response	mmu04010;mmu04012;mmu04014;mmu04015;mmu04022;mmu04024;mmu04062;mmu04066;mmu04068;mmu04071;mmu04072;mmu04150;mmu04151;mmu04152;mmu04210;mmu04211;mmu04213;mmu04261;mmu04370;mmu04380;mmu04510;mmu04530;mmu04550;mmu04611;mmu04620;mmu04630;mmu04660;mmu04662;mmu04664;mmu04666;mmu04668;mmu04722;mmu04725;mmu04728;mmu04910;mmu04914;mmu04915;mmu04917;mmu04919;mmu04920;mmu04922;mmu04923;mmu04931;mmu04932;mmu…		Akt1	azure4	1	-0.814406779661017
Atp6v1a-mRNA	0.0319	0.0397	-0.0459	0.11	1.02	0.969	1.08	0.437	1	loglinear	Growth Factor Signaling, Insulin Signaling, Microglia Function	NS_MM_NEUROINFLAM_V1.0	Atp6v1a	mRNA	0		Microglia Function;Insulin Signaling;Growth Factor Signaling	mmu04145;mmu04721;mmu05323		Atp6v1a	azure4	1	0.80352644836272
Reln-mRNA	0.143	0.19	-0.229	0.515	1.1	0.853	1.43	0.466	1	lm.nb	Growth Factor Signaling, Matrix Remodeling, Neurons and Neurotransmission	NS_MM_NEUROINFLAM_V1.0	Reln	mRNA	0		Neurons and Neurotransmission;Matrix Remodeling;Growth Factor Signaling	mmu04151;mmu04510;mmu04512		Reln	azure4	1	0.752631578947368
Map3k1-mRNA	0.132	0.18	-0.221	0.484	1.1	0.858	1.4	0.478	1	lm.nb	Adaptive Immune Response, Apoptosis, Growth Factor Signaling, Innate Immune Response	NS_MM_NEUROINFLAM_V1.0	Map3k1	mRNA	0		Innate Immune Response;Growth Factor Signaling;Apoptosis;Adaptive Immune Response	mmu04010;mmu04120;mmu04622;mmu04722;mmu04912;mmu05161;mmu05166		Map3k1	azure4	1	0.733333333333333
Prkaca-mRNA	-0.0435	0.0605	-0.162	0.075	0.97	0.894	1.05	0.485	1	loglinear	Adaptive Immune Response, Angiogenesis, Apoptosis, Autophagy, Cell Cycle, Cytokine Signaling, Growth Factor Signaling, Lipid Metabolism, Neurons and Neurotransmission, Wnt	NS_MM_NEUROINFLAM_V1.0	Prkaca	mRNA	0		Wnt;Neurons and Neurotransmission;Lipid Metabolism;Growth Factor Signaling;Cytokine Signaling;Cell Cycle;Autophagy;Apoptosis;Angiogenesis;Adaptive Immune Response	mmu04010;mmu04014;mmu04020;mmu04024;mmu04062;mmu04114;mmu04210;mmu04211;mmu04213;mmu04261;mmu04270;mmu04310;mmu04540;mmu04611;mmu04713;mmu04720;mmu04723;mmu04724;mmu04725;mmu04726;mmu04728;mmu04750;mmu04910;mmu04911;mmu04912;mmu04913;mmu04914;mmu04915;mmu04916;mmu04919;mmu04921;mmu04922;mmu04923;mmu04924;mmu04925;mmu05012;mmu05020;mmu05030;mmu05031;mmu05034;mmu05146;mmu05166;mmu05169;mmu05200;mmu…		Prkaca	azure4	1	-0.71900826446281
Csk-mRNA	-0.162	0.228	-0.609	0.285	0.894	0.656	1.22	0.492	1	lm.nb	Adaptive Immune Response, Angiogenesis, Autophagy, Growth Factor Signaling, Insulin Signaling	NS_MM_NEUROINFLAM_V1.0	Csk	mRNA	0		Insulin Signaling;Growth Factor Signaling;Autophagy;Angiogenesis;Adaptive Immune Response			Csk	azure4	1	-0.710526315789474
Plcg2-mRNA	0.281	0.397	-0.497	1.06	1.22	0.709	2.08	0.493	1	lm.nb	Adaptive Immune Response, Growth Factor Signaling, Innate Immune Response, NF-kB	NS_MM_NEUROINFLAM_V1.0	Plcg2	mRNA	0		NF-kB;Innate Immune Response;Growth Factor Signaling;Adaptive Immune Response	mmu00562;mmu04012;mmu04014;mmu04020;mmu04064;mmu04066;mmu04070;mmu04072;mmu04370;mmu04380;mmu04611;mmu04650;mmu04662;mmu04664;mmu04666;mmu04670;mmu04722;mmu04750;mmu04919;mmu04933;mmu05169;mmu05200;mmu05205;mmu05206;mmu05214;mmu05223		Plcg2	azure4	1	0.707808564231738
Casp9-mRNA	0.0921	0.132	-0.167	0.352	1.07	0.89	1.28	0.5	1	loglinear	Adaptive Immune Response, Apoptosis, DNA Damage, Growth Factor Signaling, Innate Immune Response	NS_MM_NEUROINFLAM_V1.0	Casp9	mRNA	0		Innate Immune Response;Growth Factor Signaling;DNA Damage;Apoptosis;Adaptive Immune Response	mmu04115;mmu04151;mmu04210;mmu04370;mmu04919;mmu05010;mmu05012;mmu05014;mmu05016;mmu05134;mmu05145;mmu05152;mmu05161;mmu05164;mmu05200;mmu05210;mmu05212;mmu05213;mmu05215;mmu05222;mmu05223;mmu05416		Casp9	azure4	1	0.697727272727273
Mapk10-mRNA	-0.0297	0.0439	-0.116	0.0564	0.98	0.923	1.04	0.512	1	loglinear	Adaptive Immune Response, Apoptosis, Autophagy, Cellular Stress, Growth Factor Signaling, Innate Immune Response, Wnt	NS_MM_NEUROINFLAM_V1.0	Mapk10	mRNA	0		Wnt;Innate Immune Response;Growth Factor Signaling;Cellular Stress;Autophagy;Apoptosis;Adaptive Immune Response	mmu04010;mmu04012;mmu04014;mmu04024;mmu04068;mmu04071;mmu04141;mmu04310;mmu04380;mmu04510;mmu04620;mmu04621;mmu04622;mmu04664;mmu04668;mmu04722;mmu04723;mmu04728;mmu04750;mmu04910;mmu04912;mmu04914;mmu04917;mmu04920;mmu04930;mmu04931;mmu04932;mmu04933;mmu05132;mmu05133;mmu05142;mmu05145;mmu05152;mmu05160;mmu05161;mmu05164;mmu05168;mmu05169;mmu05200;mmu05210;mmu05212;mmu05231		Mapk10	azure4	1	-0.676537585421412
Rgl1-mRNA	0.0554	0.0822	-0.106	0.216	1.04	0.929	1.16	0.513	1	loglinear	Growth Factor Signaling, Microglia Function	NS_MM_NEUROINFLAM_V1.0	Rgl1	mRNA	0		Microglia Function;Growth Factor Signaling	mmu04014		Rgl1	azure4	1	0.673965936739659
Kit-mRNA	0.0917	0.14	-0.183	0.366	1.07	0.881	1.29	0.525	1	lm.nb	Adaptive Immune Response, Angiogenesis, Cytokine Signaling, Growth Factor Signaling, Insulin Signaling	NS_MM_NEUROINFLAM_V1.0	Kit	mRNA	0		Insulin Signaling;Growth Factor Signaling;Cytokine Signaling;Angiogenesis;Adaptive Immune Response	mmu04014;mmu04015;mmu04060;mmu04072;mmu04144;mmu04151;mmu04640;mmu04916;mmu05200;mmu05221;mmu05230		Kit	azure4	1	0.655
Map2k1-mRNA	0.0246	0.0377	-0.0493	0.0985	1.02	0.966	1.07	0.527	1	loglinear	Adaptive Immune Response, Angiogenesis, Autophagy, Cytokine Signaling, Growth Factor Signaling, Innate Immune Response, Insulin Signaling, Microglia Function	NS_MM_NEUROINFLAM_V1.0	Map2k1	mRNA	0		Microglia Function;Insulin Signaling;Innate Immune Response;Growth Factor Signaling;Cytokine Signaling;Autophagy;Angiogenesis;Adaptive Immune Response	mmu04010;mmu04012;mmu04014;mmu04015;mmu04022;mmu04024;mmu04062;mmu04066;mmu04068;mmu04071;mmu04072;mmu04114;mmu04151;mmu04270;mmu04370;mmu04380;mmu04510;mmu04540;mmu04550;mmu04620;mmu04650;mmu04660;mmu04662;mmu04664;mmu04666;mmu04668;mmu04720;mmu04722;mmu04725;mmu04726;mmu04730;mmu04810;mmu04910;mmu04912;mmu04914;mmu04915;mmu04916;mmu04917;mmu04919;mmu04921;mmu05020;mmu05034;mmu05161;mmu05164;mmu…		Map2k1	azure4	1	0.652519893899204
Bcl2l11-mRNA	-0.276	0.439	-1.14	0.585	0.826	0.455	1.5	0.542	1	lm.nb	Apoptosis, Growth Factor Signaling	NS_MM_NEUROINFLAM_V1.0	Bcl2l11	mRNA	0		Growth Factor Signaling;Apoptosis	mmu04068;mmu04151;mmu04932;mmu05206		Bcl2l11	azure4	1	-0.62870159453303
Ripk2-mRNA	-0.164	0.269	-0.691	0.363	0.893	0.619	1.29	0.554	1	lm.nb	Adaptive Immune Response, Apoptosis, Cytokine Signaling, Growth Factor Signaling, Innate Immune Response	NS_MM_NEUROINFLAM_V1.0	Ripk2	mRNA	0		Innate Immune Response;Growth Factor Signaling;Cytokine Signaling;Apoptosis;Adaptive Immune Response	mmu04621;mmu04722;mmu05152		Ripk2	azure4	1	-0.609665427509294
Abl1-mRNA	0.0793	0.137	-0.19	0.349	1.06	0.876	1.27	0.575	1	loglinear	Apoptosis, Cell Cycle, Cellular Stress, DNA Damage, Growth Factor Signaling	NS_MM_NEUROINFLAM_V1.0	Abl1	mRNA	0		Growth Factor Signaling;DNA Damage;Cellular Stress;Cell Cycle;Apoptosis	mmu04012;mmu04014;mmu04110;mmu04360;mmu04722;mmu05200;mmu05206;mmu05220;mmu05416		Abl1	azure4	1	0.578832116788321
Ikbkg-mRNA	-0.0775	0.145	-0.361	0.206	0.948	0.778	1.15	0.602	1	loglinear	Adaptive Immune Response, Apoptosis, Cytokine Signaling, Growth Factor Signaling, Inflammatory Signaling, Innate Immune Response, NF-kB	NS_MM_NEUROINFLAM_V1.0	Ikbkg	mRNA	0		NF-kB;Innate Immune Response;Inflammatory Signaling;Growth Factor Signaling;Cytokine Signaling;Apoptosis;Adaptive Immune Response	mmu04010;mmu04014;mmu04062;mmu04064;mmu04151;mmu04210;mmu04380;mmu04620;mmu04621;mmu04622;mmu04623;mmu04660;mmu04662;mmu04668;mmu04920;mmu05142;mmu05145;mmu05160;mmu05161;mmu05166;mmu05168;mmu05169;mmu05200;mmu05203;mmu05212;mmu05215;mmu05220;mmu05221;mmu05222;mmu05340		Ikbkg	azure4	1	-0.53448275862069
Nfkb1-mRNA	0.109	0.208	-0.299	0.518	1.08	0.813	1.43	0.609	1	lm.nb	Adaptive Immune Response, Apoptosis, Cellular Stress, Cytokine Signaling, Growth Factor Signaling, Inflammatory Signaling, Innate Immune Response, NF-kB	NS_MM_NEUROINFLAM_V1.0	Nfkb1	mRNA	0		NF-kB;Innate Immune Response;Inflammatory Signaling;Growth Factor Signaling;Cytokine Signaling;Cellular Stress;Apoptosis;Adaptive Immune Response	mmu04010;mmu04014;mmu04024;mmu04062;mmu04064;mmu04066;mmu04071;mmu04151;mmu04210;mmu04211;mmu04380;mmu04620;mmu04621;mmu04622;mmu04623;mmu04660;mmu04662;mmu04668;mmu04722;mmu04917;mmu04920;mmu04931;mmu04932;mmu04933;mmu05030;mmu05132;mmu05133;mmu05134;mmu05140;mmu05142;mmu05145;mmu05146;mmu05152;mmu05160;mmu05161;mmu05162;mmu05164;mmu05166;mmu05168;mmu05169;mmu05200;mmu05202;mmu05203;mmu05206;mmu…		Nfkb1	azure4	1	0.524038461538462
Itgav-mRNA	0.0731	0.14	-0.202	0.348	1.05	0.87	1.27	0.611	1	lm.nb	Adaptive Immune Response, Angiogenesis, Autophagy, Growth Factor Signaling, Matrix Remodeling	NS_MM_NEUROINFLAM_V1.0	Itgav	mRNA	0		Matrix Remodeling;Growth Factor Signaling;Autophagy;Angiogenesis;Adaptive Immune Response	mmu04145;mmu04151;mmu04510;mmu04512;mmu04514;mmu04810;mmu04919;mmu05200;mmu05205;mmu05222;mmu05410;mmu05412;mmu05414		Itgav	azure4	1	0.522142857142857
Egfr-mRNA	-0.189	0.393	-0.96	0.581	0.877	0.514	1.5	0.639	1	lm.nb	Adaptive Immune Response, Angiogenesis, Astrocyte Function, Cytokine Signaling, Growth Factor Signaling, Insulin Signaling	NS_MM_NEUROINFLAM_V1.0	Egfr	mRNA	0		Insulin Signaling;Growth Factor Signaling;Cytokine Signaling;Astrocyte Function;Angiogenesis;Adaptive Immune Response	mmu04010;mmu04012;mmu04014;mmu04015;mmu04020;mmu04060;mmu04066;mmu04068;mmu04072;mmu04144;mmu04151;mmu04510;mmu04520;mmu04540;mmu04810;mmu04912;mmu04915;mmu04921;mmu05160;mmu05200;mmu05205;mmu05206;mmu05212;mmu05213;mmu05214;mmu05215;mmu05218;mmu05219;mmu05223;mmu05230;mmu05231	Astrocytes	Egfr	azure4	1	-0.480916030534351
Ncor1-mRNA	-0.0677	0.147	-0.356	0.221	0.954	0.781	1.17	0.653	1	lm.nb	Epigenetic Regulation, Growth Factor Signaling, Notch	NS_MM_NEUROINFLAM_V1.0	Ncor1	mRNA	0		Notch;Growth Factor Signaling;Epigenetic Regulation	mmu04919;mmu05202		Ncor1	azure4	1	-0.460544217687075
Pik3cb-mRNA	-0.0295	0.0676	-0.162	0.103	0.98	0.894	1.07	0.671	1	loglinear	Adaptive Immune Response, Angiogenesis, Apoptosis, Autophagy, Carbohydrate Metabolism, Cytokine Signaling, Growth Factor Signaling, Innate Immune Response, Insulin Signaling, Lipid Metabolism	NS_MM_NEUROINFLAM_V1.0	Pik3cb	mRNA	0		Lipid Metabolism;Insulin Signaling;Innate Immune Response;Growth Factor Signaling;Cytokine Signaling;Carbohydrate Metabolism;Autophagy;Apoptosis;Angiogenesis;Adaptive Immune Response	mmu00562;mmu04012;mmu04014;mmu04015;mmu04022;mmu04024;mmu04062;mmu04066;mmu04068;mmu04070;mmu04071;mmu04072;mmu04150;mmu04151;mmu04152;mmu04210;mmu04211;mmu04213;mmu04261;mmu04370;mmu04380;mmu04510;mmu04550;mmu04611;mmu04620;mmu04630;mmu04650;mmu04660;mmu04662;mmu04664;mmu04666;mmu04668;mmu04670;mmu04722;mmu04725;mmu04750;mmu04810;mmu04910;mmu04914;mmu04915;mmu04917;mmu04919;mmu04921;mmu04923;mmu…		Pik3cb	azure4	1	-0.436390532544379
Tcirg1-mRNA	0.0875	0.205	-0.315	0.49	1.06	0.804	1.4	0.678	1	lm.nb	Autophagy, Growth Factor Signaling, Insulin Signaling	NS_MM_NEUROINFLAM_V1.0	Tcirg1	mRNA	0		Insulin Signaling;Growth Factor Signaling;Autophagy	mmu04142;mmu04145;mmu04721;mmu05152;mmu05323		Tcirg1	azure4	1	0.426829268292683
Pik3cd-mRNA	-0.0686	0.171	-0.404	0.267	0.954	0.756	1.2	0.695	1	lm.nb	Adaptive Immune Response, Apoptosis, Autophagy, Cytokine Signaling, Growth Factor Signaling, Innate Immune Response	NS_MM_NEUROINFLAM_V1.0	Pik3cd	mRNA	0		Innate Immune Response;Growth Factor Signaling;Cytokine Signaling;Autophagy;Apoptosis;Adaptive Immune Response				azure4	1	-0.401169590643275
Camk4-mRNA	0.0344	0.0879	-0.138	0.207	1.02	0.909	1.15	0.702	1	loglinear	Growth Factor Signaling, Neurons and Neurotransmission	NS_MM_NEUROINFLAM_V1.0	Camk4	mRNA	0		Neurons and Neurotransmission;Growth Factor Signaling	mmu04020;mmu04024;mmu04211;mmu04380;mmu04720;mmu04722;mmu04725;mmu04921;mmu04925;mmu05031;mmu05034		Camk4	azure4	1	0.391353811149033
Flt1-mRNA	-0.173	0.488	-1.13	0.783	0.887	0.457	1.72	0.729	1	lm.nb	Angiogenesis, Cytokine Signaling, Growth Factor Signaling, Microglia Function	NS_MM_NEUROINFLAM_V1.0	Flt1	mRNA	0		Microglia Function;Growth Factor Signaling;Cytokine Signaling;Angiogenesis	mmu04014;mmu04015;mmu04060;mmu04066;mmu04144;mmu04151;mmu04510;mmu05202;mmu05323	Endothelial Cells	Flt1	azure4	1	-0.354508196721311
Traf2-mRNA	0.0433	0.13	-0.211	0.298	1.03	0.864	1.23	0.745	1	lm.nb	Apoptosis, Cytokine Signaling, Growth Factor Signaling, Inflammatory Signaling, Innate Immune Response, NF-kB	NS_MM_NEUROINFLAM_V1.0	Traf2	mRNA	0		NF-kB;Innate Immune Response;Inflammatory Signaling;Growth Factor Signaling;Cytokine Signaling;Apoptosis	mmu04010;mmu04064;mmu04071;mmu04141;mmu04210;mmu04380;mmu04622;mmu04668;mmu04920;mmu04932;mmu05160;mmu05168;mmu05169;mmu05200;mmu05203;mmu05222		Traf2	azure4	1	0.333076923076923
Pld1-mRNA	0.103	0.338	-0.56	0.765	1.07	0.678	1.7	0.767	1	lm.nb	Autophagy, Growth Factor Signaling	NS_MM_NEUROINFLAM_V1.0	Pld1	mRNA	0		Growth Factor Signaling;Autophagy	mmu00565;mmu04014;mmu04024;mmu04071;mmu04072;mmu04144;mmu04666;mmu04724;mmu04912;mmu05212;mmu05231		Pld1	azure4	1	0.304733727810651
Bad-mRNA	-0.0383	0.13	-0.294	0.217	0.974	0.816	1.16	0.774	1	lm.nb	Adaptive Immune Response, Apoptosis, Autophagy, Cellular Stress, Growth Factor Signaling	NS_MM_NEUROINFLAM_V1.0	Bad	mRNA	0		Growth Factor Signaling;Cellular Stress;Autophagy;Apoptosis;Adaptive Immune Response	mmu04012;mmu04014;mmu04022;mmu04024;mmu04151;mmu04210;mmu04370;mmu04510;mmu04722;mmu04910;mmu04919;mmu05010;mmu05014;mmu05145;mmu05152;mmu05160;mmu05161;mmu05200;mmu05203;mmu05210;mmu05212;mmu05213;mmu05215;mmu05218;mmu05220;mmu05221;mmu05223		Bad	azure4	1	-0.294615384615385
Rela-mRNA	-0.043	0.148	-0.334	0.248	0.971	0.793	1.19	0.777	1	lm.nb	Adaptive Immune Response, Apoptosis, Cellular Stress, Cytokine Signaling, Growth Factor Signaling, Inflammatory Signaling, Innate Immune Response, NF-kB	NS_MM_NEUROINFLAM_V1.0	Rela	mRNA	0		NF-kB;Innate Immune Response;Inflammatory Signaling;Growth Factor Signaling;Cytokine Signaling;Cellular Stress;Apoptosis;Adaptive Immune Response	mmu04010;mmu04014;mmu04024;mmu04062;mmu04064;mmu04066;mmu04071;mmu04151;mmu04210;mmu04211;mmu04380;mmu04620;mmu04621;mmu04622;mmu04623;mmu04660;mmu04662;mmu04668;mmu04722;mmu04917;mmu04920;mmu04931;mmu04932;mmu04933;mmu05030;mmu05132;mmu05133;mmu05134;mmu05140;mmu05142;mmu05145;mmu05146;mmu05152;mmu05160;mmu05161;mmu05162;mmu05164;mmu05166;mmu05168;mmu05169;mmu05200;mmu05202;mmu05203;mmu05212;mmu…		Rela	azure4	1	-0.290540540540541
Casp2-mRNA	-0.053	0.184	-0.413	0.307	0.964	0.751	1.24	0.778	1	lm.nb	Apoptosis, Growth Factor Signaling, Innate Immune Response	NS_MM_NEUROINFLAM_V1.0	Casp2	mRNA	0		Innate Immune Response;Growth Factor Signaling;Apoptosis			Casp2	azure4	1	-0.28804347826087
Irak1-mRNA	0.0422	0.167	-0.285	0.369	1.03	0.821	1.29	0.805	1	loglinear	Apoptosis, Cytokine Signaling, Growth Factor Signaling, Innate Immune Response, NF-kB	NS_MM_NEUROINFLAM_V1.0	Irak1	mRNA	0		NF-kB;Innate Immune Response;Growth Factor Signaling;Cytokine Signaling;Apoptosis	mmu04064;mmu04210;mmu04620;mmu04722;mmu05133;mmu05140;mmu05142;mmu05145;mmu05152;mmu05162;mmu05169		Irak1	azure4	1	0.252694610778443
Ppp3ca-mRNA	0.0174	0.0694	-0.119	0.153	1.01	0.921	1.11	0.807	1	loglinear	Adaptive Immune Response, Apoptosis, Growth Factor Signaling, Innate Immune Response, Wnt	NS_MM_NEUROINFLAM_V1.0	Ppp3ca	mRNA	0		Wnt;Innate Immune Response;Growth Factor Signaling;Apoptosis;Adaptive Immune Response	mmu04010;mmu04020;mmu04022;mmu04114;mmu04210;mmu04310;mmu04360;mmu04370;mmu04380;mmu04650;mmu04660;mmu04662;mmu04720;mmu04724;mmu04728;mmu04921;mmu04922;mmu04924;mmu05010;mmu05014;mmu05031;mmu05152;mmu05166		Ppp3ca	azure4	1	0.250720461095101
Psen2-mRNA	0.0571	0.246	-0.425	0.539	1.04	0.745	1.45	0.82	1	lm.nb	Growth Factor Signaling, Microglia Function, Notch	NS_MM_NEUROINFLAM_V1.0	Psen2	mRNA	0		Notch;Microglia Function;Growth Factor Signaling	mmu04330;mmu04722;mmu05010		Psen2	azure4	1	0.232113821138211
Grin2a-mRNA	-0.03	0.135	-0.294	0.234	0.979	0.815	1.18	0.828	1	lm.nb	Adaptive Immune Response, Angiogenesis, Cytokine Signaling, Growth Factor Signaling, Insulin Signaling, Neurons and Neurotransmission	NS_MM_NEUROINFLAM_V1.0	Grin2a	mRNA	0		Neurons and Neurotransmission;Insulin Signaling;Growth Factor Signaling;Cytokine Signaling;Angiogenesis;Adaptive Immune Response	mmu04014;mmu04015;mmu04020;mmu04024;mmu04080;mmu04713;mmu04720;mmu04724;mmu04728;mmu05010;mmu05014;mmu05030;mmu05031;mmu05033;mmu05034;mmu05322		Grin2a	azure4	1	-0.222222222222222
Vav1-mRNA	-0.12	0.568	-1.23	0.993	0.92	0.425	1.99	0.836	1	lm.nb	Adaptive Immune Response, Angiogenesis, Autophagy, Cytokine Signaling, Growth Factor Signaling, Innate Immune Response	NS_MM_NEUROINFLAM_V1.0	Vav1	mRNA	0		Innate Immune Response;Growth Factor Signaling;Cytokine Signaling;Autophagy;Angiogenesis;Adaptive Immune Response	mmu04024;mmu04062;mmu04510;mmu04650;mmu04660;mmu04662;mmu04664;mmu04666;mmu04670;mmu04810		Vav1	azure4	1	-0.211267605633803
Creb1-mRNA	0.0241	0.124	-0.219	0.267	1.02	0.859	1.2	0.849	1	loglinear	Adaptive Immune Response, Carbohydrate Metabolism, DNA Damage, Growth Factor Signaling, Innate Immune Response, Neurons and Neurotransmission, Notch	NS_MM_NEUROINFLAM_V1.0	Creb1	mRNA	0		Notch;Neurons and Neurotransmission;Innate Immune Response;Growth Factor Signaling;DNA Damage;Carbohydrate Metabolism;Adaptive Immune Response	mmu04022;mmu04024;mmu04151;mmu04152;mmu04211;mmu04261;mmu04380;mmu04612;mmu04668;mmu04713;mmu04725;mmu04728;mmu04911;mmu04915;mmu04916;mmu04922;mmu04924;mmu04925;mmu04931;mmu05016;mmu05030;mmu05031;mmu05034;mmu05152;mmu05161;mmu05166;mmu05203;mmu05215		Creb1	azure4	1	0.194354838709677
Lyn-mRNA	0.0538	0.318	-0.57	0.677	1.04	0.674	1.6	0.869	1	lm.nb	Adaptive Immune Response, Autophagy, Cytokine Signaling, Growth Factor Signaling, NF-kB	NS_MM_NEUROINFLAM_V1.0	Lyn	mRNA	0		NF-kB;Growth Factor Signaling;Cytokine Signaling;Autophagy;Adaptive Immune Response	mmu04062;mmu04064;mmu04611;mmu04662;mmu04664;mmu04666;mmu04730;mmu05169;mmu05203		Lyn	azure4	1	0.169182389937107
Ifnar1-mRNA	0.0183	0.122	-0.22	0.256	1.01	0.859	1.19	0.883	1	lm.nb	Cytokine Signaling, Growth Factor Signaling, Inflammatory Signaling, Innate Immune Response	NS_MM_NEUROINFLAM_V1.0	Ifnar1	mRNA	0		Innate Immune Response;Inflammatory Signaling;Growth Factor Signaling;Cytokine Signaling	mmu04060;mmu04151;mmu04380;mmu04620;mmu04630;mmu04650;mmu05160;mmu05161;mmu05162;mmu05164;mmu05168		Ifnar1	azure4	1	0.15
Nfkb2-mRNA	-0.0424	0.533	-1.09	1	0.971	0.471	2	0.938	1	lm.nb	Apoptosis, Cytokine Signaling, Growth Factor Signaling, Inflammatory Signaling, Innate Immune Response, NF-kB	NS_MM_NEUROINFLAM_V1.0	Nfkb2	mRNA	0		NF-kB;Innate Immune Response;Inflammatory Signaling;Growth Factor Signaling;Cytokine Signaling;Apoptosis	mmu04010;mmu04064;mmu04380;mmu05134;mmu05166;mmu05169;mmu05200;mmu05203		Nfkb2	azure4	1	-0.0795497185741088
Trp53-mRNA	0.00585	0.199	-0.385	0.396	1	0.766	1.32	0.977	1	lm.nb	Apoptosis, Cell Cycle, Cellular Stress, DNA Damage, Growth Factor Signaling, Notch, Wnt	NS_MM_NEUROINFLAM_V1.0	Trp53	mRNA	0		Wnt;Notch;Growth Factor Signaling;DNA Damage;Cellular Stress;Cell Cycle;Apoptosis	mmu04010;mmu04071;mmu04110;mmu04115;mmu04151;mmu04210;mmu04211;mmu04310;mmu04722;mmu04919;mmu05014;mmu05016;mmu05160;mmu05161;mmu05162;mmu05166;mmu05168;mmu05169;mmu05200;mmu05202;mmu05203;mmu05205;mmu05206;mmu05210;mmu05212;mmu05213;mmu05214;mmu05215;mmu05216;mmu05218;mmu05219;mmu05220;mmu05222;mmu05223;mmu05230		Trp53	azure4	1	0.0293969849246231
