# Supplementary material for: Vascular-associated bacterial burden and neuroinflammatory transcriptional responses observed in models of pneumonic plague
Source: Front Microbiol. 2026 Jun 24;17:1865125. doi: 10.3389/fmicb.2026.1865125 (PMC13341613; doi:10.3389/fmicb.2026.1865125)
Supplement: Supplementary file 1 [file Data_Sheet_1.ZIP › Bp_final 2026-04-14 12-30/results/Gene set analysis/Genes in Growth.Factor.Signaling - DPI3.csv]

Probe Label	Log2 fold change	std error (log2)	Lower confidence limit (log2)	Upper confidence limit (log2)	Linear fold change	Lower confidence limit (linear)	Upper confidence limit (linear)	P-value	BY.p.value	method	Gene.sets	Codeset.Name	Probe.Label	Analyte.Type	Is.Control	Control.Type	Probe.Annotation	KEGG.Pathways	Cell.Type	Official.Gene.Name	volcanocol	volcanopch	tstats.all
Psmb8-mRNA	4.35	0.191	3.98	4.73	20.4	15.7	26.5	3.09e-11	3.33e-08	lm.nb	Adaptive Immune Response, Angiogenesis, Apoptosis, Astrocyte Function, Cell Cycle, Cytokine Signaling, Growth Factor Signaling, Inflammatory Signaling, Insulin Signaling, Microglia Function, NF-kB, Wnt	NS_MM_NEUROINFLAM_V1.0	Psmb8	mRNA	0		Wnt;NF-kB;Microglia Function;Insulin Signaling;Inflammatory Signaling;Growth Factor Signaling;Cytokine Signaling;Cell Cycle;Astrocyte Function;Apoptosis;Angiogenesis;Adaptive Immune Response			Psmb8	slateblue1	16	22.7748691099476
Cdkn1a-mRNA	2.23	0.15	1.93	2.52	4.68	3.82	5.74	4.31e-09	1.43e-06	lm.nb	Adaptive Immune Response, Cell Cycle, Cellular Stress, Cytokine Signaling, DNA Damage, Growth Factor Signaling	NS_MM_NEUROINFLAM_V1.0	Cdkn1a	mRNA	0		Growth Factor Signaling;DNA Damage;Cytokine Signaling;Cellular Stress;Cell Cycle;Adaptive Immune Response	mmu04012;mmu04066;mmu04068;mmu04110;mmu04115;mmu04151;mmu04630;mmu04921;mmu05160;mmu05161;mmu05166;mmu05169;mmu05200;mmu05202;mmu05203;mmu05205;mmu05206;mmu05214;mmu05215;mmu05218;mmu05219;mmu05220		Cdkn1a	slateblue1	16	14.8666666666667
Osmr-mRNA	4.15	0.32	3.52	4.78	17.8	11.5	27.4	2.02e-08	4.49e-06	lm.nb	Astrocyte Function, Cytokine Signaling, Growth Factor Signaling	NS_MM_NEUROINFLAM_V1.0	Osmr	mRNA	0		Growth Factor Signaling;Cytokine Signaling;Astrocyte Function	mmu04060;mmu04151;mmu04630		Osmr	slateblue1	16	12.96875
Ets2-mRNA	0.703	0.0545	0.596	0.81	1.63	1.51	1.75	2.16e-08	4.54e-06	loglinear	Cellular Stress, Growth Factor Signaling, Microglia Function	NS_MM_NEUROINFLAM_V1.0	Ets2	mRNA	0		Microglia Function;Growth Factor Signaling;Cellular Stress	mmu04014;mmu05166		Ets2	slateblue1	16	12.8990825688073
Nfkbia-mRNA	2.57	0.233	2.11	3.02	5.93	4.32	8.13	1.22e-07	1.74e-05	lm.nb	Adaptive Immune Response, Apoptosis, Growth Factor Signaling, Inflammatory Signaling, Innate Immune Response, NF-kB	NS_MM_NEUROINFLAM_V1.0	Nfkbia	mRNA	0		NF-kB;Innate Immune Response;Inflammatory Signaling;Growth Factor Signaling;Apoptosis;Adaptive Immune Response	mmu04024;mmu04062;mmu04064;mmu04210;mmu04380;mmu04620;mmu04621;mmu04622;mmu04623;mmu04660;mmu04662;mmu04668;mmu04722;mmu04920;mmu04931;mmu05134;mmu05140;mmu05142;mmu05145;mmu05160;mmu05161;mmu05162;mmu05164;mmu05166;mmu05168;mmu05169;mmu05200;mmu05203;mmu05215;mmu05220;mmu05222		Nfkbia	slateblue1	16	11.0300429184549
Hspb1-mRNA	2.5	0.227	2.05	2.95	5.66	4.15	7.7	1.27e-07	1.76e-05	lm.nb	Angiogenesis, Astrocyte Function, Cellular Stress, Growth Factor Signaling	NS_MM_NEUROINFLAM_V1.0	Hspb1	mRNA	0		Growth Factor Signaling;Cellular Stress;Astrocyte Function;Angiogenesis	mmu04010;mmu04370;mmu05146;mmu05169		Hspb1	slateblue1	16	11.0132158590308
Stat1-mRNA	2.08	0.198	1.69	2.47	4.24	3.24	5.55	2.09e-07	2.78e-05	lm.nb	Cytokine Signaling, Growth Factor Signaling, Inflammatory Signaling, Microglia Function	NS_MM_NEUROINFLAM_V1.0	Stat1	mRNA	0		Microglia Function;Inflammatory Signaling;Growth Factor Signaling;Cytokine Signaling	mmu04062;mmu04380;mmu04620;mmu04630;mmu04917;mmu04919;mmu04933;mmu05140;mmu05145;mmu05152;mmu05160;mmu05161;mmu05162;mmu05164;mmu05168;mmu05200;mmu05212;mmu05321		Stat1	slateblue1	16	10.5050505050505
Cd14-mRNA	6.51	0.637	5.26	7.76	90.9	38.3	216	2.85e-07	3.6e-05	lm.nb	Apoptosis, Astrocyte Function, Autophagy, Growth Factor Signaling, Innate Immune Response, NF-kB	NS_MM_NEUROINFLAM_V1.0	Cd14	mRNA	0		NF-kB;Innate Immune Response;Growth Factor Signaling;Autophagy;Astrocyte Function;Apoptosis	mmu04010;mmu04064;mmu04145;mmu04620;mmu04640;mmu04810;mmu05132;mmu05133;mmu05134;mmu05146;mmu05152;mmu05202		Cd14	slateblue1	16	10.2197802197802
Myc-mRNA	1.37	0.14	1.1	1.65	2.59	2.14	3.13	4.35e-07	4.81e-05	loglinear	Apoptosis, Cell Cycle, Cytokine Signaling, Growth Factor Signaling, Notch, Wnt	NS_MM_NEUROINFLAM_V1.0	Myc	mRNA	0		Wnt;Notch;Growth Factor Signaling;Cytokine Signaling;Cell Cycle;Apoptosis	mmu04010;mmu04012;mmu04110;mmu04151;mmu04310;mmu04350;mmu04390;mmu04550;mmu04630;mmu04919;mmu05161;mmu05166;mmu05169;mmu05200;mmu05202;mmu05205;mmu05206;mmu05210;mmu05213;mmu05216;mmu05219;mmu05220;mmu05221;mmu05222;mmu05230		Myc	slateblue1	16	9.78571428571428
Bdnf-mRNA	-1.29	0.133	-1.55	-1.02	0.41	0.343	0.491	5.11e-07	5.23e-05	loglinear	Growth Factor Signaling, Neurons and Neurotransmission	NS_MM_NEUROINFLAM_V1.0	Bdnf	mRNA	0		Neurons and Neurotransmission;Growth Factor Signaling	mmu04010;mmu04024;mmu04722;mmu05016;mmu05030;mmu05034		Bdnf	slateblue1	16	-9.69924812030075
Pik3r2-mRNA	-0.374	0.0389	-0.451	-0.298	0.771	0.732	0.813	5.36e-07	5.35e-05	loglinear	Adaptive Immune Response, Angiogenesis, Apoptosis, Autophagy, Cytokine Signaling, Growth Factor Signaling, Innate Immune Response, Insulin Signaling	NS_MM_NEUROINFLAM_V1.0	Pik3r2	mRNA	0		Insulin Signaling;Innate Immune Response;Growth Factor Signaling;Cytokine Signaling;Autophagy;Apoptosis;Angiogenesis;Adaptive Immune Response	mmu04012;mmu04014;mmu04015;mmu04022;mmu04024;mmu04062;mmu04066;mmu04068;mmu04070;mmu04071;mmu04072;mmu04150;mmu04151;mmu04152;mmu04210;mmu04211;mmu04213;mmu04261;mmu04370;mmu04380;mmu04510;mmu04550;mmu04611;mmu04620;mmu04630;mmu04650;mmu04660;mmu04662;mmu04664;mmu04666;mmu04668;mmu04670;mmu04722;mmu04725;mmu04750;mmu04810;mmu04910;mmu04914;mmu04915;mmu04917;mmu04919;mmu04921;mmu04923;mmu04930;mmu…		Pik3r2	slateblue1	16	-9.61439588688946
Csf1-mRNA	1.21	0.132	0.948	1.47	2.31	1.93	2.76	9.38e-07	8.32e-05	lm.nb	Astrocyte Function, Autophagy, Cytokine Signaling, Growth Factor Signaling, Innate Immune Response, Microglia Function	NS_MM_NEUROINFLAM_V1.0	Csf1	mRNA	0		Microglia Function;Innate Immune Response;Growth Factor Signaling;Cytokine Signaling;Autophagy;Astrocyte Function	mmu04014;mmu04015;mmu04060;mmu04151;mmu04380;mmu04640;mmu04668;mmu05323		Csf1	slateblue1	16	9.16666666666667
Myd88-mRNA	1.86	0.204	1.46	2.25	3.62	2.74	4.77	9.7e-07	8.42e-05	lm.nb	Apoptosis, Cytokine Signaling, Growth Factor Signaling, Inflammatory Signaling, Innate Immune Response, NF-kB	NS_MM_NEUROINFLAM_V1.0	Myd88	mRNA	0		NF-kB;Innate Immune Response;Inflammatory Signaling;Growth Factor Signaling;Cytokine Signaling;Apoptosis	mmu04064;mmu04210;mmu04620;mmu05132;mmu05133;mmu05134;mmu05140;mmu05142;mmu05143;mmu05144;mmu05145;mmu05152;mmu05161;mmu05162;mmu05164;mmu05168		Myd88	slateblue1	16	9.11764705882353
Sqstm1-mRNA	0.231	0.0261	0.18	0.283	1.17	1.13	1.22	1.29e-06	0.000105	loglinear	Autophagy, Cytokine Signaling, Growth Factor Signaling	NS_MM_NEUROINFLAM_V1.0	Sqstm1	mRNA	0		Growth Factor Signaling;Cytokine Signaling;Autophagy	mmu04380		Sqstm1	slateblue1	16	8.85057471264368
Prkce-mRNA	-0.39	0.0471	-0.482	-0.298	0.763	0.716	0.813	2.61e-06	0.000174	loglinear	Autophagy, Growth Factor Signaling	NS_MM_NEUROINFLAM_V1.0	Prkce	mRNA	0		Growth Factor Signaling;Autophagy	mmu04022;mmu04071;mmu04270;mmu04530;mmu04666;mmu04750;mmu04925;mmu04930;mmu04931;mmu04933;mmu05206		Prkce	slateblue1	16	-8.28025477707006
Gadd45g-mRNA	1.65	0.209	1.24	2.06	3.15	2.37	4.18	4.12e-06	0.000261	lm.nb	Cell Cycle, DNA Damage, Growth Factor Signaling	NS_MM_NEUROINFLAM_V1.0	Gadd45g	mRNA	0		Growth Factor Signaling;DNA Damage;Cell Cycle	mmu04010;mmu04068;mmu04110;mmu04115		Gadd45g	slateblue1	16	7.89473684210526
Ralb-mRNA	0.37	0.047	0.278	0.463	1.29	1.21	1.38	4.39e-06	0.000271	loglinear	Autophagy, Growth Factor Signaling	NS_MM_NEUROINFLAM_V1.0	Ralb	mRNA	0		Growth Factor Signaling;Autophagy	mmu04014;mmu04015;mmu04072;mmu05200;mmu05212		Ralb	slateblue1	16	7.87234042553191
Mef2c-mRNA	-0.572	0.0732	-0.715	-0.429	0.673	0.609	0.743	4.76e-06	0.000288	loglinear	Growth Factor Signaling, Innate Immune Response, Microglia Function	NS_MM_NEUROINFLAM_V1.0	Mef2c	mRNA	0		Microglia Function;Innate Immune Response;Growth Factor Signaling	mmu04010;mmu04022;mmu04921;mmu05202		Mef2c	slateblue1	16	-7.81420765027322
Tnfrsf1a-mRNA	2.23	0.291	1.66	2.8	4.7	3.17	6.98	5.68e-06	0.000329	lm.nb	Apoptosis, Cytokine Signaling, Growth Factor Signaling, Innate Immune Response, NF-kB	NS_MM_NEUROINFLAM_V1.0	Tnfrsf1a	mRNA	0		NF-kB;Innate Immune Response;Growth Factor Signaling;Cytokine Signaling;Apoptosis	mmu04010;mmu04060;mmu04064;mmu04071;mmu04210;mmu04380;mmu04668;mmu04920;mmu04931;mmu04932;mmu05010;mmu05014;mmu05142;mmu05145;mmu05152;mmu05160;mmu05164;mmu05166;mmu05168		Tnfrsf1a	slateblue1	16	7.66323024054983
Il1r1-mRNA	1.31	0.173	0.968	1.65	2.47	1.96	3.13	6.67e-06	0.00038	lm.nb	Apoptosis, Cellular Stress, Cytokine Signaling, Growth Factor Signaling, Microglia Function, NF-kB	NS_MM_NEUROINFLAM_V1.0	Il1r1	mRNA	0		NF-kB;Microglia Function;Growth Factor Signaling;Cytokine Signaling;Cellular Stress;Apoptosis	mmu04010;mmu04060;mmu04064;mmu04210;mmu04380;mmu04640;mmu04750;mmu05146;mmu05166		Il1r1	slateblue1	16	7.57225433526012
Fas-mRNA	3.25	0.436	2.39	4.1	9.5	5.26	17.2	7.68e-06	0.00042	lm.nb	Apoptosis, Cellular Stress, Cytokine Signaling, DNA Damage, Growth Factor Signaling, Innate Immune Response	NS_MM_NEUROINFLAM_V1.0	Fas	mRNA	0		Innate Immune Response;Growth Factor Signaling;DNA Damage;Cytokine Signaling;Cellular Stress;Apoptosis	mmu04010;mmu04060;mmu04115;mmu04210;mmu04650;mmu04668;mmu04932;mmu04940;mmu05010;mmu05142;mmu05143;mmu05161;mmu05162;mmu05164;mmu05168;mmu05200;mmu05205;mmu05320;mmu05330;mmu05332		Fas	slateblue1	16	7.45412844036697
Lingo1-mRNA	-0.695	0.0936	-0.878	-0.511	0.618	0.544	0.702	8.01e-06	0.000432	loglinear	Growth Factor Signaling, Oligodendrocyte Function	NS_MM_NEUROINFLAM_V1.0	Lingo1	mRNA	0		Oligodendrocyte Function;Growth Factor Signaling			Lingo1	slateblue1	16	-7.42521367521367
Il1a-mRNA	6.35	0.919	4.55	8.15	81.3	23.3	283	1.63e-05	0.000805	lm.nb	Apoptosis, Cellular Stress, Cytokine Signaling, Growth Factor Signaling	NS_MM_NEUROINFLAM_V1.0	Il1a	mRNA	0		Growth Factor Signaling;Cytokine Signaling;Cellular Stress;Apoptosis	mmu04010;mmu04060;mmu04210;mmu04380;mmu04640;mmu04932;mmu04933;mmu04940;mmu05020;mmu05132;mmu05133;mmu05140;mmu05152;mmu05162;mmu05164;mmu05321;mmu05323;mmu05332		Il1a	slateblue1	16	6.90968443960827
Tcirg1-mRNA	1.19	0.189	0.816	1.56	2.27	1.76	2.94	4.07e-05	0.00181	lm.nb	Autophagy, Growth Factor Signaling, Insulin Signaling	NS_MM_NEUROINFLAM_V1.0	Tcirg1	mRNA	0		Insulin Signaling;Growth Factor Signaling;Autophagy	mmu04142;mmu04145;mmu04721;mmu05152;mmu05323		Tcirg1	slateblue1	16	6.2962962962963
Pak1-mRNA	-0.221	0.0351	-0.29	-0.152	0.858	0.818	0.9	4.08e-05	0.00181	loglinear	Adaptive Immune Response, Angiogenesis, Growth Factor Signaling, Innate Immune Response, Microglia Function	NS_MM_NEUROINFLAM_V1.0	Pak1	mRNA	0		Microglia Function;Innate Immune Response;Growth Factor Signaling;Angiogenesis;Adaptive Immune Response	mmu04010;mmu04012;mmu04014;mmu04024;mmu04062;mmu04360;mmu04510;mmu04650;mmu04660;mmu04666;mmu04810;mmu05205;mmu05211		Pak1	slateblue1	16	-6.2962962962963
Rala-mRNA	-0.304	0.0487	-0.4	-0.209	0.81	0.758	0.865	4.3e-05	0.00185	loglinear	Autophagy, Growth Factor Signaling, Neurons and Neurotransmission	NS_MM_NEUROINFLAM_V1.0	Rala	mRNA	0		Neurons and Neurotransmission;Growth Factor Signaling;Autophagy	mmu04014;mmu04015;mmu04072;mmu05200;mmu05212		Rala	slateblue1	16	-6.24229979466119
Bcl2l1-mRNA	0.341	0.0572	0.229	0.453	1.27	1.17	1.37	6.59e-05	0.00271	loglinear	Apoptosis, Autophagy, Cytokine Signaling, Growth Factor Signaling, Innate Immune Response, NF-kB	NS_MM_NEUROINFLAM_V1.0	Bcl2l1	mRNA	0		NF-kB;Innate Immune Response;Growth Factor Signaling;Cytokine Signaling;Autophagy;Apoptosis	mmu04014;mmu04064;mmu04151;mmu04210;mmu04630;mmu05014;mmu05145;mmu05166;mmu05200;mmu05202;mmu05212;mmu05220;mmu05222		Bcl2l1	slateblue1	16	5.96153846153846
Spp1-mRNA	1.3	0.221	0.871	1.74	2.47	1.83	3.33	7.22e-05	0.00285	lm.nb	Growth Factor Signaling, Matrix Remodeling, Microglia Function	NS_MM_NEUROINFLAM_V1.0	Spp1	mRNA	0		Microglia Function;Matrix Remodeling;Growth Factor Signaling	mmu04151;mmu04510;mmu04512;mmu04620		Spp1	slateblue1	16	5.88235294117647
Prkar2b-mRNA	-0.52	0.0919	-0.7	-0.34	0.697	0.615	0.79	0.000105	0.00382	loglinear	Apoptosis, Cell Cycle, Growth Factor Signaling	NS_MM_NEUROINFLAM_V1.0	Prkar2b	mRNA	0		Growth Factor Signaling;Cell Cycle;Apoptosis	mmu04210;mmu04910		Prkar2b	slateblue1	16	-5.65832426550599
Fgf13-mRNA	-0.344	0.0611	-0.464	-0.225	0.788	0.725	0.856	0.000109	0.00391	loglinear	Growth Factor Signaling, Microglia Function	NS_MM_NEUROINFLAM_V1.0	Fgf13	mRNA	0		Microglia Function;Growth Factor Signaling	mmu04010;mmu04014;mmu04015;mmu04151;mmu04810;mmu05200;mmu05218		Fgf13	slateblue1	16	-5.63011456628478
Il6ra-mRNA	1.42	0.259	0.912	1.93	2.67	1.88	3.8	0.000139	0.00483	lm.nb	Cytokine Signaling, Growth Factor Signaling, Microglia Function	NS_MM_NEUROINFLAM_V1.0	Il6ra	mRNA	0		Microglia Function;Growth Factor Signaling;Cytokine Signaling	mmu04060;mmu04066;mmu04151;mmu04630;mmu04640;mmu04932		Il6ra	slateblue1	16	5.48262548262548
Stmn1-mRNA	-0.406	0.0764	-0.555	-0.256	0.755	0.68	0.837	0.000185	0.00612	loglinear	Growth Factor Signaling, Microglia Function	NS_MM_NEUROINFLAM_V1.0	Stmn1	mRNA	0		Microglia Function;Growth Factor Signaling	mmu04010;mmu05206		Stmn1	slateblue1	16	-5.31413612565445
Igf1r-mRNA	0.584	0.111	0.367	0.802	1.5	1.29	1.74	0.000199	0.0065	loglinear	Apoptosis, Autophagy, Carbohydrate Metabolism, Growth Factor Signaling, Insulin Signaling	NS_MM_NEUROINFLAM_V1.0	Igf1r	mRNA	0		Insulin Signaling;Growth Factor Signaling;Carbohydrate Metabolism;Autophagy;Apoptosis	mmu04014;mmu04015;mmu04066;mmu04068;mmu04114;mmu04144;mmu04151;mmu04152;mmu04211;mmu04213;mmu04510;mmu04520;mmu04550;mmu04730;mmu04913;mmu04914;mmu05200;mmu05202;mmu05205;mmu05214;mmu05215;mmu05218		Igf1r	slateblue1	16	5.26126126126126
Nfkb2-mRNA	2.67	0.507	1.67	3.66	6.35	3.19	12.6	0.000202	0.00657	lm.nb	Apoptosis, Cytokine Signaling, Growth Factor Signaling, Inflammatory Signaling, Innate Immune Response, NF-kB	NS_MM_NEUROINFLAM_V1.0	Nfkb2	mRNA	0		NF-kB;Innate Immune Response;Inflammatory Signaling;Growth Factor Signaling;Cytokine Signaling;Apoptosis	mmu04010;mmu04064;mmu04380;mmu05134;mmu05166;mmu05169;mmu05200;mmu05203		Nfkb2	slateblue1	16	5.26627218934911
Gadd45a-mRNA	0.534	0.105	0.329	0.74	1.45	1.26	1.67	0.000264	0.00845	loglinear	Cell Cycle, DNA Damage, Growth Factor Signaling	NS_MM_NEUROINFLAM_V1.0	Gadd45a	mRNA	0		Growth Factor Signaling;DNA Damage;Cell Cycle	mmu04010;mmu04068;mmu04110;mmu04115		Gadd45a	slateblue1	16	5.08571428571429
Jun-mRNA	0.495	0.0979	0.303	0.687	1.41	1.23	1.61	0.000281	0.00876	loglinear	Adaptive Immune Response, Apoptosis, Cellular Stress, Growth Factor Signaling, Innate Immune Response, Notch, Wnt	NS_MM_NEUROINFLAM_V1.0	Jun	mRNA	0		Wnt;Notch;Innate Immune Response;Growth Factor Signaling;Cellular Stress;Apoptosis;Adaptive Immune Response	mmu04010;mmu04012;mmu04024;mmu04310;mmu04380;mmu04510;mmu04620;mmu04660;mmu04662;mmu04668;mmu04722;mmu04912;mmu04915;mmu04921;mmu04932;mmu04933;mmu05030;mmu05031;mmu05132;mmu05133;mmu05140;mmu05142;mmu05161;mmu05164;mmu05166;mmu05168;mmu05169;mmu05200;mmu05203;mmu05210;mmu05211;mmu05231;mmu05321;mmu05323		Jun	slateblue1	16	5.0561797752809
Relb-mRNA	0.973	0.192	0.595	1.35	1.96	1.51	2.55	0.000283	0.00876	lm.nb	Cytokine Signaling, Growth Factor Signaling, Inflammatory Signaling, NF-kB	NS_MM_NEUROINFLAM_V1.0	Relb	mRNA	0		NF-kB;Inflammatory Signaling;Growth Factor Signaling;Cytokine Signaling	mmu04010;mmu04064;mmu04380;mmu05166;mmu05169		Relb	slateblue1	16	5.06770833333333
Prkar2a-mRNA	-0.23	0.0484	-0.325	-0.135	0.853	0.798	0.911	0.000469	0.0138	loglinear	Apoptosis, Growth Factor Signaling	NS_MM_NEUROINFLAM_V1.0	Prkar2a	mRNA	0		Growth Factor Signaling;Apoptosis	mmu04210;mmu04910		Prkar2a	slateblue2	16	-4.75206611570248
Tgfbr1-mRNA	-0.598	0.137	-0.866	-0.329	0.661	0.549	0.796	0.000923	0.0241	lm.nb	Cytokine Signaling, Growth Factor Signaling	NS_MM_NEUROINFLAM_V1.0	Tgfbr1	mRNA	0		Growth Factor Signaling;Cytokine Signaling	mmu04010;mmu04060;mmu04068;mmu04144;mmu04350;mmu04380;mmu04390;mmu04520;mmu04933;mmu05142;mmu05161;mmu05166;mmu05200;mmu05210;mmu05212;mmu05220		Tgfbr1	slateblue2	16	-4.36496350364963
Fyn-mRNA	-0.238	0.0568	-0.349	-0.126	0.848	0.785	0.916	0.00126	0.0312	loglinear	Adaptive Immune Response, Angiogenesis, Autophagy, Cytokine Signaling, Growth Factor Signaling, Innate Immune Response, Insulin Signaling, Microglia Function	NS_MM_NEUROINFLAM_V1.0	Fyn	mRNA	0		Microglia Function;Insulin Signaling;Innate Immune Response;Growth Factor Signaling;Cytokine Signaling;Autophagy;Angiogenesis;Adaptive Immune Response	mmu04071;mmu04072;mmu04360;mmu04380;mmu04510;mmu04520;mmu04611;mmu04650;mmu04660;mmu04664;mmu04725;mmu05020;mmu05162;mmu05416		Fyn	slateblue2	16	-4.19014084507042
Pla2g5-mRNA	-2.38	0.607	-3.57	-1.19	0.192	0.0843	0.439	0.00205	0.0487	lm.nb	Autophagy, Growth Factor Signaling	NS_MM_NEUROINFLAM_V1.0	Pla2g5	mRNA	0		Growth Factor Signaling;Autophagy	mmu00565;mmu00590;mmu04014;mmu04270		Pla2g5	slateblue3	16	-3.92092257001647
Ppp3cb-mRNA	-0.158	0.0413	-0.239	-0.0767	0.896	0.848	0.948	0.00245	0.0573	loglinear	Adaptive Immune Response, Apoptosis, Growth Factor Signaling, Innate Immune Response, Wnt	NS_MM_NEUROINFLAM_V1.0	Ppp3cb	mRNA	0		Wnt;Innate Immune Response;Growth Factor Signaling;Apoptosis;Adaptive Immune Response	mmu04010;mmu04020;mmu04022;mmu04114;mmu04210;mmu04310;mmu04360;mmu04370;mmu04380;mmu04650;mmu04660;mmu04662;mmu04720;mmu04724;mmu04728;mmu04921;mmu04922;mmu04924;mmu05010;mmu05014;mmu05031;mmu05152;mmu05166		Ppp3cb	slateblue3	16	-3.82566585956416
Eef2k-mRNA	0.509	0.137	0.241	0.778	1.42	1.18	1.71	0.00294	0.0668	loglinear	Growth Factor Signaling, Insulin Signaling, Microglia Function	NS_MM_NEUROINFLAM_V1.0	Eef2k	mRNA	0		Microglia Function;Insulin Signaling;Growth Factor Signaling	mmu04152;mmu04921		Eef2k	slateblue3	16	3.71532846715328
Rgl1-mRNA	0.298	0.0822	0.137	0.459	1.23	1.1	1.37	0.00347	0.0767	loglinear	Growth Factor Signaling, Microglia Function	NS_MM_NEUROINFLAM_V1.0	Rgl1	mRNA	0		Microglia Function;Growth Factor Signaling	mmu04014		Rgl1	slateblue3	16	3.62530413625304
Atp6v1a-mRNA	-0.144	0.0397	-0.222	-0.0659	0.905	0.858	0.955	0.00351	0.077	loglinear	Growth Factor Signaling, Insulin Signaling, Microglia Function	NS_MM_NEUROINFLAM_V1.0	Atp6v1a	mRNA	0		Microglia Function;Insulin Signaling;Growth Factor Signaling	mmu04145;mmu04721;mmu05323		Atp6v1a	slateblue3	16	-3.6272040302267
Atp6v0e-mRNA	0.425	0.122	0.185	0.665	1.34	1.14	1.59	0.00461	0.0956	loglinear	Growth Factor Signaling, Insulin Signaling, Microglia Function	NS_MM_NEUROINFLAM_V1.0	Atp6v0e	mRNA	0		Microglia Function;Insulin Signaling;Growth Factor Signaling	mmu04145;mmu04721;mmu05323		Atp6v0e	slateblue3	16	3.48360655737705
S100b-mRNA	-0.386	0.111	-0.604	-0.168	0.765	0.658	0.89	0.00464	0.0956	lm.nb	Astrocyte Function, Growth Factor Signaling, Inflammatory Signaling, Innate Immune Response	NS_MM_NEUROINFLAM_V1.0	S100b	mRNA	0		Innate Immune Response;Inflammatory Signaling;Growth Factor Signaling;Astrocyte Function			S100b	slateblue3	16	-3.47747747747748
Mapk10-mRNA	-0.152	0.0439	-0.238	-0.066	0.9	0.848	0.955	0.00469	0.0961	loglinear	Adaptive Immune Response, Apoptosis, Autophagy, Cellular Stress, Growth Factor Signaling, Innate Immune Response, Wnt	NS_MM_NEUROINFLAM_V1.0	Mapk10	mRNA	0		Wnt;Innate Immune Response;Growth Factor Signaling;Cellular Stress;Autophagy;Apoptosis;Adaptive Immune Response	mmu04010;mmu04012;mmu04014;mmu04024;mmu04068;mmu04071;mmu04141;mmu04310;mmu04380;mmu04510;mmu04620;mmu04621;mmu04622;mmu04664;mmu04668;mmu04722;mmu04723;mmu04728;mmu04750;mmu04910;mmu04912;mmu04914;mmu04917;mmu04920;mmu04930;mmu04931;mmu04932;mmu04933;mmu05132;mmu05133;mmu05142;mmu05145;mmu05152;mmu05160;mmu05161;mmu05164;mmu05168;mmu05169;mmu05200;mmu05210;mmu05212;mmu05231		Mapk10	slateblue3	16	-3.4624145785877
Hdac2-mRNA	-0.267	0.0775	-0.419	-0.115	0.831	0.748	0.923	0.00484	0.0986	loglinear	Cell Cycle, Cellular Stress, Epigenetic Regulation, Growth Factor Signaling, Notch	NS_MM_NEUROINFLAM_V1.0	Hdac2	mRNA	0		Notch;Growth Factor Signaling;Epigenetic Regulation;Cellular Stress;Cell Cycle	mmu04110;mmu04213;mmu04330;mmu04919;mmu05016;mmu05034;mmu05169;mmu05200;mmu05202;mmu05203;mmu05220		Hdac2	slateblue3	16	-3.44516129032258
Ptpn6-mRNA	1.77	0.532	0.728	2.81	3.41	1.66	7.04	0.00603	0.118	lm.nb	Adaptive Immune Response, Cytokine Signaling, Growth Factor Signaling, Inflammatory Signaling, Innate Immune Response	NS_MM_NEUROINFLAM_V1.0	Ptpn6	mRNA	0		Innate Immune Response;Inflammatory Signaling;Growth Factor Signaling;Cytokine Signaling;Adaptive Immune Response	mmu04520;mmu04630;mmu04650;mmu04660;mmu04662;mmu05140;mmu05205		Ptpn6	slateblue4	16	3.32706766917293
Syk-mRNA	1.32	0.409	0.516	2.12	2.49	1.43	4.34	0.00734	0.14	lm.nb	Adaptive Immune Response, Autophagy, Cytokine Signaling, Growth Factor Signaling, Innate Immune Response, NF-kB	NS_MM_NEUROINFLAM_V1.0	Syk	mRNA	0		NF-kB;Innate Immune Response;Growth Factor Signaling;Cytokine Signaling;Autophagy;Adaptive Immune Response	mmu04064;mmu04072;mmu04151;mmu04380;mmu04611;mmu04650;mmu04662;mmu04664;mmu04666;mmu05152;mmu05169;mmu05203		Syk	slateblue4	16	3.22738386308068
Rela-mRNA	0.444	0.144	0.161	0.727	1.36	1.12	1.65	0.00964	0.177	lm.nb	Adaptive Immune Response, Apoptosis, Cellular Stress, Cytokine Signaling, Growth Factor Signaling, Inflammatory Signaling, Innate Immune Response, NF-kB	NS_MM_NEUROINFLAM_V1.0	Rela	mRNA	0		NF-kB;Innate Immune Response;Inflammatory Signaling;Growth Factor Signaling;Cytokine Signaling;Cellular Stress;Apoptosis;Adaptive Immune Response	mmu04010;mmu04014;mmu04024;mmu04062;mmu04064;mmu04066;mmu04071;mmu04151;mmu04210;mmu04211;mmu04380;mmu04620;mmu04621;mmu04622;mmu04623;mmu04660;mmu04662;mmu04668;mmu04722;mmu04917;mmu04920;mmu04931;mmu04932;mmu04933;mmu05030;mmu05132;mmu05133;mmu05134;mmu05140;mmu05142;mmu05145;mmu05146;mmu05152;mmu05160;mmu05161;mmu05162;mmu05164;mmu05166;mmu05168;mmu05169;mmu05200;mmu05202;mmu05203;mmu05212;mmu…		Rela	slateblue4	16	3.08333333333333
Dlg4-mRNA	-0.5	0.165	-0.823	-0.177	0.707	0.565	0.885	0.0105	0.188	lm.nb	Adaptive Immune Response, Angiogenesis, Cytokine Signaling, Growth Factor Signaling, Insulin Signaling, Neurons and Neurotransmission	NS_MM_NEUROINFLAM_V1.0	Dlg4	mRNA	0		Neurons and Neurotransmission;Insulin Signaling;Growth Factor Signaling;Cytokine Signaling;Angiogenesis;Adaptive Immune Response	mmu04390;mmu04724;mmu05016;mmu05030		Dlg4	slateblue4	16	-3.03030303030303
Ripk2-mRNA	0.77	0.255	0.27	1.27	1.7	1.21	2.41	0.0107	0.19	lm.nb	Adaptive Immune Response, Apoptosis, Cytokine Signaling, Growth Factor Signaling, Innate Immune Response	NS_MM_NEUROINFLAM_V1.0	Ripk2	mRNA	0		Innate Immune Response;Growth Factor Signaling;Cytokine Signaling;Apoptosis;Adaptive Immune Response	mmu04621;mmu04722;mmu05152		Ripk2	slateblue4	16	3.01960784313725
Vegfa-mRNA	-0.374	0.124	-0.618	-0.13	0.772	0.652	0.914	0.011	0.193	loglinear	Angiogenesis, Cellular Stress, Cytokine Signaling, Growth Factor Signaling, Microglia Function	NS_MM_NEUROINFLAM_V1.0	Vegfa	mRNA	0		Microglia Function;Growth Factor Signaling;Cytokine Signaling;Cellular Stress;Angiogenesis	mmu04014;mmu04015;mmu04060;mmu04066;mmu04150;mmu04151;mmu04370;mmu04510;mmu04933;mmu05200;mmu05205;mmu05206;mmu05211;mmu05212;mmu05219;mmu05323		Vegfa	slateblue4	16	-3.01612903225806
Ifnar2-mRNA	0.371	0.124	0.128	0.614	1.29	1.09	1.53	0.0112	0.197	loglinear	Cytokine Signaling, Growth Factor Signaling, Inflammatory Signaling, Innate Immune Response	NS_MM_NEUROINFLAM_V1.0	Ifnar2	mRNA	0		Innate Immune Response;Inflammatory Signaling;Growth Factor Signaling;Cytokine Signaling	mmu04060;mmu04151;mmu04380;mmu04620;mmu04630;mmu04650;mmu05160;mmu05162;mmu05164;mmu05168		Ifnar2	slateblue4	16	2.99193548387097
Trp53-mRNA	0.573	0.192	0.197	0.95	1.49	1.15	1.93	0.0114	0.198	lm.nb	Apoptosis, Cell Cycle, Cellular Stress, DNA Damage, Growth Factor Signaling, Notch, Wnt	NS_MM_NEUROINFLAM_V1.0	Trp53	mRNA	0		Wnt;Notch;Growth Factor Signaling;DNA Damage;Cellular Stress;Cell Cycle;Apoptosis	mmu04010;mmu04071;mmu04110;mmu04115;mmu04151;mmu04210;mmu04211;mmu04310;mmu04722;mmu04919;mmu05014;mmu05016;mmu05160;mmu05161;mmu05162;mmu05166;mmu05168;mmu05169;mmu05200;mmu05202;mmu05203;mmu05205;mmu05206;mmu05210;mmu05212;mmu05213;mmu05214;mmu05215;mmu05216;mmu05218;mmu05219;mmu05220;mmu05222;mmu05223;mmu05230		Trp53	slateblue4	16	2.984375
Dusp7-mRNA	-0.246	0.0861	-0.415	-0.0773	0.843	0.75	0.948	0.0144	0.244	loglinear	Adaptive Immune Response, Angiogenesis, Cytokine Signaling, Growth Factor Signaling, Innate Immune Response, Insulin Signaling, Microglia Function	NS_MM_NEUROINFLAM_V1.0	Dusp7	mRNA	0		Microglia Function;Insulin Signaling;Innate Immune Response;Growth Factor Signaling;Cytokine Signaling;Angiogenesis;Adaptive Immune Response	mmu04010		Dusp7	slateblue4	16	-2.85714285714286
Vav1-mRNA	1.49	0.55	0.415	2.57	2.81	1.33	5.94	0.0188	0.303	lm.nb	Adaptive Immune Response, Angiogenesis, Autophagy, Cytokine Signaling, Growth Factor Signaling, Innate Immune Response	NS_MM_NEUROINFLAM_V1.0	Vav1	mRNA	0		Innate Immune Response;Growth Factor Signaling;Cytokine Signaling;Autophagy;Angiogenesis;Adaptive Immune Response	mmu04024;mmu04062;mmu04510;mmu04650;mmu04660;mmu04662;mmu04664;mmu04666;mmu04670;mmu04810		Vav1	slateblue4	16	2.70909090909091
Csf1r-mRNA	-0.528	0.197	-0.915	-0.142	0.693	0.53	0.907	0.0201	0.319	lm.nb	Cytokine Signaling, Growth Factor Signaling, Microglia Function	NS_MM_NEUROINFLAM_V1.0	Csf1r	mRNA	0		Microglia Function;Growth Factor Signaling;Cytokine Signaling	mmu04014;mmu04015;mmu04060;mmu04144;mmu04151;mmu04380;mmu04640;mmu05200;mmu05202		Csf1r	slateblue4	16	-2.68020304568528
Pik3r1-mRNA	0.238	0.0891	0.0639	0.413	1.18	1.05	1.33	0.0201	0.319	loglinear	Adaptive Immune Response, Angiogenesis, Apoptosis, Autophagy, Carbohydrate Metabolism, Cytokine Signaling, Growth Factor Signaling, Innate Immune Response, Insulin Signaling, Lipid Metabolism	NS_MM_NEUROINFLAM_V1.0	Pik3r1	mRNA	0		Lipid Metabolism;Insulin Signaling;Innate Immune Response;Growth Factor Signaling;Cytokine Signaling;Carbohydrate Metabolism;Autophagy;Apoptosis;Angiogenesis;Adaptive Immune Response	mmu04012;mmu04014;mmu04015;mmu04022;mmu04024;mmu04062;mmu04066;mmu04068;mmu04070;mmu04071;mmu04072;mmu04150;mmu04151;mmu04152;mmu04210;mmu04211;mmu04213;mmu04261;mmu04370;mmu04380;mmu04510;mmu04550;mmu04611;mmu04620;mmu04630;mmu04650;mmu04660;mmu04662;mmu04664;mmu04666;mmu04668;mmu04670;mmu04722;mmu04725;mmu04750;mmu04810;mmu04910;mmu04914;mmu04915;mmu04917;mmu04919;mmu04921;mmu04923;mmu04930;mmu…		Pik3r1	slateblue4	16	2.67115600448934
Lyn-mRNA	0.82	0.31	0.213	1.43	1.77	1.16	2.69	0.0212	0.334	lm.nb	Adaptive Immune Response, Autophagy, Cytokine Signaling, Growth Factor Signaling, NF-kB	NS_MM_NEUROINFLAM_V1.0	Lyn	mRNA	0		NF-kB;Growth Factor Signaling;Cytokine Signaling;Autophagy;Adaptive Immune Response	mmu04062;mmu04064;mmu04611;mmu04662;mmu04664;mmu04666;mmu04730;mmu05169;mmu05203		Lyn	slateblue4	16	2.64516129032258
Camk4-mRNA	-0.217	0.0879	-0.389	-0.0446	0.86	0.764	0.97	0.0296	0.437	loglinear	Growth Factor Signaling, Neurons and Neurotransmission	NS_MM_NEUROINFLAM_V1.0	Camk4	mRNA	0		Neurons and Neurotransmission;Growth Factor Signaling	mmu04020;mmu04024;mmu04211;mmu04380;mmu04720;mmu04722;mmu04725;mmu04921;mmu04925;mmu05031;mmu05034		Camk4	slateblue4	16	-2.46871444823663
Prkar1a-mRNA	-0.0996	0.042	-0.182	-0.0173	0.933	0.881	0.988	0.0353	0.511	loglinear	Apoptosis, Growth Factor Signaling	NS_MM_NEUROINFLAM_V1.0	Prkar1a	mRNA	0		Growth Factor Signaling;Apoptosis	mmu04210;mmu04910		Prkar1a	azure4	1	-2.37142857142857
Map2k4-mRNA	-0.152	0.0645	-0.278	-0.0254	0.9	0.825	0.983	0.0364	0.521	loglinear	Adaptive Immune Response, Apoptosis, Cellular Stress, Growth Factor Signaling, Innate Immune Response	NS_MM_NEUROINFLAM_V1.0	Map2k4	mRNA	0		Innate Immune Response;Growth Factor Signaling;Cellular Stress;Apoptosis;Adaptive Immune Response	mmu04010;mmu04012;mmu04620;mmu04664;mmu04668;mmu04912;mmu05142;mmu05161;mmu05164;mmu05166;mmu05169		Map2k4	azure4	1	-2.35658914728682
Nfkb1-mRNA	0.474	0.207	0.0679	0.88	1.39	1.05	1.84	0.0411	0.567	lm.nb	Adaptive Immune Response, Apoptosis, Cellular Stress, Cytokine Signaling, Growth Factor Signaling, Inflammatory Signaling, Innate Immune Response, NF-kB	NS_MM_NEUROINFLAM_V1.0	Nfkb1	mRNA	0		NF-kB;Innate Immune Response;Inflammatory Signaling;Growth Factor Signaling;Cytokine Signaling;Cellular Stress;Apoptosis;Adaptive Immune Response	mmu04010;mmu04014;mmu04024;mmu04062;mmu04064;mmu04066;mmu04071;mmu04151;mmu04210;mmu04211;mmu04380;mmu04620;mmu04621;mmu04622;mmu04623;mmu04660;mmu04662;mmu04668;mmu04722;mmu04917;mmu04920;mmu04931;mmu04932;mmu04933;mmu05030;mmu05132;mmu05133;mmu05134;mmu05140;mmu05142;mmu05145;mmu05146;mmu05152;mmu05160;mmu05161;mmu05162;mmu05164;mmu05166;mmu05168;mmu05169;mmu05200;mmu05202;mmu05203;mmu05206;mmu…		Nfkb1	azure4	1	2.28985507246377
Map2k1-mRNA	-0.0853	0.0377	-0.159	-0.0114	0.943	0.895	0.992	0.0431	0.581	loglinear	Adaptive Immune Response, Angiogenesis, Autophagy, Cytokine Signaling, Growth Factor Signaling, Innate Immune Response, Insulin Signaling, Microglia Function	NS_MM_NEUROINFLAM_V1.0	Map2k1	mRNA	0		Microglia Function;Insulin Signaling;Innate Immune Response;Growth Factor Signaling;Cytokine Signaling;Autophagy;Angiogenesis;Adaptive Immune Response	mmu04010;mmu04012;mmu04014;mmu04015;mmu04022;mmu04024;mmu04062;mmu04066;mmu04068;mmu04071;mmu04072;mmu04114;mmu04151;mmu04270;mmu04370;mmu04380;mmu04510;mmu04540;mmu04550;mmu04620;mmu04650;mmu04660;mmu04662;mmu04664;mmu04666;mmu04668;mmu04720;mmu04722;mmu04725;mmu04726;mmu04730;mmu04810;mmu04910;mmu04912;mmu04914;mmu04915;mmu04916;mmu04917;mmu04919;mmu04921;mmu05020;mmu05034;mmu05161;mmu05164;mmu…		Map2k1	azure4	1	-2.26259946949602
Rhoa-mRNA	0.225	0.102	0.0256	0.424	1.17	1.02	1.34	0.0471	0.619	loglinear	Angiogenesis, Autophagy, Growth Factor Signaling, Wnt	NS_MM_NEUROINFLAM_V1.0	Rhoa	mRNA	0		Wnt;Growth Factor Signaling;Autophagy;Angiogenesis	mmu04014;mmu04015;mmu04022;mmu04024;mmu04062;mmu04071;mmu04072;mmu04144;mmu04270;mmu04310;mmu04350;mmu04360;mmu04510;mmu04520;mmu04530;mmu04611;mmu04660;mmu04670;mmu04722;mmu04810;mmu04921;mmu05100;mmu05133;mmu05152;mmu05200;mmu05203;mmu05205;mmu05206;mmu05210		Rhoa	azure4	1	2.20588235294118
Pld2-mRNA	-0.555	0.253	-1.05	-0.0601	0.68	0.483	0.959	0.0483	0.631	lm.nb	Autophagy, Growth Factor Signaling	NS_MM_NEUROINFLAM_V1.0	Pld2	mRNA	0		Growth Factor Signaling;Autophagy	mmu00565;mmu04014;mmu04024;mmu04071;mmu04072;mmu04144;mmu04666;mmu04724;mmu04912;mmu05231		Pld2	azure4	1	-2.19367588932806
Traf6-mRNA	0.223	0.11	0.008	0.439	1.17	1.01	1.36	0.0648	0.801	loglinear	Adaptive Immune Response, Apoptosis, Autophagy, Cytokine Signaling, Growth Factor Signaling, Innate Immune Response, NF-kB	NS_MM_NEUROINFLAM_V1.0	Traf6	mRNA	0		NF-kB;Innate Immune Response;Growth Factor Signaling;Cytokine Signaling;Autophagy;Apoptosis;Adaptive Immune Response	mmu04010;mmu04064;mmu04120;mmu04144;mmu04380;mmu04620;mmu04621;mmu04622;mmu04722;mmu05133;mmu05140;mmu05142;mmu05145;mmu05152;mmu05160;mmu05162;mmu05168;mmu05169;mmu05200;mmu05222		Traf6	azure4	1	2.02727272727273
Rac1-mRNA	-0.0922	0.0461	-0.183	-0.00186	0.938	0.881	0.999	0.0686	0.841	loglinear	Adaptive Immune Response, Angiogenesis, Autophagy, Growth Factor Signaling, Innate Immune Response, Neurons and Neurotransmission, Wnt	NS_MM_NEUROINFLAM_V1.0	Rac1	mRNA	0		Wnt;Neurons and Neurotransmission;Innate Immune Response;Growth Factor Signaling;Autophagy;Angiogenesis;Adaptive Immune Response	mmu04010;mmu04014;mmu04015;mmu04024;mmu04062;mmu04071;mmu04145;mmu04151;mmu04310;mmu04360;mmu04370;mmu04380;mmu04510;mmu04520;mmu04620;mmu04650;mmu04662;mmu04664;mmu04666;mmu04670;mmu04722;mmu04810;mmu04932;mmu04933;mmu05014;mmu05100;mmu05132;mmu05200;mmu05203;mmu05205;mmu05210;mmu05211;mmu05212;mmu05231;mmu05416		Rac1	azure4	1	-2
Kit-mRNA	-0.27	0.142	-0.549	0.00831	0.829	0.683	1.01	0.0815	0.96	lm.nb	Adaptive Immune Response, Angiogenesis, Cytokine Signaling, Growth Factor Signaling, Insulin Signaling	NS_MM_NEUROINFLAM_V1.0	Kit	mRNA	0		Insulin Signaling;Growth Factor Signaling;Cytokine Signaling;Angiogenesis;Adaptive Immune Response	mmu04014;mmu04015;mmu04060;mmu04072;mmu04144;mmu04151;mmu04640;mmu04916;mmu05200;mmu05221;mmu05230		Kit	azure4	1	-1.90140845070423
Pik3cb-mRNA	-0.128	0.0676	-0.261	0.00424	0.915	0.835	1	0.0821	0.961	loglinear	Adaptive Immune Response, Angiogenesis, Apoptosis, Autophagy, Carbohydrate Metabolism, Cytokine Signaling, Growth Factor Signaling, Innate Immune Response, Insulin Signaling, Lipid Metabolism	NS_MM_NEUROINFLAM_V1.0	Pik3cb	mRNA	0		Lipid Metabolism;Insulin Signaling;Innate Immune Response;Growth Factor Signaling;Cytokine Signaling;Carbohydrate Metabolism;Autophagy;Apoptosis;Angiogenesis;Adaptive Immune Response	mmu00562;mmu04012;mmu04014;mmu04015;mmu04022;mmu04024;mmu04062;mmu04066;mmu04068;mmu04070;mmu04071;mmu04072;mmu04150;mmu04151;mmu04152;mmu04210;mmu04211;mmu04213;mmu04261;mmu04370;mmu04380;mmu04510;mmu04550;mmu04611;mmu04620;mmu04630;mmu04650;mmu04660;mmu04662;mmu04664;mmu04666;mmu04668;mmu04670;mmu04722;mmu04725;mmu04750;mmu04810;mmu04910;mmu04914;mmu04915;mmu04917;mmu04919;mmu04921;mmu04923;mmu…		Pik3cb	azure4	1	-1.89349112426036
Akt2-mRNA	-0.394	0.208	-0.803	0.0139	0.761	0.573	1.01	0.0827	0.961	lm.nb	Adaptive Immune Response, Angiogenesis, Apoptosis, Autophagy, Carbohydrate Metabolism, Cytokine Signaling, Growth Factor Signaling, Innate Immune Response, Insulin Signaling, Neurons and Neurotransmission, Wnt	NS_MM_NEUROINFLAM_V1.0	Akt2	mRNA	0		Wnt;Neurons and Neurotransmission;Insulin Signaling;Innate Immune Response;Growth Factor Signaling;Cytokine Signaling;Carbohydrate Metabolism;Autophagy;Apoptosis;Angiogenesis;Adaptive Immune Response	mmu04010;mmu04012;mmu04014;mmu04015;mmu04022;mmu04024;mmu04062;mmu04066;mmu04068;mmu04071;mmu04072;mmu04150;mmu04151;mmu04152;mmu04210;mmu04211;mmu04213;mmu04261;mmu04370;mmu04380;mmu04510;mmu04530;mmu04550;mmu04611;mmu04620;mmu04630;mmu04660;mmu04662;mmu04664;mmu04666;mmu04668;mmu04722;mmu04725;mmu04728;mmu04910;mmu04914;mmu04915;mmu04917;mmu04919;mmu04920;mmu04922;mmu04923;mmu04931;mmu04932;mmu…		Akt2	azure4	1	-1.89423076923077
Plcg2-mRNA	0.737	0.391	-0.0287	1.5	1.67	0.98	2.83	0.0837	0.962	lm.nb	Adaptive Immune Response, Growth Factor Signaling, Innate Immune Response, NF-kB	NS_MM_NEUROINFLAM_V1.0	Plcg2	mRNA	0		NF-kB;Innate Immune Response;Growth Factor Signaling;Adaptive Immune Response	mmu00562;mmu04012;mmu04014;mmu04020;mmu04064;mmu04066;mmu04070;mmu04072;mmu04370;mmu04380;mmu04611;mmu04650;mmu04662;mmu04664;mmu04666;mmu04670;mmu04722;mmu04750;mmu04919;mmu04933;mmu05169;mmu05200;mmu05205;mmu05206;mmu05214;mmu05223		Plcg2	azure4	1	1.8849104859335
Ppp3ca-mRNA	0.123	0.0694	-0.0126	0.26	1.09	0.991	1.2	0.101	1	loglinear	Adaptive Immune Response, Apoptosis, Growth Factor Signaling, Innate Immune Response, Wnt	NS_MM_NEUROINFLAM_V1.0	Ppp3ca	mRNA	0		Wnt;Innate Immune Response;Growth Factor Signaling;Apoptosis;Adaptive Immune Response	mmu04010;mmu04020;mmu04022;mmu04114;mmu04210;mmu04310;mmu04360;mmu04370;mmu04380;mmu04650;mmu04660;mmu04662;mmu04720;mmu04724;mmu04728;mmu04921;mmu04922;mmu04924;mmu05010;mmu05014;mmu05031;mmu05152;mmu05166		Ppp3ca	azure4	1	1.77233429394813
Mdm2-mRNA	0.131	0.0766	-0.0192	0.281	1.09	0.987	1.22	0.113	1	loglinear	Adaptive Immune Response, Apoptosis, Cell Cycle, Cellular Stress, DNA Damage, Growth Factor Signaling, Neurons and Neurotransmission	NS_MM_NEUROINFLAM_V1.0	Mdm2	mRNA	0		Neurons and Neurotransmission;Growth Factor Signaling;DNA Damage;Cellular Stress;Cell Cycle;Apoptosis;Adaptive Immune Response	mmu04068;mmu04110;mmu04115;mmu04120;mmu04144;mmu04151;mmu04919;mmu05169;mmu05200;mmu05202;mmu05203;mmu05205;mmu05206;mmu05214;mmu05215;mmu05218;mmu05219;mmu05220		Mdm2	azure4	1	1.71018276762402
Pten-mRNA	0.114	0.0683	-0.0199	0.248	1.08	0.986	1.19	0.121	1	loglinear	Adaptive Immune Response, Autophagy, DNA Damage, Growth Factor Signaling, Lipid Metabolism	NS_MM_NEUROINFLAM_V1.0	Pten	mRNA	0		Lipid Metabolism;Growth Factor Signaling;DNA Damage;Autophagy;Adaptive Immune Response	mmu00562;mmu04068;mmu04070;mmu04071;mmu04115;mmu04150;mmu04151;mmu04510;mmu04530;mmu04931;mmu05161;mmu05200;mmu05206;mmu05213;mmu05214;mmu05215;mmu05218;mmu05222;mmu05230		Pten	azure4	1	1.66910688140556
Abl1-mRNA	0.229	0.137	-0.0404	0.499	1.17	0.972	1.41	0.122	1	loglinear	Apoptosis, Cell Cycle, Cellular Stress, DNA Damage, Growth Factor Signaling	NS_MM_NEUROINFLAM_V1.0	Abl1	mRNA	0		Growth Factor Signaling;DNA Damage;Cellular Stress;Cell Cycle;Apoptosis	mmu04012;mmu04014;mmu04110;mmu04360;mmu04722;mmu05200;mmu05206;mmu05220;mmu05416		Abl1	azure4	1	1.67153284671533
Irak1-mRNA	-0.272	0.167	-0.599	0.0546	0.828	0.66	1.04	0.128	1	loglinear	Apoptosis, Cytokine Signaling, Growth Factor Signaling, Innate Immune Response, NF-kB	NS_MM_NEUROINFLAM_V1.0	Irak1	mRNA	0		NF-kB;Innate Immune Response;Growth Factor Signaling;Cytokine Signaling;Apoptosis	mmu04064;mmu04210;mmu04620;mmu04722;mmu05133;mmu05140;mmu05142;mmu05145;mmu05152;mmu05162;mmu05169		Irak1	azure4	1	-1.62874251497006
Ikbkb-mRNA	-0.144	0.089	-0.319	0.03	0.905	0.802	1.02	0.131	1	loglinear	Adaptive Immune Response, Apoptosis, Cytokine Signaling, Growth Factor Signaling, Inflammatory Signaling, Innate Immune Response, NF-kB	NS_MM_NEUROINFLAM_V1.0	Ikbkb	mRNA	0		NF-kB;Innate Immune Response;Inflammatory Signaling;Growth Factor Signaling;Cytokine Signaling;Apoptosis;Adaptive Immune Response	mmu04010;mmu04014;mmu04062;mmu04064;mmu04068;mmu04150;mmu04151;mmu04210;mmu04380;mmu04620;mmu04621;mmu04622;mmu04623;mmu04660;mmu04662;mmu04668;mmu04722;mmu04910;mmu04920;mmu04930;mmu04931;mmu04932;mmu05142;mmu05145;mmu05160;mmu05161;mmu05164;mmu05166;mmu05168;mmu05169;mmu05200;mmu05206;mmu05212;mmu05215;mmu05220;mmu05221;mmu05222		Ikbkb	azure4	1	-1.61797752808989
Ikbkg-mRNA	-0.227	0.145	-0.511	0.0564	0.854	0.702	1.04	0.142	1	loglinear	Adaptive Immune Response, Apoptosis, Cytokine Signaling, Growth Factor Signaling, Inflammatory Signaling, Innate Immune Response, NF-kB	NS_MM_NEUROINFLAM_V1.0	Ikbkg	mRNA	0		NF-kB;Innate Immune Response;Inflammatory Signaling;Growth Factor Signaling;Cytokine Signaling;Apoptosis;Adaptive Immune Response	mmu04010;mmu04014;mmu04062;mmu04064;mmu04151;mmu04210;mmu04380;mmu04620;mmu04621;mmu04622;mmu04623;mmu04660;mmu04662;mmu04668;mmu04920;mmu05142;mmu05145;mmu05160;mmu05161;mmu05166;mmu05168;mmu05169;mmu05200;mmu05203;mmu05212;mmu05215;mmu05220;mmu05221;mmu05222;mmu05340		Ikbkg	azure4	1	-1.56551724137931
Bad-mRNA	-0.202	0.131	-0.459	0.0548	0.869	0.728	1.04	0.149	1	lm.nb	Adaptive Immune Response, Apoptosis, Autophagy, Cellular Stress, Growth Factor Signaling	NS_MM_NEUROINFLAM_V1.0	Bad	mRNA	0		Growth Factor Signaling;Cellular Stress;Autophagy;Apoptosis;Adaptive Immune Response	mmu04012;mmu04014;mmu04022;mmu04024;mmu04151;mmu04210;mmu04370;mmu04510;mmu04722;mmu04910;mmu04919;mmu05010;mmu05014;mmu05145;mmu05152;mmu05160;mmu05161;mmu05200;mmu05203;mmu05210;mmu05212;mmu05213;mmu05215;mmu05218;mmu05220;mmu05221;mmu05223		Bad	azure4	1	-1.54198473282443
Tgfb1-mRNA	0.604	0.395	-0.171	1.38	1.52	0.888	2.6	0.153	1	lm.nb	Cell Cycle, Cytokine Signaling, Growth Factor Signaling, Matrix Remodeling, Microglia Function	NS_MM_NEUROINFLAM_V1.0	Tgfb1	mRNA	0		Microglia Function;Matrix Remodeling;Growth Factor Signaling;Cytokine Signaling;Cell Cycle	mmu04010;mmu04060;mmu04068;mmu04110;mmu04144;mmu04350;mmu04380;mmu04390;mmu04672;mmu04932;mmu04933;mmu05140;mmu05142;mmu05144;mmu05145;mmu05146;mmu05152;mmu05161;mmu05166;mmu05200;mmu05205;mmu05210;mmu05211;mmu05212;mmu05220;mmu05321;mmu05323;mmu05410;mmu05414		Tgfb1	azure4	1	1.52911392405063
Casp3-mRNA	0.203	0.133	-0.0581	0.464	1.15	0.961	1.38	0.153	1	lm.nb	Apoptosis, Cellular Stress, DNA Damage, Growth Factor Signaling, Innate Immune Response, Matrix Remodeling	NS_MM_NEUROINFLAM_V1.0	Casp3	mRNA	0		Matrix Remodeling;Innate Immune Response;Growth Factor Signaling;DNA Damage;Cellular Stress;Apoptosis	mmu04010;mmu04115;mmu04210;mmu04650;mmu04668;mmu04726;mmu04932;mmu04933;mmu05010;mmu05012;mmu05014;mmu05016;mmu05133;mmu05134;mmu05145;mmu05146;mmu05152;mmu05161;mmu05168;mmu05200;mmu05203;mmu05205;mmu05206;mmu05210;mmu05416		Casp3	azure4	1	1.52631578947368
Ago4-mRNA	-0.902	0.592	-2.06	0.259	0.535	0.239	1.2	0.154	1	lm.nb	Adaptive Immune Response, Cellular Stress, Epigenetic Regulation, Growth Factor Signaling, Notch, Wnt	NS_MM_NEUROINFLAM_V1.0	Ago4	mRNA	0		Wnt;Notch;Growth Factor Signaling;Epigenetic Regulation;Cellular Stress;Adaptive Immune Response			Ago4	azure4	1	-1.52364864864865
Mapk14-mRNA	-0.127	0.0867	-0.297	0.043	0.916	0.814	1.03	0.169	1	loglinear	Angiogenesis, Autophagy, Cellular Stress, Growth Factor Signaling, Innate Immune Response	NS_MM_NEUROINFLAM_V1.0	Mapk14	mRNA	0		Innate Immune Response;Growth Factor Signaling;Cellular Stress;Autophagy;Angiogenesis	mmu04010;mmu04015;mmu04068;mmu04071;mmu04261;mmu04370;mmu04380;mmu04550;mmu04611;mmu04620;mmu04621;mmu04622;mmu04660;mmu04664;mmu04668;mmu04670;mmu04722;mmu04723;mmu04728;mmu04750;mmu04912;mmu04914;mmu04917;mmu04933;mmu05014;mmu05132;mmu05133;mmu05140;mmu05142;mmu05145;mmu05152;mmu05160;mmu05164;mmu05169;mmu05205		Mapk14	azure4	1	-1.46482122260669
Creb1-mRNA	-0.182	0.124	-0.425	0.0616	0.882	0.745	1.04	0.169	1	loglinear	Adaptive Immune Response, Carbohydrate Metabolism, DNA Damage, Growth Factor Signaling, Innate Immune Response, Neurons and Neurotransmission, Notch	NS_MM_NEUROINFLAM_V1.0	Creb1	mRNA	0		Notch;Neurons and Neurotransmission;Innate Immune Response;Growth Factor Signaling;DNA Damage;Carbohydrate Metabolism;Adaptive Immune Response	mmu04022;mmu04024;mmu04151;mmu04152;mmu04211;mmu04261;mmu04380;mmu04612;mmu04668;mmu04713;mmu04725;mmu04728;mmu04911;mmu04915;mmu04916;mmu04922;mmu04924;mmu04925;mmu04931;mmu05016;mmu05030;mmu05031;mmu05034;mmu05152;mmu05161;mmu05166;mmu05203;mmu05215		Creb1	azure4	1	-1.46774193548387
Chuk-mRNA	-0.232	0.161	-0.549	0.0839	0.851	0.684	1.06	0.175	1	lm.nb	Adaptive Immune Response, Apoptosis, Cytokine Signaling, Growth Factor Signaling, Inflammatory Signaling, Innate Immune Response, NF-kB	NS_MM_NEUROINFLAM_V1.0	Chuk	mRNA	0		NF-kB;Innate Immune Response;Inflammatory Signaling;Growth Factor Signaling;Cytokine Signaling;Apoptosis;Adaptive Immune Response	mmu04010;mmu04014;mmu04062;mmu04064;mmu04068;mmu04151;mmu04210;mmu04380;mmu04620;mmu04621;mmu04622;mmu04623;mmu04660;mmu04662;mmu04668;mmu04920;mmu05142;mmu05145;mmu05160;mmu05161;mmu05162;mmu05166;mmu05168;mmu05169;mmu05200;mmu05212;mmu05215;mmu05220;mmu05221;mmu05222		Chuk	azure4	1	-1.44099378881988
Ngf-mRNA	0.329	0.229	-0.12	0.778	1.26	0.92	1.71	0.176	1	lm.nb	Apoptosis, Growth Factor Signaling	NS_MM_NEUROINFLAM_V1.0	Ngf	mRNA	0		Growth Factor Signaling;Apoptosis	mmu04010;mmu04014;mmu04015;mmu04151;mmu04210;mmu04722;mmu04750		Ngf	azure4	1	1.43668122270742
Braf-mRNA	-0.0388	0.0282	-0.0941	0.0164	0.973	0.937	1.01	0.194	1	loglinear	Adaptive Immune Response, Angiogenesis, Apoptosis, Cytokine Signaling, Growth Factor Signaling, Innate Immune Response, Insulin Signaling, Neurons and Neurotransmission	NS_MM_NEUROINFLAM_V1.0	Braf	mRNA	0		Neurons and Neurotransmission;Insulin Signaling;Innate Immune Response;Growth Factor Signaling;Cytokine Signaling;Apoptosis;Angiogenesis;Adaptive Immune Response	mmu04010;mmu04012;mmu04015;mmu04024;mmu04062;mmu04068;mmu04150;mmu04270;mmu04510;mmu04650;mmu04720;mmu04722;mmu04726;mmu04730;mmu04810;mmu04910;mmu04914;mmu05034;mmu05160;mmu05200;mmu05205;mmu05210;mmu05211;mmu05212;mmu05213;mmu05214;mmu05215;mmu05216;mmu05218;mmu05219;mmu05220;mmu05221;mmu05223		Braf	azure4	1	-1.3758865248227
Erbb3-mRNA	-0.712	0.519	-1.73	0.305	0.61	0.302	1.24	0.195	1	lm.nb	Adaptive Immune Response, Angiogenesis, Cytokine Signaling, Growth Factor Signaling, Insulin Signaling, Oligodendrocyte Function	NS_MM_NEUROINFLAM_V1.0	Erbb3	mRNA	0		Oligodendrocyte Function;Insulin Signaling;Growth Factor Signaling;Cytokine Signaling;Angiogenesis;Adaptive Immune Response	mmu04012;mmu04020;mmu04144;mmu05205;mmu05206	Oligodendrocytes	Erbb3	azure4	1	-1.37186897880539
Map3k1-mRNA	0.232	0.179	-0.119	0.582	1.17	0.921	1.5	0.219	1	lm.nb	Adaptive Immune Response, Apoptosis, Growth Factor Signaling, Innate Immune Response	NS_MM_NEUROINFLAM_V1.0	Map3k1	mRNA	0		Innate Immune Response;Growth Factor Signaling;Apoptosis;Adaptive Immune Response	mmu04010;mmu04120;mmu04622;mmu04722;mmu04912;mmu05161;mmu05166		Map3k1	azure4	1	1.29608938547486
Prkaca-mRNA	-0.077	0.0605	-0.196	0.0415	0.948	0.873	1.03	0.227	1	loglinear	Adaptive Immune Response, Angiogenesis, Apoptosis, Autophagy, Cell Cycle, Cytokine Signaling, Growth Factor Signaling, Lipid Metabolism, Neurons and Neurotransmission, Wnt	NS_MM_NEUROINFLAM_V1.0	Prkaca	mRNA	0		Wnt;Neurons and Neurotransmission;Lipid Metabolism;Growth Factor Signaling;Cytokine Signaling;Cell Cycle;Autophagy;Apoptosis;Angiogenesis;Adaptive Immune Response	mmu04010;mmu04014;mmu04020;mmu04024;mmu04062;mmu04114;mmu04210;mmu04211;mmu04213;mmu04261;mmu04270;mmu04310;mmu04540;mmu04611;mmu04713;mmu04720;mmu04723;mmu04724;mmu04725;mmu04726;mmu04728;mmu04750;mmu04910;mmu04911;mmu04912;mmu04913;mmu04914;mmu04915;mmu04916;mmu04919;mmu04921;mmu04922;mmu04923;mmu04924;mmu04925;mmu05012;mmu05020;mmu05030;mmu05031;mmu05034;mmu05146;mmu05166;mmu05169;mmu05200;mmu…		Prkaca	azure4	1	-1.27272727272727
Bcl2-mRNA	-0.31	0.245	-0.791	0.171	0.806	0.578	1.13	0.23	1	lm.nb	Apoptosis, Autophagy, Cellular Stress, Cytokine Signaling, DNA Damage, Growth Factor Signaling, Innate Immune Response, Microglia Function, NF-kB	NS_MM_NEUROINFLAM_V1.0	Bcl2	mRNA	0		NF-kB;Microglia Function;Innate Immune Response;Growth Factor Signaling;DNA Damage;Cytokine Signaling;Cellular Stress;Autophagy;Apoptosis	mmu04064;mmu04066;mmu04071;mmu04141;mmu04151;mmu04210;mmu04261;mmu04510;mmu04630;mmu04722;mmu04725;mmu04933;mmu05014;mmu05145;mmu05152;mmu05161;mmu05169;mmu05200;mmu05206;mmu05210;mmu05215;mmu05222		Bcl2	azure4	1	-1.26530612244898
Nefl-mRNA	0.191	0.154	-0.11	0.492	1.14	0.927	1.41	0.237	1	lm.nb	Adaptive Immune Response, Angiogenesis, Cytokine Signaling, Growth Factor Signaling, Insulin Signaling, Neurons and Neurotransmission	NS_MM_NEUROINFLAM_V1.0	Nefl	mRNA	0		Neurons and Neurotransmission;Insulin Signaling;Growth Factor Signaling;Cytokine Signaling;Angiogenesis;Adaptive Immune Response	mmu05014		Nefl	azure4	1	1.24025974025974
Ifnar1-mRNA	-0.148	0.122	-0.388	0.0915	0.902	0.764	1.07	0.249	1	lm.nb	Cytokine Signaling, Growth Factor Signaling, Inflammatory Signaling, Innate Immune Response	NS_MM_NEUROINFLAM_V1.0	Ifnar1	mRNA	0		Innate Immune Response;Inflammatory Signaling;Growth Factor Signaling;Cytokine Signaling	mmu04060;mmu04151;mmu04380;mmu04620;mmu04630;mmu04650;mmu05160;mmu05161;mmu05162;mmu05164;mmu05168		Ifnar1	azure4	1	-1.21311475409836
Fos-mRNA	0.312	0.29	-0.257	0.881	1.24	0.837	1.84	0.304	1	lm.nb	Adaptive Immune Response, Cellular Stress, Growth Factor Signaling, Innate Immune Response, Neurons and Neurotransmission	NS_MM_NEUROINFLAM_V1.0	Fos	mRNA	0		Neurons and Neurotransmission;Innate Immune Response;Growth Factor Signaling;Cellular Stress;Adaptive Immune Response	mmu04010;mmu04024;mmu04380;mmu04620;mmu04660;mmu04662;mmu04668;mmu04713;mmu04725;mmu04728;mmu04915;mmu04917;mmu04921;mmu05031;mmu05132;mmu05133;mmu05140;mmu05142;mmu05161;mmu05166;mmu05168;mmu05200;mmu05210;mmu05231;mmu05323		Fos	azure4	1	1.07586206896552
Grap-mRNA	-0.785	0.738	-2.23	0.662	0.58	0.213	1.58	0.309	1	lm.nb	Growth Factor Signaling, Microglia Function	NS_MM_NEUROINFLAM_V1.0	Grap	mRNA	0		Microglia Function;Growth Factor Signaling			Grap	azure4	1	-1.06368563685637
Itga6-mRNA	-0.155	0.149	-0.447	0.138	0.898	0.734	1.1	0.32	1	lm.nb	Growth Factor Signaling, Matrix Remodeling, Microglia Function	NS_MM_NEUROINFLAM_V1.0	Itga6	mRNA	0		Microglia Function;Matrix Remodeling;Growth Factor Signaling	mmu04151;mmu04510;mmu04512;mmu04514;mmu04640;mmu04810;mmu05145;mmu05200;mmu05222;mmu05410;mmu05412;mmu05414		Itga6	azure4	1	-1.04026845637584
Traf2-mRNA	-0.132	0.131	-0.389	0.125	0.913	0.764	1.09	0.335	1	lm.nb	Apoptosis, Cytokine Signaling, Growth Factor Signaling, Inflammatory Signaling, Innate Immune Response, NF-kB	NS_MM_NEUROINFLAM_V1.0	Traf2	mRNA	0		NF-kB;Innate Immune Response;Inflammatory Signaling;Growth Factor Signaling;Cytokine Signaling;Apoptosis	mmu04010;mmu04064;mmu04071;mmu04141;mmu04210;mmu04380;mmu04622;mmu04668;mmu04920;mmu04932;mmu05160;mmu05168;mmu05169;mmu05200;mmu05203;mmu05222		Traf2	azure4	1	-1.00763358778626
Egfr-mRNA	0.387	0.385	-0.369	1.14	1.31	0.775	2.21	0.335	1	lm.nb	Adaptive Immune Response, Angiogenesis, Astrocyte Function, Cytokine Signaling, Growth Factor Signaling, Insulin Signaling	NS_MM_NEUROINFLAM_V1.0	Egfr	mRNA	0		Insulin Signaling;Growth Factor Signaling;Cytokine Signaling;Astrocyte Function;Angiogenesis;Adaptive Immune Response	mmu04010;mmu04012;mmu04014;mmu04015;mmu04020;mmu04060;mmu04066;mmu04068;mmu04072;mmu04144;mmu04151;mmu04510;mmu04520;mmu04540;mmu04810;mmu04912;mmu04915;mmu04921;mmu05160;mmu05200;mmu05205;mmu05206;mmu05212;mmu05213;mmu05214;mmu05215;mmu05218;mmu05219;mmu05223;mmu05230;mmu05231	Astrocytes	Egfr	azure4	1	1.00519480519481
Prkacb-mRNA	0.0419	0.0442	-0.0447	0.128	1.03	0.969	1.09	0.362	1	loglinear	Adaptive Immune Response, Angiogenesis, Apoptosis, Autophagy, Growth Factor Signaling, Lipid Metabolism, Neurons and Neurotransmission, Wnt	NS_MM_NEUROINFLAM_V1.0	Prkacb	mRNA	0		Wnt;Neurons and Neurotransmission;Lipid Metabolism;Growth Factor Signaling;Autophagy;Apoptosis;Angiogenesis;Adaptive Immune Response	mmu04010;mmu04014;mmu04020;mmu04024;mmu04062;mmu04114;mmu04210;mmu04211;mmu04213;mmu04261;mmu04270;mmu04310;mmu04540;mmu04611;mmu04713;mmu04720;mmu04723;mmu04724;mmu04725;mmu04726;mmu04728;mmu04750;mmu04910;mmu04911;mmu04912;mmu04913;mmu04914;mmu04915;mmu04916;mmu04919;mmu04921;mmu04922;mmu04923;mmu04924;mmu04925;mmu05012;mmu05020;mmu05030;mmu05031;mmu05146;mmu05166;mmu05169;mmu05200;mmu05203;mmu…		Prkacb	azure4	1	0.947963800904977
Pik3ca-mRNA	-0.0826	0.0873	-0.254	0.0886	0.944	0.839	1.06	0.363	1	loglinear	Adaptive Immune Response, Angiogenesis, Apoptosis, Autophagy, Carbohydrate Metabolism, Cytokine Signaling, Growth Factor Signaling, Innate Immune Response, Insulin Signaling, Lipid Metabolism	NS_MM_NEUROINFLAM_V1.0	Pik3ca	mRNA	0		Lipid Metabolism;Insulin Signaling;Innate Immune Response;Growth Factor Signaling;Cytokine Signaling;Carbohydrate Metabolism;Autophagy;Apoptosis;Angiogenesis;Adaptive Immune Response	mmu00562;mmu04012;mmu04014;mmu04015;mmu04022;mmu04024;mmu04062;mmu04066;mmu04068;mmu04070;mmu04071;mmu04072;mmu04150;mmu04151;mmu04152;mmu04210;mmu04211;mmu04213;mmu04261;mmu04370;mmu04380;mmu04510;mmu04550;mmu04611;mmu04620;mmu04630;mmu04650;mmu04660;mmu04662;mmu04664;mmu04666;mmu04668;mmu04670;mmu04722;mmu04725;mmu04750;mmu04810;mmu04910;mmu04914;mmu04915;mmu04917;mmu04919;mmu04921;mmu04923;mmu…		Pik3ca	azure4	1	-0.946162657502864
Mag-mRNA	-0.118	0.137	-0.386	0.149	0.921	0.765	1.11	0.404	1	lm.nb	Growth Factor Signaling, Matrix Remodeling, Oligodendrocyte Function	NS_MM_NEUROINFLAM_V1.0	Mag	mRNA	0		Oligodendrocyte Function;Matrix Remodeling;Growth Factor Signaling	mmu04514		Mag	azure4	1	-0.861313868613139
Chek1-mRNA	-0.528	0.646	-1.79	0.738	0.693	0.288	1.67	0.429	1	lm.nb	Cell Cycle, DNA Damage, Growth Factor Signaling	NS_MM_NEUROINFLAM_V1.0	Chek1	mRNA	0		Growth Factor Signaling;DNA Damage;Cell Cycle	mmu04110;mmu04115;mmu05166;mmu05203		Chek1	azure4	1	-0.81733746130031
Flt1-mRNA	0.394	0.483	-0.552	1.34	1.31	0.682	2.53	0.43	1	lm.nb	Angiogenesis, Cytokine Signaling, Growth Factor Signaling, Microglia Function	NS_MM_NEUROINFLAM_V1.0	Flt1	mRNA	0		Microglia Function;Growth Factor Signaling;Cytokine Signaling;Angiogenesis	mmu04014;mmu04015;mmu04060;mmu04066;mmu04144;mmu04151;mmu04510;mmu05202;mmu05323	Endothelial Cells	Flt1	azure4	1	0.815734989648033
Casp2-mRNA	-0.135	0.185	-0.496	0.227	0.911	0.709	1.17	0.479	1	lm.nb	Apoptosis, Growth Factor Signaling, Innate Immune Response	NS_MM_NEUROINFLAM_V1.0	Casp2	mRNA	0		Innate Immune Response;Growth Factor Signaling;Apoptosis			Casp2	azure4	1	-0.72972972972973
Pik3cd-mRNA	-0.125	0.172	-0.461	0.212	0.917	0.726	1.16	0.481	1	lm.nb	Adaptive Immune Response, Apoptosis, Autophagy, Cytokine Signaling, Growth Factor Signaling, Innate Immune Response	NS_MM_NEUROINFLAM_V1.0	Pik3cd	mRNA	0		Innate Immune Response;Growth Factor Signaling;Cytokine Signaling;Autophagy;Apoptosis;Adaptive Immune Response				azure4	1	-0.726744186046512
Reln-mRNA	-0.139	0.191	-0.512	0.235	0.908	0.701	1.18	0.481	1	lm.nb	Growth Factor Signaling, Matrix Remodeling, Neurons and Neurotransmission	NS_MM_NEUROINFLAM_V1.0	Reln	mRNA	0		Neurons and Neurotransmission;Matrix Remodeling;Growth Factor Signaling	mmu04151;mmu04510;mmu04512		Reln	azure4	1	-0.727748691099476
Itga7-mRNA	-0.278	0.48	-1.22	0.662	0.825	0.43	1.58	0.573	1	lm.nb	Astrocyte Function, Growth Factor Signaling, Matrix Remodeling	NS_MM_NEUROINFLAM_V1.0	Itga7	mRNA	0		Matrix Remodeling;Growth Factor Signaling;Astrocyte Function	mmu04151;mmu04510;mmu04512;mmu04810;mmu05410;mmu05412;mmu05414	Astrocytes	Itga7	azure4	1	-0.579166666666667
Ncor1-mRNA	-0.083	0.147	-0.371	0.205	0.944	0.773	1.15	0.583	1	lm.nb	Epigenetic Regulation, Growth Factor Signaling, Notch	NS_MM_NEUROINFLAM_V1.0	Ncor1	mRNA	0		Notch;Growth Factor Signaling;Epigenetic Regulation	mmu04919;mmu05202		Ncor1	azure4	1	-0.564625850340136
Grin2b-mRNA	-0.0435	0.0772	-0.195	0.108	0.97	0.874	1.08	0.584	1	loglinear	Adaptive Immune Response, Angiogenesis, Cytokine Signaling, Growth Factor Signaling, Insulin Signaling, Neurons and Neurotransmission	NS_MM_NEUROINFLAM_V1.0	Grin2b	mRNA	0		Neurons and Neurotransmission;Insulin Signaling;Growth Factor Signaling;Cytokine Signaling;Angiogenesis;Adaptive Immune Response	mmu04014;mmu04015;mmu04024;mmu04080;mmu04713;mmu04720;mmu04724;mmu04728;mmu05010;mmu05014;mmu05016;mmu05030;mmu05031;mmu05033;mmu05034;mmu05322		Grin2b	azure4	1	-0.563471502590673
Csk-mRNA	-0.125	0.228	-0.572	0.321	0.917	0.673	1.25	0.593	1	lm.nb	Adaptive Immune Response, Angiogenesis, Autophagy, Growth Factor Signaling, Insulin Signaling	NS_MM_NEUROINFLAM_V1.0	Csk	mRNA	0		Insulin Signaling;Growth Factor Signaling;Autophagy;Angiogenesis;Adaptive Immune Response			Csk	azure4	1	-0.548245614035088
Pld1-mRNA	0.178	0.337	-0.483	0.839	1.13	0.716	1.79	0.607	1	lm.nb	Autophagy, Growth Factor Signaling	NS_MM_NEUROINFLAM_V1.0	Pld1	mRNA	0		Growth Factor Signaling;Autophagy	mmu00565;mmu04014;mmu04024;mmu04071;mmu04072;mmu04144;mmu04666;mmu04724;mmu04912;mmu05212;mmu05231		Pld1	azure4	1	0.528189910979228
Mapt-mRNA	-0.0336	0.0702	-0.171	0.104	0.977	0.888	1.07	0.641	1	loglinear	Apoptosis, Cellular Stress, Growth Factor Signaling, Neurons and Neurotransmission	NS_MM_NEUROINFLAM_V1.0	Mapt	mRNA	0		Neurons and Neurotransmission;Growth Factor Signaling;Cellular Stress;Apoptosis	mmu04010;mmu05010		Mapt	azure4	1	-0.478632478632479
Grin2a-mRNA	0.0615	0.134	-0.202	0.325	1.04	0.87	1.25	0.655	1	lm.nb	Adaptive Immune Response, Angiogenesis, Cytokine Signaling, Growth Factor Signaling, Insulin Signaling, Neurons and Neurotransmission	NS_MM_NEUROINFLAM_V1.0	Grin2a	mRNA	0		Neurons and Neurotransmission;Insulin Signaling;Growth Factor Signaling;Cytokine Signaling;Angiogenesis;Adaptive Immune Response	mmu04014;mmu04015;mmu04020;mmu04024;mmu04080;mmu04713;mmu04720;mmu04724;mmu04728;mmu05010;mmu05014;mmu05030;mmu05031;mmu05033;mmu05034;mmu05322		Grin2a	azure4	1	0.458955223880597
Itgav-mRNA	-0.0623	0.141	-0.338	0.214	0.958	0.791	1.16	0.666	1	lm.nb	Adaptive Immune Response, Angiogenesis, Autophagy, Growth Factor Signaling, Matrix Remodeling	NS_MM_NEUROINFLAM_V1.0	Itgav	mRNA	0		Matrix Remodeling;Growth Factor Signaling;Autophagy;Angiogenesis;Adaptive Immune Response	mmu04145;mmu04151;mmu04510;mmu04512;mmu04514;mmu04810;mmu04919;mmu05200;mmu05205;mmu05222;mmu05410;mmu05412;mmu05414		Itgav	azure4	1	-0.441843971631206
Itgb5-mRNA	-0.0693	0.168	-0.398	0.259	0.953	0.759	1.2	0.687	1	lm.nb	Adaptive Immune Response, Growth Factor Signaling, Matrix Remodeling	NS_MM_NEUROINFLAM_V1.0	Itgb5	mRNA	0		Matrix Remodeling;Growth Factor Signaling;Adaptive Immune Response	mmu04145;mmu04151;mmu04510;mmu04512;mmu04810;mmu05205;mmu05410;mmu05412;mmu05414		Itgb5	azure4	1	-0.4125
Hdac1-mRNA	-0.0519	0.14	-0.327	0.223	0.965	0.797	1.17	0.718	1	loglinear	Cell Cycle, Epigenetic Regulation, Growth Factor Signaling, Notch, Wnt	NS_MM_NEUROINFLAM_V1.0	Hdac1	mRNA	0		Wnt;Notch;Growth Factor Signaling;Epigenetic Regulation;Cell Cycle	mmu04110;mmu04213;mmu04330;mmu04919;mmu05016;mmu05031;mmu05034;mmu05169;mmu05200;mmu05202;mmu05203;mmu05220		Hdac1	azure4	1	-0.370714285714286
Psen2-mRNA	-0.0748	0.247	-0.559	0.409	0.949	0.679	1.33	0.767	1	lm.nb	Growth Factor Signaling, Microglia Function, Notch	NS_MM_NEUROINFLAM_V1.0	Psen2	mRNA	0		Notch;Microglia Function;Growth Factor Signaling	mmu04330;mmu04722;mmu05010		Psen2	azure4	1	-0.302834008097166
Bcl2l11-mRNA	-0.104	0.437	-0.96	0.752	0.93	0.514	1.68	0.816	1	lm.nb	Apoptosis, Growth Factor Signaling	NS_MM_NEUROINFLAM_V1.0	Bcl2l11	mRNA	0		Growth Factor Signaling;Apoptosis	mmu04068;mmu04151;mmu04932;mmu05206		Bcl2l11	azure4	1	-0.237986270022883
Ppp3r1-mRNA	0.0133	0.0848	-0.153	0.179	1.01	0.899	1.13	0.878	1	loglinear	Adaptive Immune Response, Apoptosis, Growth Factor Signaling, Innate Immune Response, Wnt	NS_MM_NEUROINFLAM_V1.0	Ppp3r1	mRNA	0		Wnt;Innate Immune Response;Growth Factor Signaling;Apoptosis;Adaptive Immune Response	mmu04010;mmu04020;mmu04022;mmu04114;mmu04210;mmu04310;mmu04360;mmu04370;mmu04380;mmu04650;mmu04660;mmu04662;mmu04720;mmu04724;mmu04921;mmu04922;mmu04924;mmu05010;mmu05014;mmu05031;mmu05152;mmu05166		Ppp3r1	azure4	1	0.156839622641509
Casp9-mRNA	-0.0135	0.132	-0.273	0.246	0.991	0.828	1.19	0.92	1	loglinear	Adaptive Immune Response, Apoptosis, DNA Damage, Growth Factor Signaling, Innate Immune Response	NS_MM_NEUROINFLAM_V1.0	Casp9	mRNA	0		Innate Immune Response;Growth Factor Signaling;DNA Damage;Apoptosis;Adaptive Immune Response	mmu04115;mmu04151;mmu04210;mmu04370;mmu04919;mmu05010;mmu05012;mmu05014;mmu05016;mmu05134;mmu05145;mmu05152;mmu05161;mmu05164;mmu05200;mmu05210;mmu05212;mmu05213;mmu05215;mmu05222;mmu05223;mmu05416		Casp9	azure4	1	-0.102272727272727
Akt1-mRNA	-0.00678	0.118	-0.238	0.224	0.995	0.848	1.17	0.955	1	lm.nb	Adaptive Immune Response, Angiogenesis, Apoptosis, Autophagy, Carbohydrate Metabolism, Cellular Stress, Cytokine Signaling, Growth Factor Signaling, Innate Immune Response, Insulin Signaling, Neurons and Neurotransmission, Wnt	NS_MM_NEUROINFLAM_V1.0	Akt1	mRNA	0		Wnt;Neurons and Neurotransmission;Insulin Signaling;Innate Immune Response;Growth Factor Signaling;Cytokine Signaling;Cellular Stress;Carbohydrate Metabolism;Autophagy;Apoptosis;Angiogenesis;Adaptive Immune Response	mmu04010;mmu04012;mmu04014;mmu04015;mmu04022;mmu04024;mmu04062;mmu04066;mmu04068;mmu04071;mmu04072;mmu04150;mmu04151;mmu04152;mmu04210;mmu04211;mmu04213;mmu04261;mmu04370;mmu04380;mmu04510;mmu04530;mmu04550;mmu04611;mmu04620;mmu04630;mmu04660;mmu04662;mmu04664;mmu04666;mmu04668;mmu04722;mmu04725;mmu04728;mmu04910;mmu04914;mmu04915;mmu04917;mmu04919;mmu04920;mmu04922;mmu04923;mmu04931;mmu04932;mmu…		Akt1	azure4	1	-0.0574576271186441
