# Supplementary material for: Vascular-associated bacterial burden and neuroinflammatory transcriptional responses observed in models of pneumonic plague
Source: Front Microbiol. 2026 Jun 24;17:1865125. doi: 10.3389/fmicb.2026.1865125 (PMC13341613; doi:10.3389/fmicb.2026.1865125)
Supplement: Supplementary file 1 [file Data_Sheet_1.ZIP › Bp_final 2026-04-14 12-30/results/Gene set analysis/Genes in Inflammatory.Signaling - DPI1.csv]

Probe Label	Log2 fold change	std error (log2)	Lower confidence limit (log2)	Upper confidence limit (log2)	Linear fold change	Lower confidence limit (linear)	Upper confidence limit (linear)	P-value	BY.p.value	method	Gene.sets	Codeset.Name	Probe.Label	Analyte.Type	Is.Control	Control.Type	Probe.Annotation	KEGG.Pathways	Cell.Type	Official.Gene.Name	volcanocol	volcanopch	tstats.all
Lcn2-mRNA	6.98	0.503	6	7.97	127	63.9	251	9.34e-09	3.73e-05	lm.nb	Astrocyte Function, Inflammatory Signaling	NS_MM_NEUROINFLAM_V1.0	Lcn2	mRNA	0		Inflammatory Signaling;Astrocyte Function			Lcn2	slateblue1	16	13.8767395626243
Ifitm2-mRNA	0.897	0.17	0.563	1.23	1.86	1.48	2.35	2e-04	0.114	lm.nb	Adaptive Immune Response, Inflammatory Signaling	NS_MM_NEUROINFLAM_V1.0	Ifitm2	mRNA	0		Inflammatory Signaling;Adaptive Immune Response			Ifitm2	slateblue4	16	5.27647058823529
Ifitm3-mRNA	0.83	0.163	0.511	1.15	1.78	1.42	2.22	0.000264	0.125	lm.nb	Adaptive Immune Response, Inflammatory Signaling	NS_MM_NEUROINFLAM_V1.0	Ifitm3	mRNA	0		Inflammatory Signaling;Adaptive Immune Response			Ifitm3	slateblue4	16	5.0920245398773
Ccl2-mRNA	4.15	0.972	2.24	6.05	17.8	4.74	66.5	0.00109	0.335	lm.nb	Astrocyte Function, Cytokine Signaling, Inflammatory Signaling, Innate Immune Response	NS_MM_NEUROINFLAM_V1.0	Ccl2	mRNA	0		Innate Immune Response;Inflammatory Signaling;Cytokine Signaling;Astrocyte Function	mmu04060;mmu04062;mmu04621;mmu04668;mmu04933;mmu05142;mmu05144;mmu05164;mmu05168;mmu05323	DC	Ccl2	slateblue4	16	4.26954732510288
Cx3cl1-mRNA	-0.475	0.126	-0.723	-0.228	0.719	0.606	0.854	0.00266	0.507	lm.nb	Cytokine Signaling, Inflammatory Signaling, Innate Immune Response	NS_MM_NEUROINFLAM_V1.0	Cx3cl1	mRNA	0		Innate Immune Response;Inflammatory Signaling;Cytokine Signaling	mmu04060;mmu04062;mmu04668		Cx3cl1	azure4	1	-3.76984126984127
Nfkbia-mRNA	0.866	0.242	0.392	1.34	1.82	1.31	2.53	0.00379	0.558	lm.nb	Adaptive Immune Response, Apoptosis, Growth Factor Signaling, Inflammatory Signaling, Innate Immune Response, NF-kB	NS_MM_NEUROINFLAM_V1.0	Nfkbia	mRNA	0		NF-kB;Innate Immune Response;Inflammatory Signaling;Growth Factor Signaling;Apoptosis;Adaptive Immune Response	mmu04024;mmu04062;mmu04064;mmu04210;mmu04380;mmu04620;mmu04621;mmu04622;mmu04623;mmu04660;mmu04662;mmu04668;mmu04722;mmu04920;mmu04931;mmu05134;mmu05140;mmu05142;mmu05145;mmu05160;mmu05161;mmu05162;mmu05164;mmu05166;mmu05168;mmu05169;mmu05200;mmu05203;mmu05215;mmu05220;mmu05222		Nfkbia	azure4	1	3.57851239669422
Egr1-mRNA	-0.522	0.163	-0.841	-0.204	0.696	0.558	0.868	0.00746	0.76	lm.nb	Inflammatory Signaling, Neurons and Neurotransmission	NS_MM_NEUROINFLAM_V1.0	Egr1	mRNA	0		Neurons and Neurotransmission;Inflammatory Signaling	mmu04933;mmu05020;mmu05166		Egr1	azure4	1	-3.20245398773006
C5ar1-mRNA	1.23	0.409	0.434	2.04	2.35	1.35	4.1	0.0106	0.861	lm.nb	Inflammatory Signaling, Neurons and Neurotransmission	NS_MM_NEUROINFLAM_V1.0	C5ar1	mRNA	0		Neurons and Neurotransmission;Inflammatory Signaling	mmu04080;mmu04610;mmu05150		C5ar1	azure4	1	3.00733496332518
Fgl2-mRNA	1.01	0.353	0.317	1.7	2.01	1.25	3.25	0.0145	0.979	lm.nb	Inflammatory Signaling	NS_MM_NEUROINFLAM_V1.0	Fgl2	mRNA	0		Inflammatory Signaling			Fgl2	azure4	1	2.86118980169972
Myd88-mRNA	0.604	0.215	0.184	1.02	1.52	1.14	2.03	0.0156	1	lm.nb	Apoptosis, Cytokine Signaling, Growth Factor Signaling, Inflammatory Signaling, Innate Immune Response, NF-kB	NS_MM_NEUROINFLAM_V1.0	Myd88	mRNA	0		NF-kB;Innate Immune Response;Inflammatory Signaling;Growth Factor Signaling;Cytokine Signaling;Apoptosis	mmu04064;mmu04210;mmu04620;mmu05132;mmu05133;mmu05134;mmu05140;mmu05142;mmu05143;mmu05144;mmu05145;mmu05152;mmu05161;mmu05162;mmu05164;mmu05168		Myd88	azure4	1	2.8093023255814
S100b-mRNA	0.307	0.109	0.0927	0.521	1.24	1.07	1.44	0.0158	1	lm.nb	Astrocyte Function, Growth Factor Signaling, Inflammatory Signaling, Innate Immune Response	NS_MM_NEUROINFLAM_V1.0	S100b	mRNA	0		Innate Immune Response;Inflammatory Signaling;Growth Factor Signaling;Astrocyte Function			S100b	azure4	1	2.81651376146789
Gclc-mRNA	0.148	0.053	0.0439	0.251	1.11	1.03	1.19	0.0164	1	loglinear	Inflammatory Signaling	NS_MM_NEUROINFLAM_V1.0	Gclc	mRNA	0		Inflammatory Signaling	mmu00270		Gclc	azure4	1	2.79245283018868
Mpeg1-mRNA	-0.608	0.232	-1.06	-0.154	0.656	0.479	0.899	0.0222	1	lm.nb	Inflammatory Signaling	NS_MM_NEUROINFLAM_V1.0	Mpeg1	mRNA	0		Inflammatory Signaling			Mpeg1	azure4	1	-2.62068965517241
Gbp2-mRNA	0.742	0.303	0.148	1.34	1.67	1.11	2.52	0.0308	1	lm.nb	Astrocyte Function, Inflammatory Signaling	NS_MM_NEUROINFLAM_V1.0	Gbp2	mRNA	0		Inflammatory Signaling;Astrocyte Function			Gbp2	azure4	1	2.44884488448845
Lilrb4a-mRNA	2.12	0.888	0.376	3.86	4.33	1.3	14.5	0.0346	1	lm.nb	Adaptive Immune Response, Inflammatory Signaling	NS_MM_NEUROINFLAM_V1.0	Lilrb4a	mRNA	0		Inflammatory Signaling;Adaptive Immune Response			Lilrb4a	azure4	1	2.38738738738739
Traf3-mRNA	-0.322	0.139	-0.594	-0.0498	0.8	0.662	0.966	0.0389	1	loglinear	Apoptosis, Cytokine Signaling, Inflammatory Signaling, Innate Immune Response, NF-kB	NS_MM_NEUROINFLAM_V1.0	Traf3	mRNA	0		NF-kB;Innate Immune Response;Inflammatory Signaling;Cytokine Signaling;Apoptosis	mmu04064;mmu04620;mmu04622;mmu04668;mmu05160;mmu05168;mmu05169;mmu05200;mmu05203;mmu05222		Traf3	azure4	1	-2.31654676258993
Chuk-mRNA	-0.302	0.162	-0.619	0.0144	0.811	0.651	1.01	0.0859	1	lm.nb	Adaptive Immune Response, Apoptosis, Cytokine Signaling, Growth Factor Signaling, Inflammatory Signaling, Innate Immune Response, NF-kB	NS_MM_NEUROINFLAM_V1.0	Chuk	mRNA	0		NF-kB;Innate Immune Response;Inflammatory Signaling;Growth Factor Signaling;Cytokine Signaling;Apoptosis;Adaptive Immune Response	mmu04010;mmu04014;mmu04062;mmu04064;mmu04068;mmu04151;mmu04210;mmu04380;mmu04620;mmu04621;mmu04622;mmu04623;mmu04660;mmu04662;mmu04668;mmu04920;mmu05142;mmu05145;mmu05160;mmu05161;mmu05162;mmu05166;mmu05168;mmu05169;mmu05200;mmu05212;mmu05215;mmu05220;mmu05221;mmu05222		Chuk	azure4	1	-1.8641975308642
Cd74-mRNA	0.468	0.259	-0.0394	0.976	1.38	0.973	1.97	0.0957	1	lm.nb	Adaptive Immune Response, Inflammatory Signaling	NS_MM_NEUROINFLAM_V1.0	Cd74	mRNA	0		Inflammatory Signaling;Adaptive Immune Response	mmu04612;mmu05152;mmu05168		Cd74	azure4	1	1.80694980694981
Ltbr-mRNA	0.428	0.237	-0.0364	0.892	1.35	0.975	1.86	0.096	1	loglinear	Apoptosis, Cytokine Signaling, Inflammatory Signaling, NF-kB	NS_MM_NEUROINFLAM_V1.0	Ltbr	mRNA	0		NF-kB;Inflammatory Signaling;Cytokine Signaling;Apoptosis	mmu04060;mmu04064;mmu04066;mmu04672;mmu05166;mmu05203		Ltbr	azure4	1	1.80590717299578
Cyp7b1-mRNA	-0.2	0.125	-0.445	0.0461	0.871	0.735	1.03	0.137	1	loglinear	Inflammatory Signaling	NS_MM_NEUROINFLAM_V1.0	Cyp7b1	mRNA	0		Inflammatory Signaling			Cyp7b1	azure4	1	-1.6
Dab2-mRNA	0.649	0.413	-0.162	1.46	1.57	0.894	2.75	0.143	1	lm.nb	Inflammatory Signaling, Neurons and Neurotransmission	NS_MM_NEUROINFLAM_V1.0	Dab2	mRNA	0		Neurons and Neurotransmission;Inflammatory Signaling	mmu04144		Dab2	azure4	1	1.57142857142857
Mcm2-mRNA	0.512	0.335	-0.145	1.17	1.43	0.904	2.25	0.153	1	lm.nb	Cell Cycle, Inflammatory Signaling	NS_MM_NEUROINFLAM_V1.0	Mcm2	mRNA	0		Inflammatory Signaling;Cell Cycle	mmu03030;mmu04110		Mcm2	azure4	1	1.52835820895522
Psmb8-mRNA	0.333	0.226	-0.11	0.775	1.26	0.927	1.71	0.166	1	lm.nb	Adaptive Immune Response, Angiogenesis, Apoptosis, Astrocyte Function, Cell Cycle, Cytokine Signaling, Growth Factor Signaling, Inflammatory Signaling, Insulin Signaling, Microglia Function, NF-kB, Wnt	NS_MM_NEUROINFLAM_V1.0	Psmb8	mRNA	0		Wnt;NF-kB;Microglia Function;Insulin Signaling;Inflammatory Signaling;Growth Factor Signaling;Cytokine Signaling;Cell Cycle;Astrocyte Function;Apoptosis;Angiogenesis;Adaptive Immune Response			Psmb8	azure4	1	1.47345132743363
Trem2-mRNA	-0.473	0.335	-1.13	0.184	0.721	0.457	1.14	0.183	1	lm.nb	Adaptive Immune Response, Inflammatory Signaling, Microglia Function	NS_MM_NEUROINFLAM_V1.0	Trem2	mRNA	0		Microglia Function;Inflammatory Signaling;Adaptive Immune Response	mmu04380		Trem2	azure4	1	-1.41194029850746
Mavs-mRNA	0.229	0.162	-0.0893	0.547	1.17	0.94	1.46	0.184	1	lm.nb	Inflammatory Signaling, Innate Immune Response	NS_MM_NEUROINFLAM_V1.0	Mavs	mRNA	0		Innate Immune Response;Inflammatory Signaling	mmu04622;mmu04623;mmu05160;mmu05161;mmu05162;mmu05164;mmu05168		Mavs	azure4	1	1.41358024691358
Irf7-mRNA	-0.705	0.526	-1.74	0.326	0.614	0.3	1.25	0.205	1	lm.nb	Apoptosis, Inflammatory Signaling, Innate Immune Response	NS_MM_NEUROINFLAM_V1.0	Irf7	mRNA	0		Innate Immune Response;Inflammatory Signaling;Apoptosis	mmu04620;mmu04622;mmu04623;mmu05160;mmu05161;mmu05162;mmu05164;mmu05168;mmu05203		Irf7	azure4	1	-1.34030418250951
Ifnar2-mRNA	-0.149	0.124	-0.392	0.0938	0.902	0.762	1.07	0.252	1	loglinear	Cytokine Signaling, Growth Factor Signaling, Inflammatory Signaling, Innate Immune Response	NS_MM_NEUROINFLAM_V1.0	Ifnar2	mRNA	0		Innate Immune Response;Inflammatory Signaling;Growth Factor Signaling;Cytokine Signaling	mmu04060;mmu04151;mmu04380;mmu04620;mmu04630;mmu04650;mmu05160;mmu05162;mmu05164;mmu05168		Ifnar2	azure4	1	-1.20161290322581
Ifi30-mRNA	0.361	0.305	-0.236	0.959	1.28	0.849	1.94	0.259	1	lm.nb	Adaptive Immune Response, Inflammatory Signaling	NS_MM_NEUROINFLAM_V1.0	Ifi30	mRNA	0		Inflammatory Signaling;Adaptive Immune Response	mmu04612		Ifi30	azure4	1	1.18360655737705
Hmgb1-mRNA	0.0624	0.056	-0.0473	0.172	1.04	0.968	1.13	0.286	1	loglinear	Apoptosis, Autophagy, Inflammatory Signaling, Innate Immune Response	NS_MM_NEUROINFLAM_V1.0	Hmgb1	mRNA	0		Innate Immune Response;Inflammatory Signaling;Autophagy;Apoptosis	mmu03410		Hmgb1	azure4	1	1.11428571428571
Lrg1-mRNA	0.727	0.666	-0.578	2.03	1.66	0.67	4.09	0.296	1	lm.nb	Inflammatory Signaling	NS_MM_NEUROINFLAM_V1.0	Lrg1	mRNA	0		Inflammatory Signaling			Lrg1	azure4	1	1.09159159159159
Ifnar1-mRNA	-0.133	0.122	-0.372	0.106	0.912	0.772	1.08	0.297	1	lm.nb	Cytokine Signaling, Growth Factor Signaling, Inflammatory Signaling, Innate Immune Response	NS_MM_NEUROINFLAM_V1.0	Ifnar1	mRNA	0		Innate Immune Response;Inflammatory Signaling;Growth Factor Signaling;Cytokine Signaling	mmu04060;mmu04151;mmu04380;mmu04620;mmu04630;mmu04650;mmu05160;mmu05161;mmu05162;mmu05164;mmu05168		Ifnar1	azure4	1	-1.09016393442623
Tnfsf12-mRNA	0.262	0.248	-0.223	0.748	1.2	0.857	1.68	0.311	1	lm.nb	Cytokine Signaling, Inflammatory Signaling, NF-kB	NS_MM_NEUROINFLAM_V1.0	Tnfsf12	mRNA	0		NF-kB;Inflammatory Signaling;Cytokine Signaling	mmu04060		Tnfsf12	azure4	1	1.05645161290323
Ercc2-mRNA	-0.0997	0.0963	-0.288	0.0891	0.933	0.819	1.06	0.321	1	loglinear	DNA Damage, Inflammatory Signaling	NS_MM_NEUROINFLAM_V1.0	Ercc2	mRNA	0		Inflammatory Signaling;DNA Damage	mmu03420		Ercc2	azure4	1	-1.03530633437176
Ikbkb-mRNA	-0.0919	0.089	-0.266	0.0826	0.938	0.831	1.06	0.322	1	loglinear	Adaptive Immune Response, Apoptosis, Cytokine Signaling, Growth Factor Signaling, Inflammatory Signaling, Innate Immune Response, NF-kB	NS_MM_NEUROINFLAM_V1.0	Ikbkb	mRNA	0		NF-kB;Innate Immune Response;Inflammatory Signaling;Growth Factor Signaling;Cytokine Signaling;Apoptosis;Adaptive Immune Response	mmu04010;mmu04014;mmu04062;mmu04064;mmu04068;mmu04150;mmu04151;mmu04210;mmu04380;mmu04620;mmu04621;mmu04622;mmu04623;mmu04660;mmu04662;mmu04668;mmu04722;mmu04910;mmu04920;mmu04930;mmu04931;mmu04932;mmu05142;mmu05145;mmu05160;mmu05161;mmu05164;mmu05166;mmu05168;mmu05169;mmu05200;mmu05206;mmu05212;mmu05215;mmu05220;mmu05221;mmu05222		Ikbkb	azure4	1	-1.03258426966292
Tnfrsf12a-mRNA	-0.158	0.154	-0.459	0.143	0.896	0.728	1.1	0.325	1	loglinear	Cytokine Signaling, Inflammatory Signaling, NF-kB	NS_MM_NEUROINFLAM_V1.0	Tnfrsf12a	mRNA	0		NF-kB;Inflammatory Signaling;Cytokine Signaling	mmu04060		Tnfrsf12a	azure4	1	-1.02597402597403
Crebbp-mRNA	0.0375	0.0365	-0.0341	0.109	1.03	0.977	1.08	0.325	1	loglinear	Cell Cycle, Cellular Stress, Cytokine Signaling, Epigenetic Regulation, Inflammatory Signaling, Innate Immune Response, Lipid Metabolism, Notch, Wnt	NS_MM_NEUROINFLAM_V1.0	Crebbp	mRNA	0		Wnt;Notch;Lipid Metabolism;Innate Immune Response;Inflammatory Signaling;Epigenetic Regulation;Cytokine Signaling;Cellular Stress;Cell Cycle	mmu04024;mmu04066;mmu04068;mmu04110;mmu04310;mmu04330;mmu04350;mmu04520;mmu04630;mmu04720;mmu04916;mmu04919;mmu04922;mmu05016;mmu05152;mmu05161;mmu05164;mmu05166;mmu05168;mmu05169;mmu05200;mmu05203;mmu05206;mmu05211;mmu05215		Crebbp	azure4	1	1.02739726027397
Cyp27a1-mRNA	0.291	0.289	-0.274	0.857	1.22	0.827	1.81	0.333	1	lm.nb	Inflammatory Signaling	NS_MM_NEUROINFLAM_V1.0	Cyp27a1	mRNA	0		Inflammatory Signaling			Cyp27a1	azure4	1	1.00692041522491
Srgn-mRNA	0.432	0.471	-0.491	1.35	1.35	0.712	2.56	0.377	1	lm.nb	Astrocyte Function, Inflammatory Signaling	NS_MM_NEUROINFLAM_V1.0	Srgn	mRNA	0		Inflammatory Signaling;Astrocyte Function			Srgn	azure4	1	0.917197452229299
Nfkb2-mRNA	0.476	0.524	-0.55	1.5	1.39	0.683	2.83	0.381	1	lm.nb	Apoptosis, Cytokine Signaling, Growth Factor Signaling, Inflammatory Signaling, Innate Immune Response, NF-kB	NS_MM_NEUROINFLAM_V1.0	Nfkb2	mRNA	0		NF-kB;Innate Immune Response;Inflammatory Signaling;Growth Factor Signaling;Cytokine Signaling;Apoptosis	mmu04010;mmu04064;mmu04380;mmu05134;mmu05166;mmu05169;mmu05200;mmu05203		Nfkb2	azure4	1	0.908396946564885
Stat1-mRNA	0.185	0.204	-0.215	0.586	1.14	0.862	1.5	0.382	1	lm.nb	Cytokine Signaling, Growth Factor Signaling, Inflammatory Signaling, Microglia Function	NS_MM_NEUROINFLAM_V1.0	Stat1	mRNA	0		Microglia Function;Inflammatory Signaling;Growth Factor Signaling;Cytokine Signaling	mmu04062;mmu04380;mmu04620;mmu04630;mmu04917;mmu04919;mmu04933;mmu05140;mmu05145;mmu05152;mmu05160;mmu05161;mmu05162;mmu05164;mmu05168;mmu05200;mmu05212;mmu05321		Stat1	azure4	1	0.906862745098039
Birc3-mRNA	0.415	0.473	-0.512	1.34	1.33	0.701	2.54	0.397	1	lm.nb	Apoptosis, Cytokine Signaling, Inflammatory Signaling, Innate Immune Response, NF-kB	NS_MM_NEUROINFLAM_V1.0	Birc3	mRNA	0		NF-kB;Innate Immune Response;Inflammatory Signaling;Cytokine Signaling;Apoptosis	mmu04064;mmu04120;mmu04210;mmu04510;mmu04621;mmu04668;mmu05145;mmu05200;mmu05202;mmu05222		Birc3	azure4	1	0.87737843551797
Irf3-mRNA	-0.191	0.229	-0.639	0.256	0.876	0.642	1.19	0.418	1	lm.nb	Apoptosis, Cytokine Signaling, Inflammatory Signaling, Innate Immune Response	NS_MM_NEUROINFLAM_V1.0	Irf3	mRNA	0		Innate Immune Response;Inflammatory Signaling;Cytokine Signaling;Apoptosis	mmu04620;mmu04622;mmu04623;mmu05133;mmu05160;mmu05161;mmu05162;mmu05164;mmu05168;mmu05169;mmu05203		Irf3	azure4	1	-0.834061135371179
Rela-mRNA	0.109	0.147	-0.179	0.397	1.08	0.883	1.32	0.474	1	lm.nb	Adaptive Immune Response, Apoptosis, Cellular Stress, Cytokine Signaling, Growth Factor Signaling, Inflammatory Signaling, Innate Immune Response, NF-kB	NS_MM_NEUROINFLAM_V1.0	Rela	mRNA	0		NF-kB;Innate Immune Response;Inflammatory Signaling;Growth Factor Signaling;Cytokine Signaling;Cellular Stress;Apoptosis;Adaptive Immune Response	mmu04010;mmu04014;mmu04024;mmu04062;mmu04064;mmu04066;mmu04071;mmu04151;mmu04210;mmu04211;mmu04380;mmu04620;mmu04621;mmu04622;mmu04623;mmu04660;mmu04662;mmu04668;mmu04722;mmu04917;mmu04920;mmu04931;mmu04932;mmu04933;mmu05030;mmu05132;mmu05133;mmu05134;mmu05140;mmu05142;mmu05145;mmu05146;mmu05152;mmu05160;mmu05161;mmu05162;mmu05164;mmu05166;mmu05168;mmu05169;mmu05200;mmu05202;mmu05203;mmu05212;mmu…		Rela	azure4	1	0.741496598639456
Ikbkg-mRNA	0.104	0.145	-0.18	0.388	1.07	0.883	1.31	0.486	1	loglinear	Adaptive Immune Response, Apoptosis, Cytokine Signaling, Growth Factor Signaling, Inflammatory Signaling, Innate Immune Response, NF-kB	NS_MM_NEUROINFLAM_V1.0	Ikbkg	mRNA	0		NF-kB;Innate Immune Response;Inflammatory Signaling;Growth Factor Signaling;Cytokine Signaling;Apoptosis;Adaptive Immune Response	mmu04010;mmu04014;mmu04062;mmu04064;mmu04151;mmu04210;mmu04380;mmu04620;mmu04621;mmu04622;mmu04623;mmu04660;mmu04662;mmu04668;mmu04920;mmu05142;mmu05145;mmu05160;mmu05161;mmu05166;mmu05168;mmu05169;mmu05200;mmu05203;mmu05212;mmu05215;mmu05220;mmu05221;mmu05222;mmu05340		Ikbkg	azure4	1	0.717241379310345
H2-T23-mRNA	-0.274	0.393	-1.04	0.496	0.827	0.485	1.41	0.499	1	lm.nb	Adaptive Immune Response, Astrocyte Function, Inflammatory Signaling, Innate Immune Response, Matrix Remodeling	NS_MM_NEUROINFLAM_V1.0	H2-T23	mRNA	0		Matrix Remodeling;Innate Immune Response;Inflammatory Signaling;Astrocyte Function;Adaptive Immune Response	mmu04144;mmu04145;mmu04514;mmu04612;mmu04650;mmu04940;mmu05166;mmu05168;mmu05169;mmu05203;mmu05320;mmu05330;mmu05332;mmu05416		H2-T23	azure4	1	-0.697201017811705
Bin1-mRNA	-0.0339	0.0498	-0.132	0.0636	0.977	0.913	1.05	0.508	1	loglinear	Inflammatory Signaling	NS_MM_NEUROINFLAM_V1.0	Bin1	mRNA	0		Inflammatory Signaling	mmu04144;mmu04666		Bin1	azure4	1	-0.680722891566265
Fcgr1-mRNA	0.269	0.395	-0.505	1.04	1.21	0.705	2.06	0.509	1	lm.nb	Adaptive Immune Response, Autophagy, Inflammatory Signaling	NS_MM_NEUROINFLAM_V1.0	Fcgr1	mRNA	0		Inflammatory Signaling;Autophagy;Adaptive Immune Response	mmu04145;mmu04380;mmu04640;mmu04666;mmu05140;mmu05150;mmu05152;mmu05202;mmu05322		Fcgr1	azure4	1	0.681012658227848
Gstm1-mRNA	0.189	0.309	-0.416	0.794	1.14	0.749	1.73	0.552	1	lm.nb	Cellular Stress, Inflammatory Signaling	NS_MM_NEUROINFLAM_V1.0	Gstm1	mRNA	0		Inflammatory Signaling;Cellular Stress			Gstm1	azure4	1	0.611650485436893
Ptpn6-mRNA	0.312	0.549	-0.765	1.39	1.24	0.588	2.62	0.581	1	lm.nb	Adaptive Immune Response, Cytokine Signaling, Growth Factor Signaling, Inflammatory Signaling, Innate Immune Response	NS_MM_NEUROINFLAM_V1.0	Ptpn6	mRNA	0		Innate Immune Response;Inflammatory Signaling;Growth Factor Signaling;Cytokine Signaling;Adaptive Immune Response	mmu04520;mmu04630;mmu04650;mmu04660;mmu04662;mmu05140;mmu05205		Ptpn6	azure4	1	0.568306010928962
Fcer1g-mRNA	0.226	0.424	-0.605	1.06	1.17	0.657	2.08	0.604	1	lm.nb	Adaptive Immune Response, Autophagy, Inflammatory Signaling, Innate Immune Response	NS_MM_NEUROINFLAM_V1.0	Fcer1g	mRNA	0		Innate Immune Response;Inflammatory Signaling;Autophagy;Adaptive Immune Response	mmu04071;mmu04072;mmu04611;mmu04650;mmu04664;mmu05152;mmu05310		Fcer1g	azure4	1	0.533018867924528
Trpm4-mRNA	-0.233	0.442	-1.1	0.632	0.851	0.467	1.55	0.607	1	lm.nb	Inflammatory Signaling	NS_MM_NEUROINFLAM_V1.0	Trpm4	mRNA	0		Inflammatory Signaling	mmu04911		Trpm4	azure4	1	-0.527149321266968
Fcgr3-mRNA	0.158	0.304	-0.437	0.752	1.12	0.738	1.68	0.613	1	lm.nb	Adaptive Immune Response, Autophagy, Inflammatory Signaling, Innate Immune Response	NS_MM_NEUROINFLAM_V1.0	Fcgr3	mRNA	0		Innate Immune Response;Inflammatory Signaling;Autophagy;Adaptive Immune Response	mmu04145;mmu04380;mmu05140;mmu05150;mmu05152		Fcgr3	azure4	1	0.519736842105263
Abcc8-mRNA	-0.137	0.287	-0.699	0.426	0.91	0.616	1.34	0.642	1	lm.nb	Inflammatory Signaling, Neurons and Neurotransmission	NS_MM_NEUROINFLAM_V1.0	Abcc8	mRNA	0		Neurons and Neurotransmission;Inflammatory Signaling	mmu04911;mmu04930		Abcc8	azure4	1	-0.477351916376307
Ep300-mRNA	0.0467	0.111	-0.17	0.264	1.03	0.889	1.2	0.681	1	loglinear	Cell Cycle, Cellular Stress, Cytokine Signaling, DNA Damage, Epigenetic Regulation, Inflammatory Signaling, Innate Immune Response, Lipid Metabolism, Notch, Wnt	NS_MM_NEUROINFLAM_V1.0	Ep300	mRNA	0		Wnt;Notch;Lipid Metabolism;Innate Immune Response;Inflammatory Signaling;Epigenetic Regulation;DNA Damage;Cytokine Signaling;Cellular Stress;Cell Cycle	mmu04024;mmu04066;mmu04068;mmu04110;mmu04310;mmu04330;mmu04350;mmu04520;mmu04630;mmu04720;mmu04916;mmu04919;mmu04922;mmu05016;mmu05152;mmu05161;mmu05164;mmu05166;mmu05168;mmu05169;mmu05200;mmu05203;mmu05206;mmu05211;mmu05215		Ep300	azure4	1	0.420720720720721
Cxcl10-mRNA	-0.363	0.918	-2.16	1.44	0.778	0.223	2.71	0.7	1	lm.nb	Astrocyte Function, Cytokine Signaling, Inflammatory Signaling, Innate Immune Response, Microglia Function	NS_MM_NEUROINFLAM_V1.0	Cxcl10	mRNA	0		Microglia Function;Innate Immune Response;Inflammatory Signaling;Cytokine Signaling;Astrocyte Function	mmu04060;mmu04062;mmu04620;mmu04622;mmu04623;mmu04668;mmu05164		Cxcl10	azure4	1	-0.395424836601307
C3-mRNA	0.165	0.675	-1.16	1.49	1.12	0.448	2.8	0.811	1	lm.nb	Adaptive Immune Response, Autophagy, Inflammatory Signaling, Innate Immune Response, Microglia Function	NS_MM_NEUROINFLAM_V1.0	C3	mRNA	0		Microglia Function;Innate Immune Response;Inflammatory Signaling;Autophagy;Adaptive Immune Response	mmu04145;mmu04610;mmu05133;mmu05134;mmu05140;mmu05142;mmu05150;mmu05152;mmu05168;mmu05203;mmu05322		C3	azure4	1	0.244444444444444
Irf2-mRNA	-0.0204	0.0888	-0.194	0.154	0.986	0.874	1.11	0.822	1	loglinear	Apoptosis, Inflammatory Signaling, Innate Immune Response	NS_MM_NEUROINFLAM_V1.0	Irf2	mRNA	0		Innate Immune Response;Inflammatory Signaling;Apoptosis			Irf2	azure4	1	-0.22972972972973
Il15ra-mRNA	0.0982	0.48	-0.842	1.04	1.07	0.558	2.05	0.841	1	lm.nb	Cytokine Signaling, Inflammatory Signaling	NS_MM_NEUROINFLAM_V1.0	Il15ra	mRNA	0		Inflammatory Signaling;Cytokine Signaling	mmu04060;mmu04630;mmu04672;mmu05166		Il15ra	azure4	1	0.204583333333333
Mcm5-mRNA	0.0372	0.184	-0.323	0.398	1.03	0.799	1.32	0.843	1	lm.nb	Cell Cycle, Inflammatory Signaling	NS_MM_NEUROINFLAM_V1.0	Mcm5	mRNA	0		Inflammatory Signaling;Cell Cycle	mmu03030;mmu04110		Mcm5	azure4	1	0.202173913043478
Rsad2-mRNA	-0.074	0.526	-1.11	0.958	0.95	0.465	1.94	0.891	1	lm.nb	Inflammatory Signaling, Microglia Function	NS_MM_NEUROINFLAM_V1.0	Rsad2	mRNA	0		Microglia Function;Inflammatory Signaling	mmu05164		Rsad2	azure4	1	-0.140684410646388
Sumo1-mRNA	0.00444	0.0361	-0.0663	0.0752	1	0.955	1.05	0.904	1	loglinear	Cell Cycle, Cytokine Signaling, DNA Damage, Inflammatory Signaling	NS_MM_NEUROINFLAM_V1.0	Sumo1	mRNA	0		Inflammatory Signaling;DNA Damage;Cytokine Signaling;Cell Cycle			Sumo1	azure4	1	0.122991689750693
Relb-mRNA	-0.0211	0.2	-0.413	0.371	0.986	0.751	1.29	0.918	1	lm.nb	Cytokine Signaling, Growth Factor Signaling, Inflammatory Signaling, NF-kB	NS_MM_NEUROINFLAM_V1.0	Relb	mRNA	0		NF-kB;Inflammatory Signaling;Growth Factor Signaling;Cytokine Signaling	mmu04010;mmu04064;mmu04380;mmu05166;mmu05169		Relb	azure4	1	-0.1055
Ddx58-mRNA	-0.0143	0.166	-0.34	0.312	0.99	0.79	1.24	0.933	1	loglinear	Inflammatory Signaling, Innate Immune Response, NF-kB	NS_MM_NEUROINFLAM_V1.0	Ddx58	mRNA	0		NF-kB;Innate Immune Response;Inflammatory Signaling	mmu04064;mmu04622;mmu04623;mmu05160;mmu05161;mmu05162;mmu05164;mmu05168;mmu05169		Ddx58	azure4	1	-0.086144578313253
Ifih1-mRNA	0.00965	0.201	-0.385	0.404	1.01	0.766	1.32	0.963	1	lm.nb	Inflammatory Signaling, Innate Immune Response	NS_MM_NEUROINFLAM_V1.0	Ifih1	mRNA	0		Innate Immune Response;Inflammatory Signaling	mmu04622;mmu05161;mmu05162;mmu05164;mmu05168		Ifih1	azure4	1	0.0480099502487562
Nfkb1-mRNA	-0.01	0.209	-0.42	0.4	0.993	0.748	1.32	0.963	1	lm.nb	Adaptive Immune Response, Apoptosis, Cellular Stress, Cytokine Signaling, Growth Factor Signaling, Inflammatory Signaling, Innate Immune Response, NF-kB	NS_MM_NEUROINFLAM_V1.0	Nfkb1	mRNA	0		NF-kB;Innate Immune Response;Inflammatory Signaling;Growth Factor Signaling;Cytokine Signaling;Cellular Stress;Apoptosis;Adaptive Immune Response	mmu04010;mmu04014;mmu04024;mmu04062;mmu04064;mmu04066;mmu04071;mmu04151;mmu04210;mmu04211;mmu04380;mmu04620;mmu04621;mmu04622;mmu04623;mmu04660;mmu04662;mmu04668;mmu04722;mmu04917;mmu04920;mmu04931;mmu04932;mmu04933;mmu05030;mmu05132;mmu05133;mmu05134;mmu05140;mmu05142;mmu05145;mmu05146;mmu05152;mmu05160;mmu05161;mmu05162;mmu05164;mmu05166;mmu05168;mmu05169;mmu05200;mmu05202;mmu05203;mmu05206;mmu…		Nfkb1	azure4	1	-0.0478468899521531
Traf2-mRNA	-0.00383	0.13	-0.259	0.252	0.997	0.836	1.19	0.977	1	lm.nb	Apoptosis, Cytokine Signaling, Growth Factor Signaling, Inflammatory Signaling, Innate Immune Response, NF-kB	NS_MM_NEUROINFLAM_V1.0	Traf2	mRNA	0		NF-kB;Innate Immune Response;Inflammatory Signaling;Growth Factor Signaling;Cytokine Signaling;Apoptosis	mmu04010;mmu04064;mmu04071;mmu04141;mmu04210;mmu04380;mmu04622;mmu04668;mmu04920;mmu04932;mmu05160;mmu05168;mmu05169;mmu05200;mmu05203;mmu05222		Traf2	azure4	1	-0.0294615384615385
Irf1-mRNA	-0.00488	0.214	-0.424	0.415	0.997	0.745	1.33	0.982	1	lm.nb	Apoptosis, Inflammatory Signaling, Innate Immune Response	NS_MM_NEUROINFLAM_V1.0	Irf1	mRNA	0		Innate Immune Response;Inflammatory Signaling;Apoptosis	mmu04917;mmu05133;mmu05160		Irf1	azure4	1	-0.022803738317757
