# Supplementary material for: Vascular-associated bacterial burden and neuroinflammatory transcriptional responses observed in models of pneumonic plague
Source: Front Microbiol. 2026 Jun 24;17:1865125. doi: 10.3389/fmicb.2026.1865125 (PMC13341613; doi:10.3389/fmicb.2026.1865125)
Supplement: Supplementary file 1 [file Data_Sheet_1.ZIP › Bp_final 2026-04-14 12-30/results/Gene set analysis/Genes in Inflammatory.Signaling - DPI2.csv]

Probe Label	Log2 fold change	std error (log2)	Lower confidence limit (log2)	Upper confidence limit (log2)	Linear fold change	Lower confidence limit (linear)	Upper confidence limit (linear)	P-value	BY.p.value	method	Gene.sets	Codeset.Name	Probe.Label	Analyte.Type	Is.Control	Control.Type	Probe.Annotation	KEGG.Pathways	Cell.Type	Official.Gene.Name	volcanocol	volcanopch	tstats.all
Lcn2-mRNA	9.93	0.502	8.94	10.9	972	492	1920	1.58e-10	3.57e-07	lm.nb	Astrocyte Function, Inflammatory Signaling	NS_MM_NEUROINFLAM_V1.0	Lcn2	mRNA	0		Inflammatory Signaling;Astrocyte Function			Lcn2	slateblue1	16	19.7808764940239
Gbp2-mRNA	5.23	0.267	4.71	5.76	37.6	26.2	54.1	1.79e-10	3.57e-07	lm.nb	Astrocyte Function, Inflammatory Signaling	NS_MM_NEUROINFLAM_V1.0	Gbp2	mRNA	0		Inflammatory Signaling;Astrocyte Function			Gbp2	slateblue1	16	19.5880149812734
Ifitm3-mRNA	2.95	0.16	2.64	3.26	7.72	6.21	9.59	3.56e-10	4.74e-07	lm.nb	Adaptive Immune Response, Inflammatory Signaling	NS_MM_NEUROINFLAM_V1.0	Ifitm3	mRNA	0		Inflammatory Signaling;Adaptive Immune Response			Ifitm3	slateblue1	16	18.4375
Psmb8-mRNA	2.78	0.196	2.39	3.16	6.85	5.25	8.94	7.51e-09	4.29e-06	lm.nb	Adaptive Immune Response, Angiogenesis, Apoptosis, Astrocyte Function, Cell Cycle, Cytokine Signaling, Growth Factor Signaling, Inflammatory Signaling, Insulin Signaling, Microglia Function, NF-kB, Wnt	NS_MM_NEUROINFLAM_V1.0	Psmb8	mRNA	0		Wnt;NF-kB;Microglia Function;Insulin Signaling;Inflammatory Signaling;Growth Factor Signaling;Cytokine Signaling;Cell Cycle;Astrocyte Function;Apoptosis;Angiogenesis;Adaptive Immune Response			Psmb8	slateblue1	16	14.1836734693878
Irf1-mRNA	2.25	0.201	1.86	2.64	4.76	3.62	6.25	1.02e-07	3.7e-05	lm.nb	Apoptosis, Inflammatory Signaling, Innate Immune Response	NS_MM_NEUROINFLAM_V1.0	Irf1	mRNA	0		Innate Immune Response;Inflammatory Signaling;Apoptosis	mmu04917;mmu05133;mmu05160		Irf1	slateblue1	16	11.1940298507463
Ifitm2-mRNA	1.8	0.167	1.47	2.13	3.48	2.78	4.37	1.6e-07	4.92e-05	lm.nb	Adaptive Immune Response, Inflammatory Signaling	NS_MM_NEUROINFLAM_V1.0	Ifitm2	mRNA	0		Inflammatory Signaling;Adaptive Immune Response			Ifitm2	slateblue1	16	10.7784431137725
Cxcl10-mRNA	6.62	0.741	5.17	8.07	98.6	36	270	1.18e-06	0.000256	lm.nb	Astrocyte Function, Cytokine Signaling, Inflammatory Signaling, Innate Immune Response, Microglia Function	NS_MM_NEUROINFLAM_V1.0	Cxcl10	mRNA	0		Microglia Function;Innate Immune Response;Inflammatory Signaling;Cytokine Signaling;Astrocyte Function	mmu04060;mmu04062;mmu04620;mmu04622;mmu04623;mmu04668;mmu05164		Cxcl10	slateblue1	16	8.93387314439946
Ccl2-mRNA	7.94	0.958	6.06	9.81	245	66.6	899	2.63e-06	0.00042	lm.nb	Astrocyte Function, Cytokine Signaling, Inflammatory Signaling, Innate Immune Response	NS_MM_NEUROINFLAM_V1.0	Ccl2	mRNA	0		Innate Immune Response;Inflammatory Signaling;Cytokine Signaling;Astrocyte Function	mmu04060;mmu04062;mmu04621;mmu04668;mmu04933;mmu05142;mmu05144;mmu05164;mmu05168;mmu05323	DC	Ccl2	slateblue1	16	8.28810020876827
Stat1-mRNA	1.36	0.2	0.967	1.75	2.56	1.95	3.36	1.9e-05	0.00217	lm.nb	Cytokine Signaling, Growth Factor Signaling, Inflammatory Signaling, Microglia Function	NS_MM_NEUROINFLAM_V1.0	Stat1	mRNA	0		Microglia Function;Inflammatory Signaling;Growth Factor Signaling;Cytokine Signaling	mmu04062;mmu04380;mmu04620;mmu04630;mmu04917;mmu04919;mmu04933;mmu05140;mmu05145;mmu05152;mmu05160;mmu05161;mmu05162;mmu05164;mmu05168;mmu05200;mmu05212;mmu05321		Stat1	slateblue1	16	6.8
Rsad2-mRNA	3.18	0.478	2.24	4.11	9.05	4.73	17.3	2.35e-05	0.0024	lm.nb	Inflammatory Signaling, Microglia Function	NS_MM_NEUROINFLAM_V1.0	Rsad2	mRNA	0		Microglia Function;Inflammatory Signaling	mmu05164		Rsad2	slateblue1	16	6.65271966527197
Nfkbia-mRNA	1.42	0.238	0.952	1.88	2.67	1.93	3.69	6.55e-05	0.00556	lm.nb	Adaptive Immune Response, Apoptosis, Growth Factor Signaling, Inflammatory Signaling, Innate Immune Response, NF-kB	NS_MM_NEUROINFLAM_V1.0	Nfkbia	mRNA	0		NF-kB;Innate Immune Response;Inflammatory Signaling;Growth Factor Signaling;Apoptosis;Adaptive Immune Response	mmu04024;mmu04062;mmu04064;mmu04210;mmu04380;mmu04620;mmu04621;mmu04622;mmu04623;mmu04660;mmu04662;mmu04668;mmu04722;mmu04920;mmu04931;mmu05134;mmu05140;mmu05142;mmu05145;mmu05160;mmu05161;mmu05162;mmu05164;mmu05166;mmu05168;mmu05169;mmu05200;mmu05203;mmu05215;mmu05220;mmu05222		Nfkbia	slateblue1	16	5.96638655462185
Ddx58-mRNA	0.988	0.166	0.662	1.31	1.98	1.58	2.49	6.83e-05	0.00568	loglinear	Inflammatory Signaling, Innate Immune Response, NF-kB	NS_MM_NEUROINFLAM_V1.0	Ddx58	mRNA	0		NF-kB;Innate Immune Response;Inflammatory Signaling	mmu04064;mmu04622;mmu04623;mmu05160;mmu05161;mmu05162;mmu05164;mmu05168;mmu05169		Ddx58	slateblue1	16	5.95180722891566
Irf7-mRNA	2.67	0.455	1.78	3.57	6.39	3.44	11.8	7.48e-05	0.00586	lm.nb	Apoptosis, Inflammatory Signaling, Innate Immune Response	NS_MM_NEUROINFLAM_V1.0	Irf7	mRNA	0		Innate Immune Response;Inflammatory Signaling;Apoptosis	mmu04620;mmu04622;mmu04623;mmu05160;mmu05161;mmu05162;mmu05164;mmu05168;mmu05203		Irf7	slateblue1	16	5.86813186813187
Cx3cl1-mRNA	-0.706	0.127	-0.955	-0.458	0.613	0.516	0.728	0.000121	0.00818	lm.nb	Cytokine Signaling, Inflammatory Signaling, Innate Immune Response	NS_MM_NEUROINFLAM_V1.0	Cx3cl1	mRNA	0		Innate Immune Response;Inflammatory Signaling;Cytokine Signaling	mmu04060;mmu04062;mmu04668		Cx3cl1	slateblue1	16	-5.55905511811024
Egr1-mRNA	-0.902	0.163	-1.22	-0.584	0.535	0.429	0.667	0.000126	0.00841	lm.nb	Inflammatory Signaling, Neurons and Neurotransmission	NS_MM_NEUROINFLAM_V1.0	Egr1	mRNA	0		Neurons and Neurotransmission;Inflammatory Signaling	mmu04933;mmu05020;mmu05166		Egr1	slateblue1	16	-5.53374233128834
Sumo1-mRNA	-0.199	0.0361	-0.269	-0.128	0.871	0.83	0.915	0.000135	0.00884	loglinear	Cell Cycle, Cytokine Signaling, DNA Damage, Inflammatory Signaling	NS_MM_NEUROINFLAM_V1.0	Sumo1	mRNA	0		Inflammatory Signaling;DNA Damage;Cytokine Signaling;Cell Cycle			Sumo1	slateblue1	16	-5.51246537396122
C5ar1-mRNA	2.06	0.399	1.28	2.84	4.18	2.43	7.18	0.000235	0.0149	lm.nb	Inflammatory Signaling, Neurons and Neurotransmission	NS_MM_NEUROINFLAM_V1.0	C5ar1	mRNA	0		Neurons and Neurotransmission;Inflammatory Signaling	mmu04080;mmu04610;mmu05150		C5ar1	slateblue2	16	5.16290726817043
Ifi30-mRNA	1.43	0.292	0.86	2	2.7	1.81	4.01	0.000362	0.0209	lm.nb	Adaptive Immune Response, Inflammatory Signaling	NS_MM_NEUROINFLAM_V1.0	Ifi30	mRNA	0		Inflammatory Signaling;Adaptive Immune Response	mmu04612		Ifi30	slateblue2	16	4.8972602739726
Srgn-mRNA	2.27	0.464	1.36	3.18	4.82	2.56	9.06	0.000376	0.0215	lm.nb	Astrocyte Function, Inflammatory Signaling	NS_MM_NEUROINFLAM_V1.0	Srgn	mRNA	0		Inflammatory Signaling;Astrocyte Function			Srgn	slateblue2	16	4.89224137931034
Lilrb4a-mRNA	4.26	0.874	2.55	5.97	19.1	5.84	62.7	0.000383	0.0215	lm.nb	Adaptive Immune Response, Inflammatory Signaling	NS_MM_NEUROINFLAM_V1.0	Lilrb4a	mRNA	0		Inflammatory Signaling;Adaptive Immune Response			Lilrb4a	slateblue2	16	4.87414187643021
Myd88-mRNA	1.01	0.21	0.601	1.42	2.02	1.52	2.68	0.000418	0.0228	lm.nb	Apoptosis, Cytokine Signaling, Growth Factor Signaling, Inflammatory Signaling, Innate Immune Response, NF-kB	NS_MM_NEUROINFLAM_V1.0	Myd88	mRNA	0		NF-kB;Innate Immune Response;Inflammatory Signaling;Growth Factor Signaling;Cytokine Signaling;Apoptosis	mmu04064;mmu04210;mmu04620;mmu05132;mmu05133;mmu05134;mmu05140;mmu05142;mmu05143;mmu05144;mmu05145;mmu05152;mmu05161;mmu05162;mmu05164;mmu05168		Myd88	slateblue2	16	4.80952380952381
Bin1-mRNA	-0.235	0.0498	-0.332	-0.137	0.85	0.794	0.909	5e-04	0.025	loglinear	Inflammatory Signaling	NS_MM_NEUROINFLAM_V1.0	Bin1	mRNA	0		Inflammatory Signaling	mmu04144;mmu04666		Bin1	slateblue2	16	-4.71887550200803
Fcgr3-mRNA	1.25	0.287	0.685	1.81	2.37	1.61	3.51	0.000959	0.0399	lm.nb	Adaptive Immune Response, Autophagy, Inflammatory Signaling, Innate Immune Response	NS_MM_NEUROINFLAM_V1.0	Fcgr3	mRNA	0		Innate Immune Response;Inflammatory Signaling;Autophagy;Adaptive Immune Response	mmu04145;mmu04380;mmu05140;mmu05150;mmu05152		Fcgr3	slateblue2	16	4.35540069686411
Lrg1-mRNA	2.52	0.642	1.26	3.78	5.72	2.39	13.7	0.00204	0.073	lm.nb	Inflammatory Signaling	NS_MM_NEUROINFLAM_V1.0	Lrg1	mRNA	0		Inflammatory Signaling			Lrg1	slateblue3	16	3.92523364485981
Trpm4-mRNA	-1.8	0.5	-2.78	-0.819	0.287	0.146	0.567	0.00367	0.113	lm.nb	Inflammatory Signaling	NS_MM_NEUROINFLAM_V1.0	Trpm4	mRNA	0		Inflammatory Signaling	mmu04911		Trpm4	slateblue4	16	-3.6
Mcm5-mRNA	-0.68	0.193	-1.06	-0.302	0.624	0.48	0.811	0.00417	0.124	lm.nb	Cell Cycle, Inflammatory Signaling	NS_MM_NEUROINFLAM_V1.0	Mcm5	mRNA	0		Inflammatory Signaling;Cell Cycle	mmu03030;mmu04110		Mcm5	slateblue4	16	-3.52331606217617
Trem2-mRNA	-1.14	0.349	-1.83	-0.46	0.453	0.282	0.727	0.00658	0.18	lm.nb	Adaptive Immune Response, Inflammatory Signaling, Microglia Function	NS_MM_NEUROINFLAM_V1.0	Trem2	mRNA	0		Microglia Function;Inflammatory Signaling;Adaptive Immune Response	mmu04380		Trem2	slateblue4	16	-3.26647564469914
Birc3-mRNA	1.43	0.456	0.531	2.32	2.69	1.44	4.99	0.0088	0.228	lm.nb	Apoptosis, Cytokine Signaling, Inflammatory Signaling, Innate Immune Response, NF-kB	NS_MM_NEUROINFLAM_V1.0	Birc3	mRNA	0		NF-kB;Innate Immune Response;Inflammatory Signaling;Cytokine Signaling;Apoptosis	mmu04064;mmu04120;mmu04210;mmu04510;mmu04621;mmu04668;mmu05145;mmu05200;mmu05202;mmu05222		Birc3	slateblue4	16	3.1359649122807
Ifih1-mRNA	0.588	0.189	0.217	0.96	1.5	1.16	1.94	0.00911	0.235	lm.nb	Inflammatory Signaling, Innate Immune Response	NS_MM_NEUROINFLAM_V1.0	Ifih1	mRNA	0		Innate Immune Response;Inflammatory Signaling	mmu04622;mmu05161;mmu05162;mmu05164;mmu05168		Ifih1	slateblue4	16	3.11111111111111
C3-mRNA	1.93	0.645	0.669	3.2	3.82	1.59	9.17	0.0111	0.272	lm.nb	Adaptive Immune Response, Autophagy, Inflammatory Signaling, Innate Immune Response, Microglia Function	NS_MM_NEUROINFLAM_V1.0	C3	mRNA	0		Microglia Function;Innate Immune Response;Inflammatory Signaling;Autophagy;Adaptive Immune Response	mmu04145;mmu04610;mmu05133;mmu05134;mmu05140;mmu05142;mmu05150;mmu05152;mmu05168;mmu05203;mmu05322		C3	slateblue4	16	2.9922480620155
Fcgr1-mRNA	1.15	0.387	0.389	1.9	2.21	1.31	3.74	0.0118	0.284	lm.nb	Adaptive Immune Response, Autophagy, Inflammatory Signaling	NS_MM_NEUROINFLAM_V1.0	Fcgr1	mRNA	0		Inflammatory Signaling;Autophagy;Adaptive Immune Response	mmu04145;mmu04380;mmu04640;mmu04666;mmu05140;mmu05150;mmu05152;mmu05202;mmu05322		Fcgr1	slateblue4	16	2.97157622739018
Fcer1g-mRNA	1.17	0.415	0.36	1.99	2.25	1.28	3.96	0.0152	0.35	lm.nb	Adaptive Immune Response, Autophagy, Inflammatory Signaling, Innate Immune Response	NS_MM_NEUROINFLAM_V1.0	Fcer1g	mRNA	0		Innate Immune Response;Inflammatory Signaling;Autophagy;Adaptive Immune Response	mmu04071;mmu04072;mmu04611;mmu04650;mmu04664;mmu05152;mmu05310		Fcer1g	slateblue4	16	2.81927710843373
Traf3-mRNA	-0.385	0.139	-0.657	-0.113	0.766	0.634	0.925	0.0168	0.376	loglinear	Apoptosis, Cytokine Signaling, Inflammatory Signaling, Innate Immune Response, NF-kB	NS_MM_NEUROINFLAM_V1.0	Traf3	mRNA	0		NF-kB;Innate Immune Response;Inflammatory Signaling;Cytokine Signaling;Apoptosis	mmu04064;mmu04620;mmu04622;mmu04668;mmu05160;mmu05168;mmu05169;mmu05200;mmu05203;mmu05222		Traf3	slateblue4	16	-2.76978417266187
Fgl2-mRNA	0.924	0.354	0.229	1.62	1.9	1.17	3.07	0.0229	0.48	lm.nb	Inflammatory Signaling	NS_MM_NEUROINFLAM_V1.0	Fgl2	mRNA	0		Inflammatory Signaling			Fgl2	slateblue4	16	2.61016949152542
Cd74-mRNA	0.636	0.257	0.132	1.14	1.55	1.1	2.2	0.0293	0.561	lm.nb	Adaptive Immune Response, Inflammatory Signaling	NS_MM_NEUROINFLAM_V1.0	Cd74	mRNA	0		Inflammatory Signaling;Adaptive Immune Response	mmu04612;mmu05152;mmu05168		Cd74	azure4	1	2.47470817120623
Tnfrsf12a-mRNA	-0.367	0.154	-0.668	-0.0657	0.776	0.629	0.955	0.0343	0.616	loglinear	Cytokine Signaling, Inflammatory Signaling, NF-kB	NS_MM_NEUROINFLAM_V1.0	Tnfrsf12a	mRNA	0		NF-kB;Inflammatory Signaling;Cytokine Signaling	mmu04060		Tnfrsf12a	azure4	1	-2.38311688311688
Mcm2-mRNA	-0.827	0.369	-1.55	-0.104	0.564	0.342	0.93	0.0446	0.778	lm.nb	Cell Cycle, Inflammatory Signaling	NS_MM_NEUROINFLAM_V1.0	Mcm2	mRNA	0		Inflammatory Signaling;Cell Cycle	mmu03030;mmu04110		Mcm2	azure4	1	-2.24119241192412
H2-T23-mRNA	0.8	0.372	0.0715	1.53	1.74	1.05	2.88	0.0524	0.878	lm.nb	Adaptive Immune Response, Astrocyte Function, Inflammatory Signaling, Innate Immune Response, Matrix Remodeling	NS_MM_NEUROINFLAM_V1.0	H2-T23	mRNA	0		Matrix Remodeling;Innate Immune Response;Inflammatory Signaling;Astrocyte Function;Adaptive Immune Response	mmu04144;mmu04145;mmu04514;mmu04612;mmu04650;mmu04940;mmu05166;mmu05168;mmu05169;mmu05203;mmu05320;mmu05330;mmu05332;mmu05416		H2-T23	azure4	1	2.1505376344086
Ifnar2-mRNA	-0.266	0.124	-0.509	-0.0235	0.831	0.702	0.984	0.0527	0.878	loglinear	Cytokine Signaling, Growth Factor Signaling, Inflammatory Signaling, Innate Immune Response	NS_MM_NEUROINFLAM_V1.0	Ifnar2	mRNA	0		Innate Immune Response;Inflammatory Signaling;Growth Factor Signaling;Cytokine Signaling	mmu04060;mmu04151;mmu04380;mmu04620;mmu04630;mmu04650;mmu05160;mmu05162;mmu05164;mmu05168		Ifnar2	azure4	1	-2.14516129032258
Irf2-mRNA	0.181	0.0888	0.00735	0.355	1.13	1.01	1.28	0.0637	1	loglinear	Apoptosis, Inflammatory Signaling, Innate Immune Response	NS_MM_NEUROINFLAM_V1.0	Irf2	mRNA	0		Innate Immune Response;Inflammatory Signaling;Apoptosis			Irf2	azure4	1	2.03828828828829
Abcc8-mRNA	-0.581	0.295	-1.16	-0.00166	0.669	0.448	0.999	0.0729	1	lm.nb	Inflammatory Signaling, Neurons and Neurotransmission	NS_MM_NEUROINFLAM_V1.0	Abcc8	mRNA	0		Neurons and Neurotransmission;Inflammatory Signaling	mmu04911;mmu04930		Abcc8	azure4	1	-1.96949152542373
Ikbkb-mRNA	-0.175	0.089	-0.349	-0.000371	0.886	0.785	1	0.0731	1	loglinear	Adaptive Immune Response, Apoptosis, Cytokine Signaling, Growth Factor Signaling, Inflammatory Signaling, Innate Immune Response, NF-kB	NS_MM_NEUROINFLAM_V1.0	Ikbkb	mRNA	0		NF-kB;Innate Immune Response;Inflammatory Signaling;Growth Factor Signaling;Cytokine Signaling;Apoptosis;Adaptive Immune Response	mmu04010;mmu04014;mmu04062;mmu04064;mmu04068;mmu04150;mmu04151;mmu04210;mmu04380;mmu04620;mmu04621;mmu04622;mmu04623;mmu04660;mmu04662;mmu04668;mmu04722;mmu04910;mmu04920;mmu04930;mmu04931;mmu04932;mmu05142;mmu05145;mmu05160;mmu05161;mmu05164;mmu05166;mmu05168;mmu05169;mmu05200;mmu05206;mmu05212;mmu05215;mmu05220;mmu05221;mmu05222		Ikbkb	azure4	1	-1.96629213483146
Il15ra-mRNA	-0.94	0.509	-1.94	0.0574	0.521	0.261	1.04	0.0895	1	lm.nb	Cytokine Signaling, Inflammatory Signaling	NS_MM_NEUROINFLAM_V1.0	Il15ra	mRNA	0		Inflammatory Signaling;Cytokine Signaling	mmu04060;mmu04630;mmu04672;mmu05166		Il15ra	azure4	1	-1.8467583497053
Hmgb1-mRNA	-0.103	0.056	-0.213	0.00678	0.931	0.863	1	0.0908	1	loglinear	Apoptosis, Autophagy, Inflammatory Signaling, Innate Immune Response	NS_MM_NEUROINFLAM_V1.0	Hmgb1	mRNA	0		Innate Immune Response;Inflammatory Signaling;Autophagy;Apoptosis	mmu03410		Hmgb1	azure4	1	-1.83928571428571
Relb-mRNA	-0.291	0.203	-0.689	0.108	0.817	0.62	1.08	0.178	1	lm.nb	Cytokine Signaling, Growth Factor Signaling, Inflammatory Signaling, NF-kB	NS_MM_NEUROINFLAM_V1.0	Relb	mRNA	0		NF-kB;Inflammatory Signaling;Growth Factor Signaling;Cytokine Signaling	mmu04010;mmu04064;mmu04380;mmu05166;mmu05169		Relb	azure4	1	-1.43349753694581
Chuk-mRNA	-0.197	0.161	-0.513	0.119	0.872	0.701	1.09	0.245	1	lm.nb	Adaptive Immune Response, Apoptosis, Cytokine Signaling, Growth Factor Signaling, Inflammatory Signaling, Innate Immune Response, NF-kB	NS_MM_NEUROINFLAM_V1.0	Chuk	mRNA	0		NF-kB;Innate Immune Response;Inflammatory Signaling;Growth Factor Signaling;Cytokine Signaling;Apoptosis;Adaptive Immune Response	mmu04010;mmu04014;mmu04062;mmu04064;mmu04068;mmu04151;mmu04210;mmu04380;mmu04620;mmu04621;mmu04622;mmu04623;mmu04660;mmu04662;mmu04668;mmu04920;mmu05142;mmu05145;mmu05160;mmu05161;mmu05162;mmu05166;mmu05168;mmu05169;mmu05200;mmu05212;mmu05215;mmu05220;mmu05221;mmu05222		Chuk	azure4	1	-1.22360248447205
Crebbp-mRNA	0.0421	0.0365	-0.0294	0.114	1.03	0.98	1.08	0.271	1	loglinear	Cell Cycle, Cellular Stress, Cytokine Signaling, Epigenetic Regulation, Inflammatory Signaling, Innate Immune Response, Lipid Metabolism, Notch, Wnt	NS_MM_NEUROINFLAM_V1.0	Crebbp	mRNA	0		Wnt;Notch;Lipid Metabolism;Innate Immune Response;Inflammatory Signaling;Epigenetic Regulation;Cytokine Signaling;Cellular Stress;Cell Cycle	mmu04024;mmu04066;mmu04068;mmu04110;mmu04310;mmu04330;mmu04350;mmu04520;mmu04630;mmu04720;mmu04916;mmu04919;mmu04922;mmu05016;mmu05152;mmu05161;mmu05164;mmu05166;mmu05168;mmu05169;mmu05200;mmu05203;mmu05206;mmu05211;mmu05215		Crebbp	azure4	1	1.15342465753425
Ptpn6-mRNA	0.618	0.544	-0.449	1.68	1.53	0.732	3.21	0.279	1	lm.nb	Adaptive Immune Response, Cytokine Signaling, Growth Factor Signaling, Inflammatory Signaling, Innate Immune Response	NS_MM_NEUROINFLAM_V1.0	Ptpn6	mRNA	0		Innate Immune Response;Inflammatory Signaling;Growth Factor Signaling;Cytokine Signaling;Adaptive Immune Response	mmu04520;mmu04630;mmu04650;mmu04660;mmu04662;mmu05140;mmu05205		Ptpn6	azure4	1	1.13602941176471
Tnfsf12-mRNA	0.267	0.248	-0.218	0.752	1.2	0.859	1.68	0.302	1	lm.nb	Cytokine Signaling, Inflammatory Signaling, NF-kB	NS_MM_NEUROINFLAM_V1.0	Tnfsf12	mRNA	0		NF-kB;Inflammatory Signaling;Cytokine Signaling	mmu04060		Tnfsf12	azure4	1	1.07661290322581
Ltbr-mRNA	0.24	0.237	-0.224	0.705	1.18	0.856	1.63	0.331	1	loglinear	Apoptosis, Cytokine Signaling, Inflammatory Signaling, NF-kB	NS_MM_NEUROINFLAM_V1.0	Ltbr	mRNA	0		NF-kB;Inflammatory Signaling;Cytokine Signaling;Apoptosis	mmu04060;mmu04064;mmu04066;mmu04672;mmu05166;mmu05203		Ltbr	azure4	1	1.0126582278481
Ercc2-mRNA	-0.0976	0.0963	-0.286	0.0911	0.935	0.82	1.07	0.331	1	loglinear	DNA Damage, Inflammatory Signaling	NS_MM_NEUROINFLAM_V1.0	Ercc2	mRNA	0		Inflammatory Signaling;DNA Damage	mmu03420		Ercc2	azure4	1	-1.0134994807892
S100b-mRNA	0.0936	0.11	-0.122	0.309	1.07	0.919	1.24	0.411	1	lm.nb	Astrocyte Function, Growth Factor Signaling, Inflammatory Signaling, Innate Immune Response	NS_MM_NEUROINFLAM_V1.0	S100b	mRNA	0		Innate Immune Response;Inflammatory Signaling;Growth Factor Signaling;Astrocyte Function			S100b	azure4	1	0.850909090909091
Irf3-mRNA	-0.187	0.229	-0.635	0.261	0.878	0.644	1.2	0.429	1	lm.nb	Apoptosis, Cytokine Signaling, Inflammatory Signaling, Innate Immune Response	NS_MM_NEUROINFLAM_V1.0	Irf3	mRNA	0		Innate Immune Response;Inflammatory Signaling;Cytokine Signaling;Apoptosis	mmu04620;mmu04622;mmu04623;mmu05133;mmu05160;mmu05161;mmu05162;mmu05164;mmu05168;mmu05169;mmu05203		Irf3	azure4	1	-0.816593886462882
Mpeg1-mRNA	0.181	0.221	-0.253	0.614	1.13	0.839	1.53	0.43	1	lm.nb	Inflammatory Signaling	NS_MM_NEUROINFLAM_V1.0	Mpeg1	mRNA	0		Inflammatory Signaling			Mpeg1	azure4	1	0.819004524886878
Ikbkg-mRNA	-0.0775	0.145	-0.361	0.206	0.948	0.778	1.15	0.602	1	loglinear	Adaptive Immune Response, Apoptosis, Cytokine Signaling, Growth Factor Signaling, Inflammatory Signaling, Innate Immune Response, NF-kB	NS_MM_NEUROINFLAM_V1.0	Ikbkg	mRNA	0		NF-kB;Innate Immune Response;Inflammatory Signaling;Growth Factor Signaling;Cytokine Signaling;Apoptosis;Adaptive Immune Response	mmu04010;mmu04014;mmu04062;mmu04064;mmu04151;mmu04210;mmu04380;mmu04620;mmu04621;mmu04622;mmu04623;mmu04660;mmu04662;mmu04668;mmu04920;mmu05142;mmu05145;mmu05160;mmu05161;mmu05166;mmu05168;mmu05169;mmu05200;mmu05203;mmu05212;mmu05215;mmu05220;mmu05221;mmu05222;mmu05340		Ikbkg	azure4	1	-0.53448275862069
Nfkb1-mRNA	0.109	0.208	-0.299	0.518	1.08	0.813	1.43	0.609	1	lm.nb	Adaptive Immune Response, Apoptosis, Cellular Stress, Cytokine Signaling, Growth Factor Signaling, Inflammatory Signaling, Innate Immune Response, NF-kB	NS_MM_NEUROINFLAM_V1.0	Nfkb1	mRNA	0		NF-kB;Innate Immune Response;Inflammatory Signaling;Growth Factor Signaling;Cytokine Signaling;Cellular Stress;Apoptosis;Adaptive Immune Response	mmu04010;mmu04014;mmu04024;mmu04062;mmu04064;mmu04066;mmu04071;mmu04151;mmu04210;mmu04211;mmu04380;mmu04620;mmu04621;mmu04622;mmu04623;mmu04660;mmu04662;mmu04668;mmu04722;mmu04917;mmu04920;mmu04931;mmu04932;mmu04933;mmu05030;mmu05132;mmu05133;mmu05134;mmu05140;mmu05142;mmu05145;mmu05146;mmu05152;mmu05160;mmu05161;mmu05162;mmu05164;mmu05166;mmu05168;mmu05169;mmu05200;mmu05202;mmu05203;mmu05206;mmu…		Nfkb1	azure4	1	0.524038461538462
Mavs-mRNA	0.0827	0.164	-0.238	0.404	1.06	0.848	1.32	0.623	1	lm.nb	Inflammatory Signaling, Innate Immune Response	NS_MM_NEUROINFLAM_V1.0	Mavs	mRNA	0		Innate Immune Response;Inflammatory Signaling	mmu04622;mmu04623;mmu05160;mmu05161;mmu05162;mmu05164;mmu05168		Mavs	azure4	1	0.504268292682927
Gclc-mRNA	0.0257	0.053	-0.0781	0.129	1.02	0.947	1.09	0.636	1	loglinear	Inflammatory Signaling	NS_MM_NEUROINFLAM_V1.0	Gclc	mRNA	0		Inflammatory Signaling	mmu00270		Gclc	azure4	1	0.484905660377358
Gstm1-mRNA	-0.15	0.313	-0.762	0.463	0.902	0.589	1.38	0.641	1	lm.nb	Cellular Stress, Inflammatory Signaling	NS_MM_NEUROINFLAM_V1.0	Gstm1	mRNA	0		Inflammatory Signaling;Cellular Stress			Gstm1	azure4	1	-0.479233226837061
Cyp7b1-mRNA	-0.0479	0.125	-0.294	0.198	0.967	0.816	1.15	0.709	1	loglinear	Inflammatory Signaling	NS_MM_NEUROINFLAM_V1.0	Cyp7b1	mRNA	0		Inflammatory Signaling			Cyp7b1	azure4	1	-0.3832
Cyp27a1-mRNA	0.11	0.294	-0.466	0.685	1.08	0.724	1.61	0.716	1	lm.nb	Inflammatory Signaling	NS_MM_NEUROINFLAM_V1.0	Cyp27a1	mRNA	0		Inflammatory Signaling			Cyp27a1	azure4	1	0.374149659863946
Traf2-mRNA	0.0433	0.13	-0.211	0.298	1.03	0.864	1.23	0.745	1	lm.nb	Apoptosis, Cytokine Signaling, Growth Factor Signaling, Inflammatory Signaling, Innate Immune Response, NF-kB	NS_MM_NEUROINFLAM_V1.0	Traf2	mRNA	0		NF-kB;Innate Immune Response;Inflammatory Signaling;Growth Factor Signaling;Cytokine Signaling;Apoptosis	mmu04010;mmu04064;mmu04071;mmu04141;mmu04210;mmu04380;mmu04622;mmu04668;mmu04920;mmu04932;mmu05160;mmu05168;mmu05169;mmu05200;mmu05203;mmu05222		Traf2	azure4	1	0.333076923076923
Rela-mRNA	-0.043	0.148	-0.334	0.248	0.971	0.793	1.19	0.777	1	lm.nb	Adaptive Immune Response, Apoptosis, Cellular Stress, Cytokine Signaling, Growth Factor Signaling, Inflammatory Signaling, Innate Immune Response, NF-kB	NS_MM_NEUROINFLAM_V1.0	Rela	mRNA	0		NF-kB;Innate Immune Response;Inflammatory Signaling;Growth Factor Signaling;Cytokine Signaling;Cellular Stress;Apoptosis;Adaptive Immune Response	mmu04010;mmu04014;mmu04024;mmu04062;mmu04064;mmu04066;mmu04071;mmu04151;mmu04210;mmu04211;mmu04380;mmu04620;mmu04621;mmu04622;mmu04623;mmu04660;mmu04662;mmu04668;mmu04722;mmu04917;mmu04920;mmu04931;mmu04932;mmu04933;mmu05030;mmu05132;mmu05133;mmu05134;mmu05140;mmu05142;mmu05145;mmu05146;mmu05152;mmu05160;mmu05161;mmu05162;mmu05164;mmu05166;mmu05168;mmu05169;mmu05200;mmu05202;mmu05203;mmu05212;mmu…		Rela	azure4	1	-0.290540540540541
Dab2-mRNA	-0.094	0.423	-0.923	0.735	0.937	0.527	1.66	0.828	1	lm.nb	Inflammatory Signaling, Neurons and Neurotransmission	NS_MM_NEUROINFLAM_V1.0	Dab2	mRNA	0		Neurons and Neurotransmission;Inflammatory Signaling	mmu04144		Dab2	azure4	1	-0.222222222222222
Ifnar1-mRNA	0.0183	0.122	-0.22	0.256	1.01	0.859	1.19	0.883	1	lm.nb	Cytokine Signaling, Growth Factor Signaling, Inflammatory Signaling, Innate Immune Response	NS_MM_NEUROINFLAM_V1.0	Ifnar1	mRNA	0		Innate Immune Response;Inflammatory Signaling;Growth Factor Signaling;Cytokine Signaling	mmu04060;mmu04151;mmu04380;mmu04620;mmu04630;mmu04650;mmu05160;mmu05161;mmu05162;mmu05164;mmu05168		Ifnar1	azure4	1	0.15
Nfkb2-mRNA	-0.0424	0.533	-1.09	1	0.971	0.471	2	0.938	1	lm.nb	Apoptosis, Cytokine Signaling, Growth Factor Signaling, Inflammatory Signaling, Innate Immune Response, NF-kB	NS_MM_NEUROINFLAM_V1.0	Nfkb2	mRNA	0		NF-kB;Innate Immune Response;Inflammatory Signaling;Growth Factor Signaling;Cytokine Signaling;Apoptosis	mmu04010;mmu04064;mmu04380;mmu05134;mmu05166;mmu05169;mmu05200;mmu05203		Nfkb2	azure4	1	-0.0795497185741088
Ep300-mRNA	0.00291	0.111	-0.214	0.22	1	0.862	1.16	0.979	1	loglinear	Cell Cycle, Cellular Stress, Cytokine Signaling, DNA Damage, Epigenetic Regulation, Inflammatory Signaling, Innate Immune Response, Lipid Metabolism, Notch, Wnt	NS_MM_NEUROINFLAM_V1.0	Ep300	mRNA	0		Wnt;Notch;Lipid Metabolism;Innate Immune Response;Inflammatory Signaling;Epigenetic Regulation;DNA Damage;Cytokine Signaling;Cellular Stress;Cell Cycle	mmu04024;mmu04066;mmu04068;mmu04110;mmu04310;mmu04330;mmu04350;mmu04520;mmu04630;mmu04720;mmu04916;mmu04919;mmu04922;mmu05016;mmu05152;mmu05161;mmu05164;mmu05166;mmu05168;mmu05169;mmu05200;mmu05203;mmu05206;mmu05211;mmu05215		Ep300	azure4	1	0.0262162162162162
