# Supplementary material for: Vascular-associated bacterial burden and neuroinflammatory transcriptional responses observed in models of pneumonic plague
Source: Front Microbiol. 2026 Jun 24;17:1865125. doi: 10.3389/fmicb.2026.1865125 (PMC13341613; doi:10.3389/fmicb.2026.1865125)
Supplement: Supplementary file 1 [file Data_Sheet_1.ZIP › Bp_final 2026-04-14 12-30/results/Gene set analysis/Genes in Inflammatory.Signaling - DPI3.csv]

Probe Label	Log2 fold change	std error (log2)	Lower confidence limit (log2)	Upper confidence limit (log2)	Linear fold change	Lower confidence limit (linear)	Upper confidence limit (linear)	P-value	BY.p.value	method	Gene.sets	Codeset.Name	Probe.Label	Analyte.Type	Is.Control	Control.Type	Probe.Annotation	KEGG.Pathways	Cell.Type	Official.Gene.Name	volcanocol	volcanopch	tstats.all
Ifitm3-mRNA	4.12	0.159	3.81	4.44	17.4	14	21.6	6.72e-12	2.69e-08	lm.nb	Adaptive Immune Response, Inflammatory Signaling	NS_MM_NEUROINFLAM_V1.0	Ifitm3	mRNA	0		Inflammatory Signaling;Adaptive Immune Response			Ifitm3	slateblue1	16	25.9119496855346
Gbp2-mRNA	6.49	0.266	5.97	7.01	89.9	62.6	129	1.37e-11	2.73e-08	lm.nb	Astrocyte Function, Inflammatory Signaling	NS_MM_NEUROINFLAM_V1.0	Gbp2	mRNA	0		Inflammatory Signaling;Astrocyte Function			Gbp2	slateblue1	16	24.3984962406015
Psmb8-mRNA	4.35	0.191	3.98	4.73	20.4	15.7	26.5	3.09e-11	3.33e-08	lm.nb	Adaptive Immune Response, Angiogenesis, Apoptosis, Astrocyte Function, Cell Cycle, Cytokine Signaling, Growth Factor Signaling, Inflammatory Signaling, Insulin Signaling, Microglia Function, NF-kB, Wnt	NS_MM_NEUROINFLAM_V1.0	Psmb8	mRNA	0		Wnt;NF-kB;Microglia Function;Insulin Signaling;Inflammatory Signaling;Growth Factor Signaling;Cytokine Signaling;Cell Cycle;Astrocyte Function;Apoptosis;Angiogenesis;Adaptive Immune Response			Psmb8	slateblue1	16	22.7748691099476
Lcn2-mRNA	11.1	0.501	10.1	12.1	2230	1130	4400	4.16e-11	3.33e-08	lm.nb	Astrocyte Function, Inflammatory Signaling	NS_MM_NEUROINFLAM_V1.0	Lcn2	mRNA	0		Inflammatory Signaling;Astrocyte Function			Lcn2	slateblue1	16	22.1556886227545
Irf1-mRNA	3.51	0.198	3.12	3.9	11.4	8.72	14.9	5.78e-10	3.03e-07	lm.nb	Apoptosis, Inflammatory Signaling, Innate Immune Response	NS_MM_NEUROINFLAM_V1.0	Irf1	mRNA	0		Innate Immune Response;Inflammatory Signaling;Apoptosis	mmu04917;mmu05133;mmu05160		Irf1	slateblue1	16	17.7272727272727
Ifitm2-mRNA	2.82	0.165	2.49	3.14	7.04	5.62	8.81	9.04e-10	4.01e-07	lm.nb	Adaptive Immune Response, Inflammatory Signaling	NS_MM_NEUROINFLAM_V1.0	Ifitm2	mRNA	0		Inflammatory Signaling;Adaptive Immune Response			Ifitm2	slateblue1	16	17.0909090909091
Ddx58-mRNA	2.31	0.166	1.98	2.63	4.95	3.95	6.21	9.41e-09	2.44e-06	loglinear	Inflammatory Signaling, Innate Immune Response, NF-kB	NS_MM_NEUROINFLAM_V1.0	Ddx58	mRNA	0		NF-kB;Innate Immune Response;Inflammatory Signaling	mmu04064;mmu04622;mmu04623;mmu05160;mmu05161;mmu05162;mmu05164;mmu05168;mmu05169		Ddx58	slateblue1	16	13.9156626506024
Cd74-mRNA	3.22	0.246	2.74	3.7	9.34	6.69	13	1.79e-08	4.22e-06	lm.nb	Adaptive Immune Response, Inflammatory Signaling	NS_MM_NEUROINFLAM_V1.0	Cd74	mRNA	0		Inflammatory Signaling;Adaptive Immune Response	mmu04612;mmu05152;mmu05168		Cd74	slateblue1	16	13.0894308943089
Cxcl10-mRNA	9.44	0.739	7.99	10.9	693	254	1890	2.42e-08	4.84e-06	lm.nb	Astrocyte Function, Cytokine Signaling, Inflammatory Signaling, Innate Immune Response, Microglia Function	NS_MM_NEUROINFLAM_V1.0	Cxcl10	mRNA	0		Microglia Function;Innate Immune Response;Inflammatory Signaling;Cytokine Signaling;Astrocyte Function	mmu04060;mmu04062;mmu04620;mmu04622;mmu04623;mmu04668;mmu05164		Cxcl10	slateblue1	16	12.7740189445196
Rsad2-mRNA	5.38	0.473	4.46	6.31	41.8	22	79.4	8.66e-08	1.38e-05	lm.nb	Inflammatory Signaling, Microglia Function	NS_MM_NEUROINFLAM_V1.0	Rsad2	mRNA	0		Microglia Function;Inflammatory Signaling	mmu05164		Rsad2	slateblue1	16	11.3742071881607
Ccl2-mRNA	10.8	0.957	8.91	12.7	1770	483	6500	9.65e-08	1.48e-05	lm.nb	Astrocyte Function, Cytokine Signaling, Inflammatory Signaling, Innate Immune Response	NS_MM_NEUROINFLAM_V1.0	Ccl2	mRNA	0		Innate Immune Response;Inflammatory Signaling;Cytokine Signaling;Astrocyte Function	mmu04060;mmu04062;mmu04621;mmu04668;mmu04933;mmu05142;mmu05144;mmu05164;mmu05168;mmu05323	DC	Ccl2	slateblue1	16	11.2852664576803
Ifih1-mRNA	1.94	0.174	1.6	2.28	3.84	3.03	4.86	1.08e-07	1.6e-05	lm.nb	Inflammatory Signaling, Innate Immune Response	NS_MM_NEUROINFLAM_V1.0	Ifih1	mRNA	0		Innate Immune Response;Inflammatory Signaling	mmu04622;mmu05161;mmu05162;mmu05164;mmu05168		Ifih1	slateblue1	16	11.1494252873563
Nfkbia-mRNA	2.57	0.233	2.11	3.02	5.93	4.32	8.13	1.22e-07	1.74e-05	lm.nb	Adaptive Immune Response, Apoptosis, Growth Factor Signaling, Inflammatory Signaling, Innate Immune Response, NF-kB	NS_MM_NEUROINFLAM_V1.0	Nfkbia	mRNA	0		NF-kB;Innate Immune Response;Inflammatory Signaling;Growth Factor Signaling;Apoptosis;Adaptive Immune Response	mmu04024;mmu04062;mmu04064;mmu04210;mmu04380;mmu04620;mmu04621;mmu04622;mmu04623;mmu04660;mmu04662;mmu04668;mmu04722;mmu04920;mmu04931;mmu05134;mmu05140;mmu05142;mmu05145;mmu05160;mmu05161;mmu05162;mmu05164;mmu05166;mmu05168;mmu05169;mmu05200;mmu05203;mmu05215;mmu05220;mmu05222		Nfkbia	slateblue1	16	11.0300429184549
Stat1-mRNA	2.08	0.198	1.69	2.47	4.24	3.24	5.55	2.09e-07	2.78e-05	lm.nb	Cytokine Signaling, Growth Factor Signaling, Inflammatory Signaling, Microglia Function	NS_MM_NEUROINFLAM_V1.0	Stat1	mRNA	0		Microglia Function;Inflammatory Signaling;Growth Factor Signaling;Cytokine Signaling	mmu04062;mmu04380;mmu04620;mmu04630;mmu04917;mmu04919;mmu04933;mmu05140;mmu05145;mmu05152;mmu05160;mmu05161;mmu05162;mmu05164;mmu05168;mmu05200;mmu05212;mmu05321		Stat1	slateblue1	16	10.5050505050505
Myd88-mRNA	1.86	0.204	1.46	2.25	3.62	2.74	4.77	9.7e-07	8.42e-05	lm.nb	Apoptosis, Cytokine Signaling, Growth Factor Signaling, Inflammatory Signaling, Innate Immune Response, NF-kB	NS_MM_NEUROINFLAM_V1.0	Myd88	mRNA	0		NF-kB;Innate Immune Response;Inflammatory Signaling;Growth Factor Signaling;Cytokine Signaling;Apoptosis	mmu04064;mmu04210;mmu04620;mmu05132;mmu05133;mmu05134;mmu05140;mmu05142;mmu05143;mmu05144;mmu05145;mmu05152;mmu05161;mmu05162;mmu05164;mmu05168		Myd88	slateblue1	16	9.11764705882353
Mpeg1-mRNA	1.87	0.211	1.46	2.29	3.66	2.75	4.88	1.27e-06	0.000105	lm.nb	Inflammatory Signaling	NS_MM_NEUROINFLAM_V1.0	Mpeg1	mRNA	0		Inflammatory Signaling			Mpeg1	slateblue1	16	8.86255924170616
Srgn-mRNA	3.94	0.463	3.03	4.84	15.3	8.17	28.7	1.99e-06	0.000142	lm.nb	Astrocyte Function, Inflammatory Signaling	NS_MM_NEUROINFLAM_V1.0	Srgn	mRNA	0		Inflammatory Signaling;Astrocyte Function			Srgn	slateblue1	16	8.5097192224622
C3-mRNA	5.35	0.633	4.11	6.59	40.8	17.2	96.3	2.14e-06	0.000149	lm.nb	Adaptive Immune Response, Autophagy, Inflammatory Signaling, Innate Immune Response, Microglia Function	NS_MM_NEUROINFLAM_V1.0	C3	mRNA	0		Microglia Function;Innate Immune Response;Inflammatory Signaling;Autophagy;Adaptive Immune Response	mmu04145;mmu04610;mmu05133;mmu05134;mmu05140;mmu05142;mmu05150;mmu05152;mmu05168;mmu05203;mmu05322		C3	slateblue1	16	8.45181674565561
Irf7-mRNA	3.74	0.451	2.85	4.62	13.3	7.22	24.6	2.61e-06	0.000174	lm.nb	Apoptosis, Inflammatory Signaling, Innate Immune Response	NS_MM_NEUROINFLAM_V1.0	Irf7	mRNA	0		Innate Immune Response;Inflammatory Signaling;Apoptosis	mmu04620;mmu04622;mmu04623;mmu05160;mmu05161;mmu05162;mmu05164;mmu05168;mmu05203		Irf7	slateblue1	16	8.29268292682927
C5ar1-mRNA	3.14	0.393	2.37	3.91	8.8	5.16	15	3.81e-06	0.000249	lm.nb	Inflammatory Signaling, Neurons and Neurotransmission	NS_MM_NEUROINFLAM_V1.0	C5ar1	mRNA	0		Neurons and Neurotransmission;Inflammatory Signaling	mmu04080;mmu04610;mmu05150		C5ar1	slateblue1	16	7.98982188295165
Birc3-mRNA	3.52	0.444	2.65	4.39	11.5	6.29	21	4.05e-06	0.000261	lm.nb	Apoptosis, Cytokine Signaling, Inflammatory Signaling, Innate Immune Response, NF-kB	NS_MM_NEUROINFLAM_V1.0	Birc3	mRNA	0		NF-kB;Innate Immune Response;Inflammatory Signaling;Cytokine Signaling;Apoptosis	mmu04064;mmu04120;mmu04210;mmu04510;mmu04621;mmu04668;mmu05145;mmu05200;mmu05202;mmu05222		Birc3	slateblue1	16	7.92792792792793
Ifi30-mRNA	2.21	0.287	1.65	2.77	4.63	3.14	6.84	5.43e-06	0.000319	lm.nb	Adaptive Immune Response, Inflammatory Signaling	NS_MM_NEUROINFLAM_V1.0	Ifi30	mRNA	0		Inflammatory Signaling;Adaptive Immune Response	mmu04612		Ifi30	slateblue1	16	7.70034843205575
Lilrb4a-mRNA	6.53	0.87	4.82	8.23	92.2	28.3	301	7.25e-06	0.000402	lm.nb	Adaptive Immune Response, Inflammatory Signaling	NS_MM_NEUROINFLAM_V1.0	Lilrb4a	mRNA	0		Inflammatory Signaling;Adaptive Immune Response			Lilrb4a	slateblue1	16	7.50574712643678
Egr1-mRNA	-1.14	0.163	-1.46	-0.817	0.455	0.365	0.568	1.48e-05	0.000739	lm.nb	Inflammatory Signaling, Neurons and Neurotransmission	NS_MM_NEUROINFLAM_V1.0	Egr1	mRNA	0		Neurons and Neurotransmission;Inflammatory Signaling	mmu04933;mmu05020;mmu05166		Egr1	slateblue1	16	-6.99386503067485
Fcgr3-mRNA	1.9	0.282	1.35	2.46	3.74	2.55	5.49	2.05e-05	0.000986	lm.nb	Adaptive Immune Response, Autophagy, Inflammatory Signaling, Innate Immune Response	NS_MM_NEUROINFLAM_V1.0	Fcgr3	mRNA	0		Innate Immune Response;Inflammatory Signaling;Autophagy;Adaptive Immune Response	mmu04145;mmu04380;mmu05140;mmu05150;mmu05152		Fcgr3	slateblue1	16	6.73758865248227
Fcer1g-mRNA	2.64	0.408	1.84	3.44	6.25	3.59	10.9	3.03e-05	0.00141	lm.nb	Adaptive Immune Response, Autophagy, Inflammatory Signaling, Innate Immune Response	NS_MM_NEUROINFLAM_V1.0	Fcer1g	mRNA	0		Innate Immune Response;Inflammatory Signaling;Autophagy;Adaptive Immune Response	mmu04071;mmu04072;mmu04611;mmu04650;mmu04664;mmu05152;mmu05310		Fcer1g	slateblue1	16	6.47058823529412
Hmgb1-mRNA	-0.34	0.056	-0.449	-0.23	0.79	0.732	0.853	5.6e-05	0.00238	loglinear	Apoptosis, Autophagy, Inflammatory Signaling, Innate Immune Response	NS_MM_NEUROINFLAM_V1.0	Hmgb1	mRNA	0		Innate Immune Response;Inflammatory Signaling;Autophagy;Apoptosis	mmu03410		Hmgb1	slateblue1	16	-6.07142857142857
H2-T23-mRNA	2.12	0.359	1.42	2.82	4.35	2.67	7.08	7.29e-05	0.00285	lm.nb	Adaptive Immune Response, Astrocyte Function, Inflammatory Signaling, Innate Immune Response, Matrix Remodeling	NS_MM_NEUROINFLAM_V1.0	H2-T23	mRNA	0		Matrix Remodeling;Innate Immune Response;Inflammatory Signaling;Astrocyte Function;Adaptive Immune Response	mmu04144;mmu04145;mmu04514;mmu04612;mmu04650;mmu04940;mmu05166;mmu05168;mmu05169;mmu05203;mmu05320;mmu05330;mmu05332;mmu05416		H2-T23	slateblue1	16	5.90529247910864
Lrg1-mRNA	3.63	0.637	2.39	4.88	12.4	5.22	29.5	9.85e-05	0.00366	lm.nb	Inflammatory Signaling	NS_MM_NEUROINFLAM_V1.0	Lrg1	mRNA	0		Inflammatory Signaling			Lrg1	slateblue1	16	5.69858712715856
Sumo1-mRNA	-0.196	0.0361	-0.267	-0.126	0.873	0.831	0.917	0.00015	0.00512	loglinear	Cell Cycle, Cytokine Signaling, DNA Damage, Inflammatory Signaling	NS_MM_NEUROINFLAM_V1.0	Sumo1	mRNA	0		Inflammatory Signaling;DNA Damage;Cytokine Signaling;Cell Cycle			Sumo1	slateblue1	16	-5.42936288088643
Nfkb2-mRNA	2.67	0.507	1.67	3.66	6.35	3.19	12.6	0.000202	0.00657	lm.nb	Apoptosis, Cytokine Signaling, Growth Factor Signaling, Inflammatory Signaling, Innate Immune Response, NF-kB	NS_MM_NEUROINFLAM_V1.0	Nfkb2	mRNA	0		NF-kB;Innate Immune Response;Inflammatory Signaling;Growth Factor Signaling;Cytokine Signaling;Apoptosis	mmu04010;mmu04064;mmu04380;mmu05134;mmu05166;mmu05169;mmu05200;mmu05203		Nfkb2	slateblue1	16	5.26627218934911
Relb-mRNA	0.973	0.192	0.595	1.35	1.96	1.51	2.55	0.000283	0.00876	lm.nb	Cytokine Signaling, Growth Factor Signaling, Inflammatory Signaling, NF-kB	NS_MM_NEUROINFLAM_V1.0	Relb	mRNA	0		NF-kB;Inflammatory Signaling;Growth Factor Signaling;Cytokine Signaling	mmu04010;mmu04064;mmu04380;mmu05166;mmu05169		Relb	slateblue1	16	5.06770833333333
Fcgr1-mRNA	1.88	0.382	1.14	2.63	3.69	2.2	6.21	0.000349	0.0105	lm.nb	Adaptive Immune Response, Autophagy, Inflammatory Signaling	NS_MM_NEUROINFLAM_V1.0	Fcgr1	mRNA	0		Inflammatory Signaling;Autophagy;Adaptive Immune Response	mmu04145;mmu04380;mmu04640;mmu04666;mmu05140;mmu05150;mmu05152;mmu05202;mmu05322		Fcgr1	slateblue2	16	4.92146596858639
Ltbr-mRNA	1.15	0.237	0.686	1.61	2.22	1.61	3.06	0.000395	0.0118	loglinear	Apoptosis, Cytokine Signaling, Inflammatory Signaling, NF-kB	NS_MM_NEUROINFLAM_V1.0	Ltbr	mRNA	0		NF-kB;Inflammatory Signaling;Cytokine Signaling;Apoptosis	mmu04060;mmu04064;mmu04066;mmu04672;mmu05166;mmu05203		Ltbr	slateblue2	16	4.85232067510549
Cyp7b1-mRNA	0.596	0.125	0.35	0.841	1.51	1.27	1.79	0.00047	0.0138	loglinear	Inflammatory Signaling	NS_MM_NEUROINFLAM_V1.0	Cyp7b1	mRNA	0		Inflammatory Signaling			Cyp7b1	slateblue2	16	4.768
Trem2-mRNA	-1.68	0.365	-2.39	-0.961	0.313	0.191	0.514	0.000616	0.0173	lm.nb	Adaptive Immune Response, Inflammatory Signaling, Microglia Function	NS_MM_NEUROINFLAM_V1.0	Trem2	mRNA	0		Microglia Function;Inflammatory Signaling;Adaptive Immune Response	mmu04380		Trem2	slateblue2	16	-4.6027397260274
Fgl2-mRNA	1.57	0.347	0.892	2.25	2.97	1.86	4.77	0.000691	0.0189	lm.nb	Inflammatory Signaling	NS_MM_NEUROINFLAM_V1.0	Fgl2	mRNA	0		Inflammatory Signaling			Fgl2	slateblue2	16	4.52449567723343
Tnfrsf12a-mRNA	0.652	0.154	0.351	0.953	1.57	1.28	1.94	0.00114	0.0291	loglinear	Cytokine Signaling, Inflammatory Signaling, NF-kB	NS_MM_NEUROINFLAM_V1.0	Tnfrsf12a	mRNA	0		NF-kB;Inflammatory Signaling;Cytokine Signaling	mmu04060		Tnfrsf12a	slateblue2	16	4.23376623376623
Cx3cl1-mRNA	-0.532	0.126	-0.779	-0.284	0.692	0.583	0.821	0.0012	0.03	lm.nb	Cytokine Signaling, Inflammatory Signaling, Innate Immune Response	NS_MM_NEUROINFLAM_V1.0	Cx3cl1	mRNA	0		Innate Immune Response;Inflammatory Signaling;Cytokine Signaling	mmu04060;mmu04062;mmu04668		Cx3cl1	slateblue2	16	-4.22222222222222
S100b-mRNA	-0.386	0.111	-0.604	-0.168	0.765	0.658	0.89	0.00464	0.0956	lm.nb	Astrocyte Function, Growth Factor Signaling, Inflammatory Signaling, Innate Immune Response	NS_MM_NEUROINFLAM_V1.0	S100b	mRNA	0		Innate Immune Response;Inflammatory Signaling;Growth Factor Signaling;Astrocyte Function			S100b	slateblue3	16	-3.47747747747748
Ptpn6-mRNA	1.77	0.532	0.728	2.81	3.41	1.66	7.04	0.00603	0.118	lm.nb	Adaptive Immune Response, Cytokine Signaling, Growth Factor Signaling, Inflammatory Signaling, Innate Immune Response	NS_MM_NEUROINFLAM_V1.0	Ptpn6	mRNA	0		Innate Immune Response;Inflammatory Signaling;Growth Factor Signaling;Cytokine Signaling;Adaptive Immune Response	mmu04520;mmu04630;mmu04650;mmu04660;mmu04662;mmu05140;mmu05205		Ptpn6	slateblue4	16	3.32706766917293
Gclc-mRNA	0.173	0.053	0.0694	0.277	1.13	1.05	1.21	0.00669	0.13	loglinear	Inflammatory Signaling	NS_MM_NEUROINFLAM_V1.0	Gclc	mRNA	0		Inflammatory Signaling	mmu00270		Gclc	slateblue4	16	3.26415094339623
Irf2-mRNA	0.276	0.0888	0.102	0.45	1.21	1.07	1.37	0.00896	0.166	loglinear	Apoptosis, Inflammatory Signaling, Innate Immune Response	NS_MM_NEUROINFLAM_V1.0	Irf2	mRNA	0		Innate Immune Response;Inflammatory Signaling;Apoptosis			Irf2	slateblue4	16	3.10810810810811
Rela-mRNA	0.444	0.144	0.161	0.727	1.36	1.12	1.65	0.00964	0.177	lm.nb	Adaptive Immune Response, Apoptosis, Cellular Stress, Cytokine Signaling, Growth Factor Signaling, Inflammatory Signaling, Innate Immune Response, NF-kB	NS_MM_NEUROINFLAM_V1.0	Rela	mRNA	0		NF-kB;Innate Immune Response;Inflammatory Signaling;Growth Factor Signaling;Cytokine Signaling;Cellular Stress;Apoptosis;Adaptive Immune Response	mmu04010;mmu04014;mmu04024;mmu04062;mmu04064;mmu04066;mmu04071;mmu04151;mmu04210;mmu04211;mmu04380;mmu04620;mmu04621;mmu04622;mmu04623;mmu04660;mmu04662;mmu04668;mmu04722;mmu04917;mmu04920;mmu04931;mmu04932;mmu04933;mmu05030;mmu05132;mmu05133;mmu05134;mmu05140;mmu05142;mmu05145;mmu05146;mmu05152;mmu05160;mmu05161;mmu05162;mmu05164;mmu05166;mmu05168;mmu05169;mmu05200;mmu05202;mmu05203;mmu05212;mmu…		Rela	slateblue4	16	3.08333333333333
Dab2-mRNA	1.23	0.409	0.433	2.03	2.35	1.35	4.1	0.0107	0.19	lm.nb	Inflammatory Signaling, Neurons and Neurotransmission	NS_MM_NEUROINFLAM_V1.0	Dab2	mRNA	0		Neurons and Neurotransmission;Inflammatory Signaling	mmu04144		Dab2	slateblue4	16	3.00733496332518
Ifnar2-mRNA	0.371	0.124	0.128	0.614	1.29	1.09	1.53	0.0112	0.197	loglinear	Cytokine Signaling, Growth Factor Signaling, Inflammatory Signaling, Innate Immune Response	NS_MM_NEUROINFLAM_V1.0	Ifnar2	mRNA	0		Innate Immune Response;Inflammatory Signaling;Growth Factor Signaling;Cytokine Signaling	mmu04060;mmu04151;mmu04380;mmu04620;mmu04630;mmu04650;mmu05160;mmu05162;mmu05164;mmu05168		Ifnar2	slateblue4	16	2.99193548387097
Ercc2-mRNA	-0.243	0.0963	-0.431	-0.0539	0.845	0.742	0.963	0.0269	0.409	loglinear	DNA Damage, Inflammatory Signaling	NS_MM_NEUROINFLAM_V1.0	Ercc2	mRNA	0		Inflammatory Signaling;DNA Damage	mmu03420		Ercc2	slateblue4	16	-2.52336448598131
Traf3-mRNA	-0.348	0.139	-0.62	-0.0755	0.786	0.651	0.949	0.0277	0.415	loglinear	Apoptosis, Cytokine Signaling, Inflammatory Signaling, Innate Immune Response, NF-kB	NS_MM_NEUROINFLAM_V1.0	Traf3	mRNA	0		NF-kB;Innate Immune Response;Inflammatory Signaling;Cytokine Signaling;Apoptosis	mmu04064;mmu04620;mmu04622;mmu04668;mmu05160;mmu05168;mmu05169;mmu05200;mmu05203;mmu05222		Traf3	slateblue4	16	-2.50359712230216
Trpm4-mRNA	-1.12	0.468	-2.04	-0.204	0.46	0.243	0.868	0.0338	0.493	lm.nb	Inflammatory Signaling	NS_MM_NEUROINFLAM_V1.0	Trpm4	mRNA	0		Inflammatory Signaling	mmu04911		Trpm4	slateblue4	16	-2.39316239316239
Nfkb1-mRNA	0.474	0.207	0.0679	0.88	1.39	1.05	1.84	0.0411	0.567	lm.nb	Adaptive Immune Response, Apoptosis, Cellular Stress, Cytokine Signaling, Growth Factor Signaling, Inflammatory Signaling, Innate Immune Response, NF-kB	NS_MM_NEUROINFLAM_V1.0	Nfkb1	mRNA	0		NF-kB;Innate Immune Response;Inflammatory Signaling;Growth Factor Signaling;Cytokine Signaling;Cellular Stress;Apoptosis;Adaptive Immune Response	mmu04010;mmu04014;mmu04024;mmu04062;mmu04064;mmu04066;mmu04071;mmu04151;mmu04210;mmu04211;mmu04380;mmu04620;mmu04621;mmu04622;mmu04623;mmu04660;mmu04662;mmu04668;mmu04722;mmu04917;mmu04920;mmu04931;mmu04932;mmu04933;mmu05030;mmu05132;mmu05133;mmu05134;mmu05140;mmu05142;mmu05145;mmu05146;mmu05152;mmu05160;mmu05161;mmu05162;mmu05164;mmu05166;mmu05168;mmu05169;mmu05200;mmu05202;mmu05203;mmu05206;mmu…		Nfkb1	azure4	1	2.28985507246377
Tnfsf12-mRNA	-0.559	0.258	-1.07	-0.0524	0.679	0.478	0.964	0.0515	0.665	lm.nb	Cytokine Signaling, Inflammatory Signaling, NF-kB	NS_MM_NEUROINFLAM_V1.0	Tnfsf12	mRNA	0		NF-kB;Inflammatory Signaling;Cytokine Signaling	mmu04060		Tnfsf12	azure4	1	-2.16666666666667
Mcm5-mRNA	-0.367	0.188	-0.736	0.00247	0.775	0.6	1	0.0753	0.906	lm.nb	Cell Cycle, Inflammatory Signaling	NS_MM_NEUROINFLAM_V1.0	Mcm5	mRNA	0		Inflammatory Signaling;Cell Cycle	mmu03030;mmu04110		Mcm5	azure4	1	-1.95212765957447
Cyp27a1-mRNA	0.466	0.284	-0.0906	1.02	1.38	0.939	2.03	0.127	1	lm.nb	Inflammatory Signaling	NS_MM_NEUROINFLAM_V1.0	Cyp27a1	mRNA	0		Inflammatory Signaling			Cyp27a1	azure4	1	1.64084507042254
Ikbkb-mRNA	-0.144	0.089	-0.319	0.03	0.905	0.802	1.02	0.131	1	loglinear	Adaptive Immune Response, Apoptosis, Cytokine Signaling, Growth Factor Signaling, Inflammatory Signaling, Innate Immune Response, NF-kB	NS_MM_NEUROINFLAM_V1.0	Ikbkb	mRNA	0		NF-kB;Innate Immune Response;Inflammatory Signaling;Growth Factor Signaling;Cytokine Signaling;Apoptosis;Adaptive Immune Response	mmu04010;mmu04014;mmu04062;mmu04064;mmu04068;mmu04150;mmu04151;mmu04210;mmu04380;mmu04620;mmu04621;mmu04622;mmu04623;mmu04660;mmu04662;mmu04668;mmu04722;mmu04910;mmu04920;mmu04930;mmu04931;mmu04932;mmu05142;mmu05145;mmu05160;mmu05161;mmu05164;mmu05166;mmu05168;mmu05169;mmu05200;mmu05206;mmu05212;mmu05215;mmu05220;mmu05221;mmu05222		Ikbkb	azure4	1	-1.61797752808989
Ikbkg-mRNA	-0.227	0.145	-0.511	0.0564	0.854	0.702	1.04	0.142	1	loglinear	Adaptive Immune Response, Apoptosis, Cytokine Signaling, Growth Factor Signaling, Inflammatory Signaling, Innate Immune Response, NF-kB	NS_MM_NEUROINFLAM_V1.0	Ikbkg	mRNA	0		NF-kB;Innate Immune Response;Inflammatory Signaling;Growth Factor Signaling;Cytokine Signaling;Apoptosis;Adaptive Immune Response	mmu04010;mmu04014;mmu04062;mmu04064;mmu04151;mmu04210;mmu04380;mmu04620;mmu04621;mmu04622;mmu04623;mmu04660;mmu04662;mmu04668;mmu04920;mmu05142;mmu05145;mmu05160;mmu05161;mmu05166;mmu05168;mmu05169;mmu05200;mmu05203;mmu05212;mmu05215;mmu05220;mmu05221;mmu05222;mmu05340		Ikbkg	azure4	1	-1.56551724137931
Bin1-mRNA	-0.0782	0.0498	-0.176	0.0194	0.947	0.885	1.01	0.142	1	loglinear	Inflammatory Signaling	NS_MM_NEUROINFLAM_V1.0	Bin1	mRNA	0		Inflammatory Signaling	mmu04144;mmu04666		Bin1	azure4	1	-1.57028112449799
Chuk-mRNA	-0.232	0.161	-0.549	0.0839	0.851	0.684	1.06	0.175	1	lm.nb	Adaptive Immune Response, Apoptosis, Cytokine Signaling, Growth Factor Signaling, Inflammatory Signaling, Innate Immune Response, NF-kB	NS_MM_NEUROINFLAM_V1.0	Chuk	mRNA	0		NF-kB;Innate Immune Response;Inflammatory Signaling;Growth Factor Signaling;Cytokine Signaling;Apoptosis;Adaptive Immune Response	mmu04010;mmu04014;mmu04062;mmu04064;mmu04068;mmu04151;mmu04210;mmu04380;mmu04620;mmu04621;mmu04622;mmu04623;mmu04660;mmu04662;mmu04668;mmu04920;mmu05142;mmu05145;mmu05160;mmu05161;mmu05162;mmu05166;mmu05168;mmu05169;mmu05200;mmu05212;mmu05215;mmu05220;mmu05221;mmu05222		Chuk	azure4	1	-1.44099378881988
Ifnar1-mRNA	-0.148	0.122	-0.388	0.0915	0.902	0.764	1.07	0.249	1	lm.nb	Cytokine Signaling, Growth Factor Signaling, Inflammatory Signaling, Innate Immune Response	NS_MM_NEUROINFLAM_V1.0	Ifnar1	mRNA	0		Innate Immune Response;Inflammatory Signaling;Growth Factor Signaling;Cytokine Signaling	mmu04060;mmu04151;mmu04380;mmu04620;mmu04630;mmu04650;mmu05160;mmu05161;mmu05162;mmu05164;mmu05168		Ifnar1	azure4	1	-1.21311475409836
Il15ra-mRNA	0.523	0.472	-0.403	1.45	1.44	0.756	2.73	0.29	1	lm.nb	Cytokine Signaling, Inflammatory Signaling	NS_MM_NEUROINFLAM_V1.0	Il15ra	mRNA	0		Inflammatory Signaling;Cytokine Signaling	mmu04060;mmu04630;mmu04672;mmu05166		Il15ra	azure4	1	1.10805084745763
Crebbp-mRNA	0.0391	0.0365	-0.0324	0.111	1.03	0.978	1.08	0.305	1	loglinear	Cell Cycle, Cellular Stress, Cytokine Signaling, Epigenetic Regulation, Inflammatory Signaling, Innate Immune Response, Lipid Metabolism, Notch, Wnt	NS_MM_NEUROINFLAM_V1.0	Crebbp	mRNA	0		Wnt;Notch;Lipid Metabolism;Innate Immune Response;Inflammatory Signaling;Epigenetic Regulation;Cytokine Signaling;Cellular Stress;Cell Cycle	mmu04024;mmu04066;mmu04068;mmu04110;mmu04310;mmu04330;mmu04350;mmu04520;mmu04630;mmu04720;mmu04916;mmu04919;mmu04922;mmu05016;mmu05152;mmu05161;mmu05164;mmu05166;mmu05168;mmu05169;mmu05200;mmu05203;mmu05206;mmu05211;mmu05215		Crebbp	azure4	1	1.07123287671233
Gstm1-mRNA	0.314	0.307	-0.288	0.917	1.24	0.819	1.89	0.327	1	lm.nb	Cellular Stress, Inflammatory Signaling	NS_MM_NEUROINFLAM_V1.0	Gstm1	mRNA	0		Inflammatory Signaling;Cellular Stress			Gstm1	azure4	1	1.0228013029316
Traf2-mRNA	-0.132	0.131	-0.389	0.125	0.913	0.764	1.09	0.335	1	lm.nb	Apoptosis, Cytokine Signaling, Growth Factor Signaling, Inflammatory Signaling, Innate Immune Response, NF-kB	NS_MM_NEUROINFLAM_V1.0	Traf2	mRNA	0		NF-kB;Innate Immune Response;Inflammatory Signaling;Growth Factor Signaling;Cytokine Signaling;Apoptosis	mmu04010;mmu04064;mmu04071;mmu04141;mmu04210;mmu04380;mmu04622;mmu04668;mmu04920;mmu04932;mmu05160;mmu05168;mmu05169;mmu05200;mmu05203;mmu05222		Traf2	azure4	1	-1.00763358778626
Ep300-mRNA	-0.107	0.111	-0.324	0.11	0.928	0.799	1.08	0.351	1	loglinear	Cell Cycle, Cellular Stress, Cytokine Signaling, DNA Damage, Epigenetic Regulation, Inflammatory Signaling, Innate Immune Response, Lipid Metabolism, Notch, Wnt	NS_MM_NEUROINFLAM_V1.0	Ep300	mRNA	0		Wnt;Notch;Lipid Metabolism;Innate Immune Response;Inflammatory Signaling;Epigenetic Regulation;DNA Damage;Cytokine Signaling;Cellular Stress;Cell Cycle	mmu04024;mmu04066;mmu04068;mmu04110;mmu04310;mmu04330;mmu04350;mmu04520;mmu04630;mmu04720;mmu04916;mmu04919;mmu04922;mmu05016;mmu05152;mmu05161;mmu05164;mmu05166;mmu05168;mmu05169;mmu05200;mmu05203;mmu05206;mmu05211;mmu05215		Ep300	azure4	1	-0.963963963963964
Irf3-mRNA	-0.219	0.229	-0.668	0.229	0.859	0.63	1.17	0.356	1	lm.nb	Apoptosis, Cytokine Signaling, Inflammatory Signaling, Innate Immune Response	NS_MM_NEUROINFLAM_V1.0	Irf3	mRNA	0		Innate Immune Response;Inflammatory Signaling;Cytokine Signaling;Apoptosis	mmu04620;mmu04622;mmu04623;mmu05133;mmu05160;mmu05161;mmu05162;mmu05164;mmu05168;mmu05169;mmu05203		Irf3	azure4	1	-0.956331877729258
Abcc8-mRNA	-0.215	0.288	-0.78	0.35	0.861	0.582	1.27	0.47	1	lm.nb	Inflammatory Signaling, Neurons and Neurotransmission	NS_MM_NEUROINFLAM_V1.0	Abcc8	mRNA	0		Neurons and Neurotransmission;Inflammatory Signaling	mmu04911;mmu04930		Abcc8	azure4	1	-0.746527777777778
Mavs-mRNA	-0.0643	0.165	-0.388	0.26	0.956	0.764	1.2	0.704	1	lm.nb	Inflammatory Signaling, Innate Immune Response	NS_MM_NEUROINFLAM_V1.0	Mavs	mRNA	0		Innate Immune Response;Inflammatory Signaling	mmu04622;mmu04623;mmu05160;mmu05161;mmu05162;mmu05164;mmu05168		Mavs	azure4	1	-0.38969696969697
Mcm2-mRNA	-0.112	0.347	-0.792	0.569	0.926	0.577	1.48	0.753	1	lm.nb	Cell Cycle, Inflammatory Signaling	NS_MM_NEUROINFLAM_V1.0	Mcm2	mRNA	0		Inflammatory Signaling;Cell Cycle	mmu03030;mmu04110		Mcm2	azure4	1	-0.322766570605187
