# Supplementary material for: Vascular-associated bacterial burden and neuroinflammatory transcriptional responses observed in models of pneumonic plague
Source: Front Microbiol. 2026 Jun 24;17:1865125. doi: 10.3389/fmicb.2026.1865125 (PMC13341613; doi:10.3389/fmicb.2026.1865125)
Supplement: Supplementary file 1 [file Data_Sheet_1.ZIP › Bp_final 2026-04-14 12-30/results/Gene set analysis/Genes in Innate.Immune.Response - DPI1.csv]

Probe Label	Log2 fold change	std error (log2)	Lower confidence limit (log2)	Upper confidence limit (log2)	Linear fold change	Lower confidence limit (linear)	Upper confidence limit (linear)	P-value	BY.p.value	method	Gene.sets	Codeset.Name	Probe.Label	Analyte.Type	Is.Control	Control.Type	Probe.Annotation	KEGG.Pathways	Cell.Type	Official.Gene.Name	volcanocol	volcanopch	tstats.all
Ccl2-mRNA	4.15	0.972	2.24	6.05	17.8	4.74	66.5	0.00109	0.335	lm.nb	Astrocyte Function, Cytokine Signaling, Inflammatory Signaling, Innate Immune Response	NS_MM_NEUROINFLAM_V1.0	Ccl2	mRNA	0		Innate Immune Response;Inflammatory Signaling;Cytokine Signaling;Astrocyte Function	mmu04060;mmu04062;mmu04621;mmu04668;mmu04933;mmu05142;mmu05144;mmu05164;mmu05168;mmu05323	DC	Ccl2	slateblue4	16	4.26954732510288
Cd14-mRNA	2.57	0.657	1.28	3.85	5.92	2.43	14.5	0.00208	0.437	lm.nb	Apoptosis, Astrocyte Function, Autophagy, Growth Factor Signaling, Innate Immune Response, NF-kB	NS_MM_NEUROINFLAM_V1.0	Cd14	mRNA	0		NF-kB;Innate Immune Response;Growth Factor Signaling;Autophagy;Astrocyte Function;Apoptosis	mmu04010;mmu04064;mmu04145;mmu04620;mmu04640;mmu04810;mmu05132;mmu05133;mmu05134;mmu05146;mmu05152;mmu05202		Cd14	slateblue4	16	3.9117199391172
Cx3cl1-mRNA	-0.475	0.126	-0.723	-0.228	0.719	0.606	0.854	0.00266	0.507	lm.nb	Cytokine Signaling, Inflammatory Signaling, Innate Immune Response	NS_MM_NEUROINFLAM_V1.0	Cx3cl1	mRNA	0		Innate Immune Response;Inflammatory Signaling;Cytokine Signaling	mmu04060;mmu04062;mmu04668		Cx3cl1	azure4	1	-3.76984126984127
Nfkbia-mRNA	0.866	0.242	0.392	1.34	1.82	1.31	2.53	0.00379	0.558	lm.nb	Adaptive Immune Response, Apoptosis, Growth Factor Signaling, Inflammatory Signaling, Innate Immune Response, NF-kB	NS_MM_NEUROINFLAM_V1.0	Nfkbia	mRNA	0		NF-kB;Innate Immune Response;Inflammatory Signaling;Growth Factor Signaling;Apoptosis;Adaptive Immune Response	mmu04024;mmu04062;mmu04064;mmu04210;mmu04380;mmu04620;mmu04621;mmu04622;mmu04623;mmu04660;mmu04662;mmu04668;mmu04722;mmu04920;mmu04931;mmu05134;mmu05140;mmu05142;mmu05145;mmu05160;mmu05161;mmu05162;mmu05164;mmu05166;mmu05168;mmu05169;mmu05200;mmu05203;mmu05215;mmu05220;mmu05222		Nfkbia	azure4	1	3.57851239669422
Ctss-mRNA	-0.633	0.178	-0.981	-0.285	0.645	0.507	0.821	0.00391	0.558	lm.nb	Adaptive Immune Response, Innate Immune Response, Matrix Remodeling, Microglia Function	NS_MM_NEUROINFLAM_V1.0	Ctss	mRNA	0		Microglia Function;Matrix Remodeling;Innate Immune Response;Adaptive Immune Response	mmu04142;mmu04145;mmu04612;mmu05152		Ctss	azure4	1	-3.5561797752809
Braf-mRNA	0.0984	0.0282	0.0432	0.154	1.07	1.03	1.11	0.00445	0.577	loglinear	Adaptive Immune Response, Angiogenesis, Apoptosis, Cytokine Signaling, Growth Factor Signaling, Innate Immune Response, Insulin Signaling, Neurons and Neurotransmission	NS_MM_NEUROINFLAM_V1.0	Braf	mRNA	0		Neurons and Neurotransmission;Insulin Signaling;Innate Immune Response;Growth Factor Signaling;Cytokine Signaling;Apoptosis;Angiogenesis;Adaptive Immune Response	mmu04010;mmu04012;mmu04015;mmu04024;mmu04062;mmu04068;mmu04150;mmu04270;mmu04510;mmu04650;mmu04720;mmu04722;mmu04726;mmu04730;mmu04810;mmu04910;mmu04914;mmu05034;mmu05160;mmu05200;mmu05205;mmu05210;mmu05211;mmu05212;mmu05213;mmu05214;mmu05215;mmu05216;mmu05218;mmu05219;mmu05220;mmu05221;mmu05223		Braf	azure4	1	3.48936170212766
Jun-mRNA	0.323	0.0979	0.131	0.515	1.25	1.09	1.43	0.0064	0.711	loglinear	Adaptive Immune Response, Apoptosis, Cellular Stress, Growth Factor Signaling, Innate Immune Response, Notch, Wnt	NS_MM_NEUROINFLAM_V1.0	Jun	mRNA	0		Wnt;Notch;Innate Immune Response;Growth Factor Signaling;Cellular Stress;Apoptosis;Adaptive Immune Response	mmu04010;mmu04012;mmu04024;mmu04310;mmu04380;mmu04510;mmu04620;mmu04660;mmu04662;mmu04668;mmu04722;mmu04912;mmu04915;mmu04921;mmu04932;mmu04933;mmu05030;mmu05031;mmu05132;mmu05133;mmu05140;mmu05142;mmu05161;mmu05164;mmu05166;mmu05168;mmu05169;mmu05200;mmu05203;mmu05210;mmu05211;mmu05231;mmu05321;mmu05323		Jun	azure4	1	3.29928498467824
Bcl2l1-mRNA	0.173	0.0572	0.0603	0.285	1.13	1.04	1.22	0.0108	0.861	loglinear	Apoptosis, Autophagy, Cytokine Signaling, Growth Factor Signaling, Innate Immune Response, NF-kB	NS_MM_NEUROINFLAM_V1.0	Bcl2l1	mRNA	0		NF-kB;Innate Immune Response;Growth Factor Signaling;Cytokine Signaling;Autophagy;Apoptosis	mmu04014;mmu04064;mmu04151;mmu04210;mmu04630;mmu05014;mmu05145;mmu05166;mmu05200;mmu05202;mmu05212;mmu05220;mmu05222		Bcl2l1	azure4	1	3.02447552447552
Casp3-mRNA	0.393	0.132	0.134	0.652	1.31	1.1	1.57	0.0115	0.868	lm.nb	Apoptosis, Cellular Stress, DNA Damage, Growth Factor Signaling, Innate Immune Response, Matrix Remodeling	NS_MM_NEUROINFLAM_V1.0	Casp3	mRNA	0		Matrix Remodeling;Innate Immune Response;Growth Factor Signaling;DNA Damage;Cellular Stress;Apoptosis	mmu04010;mmu04115;mmu04210;mmu04650;mmu04668;mmu04726;mmu04932;mmu04933;mmu05010;mmu05012;mmu05014;mmu05016;mmu05133;mmu05134;mmu05145;mmu05146;mmu05152;mmu05161;mmu05168;mmu05200;mmu05203;mmu05205;mmu05206;mmu05210;mmu05416		Casp3	azure4	1	2.97727272727273
C1qb-mRNA	-0.31	0.105	-0.516	-0.105	0.806	0.699	0.93	0.012	0.868	loglinear	Innate Immune Response	NS_MM_NEUROINFLAM_V1.0	C1qb	mRNA	0		Innate Immune Response	mmu04610;mmu05020;mmu05133;mmu05142;mmu05150;mmu05322		C1qb	azure4	1	-2.95238095238095
Lgmn-mRNA	-0.262	0.0924	-0.444	-0.0813	0.834	0.735	0.945	0.0149	0.992	loglinear	Adaptive Immune Response, Innate Immune Response	NS_MM_NEUROINFLAM_V1.0	Lgmn	mRNA	0		Innate Immune Response;Adaptive Immune Response	mmu04142;mmu04612		Lgmn	azure4	1	-2.83549783549784
Myd88-mRNA	0.604	0.215	0.184	1.02	1.52	1.14	2.03	0.0156	1	lm.nb	Apoptosis, Cytokine Signaling, Growth Factor Signaling, Inflammatory Signaling, Innate Immune Response, NF-kB	NS_MM_NEUROINFLAM_V1.0	Myd88	mRNA	0		NF-kB;Innate Immune Response;Inflammatory Signaling;Growth Factor Signaling;Cytokine Signaling;Apoptosis	mmu04064;mmu04210;mmu04620;mmu05132;mmu05133;mmu05134;mmu05140;mmu05142;mmu05143;mmu05144;mmu05145;mmu05152;mmu05161;mmu05162;mmu05164;mmu05168		Myd88	azure4	1	2.8093023255814
S100b-mRNA	0.307	0.109	0.0927	0.521	1.24	1.07	1.44	0.0158	1	lm.nb	Astrocyte Function, Growth Factor Signaling, Inflammatory Signaling, Innate Immune Response	NS_MM_NEUROINFLAM_V1.0	S100b	mRNA	0		Innate Immune Response;Inflammatory Signaling;Growth Factor Signaling;Astrocyte Function			S100b	azure4	1	2.81651376146789
Tnfrsf1a-mRNA	0.827	0.299	0.241	1.41	1.77	1.18	2.66	0.017	1	lm.nb	Apoptosis, Cytokine Signaling, Growth Factor Signaling, Innate Immune Response, NF-kB	NS_MM_NEUROINFLAM_V1.0	Tnfrsf1a	mRNA	0		NF-kB;Innate Immune Response;Growth Factor Signaling;Cytokine Signaling;Apoptosis	mmu04010;mmu04060;mmu04064;mmu04071;mmu04210;mmu04380;mmu04668;mmu04920;mmu04931;mmu04932;mmu05010;mmu05014;mmu05142;mmu05145;mmu05152;mmu05160;mmu05164;mmu05166;mmu05168		Tnfrsf1a	azure4	1	2.76588628762542
Prkdc-mRNA	-0.365	0.133	-0.626	-0.103	0.777	0.648	0.931	0.0181	1	loglinear	Cell Cycle, DNA Damage, Innate Immune Response	NS_MM_NEUROINFLAM_V1.0	Prkdc	mRNA	0		Innate Immune Response;DNA Damage;Cell Cycle	mmu03450;mmu04110		Prkdc	azure4	1	-2.74436090225564
C1qa-mRNA	-0.352	0.133	-0.614	-0.0903	0.784	0.654	0.939	0.0217	1	loglinear	Innate Immune Response	NS_MM_NEUROINFLAM_V1.0	C1qa	mRNA	0		Innate Immune Response	mmu04610;mmu05020;mmu05133;mmu05142;mmu05150;mmu05322		C1qa	azure4	1	-2.64661654135338
Pik3r2-mRNA	-0.099	0.0389	-0.175	-0.0229	0.934	0.886	0.984	0.0256	1	loglinear	Adaptive Immune Response, Angiogenesis, Apoptosis, Autophagy, Cytokine Signaling, Growth Factor Signaling, Innate Immune Response, Insulin Signaling	NS_MM_NEUROINFLAM_V1.0	Pik3r2	mRNA	0		Insulin Signaling;Innate Immune Response;Growth Factor Signaling;Cytokine Signaling;Autophagy;Apoptosis;Angiogenesis;Adaptive Immune Response	mmu04012;mmu04014;mmu04015;mmu04022;mmu04024;mmu04062;mmu04066;mmu04068;mmu04070;mmu04071;mmu04072;mmu04150;mmu04151;mmu04152;mmu04210;mmu04211;mmu04213;mmu04261;mmu04370;mmu04380;mmu04510;mmu04550;mmu04611;mmu04620;mmu04630;mmu04650;mmu04660;mmu04662;mmu04664;mmu04666;mmu04668;mmu04670;mmu04722;mmu04725;mmu04750;mmu04810;mmu04910;mmu04914;mmu04915;mmu04917;mmu04919;mmu04921;mmu04923;mmu04930;mmu…		Pik3r2	azure4	1	-2.54498714652956
Bag4-mRNA	0.147	0.0629	0.0237	0.27	1.11	1.02	1.21	0.0375	1	loglinear	Apoptosis, Cellular Stress, Innate Immune Response	NS_MM_NEUROINFLAM_V1.0	Bag4	mRNA	0		Innate Immune Response;Cellular Stress;Apoptosis	mmu04668		Bag4	azure4	1	2.33704292527822
Traf3-mRNA	-0.322	0.139	-0.594	-0.0498	0.8	0.662	0.966	0.0389	1	loglinear	Apoptosis, Cytokine Signaling, Inflammatory Signaling, Innate Immune Response, NF-kB	NS_MM_NEUROINFLAM_V1.0	Traf3	mRNA	0		NF-kB;Innate Immune Response;Inflammatory Signaling;Cytokine Signaling;Apoptosis	mmu04064;mmu04620;mmu04622;mmu04668;mmu05160;mmu05168;mmu05169;mmu05200;mmu05203;mmu05222		Traf3	azure4	1	-2.31654676258993
C1qc-mRNA	-0.351	0.153	-0.651	-0.0516	0.784	0.637	0.965	0.0404	1	lm.nb	Innate Immune Response	NS_MM_NEUROINFLAM_V1.0	C1qc	mRNA	0		Innate Immune Response	mmu04610;mmu05020;mmu05133;mmu05142;mmu05150;mmu05322		C1qc	azure4	1	-2.29411764705882
Casp9-mRNA	0.284	0.132	0.025	0.544	1.22	1.02	1.46	0.0528	1	loglinear	Adaptive Immune Response, Apoptosis, DNA Damage, Growth Factor Signaling, Innate Immune Response	NS_MM_NEUROINFLAM_V1.0	Casp9	mRNA	0		Innate Immune Response;Growth Factor Signaling;DNA Damage;Apoptosis;Adaptive Immune Response	mmu04115;mmu04151;mmu04210;mmu04370;mmu04919;mmu05010;mmu05012;mmu05014;mmu05016;mmu05134;mmu05145;mmu05152;mmu05161;mmu05164;mmu05200;mmu05210;mmu05212;mmu05213;mmu05215;mmu05222;mmu05223;mmu05416		Casp9	azure4	1	2.15151515151515
Traf1-mRNA	1.09	0.561	-0.00514	2.19	2.14	0.996	4.58	0.0748	1	lm.nb	Apoptosis, Innate Immune Response, NF-kB	NS_MM_NEUROINFLAM_V1.0	Traf1	mRNA	0		NF-kB;Innate Immune Response;Apoptosis	mmu04064;mmu04668;mmu05168;mmu05169;mmu05200;mmu05202;mmu05203;mmu05222		Traf1	azure4	1	1.94295900178253
Chuk-mRNA	-0.302	0.162	-0.619	0.0144	0.811	0.651	1.01	0.0859	1	lm.nb	Adaptive Immune Response, Apoptosis, Cytokine Signaling, Growth Factor Signaling, Inflammatory Signaling, Innate Immune Response, NF-kB	NS_MM_NEUROINFLAM_V1.0	Chuk	mRNA	0		NF-kB;Innate Immune Response;Inflammatory Signaling;Growth Factor Signaling;Cytokine Signaling;Apoptosis;Adaptive Immune Response	mmu04010;mmu04014;mmu04062;mmu04064;mmu04068;mmu04151;mmu04210;mmu04380;mmu04620;mmu04621;mmu04622;mmu04623;mmu04660;mmu04662;mmu04668;mmu04920;mmu05142;mmu05145;mmu05160;mmu05161;mmu05162;mmu05166;mmu05168;mmu05169;mmu05200;mmu05212;mmu05215;mmu05220;mmu05221;mmu05222		Chuk	azure4	1	-1.8641975308642
Ppp3r1-mRNA	0.147	0.0848	-0.0187	0.314	1.11	0.987	1.24	0.108	1	loglinear	Adaptive Immune Response, Apoptosis, Growth Factor Signaling, Innate Immune Response, Wnt	NS_MM_NEUROINFLAM_V1.0	Ppp3r1	mRNA	0		Wnt;Innate Immune Response;Growth Factor Signaling;Apoptosis;Adaptive Immune Response	mmu04010;mmu04020;mmu04022;mmu04114;mmu04210;mmu04310;mmu04360;mmu04370;mmu04380;mmu04650;mmu04660;mmu04662;mmu04720;mmu04724;mmu04921;mmu04922;mmu04924;mmu05010;mmu05014;mmu05031;mmu05152;mmu05166		Ppp3r1	azure4	1	1.73349056603774
Pik3r1-mRNA	0.15	0.0891	-0.0245	0.325	1.11	0.983	1.25	0.118	1	loglinear	Adaptive Immune Response, Angiogenesis, Apoptosis, Autophagy, Carbohydrate Metabolism, Cytokine Signaling, Growth Factor Signaling, Innate Immune Response, Insulin Signaling, Lipid Metabolism	NS_MM_NEUROINFLAM_V1.0	Pik3r1	mRNA	0		Lipid Metabolism;Insulin Signaling;Innate Immune Response;Growth Factor Signaling;Cytokine Signaling;Carbohydrate Metabolism;Autophagy;Apoptosis;Angiogenesis;Adaptive Immune Response	mmu04012;mmu04014;mmu04015;mmu04022;mmu04024;mmu04062;mmu04066;mmu04068;mmu04070;mmu04071;mmu04072;mmu04150;mmu04151;mmu04152;mmu04210;mmu04211;mmu04213;mmu04261;mmu04370;mmu04380;mmu04510;mmu04550;mmu04611;mmu04620;mmu04630;mmu04650;mmu04660;mmu04662;mmu04664;mmu04666;mmu04668;mmu04670;mmu04722;mmu04725;mmu04750;mmu04810;mmu04910;mmu04914;mmu04915;mmu04917;mmu04919;mmu04921;mmu04923;mmu04930;mmu…		Pik3r1	azure4	1	1.68350168350168
Ppp3ca-mRNA	0.114	0.0694	-0.0219	0.25	1.08	0.985	1.19	0.126	1	loglinear	Adaptive Immune Response, Apoptosis, Growth Factor Signaling, Innate Immune Response, Wnt	NS_MM_NEUROINFLAM_V1.0	Ppp3ca	mRNA	0		Wnt;Innate Immune Response;Growth Factor Signaling;Apoptosis;Adaptive Immune Response	mmu04010;mmu04020;mmu04022;mmu04114;mmu04210;mmu04310;mmu04360;mmu04370;mmu04380;mmu04650;mmu04660;mmu04662;mmu04720;mmu04724;mmu04728;mmu04921;mmu04922;mmu04924;mmu05010;mmu05014;mmu05031;mmu05152;mmu05166		Ppp3ca	azure4	1	1.64265129682997
Fas-mRNA	0.755	0.471	-0.168	1.68	1.69	0.89	3.2	0.135	1	lm.nb	Apoptosis, Cellular Stress, Cytokine Signaling, DNA Damage, Growth Factor Signaling, Innate Immune Response	NS_MM_NEUROINFLAM_V1.0	Fas	mRNA	0		Innate Immune Response;Growth Factor Signaling;DNA Damage;Cytokine Signaling;Cellular Stress;Apoptosis	mmu04010;mmu04060;mmu04115;mmu04210;mmu04650;mmu04668;mmu04932;mmu04940;mmu05010;mmu05142;mmu05143;mmu05161;mmu05162;mmu05164;mmu05168;mmu05200;mmu05205;mmu05320;mmu05330;mmu05332		Fas	azure4	1	1.60297239915074
Casp7-mRNA	0.275	0.174	-0.0661	0.617	1.21	0.955	1.53	0.14	1	lm.nb	Apoptosis, Innate Immune Response	NS_MM_NEUROINFLAM_V1.0	Casp7	mRNA	0		Innate Immune Response;Apoptosis	mmu04210;mmu04668;mmu04932;mmu05010;mmu05133;mmu05134		Casp7	azure4	1	1.58045977011494
Mef2c-mRNA	-0.103	0.0732	-0.247	0.0401	0.931	0.843	1.03	0.183	1	loglinear	Growth Factor Signaling, Innate Immune Response, Microglia Function	NS_MM_NEUROINFLAM_V1.0	Mef2c	mRNA	0		Microglia Function;Innate Immune Response;Growth Factor Signaling	mmu04010;mmu04022;mmu04921;mmu05202		Mef2c	azure4	1	-1.40710382513661
Mavs-mRNA	0.229	0.162	-0.0893	0.547	1.17	0.94	1.46	0.184	1	lm.nb	Inflammatory Signaling, Innate Immune Response	NS_MM_NEUROINFLAM_V1.0	Mavs	mRNA	0		Innate Immune Response;Inflammatory Signaling	mmu04622;mmu04623;mmu05160;mmu05161;mmu05162;mmu05164;mmu05168		Mavs	azure4	1	1.41358024691358
Pik3cd-mRNA	-0.24	0.173	-0.579	0.0982	0.846	0.669	1.07	0.189	1	lm.nb	Adaptive Immune Response, Apoptosis, Autophagy, Cytokine Signaling, Growth Factor Signaling, Innate Immune Response	NS_MM_NEUROINFLAM_V1.0	Pik3cd	mRNA	0		Innate Immune Response;Growth Factor Signaling;Cytokine Signaling;Autophagy;Apoptosis;Adaptive Immune Response				azure4	1	-1.38728323699422
Rac1-mRNA	0.064	0.0461	-0.0264	0.154	1.05	0.982	1.11	0.19	1	loglinear	Adaptive Immune Response, Angiogenesis, Autophagy, Growth Factor Signaling, Innate Immune Response, Neurons and Neurotransmission, Wnt	NS_MM_NEUROINFLAM_V1.0	Rac1	mRNA	0		Wnt;Neurons and Neurotransmission;Innate Immune Response;Growth Factor Signaling;Autophagy;Angiogenesis;Adaptive Immune Response	mmu04010;mmu04014;mmu04015;mmu04024;mmu04062;mmu04071;mmu04145;mmu04151;mmu04310;mmu04360;mmu04370;mmu04380;mmu04510;mmu04520;mmu04620;mmu04650;mmu04662;mmu04664;mmu04666;mmu04670;mmu04722;mmu04810;mmu04932;mmu04933;mmu05014;mmu05100;mmu05132;mmu05200;mmu05203;mmu05205;mmu05210;mmu05211;mmu05212;mmu05231;mmu05416		Rac1	azure4	1	1.3882863340564
Irf7-mRNA	-0.705	0.526	-1.74	0.326	0.614	0.3	1.25	0.205	1	lm.nb	Apoptosis, Inflammatory Signaling, Innate Immune Response	NS_MM_NEUROINFLAM_V1.0	Irf7	mRNA	0		Innate Immune Response;Inflammatory Signaling;Apoptosis	mmu04620;mmu04622;mmu04623;mmu05160;mmu05161;mmu05162;mmu05164;mmu05168;mmu05203		Irf7	azure4	1	-1.34030418250951
Zbp1-mRNA	-0.788	0.593	-1.95	0.374	0.579	0.259	1.3	0.209	1	lm.nb	Innate Immune Response, Microglia Function	NS_MM_NEUROINFLAM_V1.0	Zbp1	mRNA	0		Microglia Function;Innate Immune Response	mmu04623		Zbp1	azure4	1	-1.32883642495784
Xiap-mRNA	0.0695	0.0532	-0.0349	0.174	1.05	0.976	1.13	0.217	1	loglinear	Apoptosis, Innate Immune Response, NF-kB, Wnt	NS_MM_NEUROINFLAM_V1.0	Xiap	mRNA	0		Wnt;NF-kB;Innate Immune Response;Apoptosis	mmu04064;mmu04120;mmu04210;mmu04510;mmu05145;mmu05166;mmu05200;mmu05222		Xiap	azure4	1	1.30639097744361
Pak1-mRNA	-0.0458	0.0351	-0.115	0.0231	0.969	0.924	1.02	0.217	1	loglinear	Adaptive Immune Response, Angiogenesis, Growth Factor Signaling, Innate Immune Response, Microglia Function	NS_MM_NEUROINFLAM_V1.0	Pak1	mRNA	0		Microglia Function;Innate Immune Response;Growth Factor Signaling;Angiogenesis;Adaptive Immune Response	mmu04010;mmu04012;mmu04014;mmu04024;mmu04062;mmu04360;mmu04510;mmu04650;mmu04660;mmu04666;mmu04810;mmu05205;mmu05211		Pak1	azure4	1	-1.3048433048433
Ly6a-mRNA	-0.363	0.301	-0.954	0.227	0.777	0.516	1.17	0.251	1	lm.nb	Innate Immune Response	NS_MM_NEUROINFLAM_V1.0	Ly6a	mRNA	0		Innate Immune Response			Ly6a	azure4	1	-1.20598006644518
Ifnar2-mRNA	-0.149	0.124	-0.392	0.0938	0.902	0.762	1.07	0.252	1	loglinear	Cytokine Signaling, Growth Factor Signaling, Inflammatory Signaling, Innate Immune Response	NS_MM_NEUROINFLAM_V1.0	Ifnar2	mRNA	0		Innate Immune Response;Inflammatory Signaling;Growth Factor Signaling;Cytokine Signaling	mmu04060;mmu04151;mmu04380;mmu04620;mmu04630;mmu04650;mmu05160;mmu05162;mmu05164;mmu05168		Ifnar2	azure4	1	-1.20161290322581
Map3k1-mRNA	0.204	0.179	-0.147	0.555	1.15	0.903	1.47	0.277	1	lm.nb	Adaptive Immune Response, Apoptosis, Growth Factor Signaling, Innate Immune Response	NS_MM_NEUROINFLAM_V1.0	Map3k1	mRNA	0		Innate Immune Response;Growth Factor Signaling;Apoptosis;Adaptive Immune Response	mmu04010;mmu04120;mmu04622;mmu04722;mmu04912;mmu05161;mmu05166		Map3k1	azure4	1	1.13966480446927
Hmgb1-mRNA	0.0624	0.056	-0.0473	0.172	1.04	0.968	1.13	0.286	1	loglinear	Apoptosis, Autophagy, Inflammatory Signaling, Innate Immune Response	NS_MM_NEUROINFLAM_V1.0	Hmgb1	mRNA	0		Innate Immune Response;Inflammatory Signaling;Autophagy;Apoptosis	mmu03410		Hmgb1	azure4	1	1.11428571428571
Jag1-mRNA	-0.639	0.575	-1.77	0.488	0.642	0.294	1.4	0.288	1	lm.nb	Innate Immune Response, Microglia Function, Notch	NS_MM_NEUROINFLAM_V1.0	Jag1	mRNA	0		Notch;Microglia Function;Innate Immune Response	mmu04330		Jag1	azure4	1	-1.11130434782609
Ifnar1-mRNA	-0.133	0.122	-0.372	0.106	0.912	0.772	1.08	0.297	1	lm.nb	Cytokine Signaling, Growth Factor Signaling, Inflammatory Signaling, Innate Immune Response	NS_MM_NEUROINFLAM_V1.0	Ifnar1	mRNA	0		Innate Immune Response;Inflammatory Signaling;Growth Factor Signaling;Cytokine Signaling	mmu04060;mmu04151;mmu04380;mmu04620;mmu04630;mmu04650;mmu05160;mmu05161;mmu05162;mmu05164;mmu05168		Ifnar1	azure4	1	-1.09016393442623
Bid-mRNA	0.146	0.137	-0.123	0.414	1.11	0.918	1.33	0.309	1	loglinear	Apoptosis, DNA Damage, Innate Immune Response	NS_MM_NEUROINFLAM_V1.0	Bid	mRNA	0		Innate Immune Response;DNA Damage;Apoptosis	mmu04071;mmu04115;mmu04210;mmu04650;mmu04932;mmu05010;mmu05014;mmu05152;mmu05200;mmu05416		Bid	azure4	1	1.06569343065693
Pik3cb-mRNA	-0.0707	0.0676	-0.203	0.0618	0.952	0.869	1.04	0.316	1	loglinear	Adaptive Immune Response, Angiogenesis, Apoptosis, Autophagy, Carbohydrate Metabolism, Cytokine Signaling, Growth Factor Signaling, Innate Immune Response, Insulin Signaling, Lipid Metabolism	NS_MM_NEUROINFLAM_V1.0	Pik3cb	mRNA	0		Lipid Metabolism;Insulin Signaling;Innate Immune Response;Growth Factor Signaling;Cytokine Signaling;Carbohydrate Metabolism;Autophagy;Apoptosis;Angiogenesis;Adaptive Immune Response	mmu00562;mmu04012;mmu04014;mmu04015;mmu04022;mmu04024;mmu04062;mmu04066;mmu04068;mmu04070;mmu04071;mmu04072;mmu04150;mmu04151;mmu04152;mmu04210;mmu04211;mmu04213;mmu04261;mmu04370;mmu04380;mmu04510;mmu04550;mmu04611;mmu04620;mmu04630;mmu04650;mmu04660;mmu04662;mmu04664;mmu04666;mmu04668;mmu04670;mmu04722;mmu04725;mmu04750;mmu04810;mmu04910;mmu04914;mmu04915;mmu04917;mmu04919;mmu04921;mmu04923;mmu…		Pik3cb	azure4	1	-1.04585798816568
Syk-mRNA	-0.447	0.429	-1.29	0.393	0.733	0.41	1.31	0.317	1	lm.nb	Adaptive Immune Response, Autophagy, Cytokine Signaling, Growth Factor Signaling, Innate Immune Response, NF-kB	NS_MM_NEUROINFLAM_V1.0	Syk	mRNA	0		NF-kB;Innate Immune Response;Growth Factor Signaling;Cytokine Signaling;Autophagy;Adaptive Immune Response	mmu04064;mmu04072;mmu04151;mmu04380;mmu04611;mmu04650;mmu04662;mmu04664;mmu04666;mmu05152;mmu05169;mmu05203		Syk	azure4	1	-1.04195804195804
Ikbkb-mRNA	-0.0919	0.089	-0.266	0.0826	0.938	0.831	1.06	0.322	1	loglinear	Adaptive Immune Response, Apoptosis, Cytokine Signaling, Growth Factor Signaling, Inflammatory Signaling, Innate Immune Response, NF-kB	NS_MM_NEUROINFLAM_V1.0	Ikbkb	mRNA	0		NF-kB;Innate Immune Response;Inflammatory Signaling;Growth Factor Signaling;Cytokine Signaling;Apoptosis;Adaptive Immune Response	mmu04010;mmu04014;mmu04062;mmu04064;mmu04068;mmu04150;mmu04151;mmu04210;mmu04380;mmu04620;mmu04621;mmu04622;mmu04623;mmu04660;mmu04662;mmu04668;mmu04722;mmu04910;mmu04920;mmu04930;mmu04931;mmu04932;mmu05142;mmu05145;mmu05160;mmu05161;mmu05164;mmu05166;mmu05168;mmu05169;mmu05200;mmu05206;mmu05212;mmu05215;mmu05220;mmu05221;mmu05222		Ikbkb	azure4	1	-1.03258426966292
Crebbp-mRNA	0.0375	0.0365	-0.0341	0.109	1.03	0.977	1.08	0.325	1	loglinear	Cell Cycle, Cellular Stress, Cytokine Signaling, Epigenetic Regulation, Inflammatory Signaling, Innate Immune Response, Lipid Metabolism, Notch, Wnt	NS_MM_NEUROINFLAM_V1.0	Crebbp	mRNA	0		Wnt;Notch;Lipid Metabolism;Innate Immune Response;Inflammatory Signaling;Epigenetic Regulation;Cytokine Signaling;Cellular Stress;Cell Cycle	mmu04024;mmu04066;mmu04068;mmu04110;mmu04310;mmu04330;mmu04350;mmu04520;mmu04630;mmu04720;mmu04916;mmu04919;mmu04922;mmu05016;mmu05152;mmu05161;mmu05164;mmu05166;mmu05168;mmu05169;mmu05200;mmu05203;mmu05206;mmu05211;mmu05215		Crebbp	azure4	1	1.02739726027397
Map2k1-mRNA	0.037	0.0377	-0.037	0.111	1.03	0.975	1.08	0.346	1	loglinear	Adaptive Immune Response, Angiogenesis, Autophagy, Cytokine Signaling, Growth Factor Signaling, Innate Immune Response, Insulin Signaling, Microglia Function	NS_MM_NEUROINFLAM_V1.0	Map2k1	mRNA	0		Microglia Function;Insulin Signaling;Innate Immune Response;Growth Factor Signaling;Cytokine Signaling;Autophagy;Angiogenesis;Adaptive Immune Response	mmu04010;mmu04012;mmu04014;mmu04015;mmu04022;mmu04024;mmu04062;mmu04066;mmu04068;mmu04071;mmu04072;mmu04114;mmu04151;mmu04270;mmu04370;mmu04380;mmu04510;mmu04540;mmu04550;mmu04620;mmu04650;mmu04660;mmu04662;mmu04664;mmu04666;mmu04668;mmu04720;mmu04722;mmu04725;mmu04726;mmu04730;mmu04810;mmu04910;mmu04912;mmu04914;mmu04915;mmu04916;mmu04917;mmu04919;mmu04921;mmu05020;mmu05034;mmu05161;mmu05164;mmu…		Map2k1	azure4	1	0.981432360742706
Irak3-mRNA	0.478	0.496	-0.494	1.45	1.39	0.71	2.73	0.354	1	lm.nb	Apoptosis, Cytokine Signaling, Innate Immune Response	NS_MM_NEUROINFLAM_V1.0	Irak3	mRNA	0		Innate Immune Response;Cytokine Signaling;Apoptosis	mmu04210;mmu04722		Irak3	azure4	1	0.963709677419355
Dusp7-mRNA	-0.0829	0.0861	-0.252	0.0858	0.944	0.84	1.06	0.354	1	loglinear	Adaptive Immune Response, Angiogenesis, Cytokine Signaling, Growth Factor Signaling, Innate Immune Response, Insulin Signaling, Microglia Function	NS_MM_NEUROINFLAM_V1.0	Dusp7	mRNA	0		Microglia Function;Insulin Signaling;Innate Immune Response;Growth Factor Signaling;Cytokine Signaling;Angiogenesis;Adaptive Immune Response	mmu04010		Dusp7	azure4	1	-0.962833914053426
Ppp3cb-mRNA	0.0384	0.0413	-0.0426	0.119	1.03	0.971	1.09	0.371	1	loglinear	Adaptive Immune Response, Apoptosis, Growth Factor Signaling, Innate Immune Response, Wnt	NS_MM_NEUROINFLAM_V1.0	Ppp3cb	mRNA	0		Wnt;Innate Immune Response;Growth Factor Signaling;Apoptosis;Adaptive Immune Response	mmu04010;mmu04020;mmu04022;mmu04114;mmu04210;mmu04310;mmu04360;mmu04370;mmu04380;mmu04650;mmu04660;mmu04662;mmu04720;mmu04724;mmu04728;mmu04921;mmu04922;mmu04924;mmu05010;mmu05014;mmu05031;mmu05152;mmu05166		Ppp3cb	azure4	1	0.929782082324455
Nfkb2-mRNA	0.476	0.524	-0.55	1.5	1.39	0.683	2.83	0.381	1	lm.nb	Apoptosis, Cytokine Signaling, Growth Factor Signaling, Inflammatory Signaling, Innate Immune Response, NF-kB	NS_MM_NEUROINFLAM_V1.0	Nfkb2	mRNA	0		NF-kB;Innate Immune Response;Inflammatory Signaling;Growth Factor Signaling;Cytokine Signaling;Apoptosis	mmu04010;mmu04064;mmu04380;mmu05134;mmu05166;mmu05169;mmu05200;mmu05203		Nfkb2	azure4	1	0.908396946564885
Mapk10-mRNA	-0.04	0.0439	-0.126	0.0461	0.973	0.916	1.03	0.381	1	loglinear	Adaptive Immune Response, Apoptosis, Autophagy, Cellular Stress, Growth Factor Signaling, Innate Immune Response, Wnt	NS_MM_NEUROINFLAM_V1.0	Mapk10	mRNA	0		Wnt;Innate Immune Response;Growth Factor Signaling;Cellular Stress;Autophagy;Apoptosis;Adaptive Immune Response	mmu04010;mmu04012;mmu04014;mmu04024;mmu04068;mmu04071;mmu04141;mmu04310;mmu04380;mmu04510;mmu04620;mmu04621;mmu04622;mmu04664;mmu04668;mmu04722;mmu04723;mmu04728;mmu04750;mmu04910;mmu04912;mmu04914;mmu04917;mmu04920;mmu04930;mmu04931;mmu04932;mmu04933;mmu05132;mmu05133;mmu05142;mmu05145;mmu05152;mmu05160;mmu05161;mmu05164;mmu05168;mmu05169;mmu05200;mmu05210;mmu05212;mmu05231		Mapk10	azure4	1	-0.911161731207289
Traf6-mRNA	0.0973	0.11	-0.118	0.313	1.07	0.921	1.24	0.393	1	loglinear	Adaptive Immune Response, Apoptosis, Autophagy, Cytokine Signaling, Growth Factor Signaling, Innate Immune Response, NF-kB	NS_MM_NEUROINFLAM_V1.0	Traf6	mRNA	0		NF-kB;Innate Immune Response;Growth Factor Signaling;Cytokine Signaling;Autophagy;Apoptosis;Adaptive Immune Response	mmu04010;mmu04064;mmu04120;mmu04144;mmu04380;mmu04620;mmu04621;mmu04622;mmu04722;mmu05133;mmu05140;mmu05142;mmu05145;mmu05152;mmu05160;mmu05162;mmu05168;mmu05169;mmu05200;mmu05222		Traf6	azure4	1	0.884545454545455
Birc3-mRNA	0.415	0.473	-0.512	1.34	1.33	0.701	2.54	0.397	1	lm.nb	Apoptosis, Cytokine Signaling, Inflammatory Signaling, Innate Immune Response, NF-kB	NS_MM_NEUROINFLAM_V1.0	Birc3	mRNA	0		NF-kB;Innate Immune Response;Inflammatory Signaling;Cytokine Signaling;Apoptosis	mmu04064;mmu04120;mmu04210;mmu04510;mmu04621;mmu04668;mmu05145;mmu05200;mmu05202;mmu05222		Birc3	azure4	1	0.87737843551797
Fos-mRNA	0.244	0.29	-0.325	0.813	1.18	0.798	1.76	0.418	1	lm.nb	Adaptive Immune Response, Cellular Stress, Growth Factor Signaling, Innate Immune Response, Neurons and Neurotransmission	NS_MM_NEUROINFLAM_V1.0	Fos	mRNA	0		Neurons and Neurotransmission;Innate Immune Response;Growth Factor Signaling;Cellular Stress;Adaptive Immune Response	mmu04010;mmu04024;mmu04380;mmu04620;mmu04660;mmu04662;mmu04668;mmu04713;mmu04725;mmu04728;mmu04915;mmu04917;mmu04921;mmu05031;mmu05132;mmu05133;mmu05140;mmu05142;mmu05161;mmu05166;mmu05168;mmu05200;mmu05210;mmu05231;mmu05323		Fos	azure4	1	0.841379310344828
Irf3-mRNA	-0.191	0.229	-0.639	0.256	0.876	0.642	1.19	0.418	1	lm.nb	Apoptosis, Cytokine Signaling, Inflammatory Signaling, Innate Immune Response	NS_MM_NEUROINFLAM_V1.0	Irf3	mRNA	0		Innate Immune Response;Inflammatory Signaling;Cytokine Signaling;Apoptosis	mmu04620;mmu04622;mmu04623;mmu05133;mmu05160;mmu05161;mmu05162;mmu05164;mmu05168;mmu05169;mmu05203		Irf3	azure4	1	-0.834061135371179
P2rx7-mRNA	-0.418	0.534	-1.46	0.628	0.749	0.363	1.55	0.449	1	lm.nb	Innate Immune Response, Microglia Function, Neurons and Neurotransmission	NS_MM_NEUROINFLAM_V1.0	P2rx7	mRNA	0		Neurons and Neurotransmission;Microglia Function;Innate Immune Response	mmu04020;mmu04080		P2rx7	azure4	1	-0.782771535580524
Fyn-mRNA	0.0439	0.0568	-0.0675	0.155	1.03	0.954	1.11	0.455	1	loglinear	Adaptive Immune Response, Angiogenesis, Autophagy, Cytokine Signaling, Growth Factor Signaling, Innate Immune Response, Insulin Signaling, Microglia Function	NS_MM_NEUROINFLAM_V1.0	Fyn	mRNA	0		Microglia Function;Insulin Signaling;Innate Immune Response;Growth Factor Signaling;Cytokine Signaling;Autophagy;Angiogenesis;Adaptive Immune Response	mmu04071;mmu04072;mmu04360;mmu04380;mmu04510;mmu04520;mmu04611;mmu04650;mmu04660;mmu04664;mmu04725;mmu05020;mmu05162;mmu05416		Fyn	azure4	1	0.772887323943662
Plcg2-mRNA	-0.31	0.409	-1.11	0.49	0.806	0.463	1.4	0.462	1	lm.nb	Adaptive Immune Response, Growth Factor Signaling, Innate Immune Response, NF-kB	NS_MM_NEUROINFLAM_V1.0	Plcg2	mRNA	0		NF-kB;Innate Immune Response;Growth Factor Signaling;Adaptive Immune Response	mmu00562;mmu04012;mmu04014;mmu04020;mmu04064;mmu04066;mmu04070;mmu04072;mmu04370;mmu04380;mmu04611;mmu04650;mmu04662;mmu04664;mmu04666;mmu04670;mmu04722;mmu04750;mmu04919;mmu04933;mmu05169;mmu05200;mmu05205;mmu05206;mmu05214;mmu05223		Plcg2	azure4	1	-0.757946210268949
Casp2-mRNA	-0.138	0.185	-0.5	0.224	0.909	0.707	1.17	0.469	1	lm.nb	Apoptosis, Growth Factor Signaling, Innate Immune Response	NS_MM_NEUROINFLAM_V1.0	Casp2	mRNA	0		Innate Immune Response;Growth Factor Signaling;Apoptosis			Casp2	azure4	1	-0.745945945945946
Rela-mRNA	0.109	0.147	-0.179	0.397	1.08	0.883	1.32	0.474	1	lm.nb	Adaptive Immune Response, Apoptosis, Cellular Stress, Cytokine Signaling, Growth Factor Signaling, Inflammatory Signaling, Innate Immune Response, NF-kB	NS_MM_NEUROINFLAM_V1.0	Rela	mRNA	0		NF-kB;Innate Immune Response;Inflammatory Signaling;Growth Factor Signaling;Cytokine Signaling;Cellular Stress;Apoptosis;Adaptive Immune Response	mmu04010;mmu04014;mmu04024;mmu04062;mmu04064;mmu04066;mmu04071;mmu04151;mmu04210;mmu04211;mmu04380;mmu04620;mmu04621;mmu04622;mmu04623;mmu04660;mmu04662;mmu04668;mmu04722;mmu04917;mmu04920;mmu04931;mmu04932;mmu04933;mmu05030;mmu05132;mmu05133;mmu05134;mmu05140;mmu05142;mmu05145;mmu05146;mmu05152;mmu05160;mmu05161;mmu05162;mmu05164;mmu05166;mmu05168;mmu05169;mmu05200;mmu05202;mmu05203;mmu05212;mmu…		Rela	azure4	1	0.741496598639456
Ikbkg-mRNA	0.104	0.145	-0.18	0.388	1.07	0.883	1.31	0.486	1	loglinear	Adaptive Immune Response, Apoptosis, Cytokine Signaling, Growth Factor Signaling, Inflammatory Signaling, Innate Immune Response, NF-kB	NS_MM_NEUROINFLAM_V1.0	Ikbkg	mRNA	0		NF-kB;Innate Immune Response;Inflammatory Signaling;Growth Factor Signaling;Cytokine Signaling;Apoptosis;Adaptive Immune Response	mmu04010;mmu04014;mmu04062;mmu04064;mmu04151;mmu04210;mmu04380;mmu04620;mmu04621;mmu04622;mmu04623;mmu04660;mmu04662;mmu04668;mmu04920;mmu05142;mmu05145;mmu05160;mmu05161;mmu05166;mmu05168;mmu05169;mmu05200;mmu05203;mmu05212;mmu05215;mmu05220;mmu05221;mmu05222;mmu05340		Ikbkg	azure4	1	0.717241379310345
H2-T23-mRNA	-0.274	0.393	-1.04	0.496	0.827	0.485	1.41	0.499	1	lm.nb	Adaptive Immune Response, Astrocyte Function, Inflammatory Signaling, Innate Immune Response, Matrix Remodeling	NS_MM_NEUROINFLAM_V1.0	H2-T23	mRNA	0		Matrix Remodeling;Innate Immune Response;Inflammatory Signaling;Astrocyte Function;Adaptive Immune Response	mmu04144;mmu04145;mmu04514;mmu04612;mmu04650;mmu04940;mmu05166;mmu05168;mmu05169;mmu05203;mmu05320;mmu05330;mmu05332;mmu05416		H2-T23	azure4	1	-0.697201017811705
Ptgs2-mRNA	0.135	0.2	-0.257	0.527	1.1	0.837	1.44	0.513	1	lm.nb	Astrocyte Function, Cellular Stress, Innate Immune Response, Lipid Metabolism, Microglia Function, NF-kB	NS_MM_NEUROINFLAM_V1.0	Ptgs2	mRNA	0		NF-kB;Microglia Function;Lipid Metabolism;Innate Immune Response;Cellular Stress;Astrocyte Function	mmu00590;mmu04064;mmu04370;mmu04668;mmu04723;mmu04726;mmu04913;mmu04921;mmu04923;mmu05140;mmu05200;mmu05206;mmu05222		Ptgs2	azure4	1	0.675
Irak4-mRNA	0.295	0.46	-0.605	1.2	1.23	0.657	2.29	0.532	1	lm.nb	Apoptosis, Cytokine Signaling, Innate Immune Response, NF-kB	NS_MM_NEUROINFLAM_V1.0	Irak4	mRNA	0		NF-kB;Innate Immune Response;Cytokine Signaling;Apoptosis	mmu04064;mmu04210;mmu04620;mmu04722;mmu05133;mmu05140;mmu05142;mmu05145;mmu05152;mmu05162;mmu05164		Irak4	azure4	1	0.641304347826087
Map2k4-mRNA	-0.04	0.0645	-0.166	0.0864	0.973	0.891	1.06	0.547	1	loglinear	Adaptive Immune Response, Apoptosis, Cellular Stress, Growth Factor Signaling, Innate Immune Response	NS_MM_NEUROINFLAM_V1.0	Map2k4	mRNA	0		Innate Immune Response;Growth Factor Signaling;Cellular Stress;Apoptosis;Adaptive Immune Response	mmu04010;mmu04012;mmu04620;mmu04664;mmu04668;mmu04912;mmu05142;mmu05161;mmu05164;mmu05166;mmu05169		Map2k4	azure4	1	-0.62015503875969
Vav1-mRNA	0.326	0.561	-0.773	1.42	1.25	0.585	2.68	0.572	1	lm.nb	Adaptive Immune Response, Angiogenesis, Autophagy, Cytokine Signaling, Growth Factor Signaling, Innate Immune Response	NS_MM_NEUROINFLAM_V1.0	Vav1	mRNA	0		Innate Immune Response;Growth Factor Signaling;Cytokine Signaling;Autophagy;Angiogenesis;Adaptive Immune Response	mmu04024;mmu04062;mmu04510;mmu04650;mmu04660;mmu04662;mmu04664;mmu04666;mmu04670;mmu04810		Vav1	azure4	1	0.581105169340463
Ptpn6-mRNA	0.312	0.549	-0.765	1.39	1.24	0.588	2.62	0.581	1	lm.nb	Adaptive Immune Response, Cytokine Signaling, Growth Factor Signaling, Inflammatory Signaling, Innate Immune Response	NS_MM_NEUROINFLAM_V1.0	Ptpn6	mRNA	0		Innate Immune Response;Inflammatory Signaling;Growth Factor Signaling;Cytokine Signaling;Adaptive Immune Response	mmu04520;mmu04630;mmu04650;mmu04660;mmu04662;mmu05140;mmu05205		Ptpn6	azure4	1	0.568306010928962
Creb1-mRNA	0.068	0.124	-0.175	0.311	1.05	0.886	1.24	0.594	1	loglinear	Adaptive Immune Response, Carbohydrate Metabolism, DNA Damage, Growth Factor Signaling, Innate Immune Response, Neurons and Neurotransmission, Notch	NS_MM_NEUROINFLAM_V1.0	Creb1	mRNA	0		Notch;Neurons and Neurotransmission;Innate Immune Response;Growth Factor Signaling;DNA Damage;Carbohydrate Metabolism;Adaptive Immune Response	mmu04022;mmu04024;mmu04151;mmu04152;mmu04211;mmu04261;mmu04380;mmu04612;mmu04668;mmu04713;mmu04725;mmu04728;mmu04911;mmu04915;mmu04916;mmu04922;mmu04924;mmu04925;mmu04931;mmu05016;mmu05030;mmu05031;mmu05034;mmu05152;mmu05161;mmu05166;mmu05203;mmu05215		Creb1	azure4	1	0.548387096774194
Mmp14-mRNA	0.168	0.309	-0.438	0.773	1.12	0.738	1.71	0.598	1	lm.nb	Cellular Stress, Innate Immune Response, Matrix Remodeling, Microglia Function	NS_MM_NEUROINFLAM_V1.0	Mmp14	mRNA	0		Microglia Function;Matrix Remodeling;Innate Immune Response;Cellular Stress	mmu04668;mmu04912		Mmp14	azure4	1	0.54368932038835
Birc2-mRNA	0.0333	0.0618	-0.0878	0.154	1.02	0.941	1.11	0.6	1	loglinear	Apoptosis, Cytokine Signaling, Innate Immune Response, NF-kB	NS_MM_NEUROINFLAM_V1.0	Birc2	mRNA	0		NF-kB;Innate Immune Response;Cytokine Signaling;Apoptosis	mmu04064;mmu04120;mmu04210;mmu04390;mmu04510;mmu04621;mmu04668;mmu05145;mmu05200;mmu05222		Birc2	azure4	1	0.538834951456311
Fcer1g-mRNA	0.226	0.424	-0.605	1.06	1.17	0.657	2.08	0.604	1	lm.nb	Adaptive Immune Response, Autophagy, Inflammatory Signaling, Innate Immune Response	NS_MM_NEUROINFLAM_V1.0	Fcer1g	mRNA	0		Innate Immune Response;Inflammatory Signaling;Autophagy;Adaptive Immune Response	mmu04071;mmu04072;mmu04611;mmu04650;mmu04664;mmu05152;mmu05310		Fcer1g	azure4	1	0.533018867924528
Fcgr3-mRNA	0.158	0.304	-0.437	0.752	1.12	0.738	1.68	0.613	1	lm.nb	Adaptive Immune Response, Autophagy, Inflammatory Signaling, Innate Immune Response	NS_MM_NEUROINFLAM_V1.0	Fcgr3	mRNA	0		Innate Immune Response;Inflammatory Signaling;Autophagy;Adaptive Immune Response	mmu04145;mmu04380;mmu05140;mmu05150;mmu05152		Fcgr3	azure4	1	0.519736842105263
Cflar-mRNA	0.106	0.212	-0.31	0.522	1.08	0.806	1.44	0.627	1	lm.nb	Apoptosis, Autophagy, Innate Immune Response, NF-kB	NS_MM_NEUROINFLAM_V1.0	Cflar	mRNA	0		NF-kB;Innate Immune Response;Autophagy;Apoptosis	mmu04064;mmu04210;mmu04668;mmu05142		Cflar	azure4	1	0.5
Itgam-mRNA	-0.333	0.672	-1.65	0.983	0.794	0.319	1.98	0.629	1	lm.nb	Autophagy, Innate Immune Response, Matrix Remodeling	NS_MM_NEUROINFLAM_V1.0	Itgam	mRNA	0		Matrix Remodeling;Innate Immune Response;Autophagy	mmu04015;mmu04145;mmu04514;mmu04610;mmu04640;mmu04670;mmu04810;mmu05133;mmu05134;mmu05140;mmu05146;mmu05150;mmu05152;mmu05202		Itgam	azure4	1	-0.495535714285714
Nod1-mRNA	0.172	0.35	-0.515	0.859	1.13	0.7	1.81	0.633	1	lm.nb	Autophagy, Cytokine Signaling, Innate Immune Response	NS_MM_NEUROINFLAM_V1.0	Nod1	mRNA	0		Innate Immune Response;Cytokine Signaling;Autophagy	mmu04621;mmu05133		Nod1	azure4	1	0.491428571428571
Ripk1-mRNA	0.126	0.275	-0.413	0.664	1.09	0.751	1.58	0.656	1	lm.nb	Apoptosis, Innate Immune Response, NF-kB	NS_MM_NEUROINFLAM_V1.0	Ripk1	mRNA	0		NF-kB;Innate Immune Response;Apoptosis	mmu04064;mmu04210;mmu04620;mmu04622;mmu04623;mmu04668;mmu05160;mmu05169		Ripk1	azure4	1	0.458181818181818
Ep300-mRNA	0.0467	0.111	-0.17	0.264	1.03	0.889	1.2	0.681	1	loglinear	Cell Cycle, Cellular Stress, Cytokine Signaling, DNA Damage, Epigenetic Regulation, Inflammatory Signaling, Innate Immune Response, Lipid Metabolism, Notch, Wnt	NS_MM_NEUROINFLAM_V1.0	Ep300	mRNA	0		Wnt;Notch;Lipid Metabolism;Innate Immune Response;Inflammatory Signaling;Epigenetic Regulation;DNA Damage;Cytokine Signaling;Cellular Stress;Cell Cycle	mmu04024;mmu04066;mmu04068;mmu04110;mmu04310;mmu04330;mmu04350;mmu04520;mmu04630;mmu04720;mmu04916;mmu04919;mmu04922;mmu05016;mmu05152;mmu05161;mmu05164;mmu05166;mmu05168;mmu05169;mmu05200;mmu05203;mmu05206;mmu05211;mmu05215		Ep300	azure4	1	0.420720720720721
Tyrobp-mRNA	-0.143	0.341	-0.811	0.526	0.906	0.57	1.44	0.684	1	lm.nb	Adaptive Immune Response, Innate Immune Response	NS_MM_NEUROINFLAM_V1.0	Tyrobp	mRNA	0		Innate Immune Response;Adaptive Immune Response	mmu04380;mmu04650		Tyrobp	azure4	1	-0.419354838709677
Icam2-mRNA	-0.263	0.636	-1.51	0.984	0.833	0.351	1.98	0.687	1	lm.nb	Adaptive Immune Response, Innate Immune Response, Matrix Remodeling	NS_MM_NEUROINFLAM_V1.0	Icam2	mRNA	0		Matrix Remodeling;Innate Immune Response;Adaptive Immune Response	mmu04514;mmu04650	Endothelial Cells	Icam2	azure4	1	-0.413522012578616
Irak1-mRNA	0.0681	0.167	-0.259	0.395	1.05	0.836	1.32	0.691	1	loglinear	Apoptosis, Cytokine Signaling, Growth Factor Signaling, Innate Immune Response, NF-kB	NS_MM_NEUROINFLAM_V1.0	Irak1	mRNA	0		NF-kB;Innate Immune Response;Growth Factor Signaling;Cytokine Signaling;Apoptosis	mmu04064;mmu04210;mmu04620;mmu04722;mmu05133;mmu05140;mmu05142;mmu05145;mmu05152;mmu05162;mmu05169		Irak1	azure4	1	0.407784431137725
Cxcl10-mRNA	-0.363	0.918	-2.16	1.44	0.778	0.223	2.71	0.7	1	lm.nb	Astrocyte Function, Cytokine Signaling, Inflammatory Signaling, Innate Immune Response, Microglia Function	NS_MM_NEUROINFLAM_V1.0	Cxcl10	mRNA	0		Microglia Function;Innate Immune Response;Inflammatory Signaling;Cytokine Signaling;Astrocyte Function	mmu04060;mmu04062;mmu04620;mmu04622;mmu04623;mmu04668;mmu05164		Cxcl10	azure4	1	-0.395424836601307
Casp1-mRNA	0.115	0.295	-0.463	0.692	1.08	0.726	1.62	0.704	1	lm.nb	Apoptosis, Cytokine Signaling, Innate Immune Response	NS_MM_NEUROINFLAM_V1.0	Casp1	mRNA	0		Innate Immune Response;Cytokine Signaling;Apoptosis	mmu04621;mmu04623;mmu05014;mmu05132;mmu05133;mmu05134;mmu05164		Casp1	azure4	1	0.389830508474576
Akt1-mRNA	0.0436	0.118	-0.187	0.274	1.03	0.878	1.21	0.718	1	lm.nb	Adaptive Immune Response, Angiogenesis, Apoptosis, Autophagy, Carbohydrate Metabolism, Cellular Stress, Cytokine Signaling, Growth Factor Signaling, Innate Immune Response, Insulin Signaling, Neurons and Neurotransmission, Wnt	NS_MM_NEUROINFLAM_V1.0	Akt1	mRNA	0		Wnt;Neurons and Neurotransmission;Insulin Signaling;Innate Immune Response;Growth Factor Signaling;Cytokine Signaling;Cellular Stress;Carbohydrate Metabolism;Autophagy;Apoptosis;Angiogenesis;Adaptive Immune Response	mmu04010;mmu04012;mmu04014;mmu04015;mmu04022;mmu04024;mmu04062;mmu04066;mmu04068;mmu04071;mmu04072;mmu04150;mmu04151;mmu04152;mmu04210;mmu04211;mmu04213;mmu04261;mmu04370;mmu04380;mmu04510;mmu04530;mmu04550;mmu04611;mmu04620;mmu04630;mmu04660;mmu04662;mmu04664;mmu04666;mmu04668;mmu04722;mmu04725;mmu04728;mmu04910;mmu04914;mmu04915;mmu04917;mmu04919;mmu04920;mmu04922;mmu04923;mmu04931;mmu04932;mmu…		Akt1	azure4	1	0.369491525423729
Pik3ca-mRNA	0.0296	0.0873	-0.142	0.201	1.02	0.906	1.15	0.741	1	loglinear	Adaptive Immune Response, Angiogenesis, Apoptosis, Autophagy, Carbohydrate Metabolism, Cytokine Signaling, Growth Factor Signaling, Innate Immune Response, Insulin Signaling, Lipid Metabolism	NS_MM_NEUROINFLAM_V1.0	Pik3ca	mRNA	0		Lipid Metabolism;Insulin Signaling;Innate Immune Response;Growth Factor Signaling;Cytokine Signaling;Carbohydrate Metabolism;Autophagy;Apoptosis;Angiogenesis;Adaptive Immune Response	mmu00562;mmu04012;mmu04014;mmu04015;mmu04022;mmu04024;mmu04062;mmu04066;mmu04068;mmu04070;mmu04071;mmu04072;mmu04150;mmu04151;mmu04152;mmu04210;mmu04211;mmu04213;mmu04261;mmu04370;mmu04380;mmu04510;mmu04550;mmu04611;mmu04620;mmu04630;mmu04650;mmu04660;mmu04662;mmu04664;mmu04666;mmu04668;mmu04670;mmu04722;mmu04725;mmu04750;mmu04810;mmu04910;mmu04914;mmu04915;mmu04917;mmu04919;mmu04921;mmu04923;mmu…		Pik3ca	azure4	1	0.339060710194731
Fadd-mRNA	-0.17	0.581	-1.31	0.968	0.889	0.404	1.96	0.775	1	lm.nb	Apoptosis, Innate Immune Response	NS_MM_NEUROINFLAM_V1.0	Fadd	mRNA	0		Innate Immune Response;Apoptosis	mmu04210;mmu04620;mmu04622;mmu04668;mmu05010;mmu05142;mmu05152;mmu05161;mmu05168;mmu05200		Fadd	azure4	1	-0.292598967297763
Casp8-mRNA	-0.177	0.605	-1.36	1.01	0.885	0.389	2.01	0.775	1	lm.nb	Apoptosis, DNA Damage, Innate Immune Response, Microglia Function	NS_MM_NEUROINFLAM_V1.0	Casp8	mRNA	0		Microglia Function;Innate Immune Response;DNA Damage;Apoptosis	mmu04115;mmu04210;mmu04620;mmu04621;mmu04622;mmu04668;mmu04932;mmu05010;mmu05016;mmu05134;mmu05142;mmu05145;mmu05152;mmu05161;mmu05168;mmu05200;mmu05203;mmu05416		Casp8	azure4	1	-0.292561983471074
Mapk14-mRNA	-0.0212	0.0867	-0.191	0.149	0.985	0.876	1.11	0.811	1	loglinear	Angiogenesis, Autophagy, Cellular Stress, Growth Factor Signaling, Innate Immune Response	NS_MM_NEUROINFLAM_V1.0	Mapk14	mRNA	0		Innate Immune Response;Growth Factor Signaling;Cellular Stress;Autophagy;Angiogenesis	mmu04010;mmu04015;mmu04068;mmu04071;mmu04261;mmu04370;mmu04380;mmu04550;mmu04611;mmu04620;mmu04621;mmu04622;mmu04660;mmu04664;mmu04668;mmu04670;mmu04722;mmu04723;mmu04728;mmu04750;mmu04912;mmu04914;mmu04917;mmu04933;mmu05014;mmu05132;mmu05133;mmu05140;mmu05142;mmu05145;mmu05152;mmu05160;mmu05164;mmu05169;mmu05205		Mapk14	azure4	1	-0.244521337946943
C3-mRNA	0.165	0.675	-1.16	1.49	1.12	0.448	2.8	0.811	1	lm.nb	Adaptive Immune Response, Autophagy, Inflammatory Signaling, Innate Immune Response, Microglia Function	NS_MM_NEUROINFLAM_V1.0	C3	mRNA	0		Microglia Function;Innate Immune Response;Inflammatory Signaling;Autophagy;Adaptive Immune Response	mmu04145;mmu04610;mmu05133;mmu05134;mmu05140;mmu05142;mmu05150;mmu05152;mmu05168;mmu05203;mmu05322		C3	azure4	1	0.244444444444444
Csf1-mRNA	0.0336	0.138	-0.236	0.303	1.02	0.849	1.23	0.811	1	lm.nb	Astrocyte Function, Autophagy, Cytokine Signaling, Growth Factor Signaling, Innate Immune Response, Microglia Function	NS_MM_NEUROINFLAM_V1.0	Csf1	mRNA	0		Microglia Function;Innate Immune Response;Growth Factor Signaling;Cytokine Signaling;Autophagy;Astrocyte Function	mmu04014;mmu04015;mmu04060;mmu04151;mmu04380;mmu04640;mmu04668;mmu05323		Csf1	azure4	1	0.243478260869565
Atg5-mRNA	-0.02	0.083	-0.183	0.143	0.986	0.881	1.1	0.813	1	loglinear	Autophagy, Cellular Stress, Innate Immune Response	NS_MM_NEUROINFLAM_V1.0	Atg5	mRNA	0		Innate Immune Response;Cellular Stress;Autophagy	mmu04140;mmu04211;mmu04213;mmu04622		Atg5	azure4	1	-0.240963855421687
Irf2-mRNA	-0.0204	0.0888	-0.194	0.154	0.986	0.874	1.11	0.822	1	loglinear	Apoptosis, Inflammatory Signaling, Innate Immune Response	NS_MM_NEUROINFLAM_V1.0	Irf2	mRNA	0		Innate Immune Response;Inflammatory Signaling;Apoptosis			Irf2	azure4	1	-0.22972972972973
Ripk2-mRNA	-0.0593	0.267	-0.583	0.464	0.96	0.668	1.38	0.828	1	lm.nb	Adaptive Immune Response, Apoptosis, Cytokine Signaling, Growth Factor Signaling, Innate Immune Response	NS_MM_NEUROINFLAM_V1.0	Ripk2	mRNA	0		Innate Immune Response;Growth Factor Signaling;Cytokine Signaling;Apoptosis;Adaptive Immune Response	mmu04621;mmu04722;mmu05152		Ripk2	azure4	1	-0.222097378277154
Xrcc6-mRNA	0.0253	0.135	-0.24	0.29	1.02	0.847	1.22	0.855	1	lm.nb	DNA Damage, Innate Immune Response	NS_MM_NEUROINFLAM_V1.0	Xrcc6	mRNA	0		Innate Immune Response;DNA Damage	mmu03450		Xrcc6	azure4	1	0.187407407407407
Bcl2-mRNA	-0.0377	0.242	-0.513	0.438	0.974	0.701	1.35	0.879	1	lm.nb	Apoptosis, Autophagy, Cellular Stress, Cytokine Signaling, DNA Damage, Growth Factor Signaling, Innate Immune Response, Microglia Function, NF-kB	NS_MM_NEUROINFLAM_V1.0	Bcl2	mRNA	0		NF-kB;Microglia Function;Innate Immune Response;Growth Factor Signaling;DNA Damage;Cytokine Signaling;Cellular Stress;Autophagy;Apoptosis	mmu04064;mmu04066;mmu04071;mmu04141;mmu04151;mmu04210;mmu04261;mmu04510;mmu04630;mmu04722;mmu04725;mmu04933;mmu05014;mmu05145;mmu05152;mmu05161;mmu05169;mmu05200;mmu05206;mmu05210;mmu05215;mmu05222		Bcl2	azure4	1	-0.155785123966942
Akt2-mRNA	-0.025	0.207	-0.431	0.381	0.983	0.742	1.3	0.906	1	lm.nb	Adaptive Immune Response, Angiogenesis, Apoptosis, Autophagy, Carbohydrate Metabolism, Cytokine Signaling, Growth Factor Signaling, Innate Immune Response, Insulin Signaling, Neurons and Neurotransmission, Wnt	NS_MM_NEUROINFLAM_V1.0	Akt2	mRNA	0		Wnt;Neurons and Neurotransmission;Insulin Signaling;Innate Immune Response;Growth Factor Signaling;Cytokine Signaling;Carbohydrate Metabolism;Autophagy;Apoptosis;Angiogenesis;Adaptive Immune Response	mmu04010;mmu04012;mmu04014;mmu04015;mmu04022;mmu04024;mmu04062;mmu04066;mmu04068;mmu04071;mmu04072;mmu04150;mmu04151;mmu04152;mmu04210;mmu04211;mmu04213;mmu04261;mmu04370;mmu04380;mmu04510;mmu04530;mmu04550;mmu04611;mmu04620;mmu04630;mmu04660;mmu04662;mmu04664;mmu04666;mmu04668;mmu04722;mmu04725;mmu04728;mmu04910;mmu04914;mmu04915;mmu04917;mmu04919;mmu04920;mmu04922;mmu04923;mmu04931;mmu04932;mmu…		Akt2	azure4	1	-0.120772946859903
Nlrp3-mRNA	-0.0841	0.813	-1.68	1.51	0.943	0.313	2.85	0.919	1	lm.nb	Innate Immune Response, Microglia Function	NS_MM_NEUROINFLAM_V1.0	Nlrp3	mRNA	0		Microglia Function;Innate Immune Response	mmu04621;mmu05133;mmu05164		Nlrp3	azure4	1	-0.103444034440344
Irak2-mRNA	-0.0166	0.167	-0.343	0.31	0.989	0.788	1.24	0.922	1	lm.nb	Apoptosis, Cytokine Signaling, Innate Immune Response	NS_MM_NEUROINFLAM_V1.0	Irak2	mRNA	0		Innate Immune Response;Cytokine Signaling;Apoptosis	mmu04210;mmu04722;mmu05152		Irak2	azure4	1	-0.0994011976047904
Ddx58-mRNA	-0.0143	0.166	-0.34	0.312	0.99	0.79	1.24	0.933	1	loglinear	Inflammatory Signaling, Innate Immune Response, NF-kB	NS_MM_NEUROINFLAM_V1.0	Ddx58	mRNA	0		NF-kB;Innate Immune Response;Inflammatory Signaling	mmu04064;mmu04622;mmu04623;mmu05160;mmu05161;mmu05162;mmu05164;mmu05168;mmu05169		Ddx58	azure4	1	-0.086144578313253
Ifih1-mRNA	0.00965	0.201	-0.385	0.404	1.01	0.766	1.32	0.963	1	lm.nb	Inflammatory Signaling, Innate Immune Response	NS_MM_NEUROINFLAM_V1.0	Ifih1	mRNA	0		Innate Immune Response;Inflammatory Signaling	mmu04622;mmu05161;mmu05162;mmu05164;mmu05168		Ifih1	azure4	1	0.0480099502487562
Nfkb1-mRNA	-0.01	0.209	-0.42	0.4	0.993	0.748	1.32	0.963	1	lm.nb	Adaptive Immune Response, Apoptosis, Cellular Stress, Cytokine Signaling, Growth Factor Signaling, Inflammatory Signaling, Innate Immune Response, NF-kB	NS_MM_NEUROINFLAM_V1.0	Nfkb1	mRNA	0		NF-kB;Innate Immune Response;Inflammatory Signaling;Growth Factor Signaling;Cytokine Signaling;Cellular Stress;Apoptosis;Adaptive Immune Response	mmu04010;mmu04014;mmu04024;mmu04062;mmu04064;mmu04066;mmu04071;mmu04151;mmu04210;mmu04211;mmu04380;mmu04620;mmu04621;mmu04622;mmu04623;mmu04660;mmu04662;mmu04668;mmu04722;mmu04917;mmu04920;mmu04931;mmu04932;mmu04933;mmu05030;mmu05132;mmu05133;mmu05134;mmu05140;mmu05142;mmu05145;mmu05146;mmu05152;mmu05160;mmu05161;mmu05162;mmu05164;mmu05166;mmu05168;mmu05169;mmu05200;mmu05202;mmu05203;mmu05206;mmu…		Nfkb1	azure4	1	-0.0478468899521531
Tradd-mRNA	-0.0122	0.381	-0.758	0.734	0.992	0.591	1.66	0.975	1	lm.nb	Apoptosis, Innate Immune Response, NF-kB	NS_MM_NEUROINFLAM_V1.0	Tradd	mRNA	0		NF-kB;Innate Immune Response;Apoptosis	mmu04064;mmu04071;mmu04210;mmu04622;mmu04668;mmu04920;mmu05152;mmu05160;mmu05169;mmu05203		Tradd	azure4	1	-0.0320209973753281
Traf2-mRNA	-0.00383	0.13	-0.259	0.252	0.997	0.836	1.19	0.977	1	lm.nb	Apoptosis, Cytokine Signaling, Growth Factor Signaling, Inflammatory Signaling, Innate Immune Response, NF-kB	NS_MM_NEUROINFLAM_V1.0	Traf2	mRNA	0		NF-kB;Innate Immune Response;Inflammatory Signaling;Growth Factor Signaling;Cytokine Signaling;Apoptosis	mmu04010;mmu04064;mmu04071;mmu04141;mmu04210;mmu04380;mmu04622;mmu04668;mmu04920;mmu04932;mmu05160;mmu05168;mmu05169;mmu05200;mmu05203;mmu05222		Traf2	azure4	1	-0.0294615384615385
Irf1-mRNA	-0.00488	0.214	-0.424	0.415	0.997	0.745	1.33	0.982	1	lm.nb	Apoptosis, Inflammatory Signaling, Innate Immune Response	NS_MM_NEUROINFLAM_V1.0	Irf1	mRNA	0		Innate Immune Response;Inflammatory Signaling;Apoptosis	mmu04917;mmu05133;mmu05160		Irf1	azure4	1	-0.022803738317757
