# Supplementary material for: Vascular-associated bacterial burden and neuroinflammatory transcriptional responses observed in models of pneumonic plague
Source: Front Microbiol. 2026 Jun 24;17:1865125. doi: 10.3389/fmicb.2026.1865125 (PMC13341613; doi:10.3389/fmicb.2026.1865125)
Supplement: Supplementary file 1 [file Data_Sheet_1.ZIP › Bp_final 2026-04-14 12-30/results/Gene set analysis/Genes in Insulin.Signaling - DPI3.csv]

Probe Label	Log2 fold change	std error (log2)	Lower confidence limit (log2)	Upper confidence limit (log2)	Linear fold change	Lower confidence limit (linear)	Upper confidence limit (linear)	P-value	BY.p.value	method	Gene.sets	Codeset.Name	Probe.Label	Analyte.Type	Is.Control	Control.Type	Probe.Annotation	KEGG.Pathways	Cell.Type	Official.Gene.Name	volcanocol	volcanopch	tstats.all
Psmb8-mRNA	4.35	0.191	3.98	4.73	20.4	15.7	26.5	3.09e-11	3.33e-08	lm.nb	Adaptive Immune Response, Angiogenesis, Apoptosis, Astrocyte Function, Cell Cycle, Cytokine Signaling, Growth Factor Signaling, Inflammatory Signaling, Insulin Signaling, Microglia Function, NF-kB, Wnt	NS_MM_NEUROINFLAM_V1.0	Psmb8	mRNA	0		Wnt;NF-kB;Microglia Function;Insulin Signaling;Inflammatory Signaling;Growth Factor Signaling;Cytokine Signaling;Cell Cycle;Astrocyte Function;Apoptosis;Angiogenesis;Adaptive Immune Response			Psmb8	slateblue1	16	22.7748691099476
Pik3r2-mRNA	-0.374	0.0389	-0.451	-0.298	0.771	0.732	0.813	5.36e-07	5.35e-05	loglinear	Adaptive Immune Response, Angiogenesis, Apoptosis, Autophagy, Cytokine Signaling, Growth Factor Signaling, Innate Immune Response, Insulin Signaling	NS_MM_NEUROINFLAM_V1.0	Pik3r2	mRNA	0		Insulin Signaling;Innate Immune Response;Growth Factor Signaling;Cytokine Signaling;Autophagy;Apoptosis;Angiogenesis;Adaptive Immune Response	mmu04012;mmu04014;mmu04015;mmu04022;mmu04024;mmu04062;mmu04066;mmu04068;mmu04070;mmu04071;mmu04072;mmu04150;mmu04151;mmu04152;mmu04210;mmu04211;mmu04213;mmu04261;mmu04370;mmu04380;mmu04510;mmu04550;mmu04611;mmu04620;mmu04630;mmu04650;mmu04660;mmu04662;mmu04664;mmu04666;mmu04668;mmu04670;mmu04722;mmu04725;mmu04750;mmu04810;mmu04910;mmu04914;mmu04915;mmu04917;mmu04919;mmu04921;mmu04923;mmu04930;mmu…		Pik3r2	slateblue1	16	-9.61439588688946
Tcirg1-mRNA	1.19	0.189	0.816	1.56	2.27	1.76	2.94	4.07e-05	0.00181	lm.nb	Autophagy, Growth Factor Signaling, Insulin Signaling	NS_MM_NEUROINFLAM_V1.0	Tcirg1	mRNA	0		Insulin Signaling;Growth Factor Signaling;Autophagy	mmu04142;mmu04145;mmu04721;mmu05152;mmu05323		Tcirg1	slateblue1	16	6.2962962962963
Igf1r-mRNA	0.584	0.111	0.367	0.802	1.5	1.29	1.74	0.000199	0.0065	loglinear	Apoptosis, Autophagy, Carbohydrate Metabolism, Growth Factor Signaling, Insulin Signaling	NS_MM_NEUROINFLAM_V1.0	Igf1r	mRNA	0		Insulin Signaling;Growth Factor Signaling;Carbohydrate Metabolism;Autophagy;Apoptosis	mmu04014;mmu04015;mmu04066;mmu04068;mmu04114;mmu04144;mmu04151;mmu04152;mmu04211;mmu04213;mmu04510;mmu04520;mmu04550;mmu04730;mmu04913;mmu04914;mmu05200;mmu05202;mmu05205;mmu05214;mmu05215;mmu05218		Igf1r	slateblue1	16	5.26126126126126
Fyn-mRNA	-0.238	0.0568	-0.349	-0.126	0.848	0.785	0.916	0.00126	0.0312	loglinear	Adaptive Immune Response, Angiogenesis, Autophagy, Cytokine Signaling, Growth Factor Signaling, Innate Immune Response, Insulin Signaling, Microglia Function	NS_MM_NEUROINFLAM_V1.0	Fyn	mRNA	0		Microglia Function;Insulin Signaling;Innate Immune Response;Growth Factor Signaling;Cytokine Signaling;Autophagy;Angiogenesis;Adaptive Immune Response	mmu04071;mmu04072;mmu04360;mmu04380;mmu04510;mmu04520;mmu04611;mmu04650;mmu04660;mmu04664;mmu04725;mmu05020;mmu05162;mmu05416		Fyn	slateblue2	16	-4.19014084507042
Eef2k-mRNA	0.509	0.137	0.241	0.778	1.42	1.18	1.71	0.00294	0.0668	loglinear	Growth Factor Signaling, Insulin Signaling, Microglia Function	NS_MM_NEUROINFLAM_V1.0	Eef2k	mRNA	0		Microglia Function;Insulin Signaling;Growth Factor Signaling	mmu04152;mmu04921		Eef2k	slateblue3	16	3.71532846715328
Atp6v1a-mRNA	-0.144	0.0397	-0.222	-0.0659	0.905	0.858	0.955	0.00351	0.077	loglinear	Growth Factor Signaling, Insulin Signaling, Microglia Function	NS_MM_NEUROINFLAM_V1.0	Atp6v1a	mRNA	0		Microglia Function;Insulin Signaling;Growth Factor Signaling	mmu04145;mmu04721;mmu05323		Atp6v1a	slateblue3	16	-3.6272040302267
Atp6v0e-mRNA	0.425	0.122	0.185	0.665	1.34	1.14	1.59	0.00461	0.0956	loglinear	Growth Factor Signaling, Insulin Signaling, Microglia Function	NS_MM_NEUROINFLAM_V1.0	Atp6v0e	mRNA	0		Microglia Function;Insulin Signaling;Growth Factor Signaling	mmu04145;mmu04721;mmu05323		Atp6v0e	slateblue3	16	3.48360655737705
Dlg4-mRNA	-0.5	0.165	-0.823	-0.177	0.707	0.565	0.885	0.0105	0.188	lm.nb	Adaptive Immune Response, Angiogenesis, Cytokine Signaling, Growth Factor Signaling, Insulin Signaling, Neurons and Neurotransmission	NS_MM_NEUROINFLAM_V1.0	Dlg4	mRNA	0		Neurons and Neurotransmission;Insulin Signaling;Growth Factor Signaling;Cytokine Signaling;Angiogenesis;Adaptive Immune Response	mmu04390;mmu04724;mmu05016;mmu05030		Dlg4	slateblue4	16	-3.03030303030303
Dusp7-mRNA	-0.246	0.0861	-0.415	-0.0773	0.843	0.75	0.948	0.0144	0.244	loglinear	Adaptive Immune Response, Angiogenesis, Cytokine Signaling, Growth Factor Signaling, Innate Immune Response, Insulin Signaling, Microglia Function	NS_MM_NEUROINFLAM_V1.0	Dusp7	mRNA	0		Microglia Function;Insulin Signaling;Innate Immune Response;Growth Factor Signaling;Cytokine Signaling;Angiogenesis;Adaptive Immune Response	mmu04010		Dusp7	slateblue4	16	-2.85714285714286
Pik3r1-mRNA	0.238	0.0891	0.0639	0.413	1.18	1.05	1.33	0.0201	0.319	loglinear	Adaptive Immune Response, Angiogenesis, Apoptosis, Autophagy, Carbohydrate Metabolism, Cytokine Signaling, Growth Factor Signaling, Innate Immune Response, Insulin Signaling, Lipid Metabolism	NS_MM_NEUROINFLAM_V1.0	Pik3r1	mRNA	0		Lipid Metabolism;Insulin Signaling;Innate Immune Response;Growth Factor Signaling;Cytokine Signaling;Carbohydrate Metabolism;Autophagy;Apoptosis;Angiogenesis;Adaptive Immune Response	mmu04012;mmu04014;mmu04015;mmu04022;mmu04024;mmu04062;mmu04066;mmu04068;mmu04070;mmu04071;mmu04072;mmu04150;mmu04151;mmu04152;mmu04210;mmu04211;mmu04213;mmu04261;mmu04370;mmu04380;mmu04510;mmu04550;mmu04611;mmu04620;mmu04630;mmu04650;mmu04660;mmu04662;mmu04664;mmu04666;mmu04668;mmu04670;mmu04722;mmu04725;mmu04750;mmu04810;mmu04910;mmu04914;mmu04915;mmu04917;mmu04919;mmu04921;mmu04923;mmu04930;mmu…		Pik3r1	slateblue4	16	2.67115600448934
Map2k1-mRNA	-0.0853	0.0377	-0.159	-0.0114	0.943	0.895	0.992	0.0431	0.581	loglinear	Adaptive Immune Response, Angiogenesis, Autophagy, Cytokine Signaling, Growth Factor Signaling, Innate Immune Response, Insulin Signaling, Microglia Function	NS_MM_NEUROINFLAM_V1.0	Map2k1	mRNA	0		Microglia Function;Insulin Signaling;Innate Immune Response;Growth Factor Signaling;Cytokine Signaling;Autophagy;Angiogenesis;Adaptive Immune Response	mmu04010;mmu04012;mmu04014;mmu04015;mmu04022;mmu04024;mmu04062;mmu04066;mmu04068;mmu04071;mmu04072;mmu04114;mmu04151;mmu04270;mmu04370;mmu04380;mmu04510;mmu04540;mmu04550;mmu04620;mmu04650;mmu04660;mmu04662;mmu04664;mmu04666;mmu04668;mmu04720;mmu04722;mmu04725;mmu04726;mmu04730;mmu04810;mmu04910;mmu04912;mmu04914;mmu04915;mmu04916;mmu04917;mmu04919;mmu04921;mmu05020;mmu05034;mmu05161;mmu05164;mmu…		Map2k1	azure4	1	-2.26259946949602
Kit-mRNA	-0.27	0.142	-0.549	0.00831	0.829	0.683	1.01	0.0815	0.96	lm.nb	Adaptive Immune Response, Angiogenesis, Cytokine Signaling, Growth Factor Signaling, Insulin Signaling	NS_MM_NEUROINFLAM_V1.0	Kit	mRNA	0		Insulin Signaling;Growth Factor Signaling;Cytokine Signaling;Angiogenesis;Adaptive Immune Response	mmu04014;mmu04015;mmu04060;mmu04072;mmu04144;mmu04151;mmu04640;mmu04916;mmu05200;mmu05221;mmu05230		Kit	azure4	1	-1.90140845070423
Pik3cb-mRNA	-0.128	0.0676	-0.261	0.00424	0.915	0.835	1	0.0821	0.961	loglinear	Adaptive Immune Response, Angiogenesis, Apoptosis, Autophagy, Carbohydrate Metabolism, Cytokine Signaling, Growth Factor Signaling, Innate Immune Response, Insulin Signaling, Lipid Metabolism	NS_MM_NEUROINFLAM_V1.0	Pik3cb	mRNA	0		Lipid Metabolism;Insulin Signaling;Innate Immune Response;Growth Factor Signaling;Cytokine Signaling;Carbohydrate Metabolism;Autophagy;Apoptosis;Angiogenesis;Adaptive Immune Response	mmu00562;mmu04012;mmu04014;mmu04015;mmu04022;mmu04024;mmu04062;mmu04066;mmu04068;mmu04070;mmu04071;mmu04072;mmu04150;mmu04151;mmu04152;mmu04210;mmu04211;mmu04213;mmu04261;mmu04370;mmu04380;mmu04510;mmu04550;mmu04611;mmu04620;mmu04630;mmu04650;mmu04660;mmu04662;mmu04664;mmu04666;mmu04668;mmu04670;mmu04722;mmu04725;mmu04750;mmu04810;mmu04910;mmu04914;mmu04915;mmu04917;mmu04919;mmu04921;mmu04923;mmu…		Pik3cb	azure4	1	-1.89349112426036
Akt2-mRNA	-0.394	0.208	-0.803	0.0139	0.761	0.573	1.01	0.0827	0.961	lm.nb	Adaptive Immune Response, Angiogenesis, Apoptosis, Autophagy, Carbohydrate Metabolism, Cytokine Signaling, Growth Factor Signaling, Innate Immune Response, Insulin Signaling, Neurons and Neurotransmission, Wnt	NS_MM_NEUROINFLAM_V1.0	Akt2	mRNA	0		Wnt;Neurons and Neurotransmission;Insulin Signaling;Innate Immune Response;Growth Factor Signaling;Cytokine Signaling;Carbohydrate Metabolism;Autophagy;Apoptosis;Angiogenesis;Adaptive Immune Response	mmu04010;mmu04012;mmu04014;mmu04015;mmu04022;mmu04024;mmu04062;mmu04066;mmu04068;mmu04071;mmu04072;mmu04150;mmu04151;mmu04152;mmu04210;mmu04211;mmu04213;mmu04261;mmu04370;mmu04380;mmu04510;mmu04530;mmu04550;mmu04611;mmu04620;mmu04630;mmu04660;mmu04662;mmu04664;mmu04666;mmu04668;mmu04722;mmu04725;mmu04728;mmu04910;mmu04914;mmu04915;mmu04917;mmu04919;mmu04920;mmu04922;mmu04923;mmu04931;mmu04932;mmu…		Akt2	azure4	1	-1.89423076923077
Braf-mRNA	-0.0388	0.0282	-0.0941	0.0164	0.973	0.937	1.01	0.194	1	loglinear	Adaptive Immune Response, Angiogenesis, Apoptosis, Cytokine Signaling, Growth Factor Signaling, Innate Immune Response, Insulin Signaling, Neurons and Neurotransmission	NS_MM_NEUROINFLAM_V1.0	Braf	mRNA	0		Neurons and Neurotransmission;Insulin Signaling;Innate Immune Response;Growth Factor Signaling;Cytokine Signaling;Apoptosis;Angiogenesis;Adaptive Immune Response	mmu04010;mmu04012;mmu04015;mmu04024;mmu04062;mmu04068;mmu04150;mmu04270;mmu04510;mmu04650;mmu04720;mmu04722;mmu04726;mmu04730;mmu04810;mmu04910;mmu04914;mmu05034;mmu05160;mmu05200;mmu05205;mmu05210;mmu05211;mmu05212;mmu05213;mmu05214;mmu05215;mmu05216;mmu05218;mmu05219;mmu05220;mmu05221;mmu05223		Braf	azure4	1	-1.3758865248227
Erbb3-mRNA	-0.712	0.519	-1.73	0.305	0.61	0.302	1.24	0.195	1	lm.nb	Adaptive Immune Response, Angiogenesis, Cytokine Signaling, Growth Factor Signaling, Insulin Signaling, Oligodendrocyte Function	NS_MM_NEUROINFLAM_V1.0	Erbb3	mRNA	0		Oligodendrocyte Function;Insulin Signaling;Growth Factor Signaling;Cytokine Signaling;Angiogenesis;Adaptive Immune Response	mmu04012;mmu04020;mmu04144;mmu05205;mmu05206	Oligodendrocytes	Erbb3	azure4	1	-1.37186897880539
Nefl-mRNA	0.191	0.154	-0.11	0.492	1.14	0.927	1.41	0.237	1	lm.nb	Adaptive Immune Response, Angiogenesis, Cytokine Signaling, Growth Factor Signaling, Insulin Signaling, Neurons and Neurotransmission	NS_MM_NEUROINFLAM_V1.0	Nefl	mRNA	0		Neurons and Neurotransmission;Insulin Signaling;Growth Factor Signaling;Cytokine Signaling;Angiogenesis;Adaptive Immune Response	mmu05014		Nefl	azure4	1	1.24025974025974
Egfr-mRNA	0.387	0.385	-0.369	1.14	1.31	0.775	2.21	0.335	1	lm.nb	Adaptive Immune Response, Angiogenesis, Astrocyte Function, Cytokine Signaling, Growth Factor Signaling, Insulin Signaling	NS_MM_NEUROINFLAM_V1.0	Egfr	mRNA	0		Insulin Signaling;Growth Factor Signaling;Cytokine Signaling;Astrocyte Function;Angiogenesis;Adaptive Immune Response	mmu04010;mmu04012;mmu04014;mmu04015;mmu04020;mmu04060;mmu04066;mmu04068;mmu04072;mmu04144;mmu04151;mmu04510;mmu04520;mmu04540;mmu04810;mmu04912;mmu04915;mmu04921;mmu05160;mmu05200;mmu05205;mmu05206;mmu05212;mmu05213;mmu05214;mmu05215;mmu05218;mmu05219;mmu05223;mmu05230;mmu05231	Astrocytes	Egfr	azure4	1	1.00519480519481
Pik3ca-mRNA	-0.0826	0.0873	-0.254	0.0886	0.944	0.839	1.06	0.363	1	loglinear	Adaptive Immune Response, Angiogenesis, Apoptosis, Autophagy, Carbohydrate Metabolism, Cytokine Signaling, Growth Factor Signaling, Innate Immune Response, Insulin Signaling, Lipid Metabolism	NS_MM_NEUROINFLAM_V1.0	Pik3ca	mRNA	0		Lipid Metabolism;Insulin Signaling;Innate Immune Response;Growth Factor Signaling;Cytokine Signaling;Carbohydrate Metabolism;Autophagy;Apoptosis;Angiogenesis;Adaptive Immune Response	mmu00562;mmu04012;mmu04014;mmu04015;mmu04022;mmu04024;mmu04062;mmu04066;mmu04068;mmu04070;mmu04071;mmu04072;mmu04150;mmu04151;mmu04152;mmu04210;mmu04211;mmu04213;mmu04261;mmu04370;mmu04380;mmu04510;mmu04550;mmu04611;mmu04620;mmu04630;mmu04650;mmu04660;mmu04662;mmu04664;mmu04666;mmu04668;mmu04670;mmu04722;mmu04725;mmu04750;mmu04810;mmu04910;mmu04914;mmu04915;mmu04917;mmu04919;mmu04921;mmu04923;mmu…		Pik3ca	azure4	1	-0.946162657502864
Grin2b-mRNA	-0.0435	0.0772	-0.195	0.108	0.97	0.874	1.08	0.584	1	loglinear	Adaptive Immune Response, Angiogenesis, Cytokine Signaling, Growth Factor Signaling, Insulin Signaling, Neurons and Neurotransmission	NS_MM_NEUROINFLAM_V1.0	Grin2b	mRNA	0		Neurons and Neurotransmission;Insulin Signaling;Growth Factor Signaling;Cytokine Signaling;Angiogenesis;Adaptive Immune Response	mmu04014;mmu04015;mmu04024;mmu04080;mmu04713;mmu04720;mmu04724;mmu04728;mmu05010;mmu05014;mmu05016;mmu05030;mmu05031;mmu05033;mmu05034;mmu05322		Grin2b	azure4	1	-0.563471502590673
Csk-mRNA	-0.125	0.228	-0.572	0.321	0.917	0.673	1.25	0.593	1	lm.nb	Adaptive Immune Response, Angiogenesis, Autophagy, Growth Factor Signaling, Insulin Signaling	NS_MM_NEUROINFLAM_V1.0	Csk	mRNA	0		Insulin Signaling;Growth Factor Signaling;Autophagy;Angiogenesis;Adaptive Immune Response			Csk	azure4	1	-0.548245614035088
Grin2a-mRNA	0.0615	0.134	-0.202	0.325	1.04	0.87	1.25	0.655	1	lm.nb	Adaptive Immune Response, Angiogenesis, Cytokine Signaling, Growth Factor Signaling, Insulin Signaling, Neurons and Neurotransmission	NS_MM_NEUROINFLAM_V1.0	Grin2a	mRNA	0		Neurons and Neurotransmission;Insulin Signaling;Growth Factor Signaling;Cytokine Signaling;Angiogenesis;Adaptive Immune Response	mmu04014;mmu04015;mmu04020;mmu04024;mmu04080;mmu04713;mmu04720;mmu04724;mmu04728;mmu05010;mmu05014;mmu05030;mmu05031;mmu05033;mmu05034;mmu05322		Grin2a	azure4	1	0.458955223880597
Mafb-mRNA	-0.0194	0.118	-0.251	0.213	0.987	0.84	1.16	0.872	1	loglinear	Insulin Signaling	NS_MM_NEUROINFLAM_V1.0	Mafb	mRNA	0		Insulin Signaling			Mafb	azure4	1	-0.164406779661017
Akt1-mRNA	-0.00678	0.118	-0.238	0.224	0.995	0.848	1.17	0.955	1	lm.nb	Adaptive Immune Response, Angiogenesis, Apoptosis, Autophagy, Carbohydrate Metabolism, Cellular Stress, Cytokine Signaling, Growth Factor Signaling, Innate Immune Response, Insulin Signaling, Neurons and Neurotransmission, Wnt	NS_MM_NEUROINFLAM_V1.0	Akt1	mRNA	0		Wnt;Neurons and Neurotransmission;Insulin Signaling;Innate Immune Response;Growth Factor Signaling;Cytokine Signaling;Cellular Stress;Carbohydrate Metabolism;Autophagy;Apoptosis;Angiogenesis;Adaptive Immune Response	mmu04010;mmu04012;mmu04014;mmu04015;mmu04022;mmu04024;mmu04062;mmu04066;mmu04068;mmu04071;mmu04072;mmu04150;mmu04151;mmu04152;mmu04210;mmu04211;mmu04213;mmu04261;mmu04370;mmu04380;mmu04510;mmu04530;mmu04550;mmu04611;mmu04620;mmu04630;mmu04660;mmu04662;mmu04664;mmu04666;mmu04668;mmu04722;mmu04725;mmu04728;mmu04910;mmu04914;mmu04915;mmu04917;mmu04919;mmu04920;mmu04922;mmu04923;mmu04931;mmu04932;mmu…		Akt1	azure4	1	-0.0574576271186441
