# Supplementary material for: Vascular-associated bacterial burden and neuroinflammatory transcriptional responses observed in models of pneumonic plague
Source: Front Microbiol. 2026 Jun 24;17:1865125. doi: 10.3389/fmicb.2026.1865125 (PMC13341613; doi:10.3389/fmicb.2026.1865125)
Supplement: Supplementary file 1 [file Data_Sheet_1.ZIP › Bp_final 2026-04-14 12-30/results/Gene set analysis/Genes in Lipid.Metabolism - DPI1.csv]

Probe Label	Log2 fold change	std error (log2)	Lower confidence limit (log2)	Upper confidence limit (log2)	Linear fold change	Lower confidence limit (linear)	Upper confidence limit (linear)	P-value	BY.p.value	method	Gene.sets	Codeset.Name	Probe.Label	Analyte.Type	Is.Control	Control.Type	Probe.Annotation	KEGG.Pathways	Cell.Type	Official.Gene.Name	volcanocol	volcanopch	tstats.all
Gba-mRNA	-0.234	0.111	-0.451	-0.0168	0.85	0.731	0.988	0.0564	1	loglinear	Lipid Metabolism, Microglia Function	NS_MM_NEUROINFLAM_V1.0	Gba	mRNA	0		Microglia Function;Lipid Metabolism	mmu04142		Gba	azure4	1	-2.10810810810811
Pik3r1-mRNA	0.15	0.0891	-0.0245	0.325	1.11	0.983	1.25	0.118	1	loglinear	Adaptive Immune Response, Angiogenesis, Apoptosis, Autophagy, Carbohydrate Metabolism, Cytokine Signaling, Growth Factor Signaling, Innate Immune Response, Insulin Signaling, Lipid Metabolism	NS_MM_NEUROINFLAM_V1.0	Pik3r1	mRNA	0		Lipid Metabolism;Insulin Signaling;Innate Immune Response;Growth Factor Signaling;Cytokine Signaling;Carbohydrate Metabolism;Autophagy;Apoptosis;Angiogenesis;Adaptive Immune Response	mmu04012;mmu04014;mmu04015;mmu04022;mmu04024;mmu04062;mmu04066;mmu04068;mmu04070;mmu04071;mmu04072;mmu04150;mmu04151;mmu04152;mmu04210;mmu04211;mmu04213;mmu04261;mmu04370;mmu04380;mmu04510;mmu04550;mmu04611;mmu04620;mmu04630;mmu04650;mmu04660;mmu04662;mmu04664;mmu04666;mmu04668;mmu04670;mmu04722;mmu04725;mmu04750;mmu04810;mmu04910;mmu04914;mmu04915;mmu04917;mmu04919;mmu04921;mmu04923;mmu04930;mmu…		Pik3r1	azure4	1	1.68350168350168
Ugt8a-mRNA	-0.387	0.249	-0.874	0.101	0.765	0.546	1.07	0.146	1	lm.nb	Lipid Metabolism, Oligodendrocyte Function	NS_MM_NEUROINFLAM_V1.0	Ugt8a	mRNA	0		Oligodendrocyte Function;Lipid Metabolism	mmu00565	Oligodendrocytes	Ugt8a	azure4	1	-1.55421686746988
Lsr-mRNA	-0.394	0.27	-0.924	0.136	0.761	0.527	1.1	0.171	1	lm.nb	Lipid Metabolism	NS_MM_NEUROINFLAM_V1.0	Lsr	mRNA	0		Lipid Metabolism		Endothelial Cells	Lsr	azure4	1	-1.45925925925926
Hpgds-mRNA	-1	0.871	-2.71	0.706	0.5	0.153	1.63	0.273	1	lm.nb	Lipid Metabolism	NS_MM_NEUROINFLAM_V1.0	Hpgds	mRNA	0		Lipid Metabolism	mmu00590		Hpgds	azure4	1	-1.14810562571757
Prkacb-mRNA	0.0484	0.0442	-0.0382	0.135	1.03	0.974	1.1	0.295	1	loglinear	Adaptive Immune Response, Angiogenesis, Apoptosis, Autophagy, Growth Factor Signaling, Lipid Metabolism, Neurons and Neurotransmission, Wnt	NS_MM_NEUROINFLAM_V1.0	Prkacb	mRNA	0		Wnt;Neurons and Neurotransmission;Lipid Metabolism;Growth Factor Signaling;Autophagy;Apoptosis;Angiogenesis;Adaptive Immune Response	mmu04010;mmu04014;mmu04020;mmu04024;mmu04062;mmu04114;mmu04210;mmu04211;mmu04213;mmu04261;mmu04270;mmu04310;mmu04540;mmu04611;mmu04713;mmu04720;mmu04723;mmu04724;mmu04725;mmu04726;mmu04728;mmu04750;mmu04910;mmu04911;mmu04912;mmu04913;mmu04914;mmu04915;mmu04916;mmu04919;mmu04921;mmu04922;mmu04923;mmu04924;mmu04925;mmu05012;mmu05020;mmu05030;mmu05031;mmu05146;mmu05166;mmu05169;mmu05200;mmu05203;mmu…		Prkacb	azure4	1	1.09502262443439
Gdpd2-mRNA	-0.403	0.384	-1.15	0.349	0.756	0.449	1.27	0.314	1	lm.nb	Astrocyte Function, Lipid Metabolism	NS_MM_NEUROINFLAM_V1.0	Gdpd2	mRNA	0		Lipid Metabolism;Astrocyte Function		Astrocytes	Gdpd2	azure4	1	-1.04947916666667
Pik3cb-mRNA	-0.0707	0.0676	-0.203	0.0618	0.952	0.869	1.04	0.316	1	loglinear	Adaptive Immune Response, Angiogenesis, Apoptosis, Autophagy, Carbohydrate Metabolism, Cytokine Signaling, Growth Factor Signaling, Innate Immune Response, Insulin Signaling, Lipid Metabolism	NS_MM_NEUROINFLAM_V1.0	Pik3cb	mRNA	0		Lipid Metabolism;Insulin Signaling;Innate Immune Response;Growth Factor Signaling;Cytokine Signaling;Carbohydrate Metabolism;Autophagy;Apoptosis;Angiogenesis;Adaptive Immune Response	mmu00562;mmu04012;mmu04014;mmu04015;mmu04022;mmu04024;mmu04062;mmu04066;mmu04068;mmu04070;mmu04071;mmu04072;mmu04150;mmu04151;mmu04152;mmu04210;mmu04211;mmu04213;mmu04261;mmu04370;mmu04380;mmu04510;mmu04550;mmu04611;mmu04620;mmu04630;mmu04650;mmu04660;mmu04662;mmu04664;mmu04666;mmu04668;mmu04670;mmu04722;mmu04725;mmu04750;mmu04810;mmu04910;mmu04914;mmu04915;mmu04917;mmu04919;mmu04921;mmu04923;mmu…		Pik3cb	azure4	1	-1.04585798816568
Crebbp-mRNA	0.0375	0.0365	-0.0341	0.109	1.03	0.977	1.08	0.325	1	loglinear	Cell Cycle, Cellular Stress, Cytokine Signaling, Epigenetic Regulation, Inflammatory Signaling, Innate Immune Response, Lipid Metabolism, Notch, Wnt	NS_MM_NEUROINFLAM_V1.0	Crebbp	mRNA	0		Wnt;Notch;Lipid Metabolism;Innate Immune Response;Inflammatory Signaling;Epigenetic Regulation;Cytokine Signaling;Cellular Stress;Cell Cycle	mmu04024;mmu04066;mmu04068;mmu04110;mmu04310;mmu04330;mmu04350;mmu04520;mmu04630;mmu04720;mmu04916;mmu04919;mmu04922;mmu05016;mmu05152;mmu05161;mmu05164;mmu05166;mmu05168;mmu05169;mmu05200;mmu05203;mmu05206;mmu05211;mmu05215		Crebbp	azure4	1	1.02739726027397
Prkaca-mRNA	0.0525	0.0605	-0.066	0.171	1.04	0.955	1.13	0.402	1	loglinear	Adaptive Immune Response, Angiogenesis, Apoptosis, Autophagy, Cell Cycle, Cytokine Signaling, Growth Factor Signaling, Lipid Metabolism, Neurons and Neurotransmission, Wnt	NS_MM_NEUROINFLAM_V1.0	Prkaca	mRNA	0		Wnt;Neurons and Neurotransmission;Lipid Metabolism;Growth Factor Signaling;Cytokine Signaling;Cell Cycle;Autophagy;Apoptosis;Angiogenesis;Adaptive Immune Response	mmu04010;mmu04014;mmu04020;mmu04024;mmu04062;mmu04114;mmu04210;mmu04211;mmu04213;mmu04261;mmu04270;mmu04310;mmu04540;mmu04611;mmu04713;mmu04720;mmu04723;mmu04724;mmu04725;mmu04726;mmu04728;mmu04750;mmu04910;mmu04911;mmu04912;mmu04913;mmu04914;mmu04915;mmu04916;mmu04919;mmu04921;mmu04922;mmu04923;mmu04924;mmu04925;mmu05012;mmu05020;mmu05030;mmu05031;mmu05034;mmu05146;mmu05166;mmu05169;mmu05200;mmu…		Prkaca	azure4	1	0.867768595041322
Ptgs2-mRNA	0.135	0.2	-0.257	0.527	1.1	0.837	1.44	0.513	1	lm.nb	Astrocyte Function, Cellular Stress, Innate Immune Response, Lipid Metabolism, Microglia Function, NF-kB	NS_MM_NEUROINFLAM_V1.0	Ptgs2	mRNA	0		NF-kB;Microglia Function;Lipid Metabolism;Innate Immune Response;Cellular Stress;Astrocyte Function	mmu00590;mmu04064;mmu04370;mmu04668;mmu04723;mmu04726;mmu04913;mmu04921;mmu04923;mmu05140;mmu05200;mmu05206;mmu05222		Ptgs2	azure4	1	0.675
Pten-mRNA	0.0452	0.0683	-0.0885	0.179	1.03	0.94	1.13	0.52	1	loglinear	Adaptive Immune Response, Autophagy, DNA Damage, Growth Factor Signaling, Lipid Metabolism	NS_MM_NEUROINFLAM_V1.0	Pten	mRNA	0		Lipid Metabolism;Growth Factor Signaling;DNA Damage;Autophagy;Adaptive Immune Response	mmu00562;mmu04068;mmu04070;mmu04071;mmu04115;mmu04150;mmu04151;mmu04510;mmu04530;mmu04931;mmu05161;mmu05200;mmu05206;mmu05213;mmu05214;mmu05215;mmu05218;mmu05222;mmu05230		Pten	azure4	1	0.661786237188873
Fa2h-mRNA	-0.106	0.172	-0.444	0.232	0.929	0.735	1.17	0.551	1	lm.nb	Lipid Metabolism, Oligodendrocyte Function	NS_MM_NEUROINFLAM_V1.0	Fa2h	mRNA	0		Oligodendrocyte Function;Lipid Metabolism		Oligodendrocytes	Fa2h	azure4	1	-0.616279069767442
Ep300-mRNA	0.0467	0.111	-0.17	0.264	1.03	0.889	1.2	0.681	1	loglinear	Cell Cycle, Cellular Stress, Cytokine Signaling, DNA Damage, Epigenetic Regulation, Inflammatory Signaling, Innate Immune Response, Lipid Metabolism, Notch, Wnt	NS_MM_NEUROINFLAM_V1.0	Ep300	mRNA	0		Wnt;Notch;Lipid Metabolism;Innate Immune Response;Inflammatory Signaling;Epigenetic Regulation;DNA Damage;Cytokine Signaling;Cellular Stress;Cell Cycle	mmu04024;mmu04066;mmu04068;mmu04110;mmu04310;mmu04330;mmu04350;mmu04520;mmu04630;mmu04720;mmu04916;mmu04919;mmu04922;mmu05016;mmu05152;mmu05161;mmu05164;mmu05166;mmu05168;mmu05169;mmu05200;mmu05203;mmu05206;mmu05211;mmu05215		Ep300	azure4	1	0.420720720720721
Apoe-mRNA	-0.0266	0.0758	-0.175	0.122	0.982	0.886	1.09	0.732	1	loglinear	Astrocyte Function, Cellular Stress, Lipid Metabolism, Microglia Function, Neurons and Neurotransmission	NS_MM_NEUROINFLAM_V1.0	Apoe	mRNA	0		Neurons and Neurotransmission;Microglia Function;Lipid Metabolism;Cellular Stress;Astrocyte Function	mmu05010		Apoe	azure4	1	-0.350923482849604
Pik3ca-mRNA	0.0296	0.0873	-0.142	0.201	1.02	0.906	1.15	0.741	1	loglinear	Adaptive Immune Response, Angiogenesis, Apoptosis, Autophagy, Carbohydrate Metabolism, Cytokine Signaling, Growth Factor Signaling, Innate Immune Response, Insulin Signaling, Lipid Metabolism	NS_MM_NEUROINFLAM_V1.0	Pik3ca	mRNA	0		Lipid Metabolism;Insulin Signaling;Innate Immune Response;Growth Factor Signaling;Cytokine Signaling;Carbohydrate Metabolism;Autophagy;Apoptosis;Angiogenesis;Adaptive Immune Response	mmu00562;mmu04012;mmu04014;mmu04015;mmu04022;mmu04024;mmu04062;mmu04066;mmu04068;mmu04070;mmu04071;mmu04072;mmu04150;mmu04151;mmu04152;mmu04210;mmu04211;mmu04213;mmu04261;mmu04370;mmu04380;mmu04510;mmu04550;mmu04611;mmu04620;mmu04630;mmu04650;mmu04660;mmu04662;mmu04664;mmu04666;mmu04668;mmu04670;mmu04722;mmu04725;mmu04750;mmu04810;mmu04910;mmu04914;mmu04915;mmu04917;mmu04919;mmu04921;mmu04923;mmu…		Pik3ca	azure4	1	0.339060710194731
Gal3st1-mRNA	-0.106	0.42	-0.928	0.717	0.929	0.525	1.64	0.806	1	lm.nb	Lipid Metabolism, Oligodendrocyte Function	NS_MM_NEUROINFLAM_V1.0	Gal3st1	mRNA	0		Oligodendrocyte Function;Lipid Metabolism	mmu00565	Oligodendrocytes	Gal3st1	azure4	1	-0.252380952380952
