# Supplementary material for: Vascular-associated bacterial burden and neuroinflammatory transcriptional responses observed in models of pneumonic plague
Source: Front Microbiol. 2026 Jun 24;17:1865125. doi: 10.3389/fmicb.2026.1865125 (PMC13341613; doi:10.3389/fmicb.2026.1865125)
Supplement: Supplementary file 1 [file Data_Sheet_1.ZIP › Bp_final 2026-04-14 12-30/results/Gene set analysis/Genes in Matrix.Remodeling - DPI1.csv]

Probe Label	Log2 fold change	std error (log2)	Lower confidence limit (log2)	Upper confidence limit (log2)	Linear fold change	Lower confidence limit (linear)	Upper confidence limit (linear)	P-value	BY.p.value	method	Gene.sets	Codeset.Name	Probe.Label	Analyte.Type	Is.Control	Control.Type	Probe.Annotation	KEGG.Pathways	Cell.Type	Official.Gene.Name	volcanocol	volcanopch	tstats.all
Cldn5-mRNA	-1.21	0.202	-1.6	-0.81	0.433	0.329	0.57	6.54e-05	0.0653	lm.nb	Matrix Remodeling	NS_MM_NEUROINFLAM_V1.0	Cldn5	mRNA	0		Matrix Remodeling	mmu04514;mmu04530;mmu04670;mmu05160	Endothelial Cells	Cldn5	slateblue3	16	-5.99009900990099
Nlgn1-mRNA	-0.294	0.0713	-0.434	-0.155	0.815	0.74	0.898	0.0014	0.399	loglinear	Matrix Remodeling, Neurons and Neurotransmission	NS_MM_NEUROINFLAM_V1.0	Nlgn1	mRNA	0		Neurons and Neurotransmission;Matrix Remodeling	mmu04514		Nlgn1	slateblue4	16	-4.1234221598878
Ctss-mRNA	-0.633	0.178	-0.981	-0.285	0.645	0.507	0.821	0.00391	0.558	lm.nb	Adaptive Immune Response, Innate Immune Response, Matrix Remodeling, Microglia Function	NS_MM_NEUROINFLAM_V1.0	Ctss	mRNA	0		Microglia Function;Matrix Remodeling;Innate Immune Response;Adaptive Immune Response	mmu04142;mmu04145;mmu04612;mmu05152		Ctss	azure4	1	-3.5561797752809
Spp1-mRNA	0.68	0.222	0.245	1.12	1.6	1.18	2.17	0.00985	0.861	lm.nb	Growth Factor Signaling, Matrix Remodeling, Microglia Function	NS_MM_NEUROINFLAM_V1.0	Spp1	mRNA	0		Microglia Function;Matrix Remodeling;Growth Factor Signaling	mmu04151;mmu04510;mmu04512;mmu04620		Spp1	azure4	1	3.06306306306306
Casp3-mRNA	0.393	0.132	0.134	0.652	1.31	1.1	1.57	0.0115	0.868	lm.nb	Apoptosis, Cellular Stress, DNA Damage, Growth Factor Signaling, Innate Immune Response, Matrix Remodeling	NS_MM_NEUROINFLAM_V1.0	Casp3	mRNA	0		Matrix Remodeling;Innate Immune Response;Growth Factor Signaling;DNA Damage;Cellular Stress;Apoptosis	mmu04010;mmu04115;mmu04210;mmu04650;mmu04668;mmu04726;mmu04932;mmu04933;mmu05010;mmu05012;mmu05014;mmu05016;mmu05133;mmu05134;mmu05145;mmu05146;mmu05152;mmu05161;mmu05168;mmu05200;mmu05203;mmu05205;mmu05206;mmu05210;mmu05416		Casp3	azure4	1	2.97727272727273
Cd47-mRNA	-0.156	0.0561	-0.266	-0.046	0.898	0.832	0.969	0.0167	1	loglinear	Autophagy, Matrix Remodeling	NS_MM_NEUROINFLAM_V1.0	Cd47	mRNA	0		Matrix Remodeling;Autophagy	mmu04512		Cd47	azure4	1	-2.7807486631016
Itga6-mRNA	-0.324	0.151	-0.62	-0.0271	0.799	0.651	0.981	0.0537	1	lm.nb	Growth Factor Signaling, Matrix Remodeling, Microglia Function	NS_MM_NEUROINFLAM_V1.0	Itga6	mRNA	0		Microglia Function;Matrix Remodeling;Growth Factor Signaling	mmu04151;mmu04510;mmu04512;mmu04514;mmu04640;mmu04810;mmu05145;mmu05200;mmu05222;mmu05410;mmu05412;mmu05414		Itga6	azure4	1	-2.14569536423841
Dst-mRNA	-0.23	0.123	-0.471	0.00992	0.852	0.722	1.01	0.0847	1	loglinear	Matrix Remodeling, Microglia Function	NS_MM_NEUROINFLAM_V1.0	Dst	mRNA	0		Microglia Function;Matrix Remodeling			Dst	azure4	1	-1.86991869918699
Esam-mRNA	-0.497	0.293	-1.07	0.0781	0.708	0.476	1.06	0.116	1	lm.nb	Matrix Remodeling	NS_MM_NEUROINFLAM_V1.0	Esam	mRNA	0		Matrix Remodeling	mmu04514;mmu04670	Endothelial Cells	Esam	azure4	1	-1.6962457337884
Adamts16-mRNA	-0.963	0.58	-2.1	0.174	0.513	0.233	1.13	0.123	1	lm.nb	Matrix Remodeling, Microglia Function	NS_MM_NEUROINFLAM_V1.0	Adamts16	mRNA	0		Microglia Function;Matrix Remodeling			Adamts16	azure4	1	-1.66034482758621
Olfml3-mRNA	-0.513	0.315	-1.13	0.104	0.701	0.457	1.07	0.129	1	lm.nb	Matrix Remodeling	NS_MM_NEUROINFLAM_V1.0	Olfml3	mRNA	0		Matrix Remodeling			Olfml3	azure4	1	-1.62857142857143
Pdpn-mRNA	0.227	0.148	-0.0631	0.517	1.17	0.957	1.43	0.151	1	lm.nb	Matrix Remodeling	NS_MM_NEUROINFLAM_V1.0	Pdpn	mRNA	0		Matrix Remodeling			Pdpn	azure4	1	1.53378378378378
Pecam1-mRNA	-0.365	0.302	-0.958	0.228	0.776	0.515	1.17	0.251	1	lm.nb	Matrix Remodeling	NS_MM_NEUROINFLAM_V1.0	Pecam1	mRNA	0		Matrix Remodeling	mmu04514;mmu04670;mmu05144		Pecam1	azure4	1	-1.20860927152318
Mag-mRNA	-0.156	0.137	-0.424	0.112	0.898	0.746	1.08	0.276	1	lm.nb	Growth Factor Signaling, Matrix Remodeling, Oligodendrocyte Function	NS_MM_NEUROINFLAM_V1.0	Mag	mRNA	0		Oligodendrocyte Function;Matrix Remodeling;Growth Factor Signaling	mmu04514		Mag	azure4	1	-1.13868613138686
Ttr-mRNA	-0.294	0.299	-0.881	0.293	0.816	0.543	1.23	0.346	1	lm.nb	Matrix Remodeling	NS_MM_NEUROINFLAM_V1.0	Ttr	mRNA	0		Matrix Remodeling			Ttr	azure4	1	-0.983277591973244
Fbln5-mRNA	0.227	0.27	-0.302	0.756	1.17	0.811	1.69	0.417	1	lm.nb	Astrocyte Function, Matrix Remodeling	NS_MM_NEUROINFLAM_V1.0	Fbln5	mRNA	0		Matrix Remodeling;Astrocyte Function			Fbln5	azure4	1	0.840740740740741
Itgb5-mRNA	-0.124	0.168	-0.453	0.205	0.917	0.73	1.15	0.473	1	lm.nb	Adaptive Immune Response, Growth Factor Signaling, Matrix Remodeling	NS_MM_NEUROINFLAM_V1.0	Itgb5	mRNA	0		Matrix Remodeling;Growth Factor Signaling;Adaptive Immune Response	mmu04145;mmu04151;mmu04510;mmu04512;mmu04810;mmu05205;mmu05410;mmu05412;mmu05414		Itgb5	azure4	1	-0.738095238095238
H2-T23-mRNA	-0.274	0.393	-1.04	0.496	0.827	0.485	1.41	0.499	1	lm.nb	Adaptive Immune Response, Astrocyte Function, Inflammatory Signaling, Innate Immune Response, Matrix Remodeling	NS_MM_NEUROINFLAM_V1.0	H2-T23	mRNA	0		Matrix Remodeling;Innate Immune Response;Inflammatory Signaling;Astrocyte Function;Adaptive Immune Response	mmu04144;mmu04145;mmu04514;mmu04612;mmu04650;mmu04940;mmu05166;mmu05168;mmu05169;mmu05203;mmu05320;mmu05330;mmu05332;mmu05416		H2-T23	azure4	1	-0.697201017811705
Mmp14-mRNA	0.168	0.309	-0.438	0.773	1.12	0.738	1.71	0.598	1	lm.nb	Cellular Stress, Innate Immune Response, Matrix Remodeling, Microglia Function	NS_MM_NEUROINFLAM_V1.0	Mmp14	mRNA	0		Microglia Function;Matrix Remodeling;Innate Immune Response;Cellular Stress	mmu04668;mmu04912		Mmp14	azure4	1	0.54368932038835
Itgam-mRNA	-0.333	0.672	-1.65	0.983	0.794	0.319	1.98	0.629	1	lm.nb	Autophagy, Innate Immune Response, Matrix Remodeling	NS_MM_NEUROINFLAM_V1.0	Itgam	mRNA	0		Matrix Remodeling;Innate Immune Response;Autophagy	mmu04015;mmu04145;mmu04514;mmu04610;mmu04640;mmu04670;mmu04810;mmu05133;mmu05134;mmu05140;mmu05146;mmu05150;mmu05152;mmu05202		Itgam	azure4	1	-0.495535714285714
Nlgn2-mRNA	-0.0401	0.0924	-0.221	0.141	0.973	0.858	1.1	0.672	1	loglinear	Matrix Remodeling, Neurons and Neurotransmission	NS_MM_NEUROINFLAM_V1.0	Nlgn2	mRNA	0		Neurons and Neurotransmission;Matrix Remodeling	mmu04514		Nlgn2	azure4	1	-0.433982683982684
Icam2-mRNA	-0.263	0.636	-1.51	0.984	0.833	0.351	1.98	0.687	1	lm.nb	Adaptive Immune Response, Innate Immune Response, Matrix Remodeling	NS_MM_NEUROINFLAM_V1.0	Icam2	mRNA	0		Matrix Remodeling;Innate Immune Response;Adaptive Immune Response	mmu04514;mmu04650	Endothelial Cells	Icam2	azure4	1	-0.413522012578616
Jam2-mRNA	-0.0481	0.127	-0.297	0.201	0.967	0.814	1.15	0.711	1	lm.nb	Matrix Remodeling, Microglia Function	NS_MM_NEUROINFLAM_V1.0	Jam2	mRNA	0		Microglia Function;Matrix Remodeling	mmu04514;mmu04530;mmu04670		Jam2	azure4	1	-0.378740157480315
Itgav-mRNA	0.0439	0.14	-0.231	0.319	1.03	0.852	1.25	0.76	1	lm.nb	Adaptive Immune Response, Angiogenesis, Autophagy, Growth Factor Signaling, Matrix Remodeling	NS_MM_NEUROINFLAM_V1.0	Itgav	mRNA	0		Matrix Remodeling;Growth Factor Signaling;Autophagy;Angiogenesis;Adaptive Immune Response	mmu04145;mmu04151;mmu04510;mmu04512;mmu04514;mmu04810;mmu04919;mmu05200;mmu05205;mmu05222;mmu05410;mmu05412;mmu05414		Itgav	azure4	1	0.313571428571429
Cntnap2-mRNA	-0.0235	0.0882	-0.196	0.149	0.984	0.873	1.11	0.794	1	loglinear	Matrix Remodeling, Neurons and Neurotransmission	NS_MM_NEUROINFLAM_V1.0	Cntnap2	mRNA	0		Neurons and Neurotransmission;Matrix Remodeling	mmu04514		Cntnap2	azure4	1	-0.266439909297052
Tgfb1-mRNA	0.0931	0.4	-0.692	0.878	1.07	0.619	1.84	0.82	1	lm.nb	Cell Cycle, Cytokine Signaling, Growth Factor Signaling, Matrix Remodeling, Microglia Function	NS_MM_NEUROINFLAM_V1.0	Tgfb1	mRNA	0		Microglia Function;Matrix Remodeling;Growth Factor Signaling;Cytokine Signaling;Cell Cycle	mmu04010;mmu04060;mmu04068;mmu04110;mmu04144;mmu04350;mmu04380;mmu04390;mmu04672;mmu04932;mmu04933;mmu05140;mmu05142;mmu05144;mmu05145;mmu05146;mmu05152;mmu05161;mmu05166;mmu05200;mmu05205;mmu05210;mmu05211;mmu05212;mmu05220;mmu05321;mmu05323;mmu05410;mmu05414		Tgfb1	azure4	1	0.23275
Itga7-mRNA	-0.0764	0.478	-1.01	0.86	0.948	0.496	1.82	0.876	1	lm.nb	Astrocyte Function, Growth Factor Signaling, Matrix Remodeling	NS_MM_NEUROINFLAM_V1.0	Itga7	mRNA	0		Matrix Remodeling;Growth Factor Signaling;Astrocyte Function	mmu04151;mmu04510;mmu04512;mmu04810;mmu05410;mmu05412;mmu05414	Astrocytes	Itga7	azure4	1	-0.159832635983264
Reln-mRNA	0.00799	0.19	-0.365	0.381	1.01	0.777	1.3	0.967	1	lm.nb	Growth Factor Signaling, Matrix Remodeling, Neurons and Neurotransmission	NS_MM_NEUROINFLAM_V1.0	Reln	mRNA	0		Neurons and Neurotransmission;Matrix Remodeling;Growth Factor Signaling	mmu04151;mmu04510;mmu04512		Reln	azure4	1	0.0420526315789474
