# Supplementary material for: Vascular-associated bacterial burden and neuroinflammatory transcriptional responses observed in models of pneumonic plague
Source: Front Microbiol. 2026 Jun 24;17:1865125. doi: 10.3389/fmicb.2026.1865125 (PMC13341613; doi:10.3389/fmicb.2026.1865125)
Supplement: Supplementary file 1 [file Data_Sheet_1.ZIP › Bp_final 2026-04-14 12-30/results/Gene set analysis/Genes in Matrix.Remodeling - DPI2.csv]

Probe Label	Log2 fold change	std error (log2)	Lower confidence limit (log2)	Upper confidence limit (log2)	Linear fold change	Lower confidence limit (linear)	Upper confidence limit (linear)	P-value	BY.p.value	method	Gene.sets	Codeset.Name	Probe.Label	Analyte.Type	Is.Control	Control.Type	Probe.Annotation	KEGG.Pathways	Cell.Type	Official.Gene.Name	volcanocol	volcanopch	tstats.all
Ctss-mRNA	0.799	0.168	0.47	1.13	1.74	1.38	2.19	0.000473	0.0239	lm.nb	Adaptive Immune Response, Innate Immune Response, Matrix Remodeling, Microglia Function	NS_MM_NEUROINFLAM_V1.0	Ctss	mRNA	0		Microglia Function;Matrix Remodeling;Innate Immune Response;Adaptive Immune Response	mmu04142;mmu04145;mmu04612;mmu05152		Ctss	slateblue2	16	4.75595238095238
Mag-mRNA	-0.605	0.138	-0.876	-0.334	0.657	0.545	0.793	0.000901	0.039	lm.nb	Growth Factor Signaling, Matrix Remodeling, Oligodendrocyte Function	NS_MM_NEUROINFLAM_V1.0	Mag	mRNA	0		Oligodendrocyte Function;Matrix Remodeling;Growth Factor Signaling	mmu04514		Mag	slateblue2	16	-4.38405797101449
Fbln5-mRNA	1.08	0.259	0.57	1.59	2.11	1.48	3	0.00132	0.0526	lm.nb	Astrocyte Function, Matrix Remodeling	NS_MM_NEUROINFLAM_V1.0	Fbln5	mRNA	0		Matrix Remodeling;Astrocyte Function			Fbln5	slateblue3	16	4.16988416988417
Cldn5-mRNA	-0.541	0.197	-0.927	-0.155	0.687	0.526	0.898	0.0177	0.388	lm.nb	Matrix Remodeling	NS_MM_NEUROINFLAM_V1.0	Cldn5	mRNA	0		Matrix Remodeling	mmu04514;mmu04530;mmu04670;mmu05160	Endothelial Cells	Cldn5	slateblue4	16	-2.74619289340102
Dst-mRNA	-0.319	0.123	-0.56	-0.0792	0.801	0.678	0.947	0.023	0.48	loglinear	Matrix Remodeling, Microglia Function	NS_MM_NEUROINFLAM_V1.0	Dst	mRNA	0		Microglia Function;Matrix Remodeling			Dst	slateblue4	16	-2.59349593495935
Adamts16-mRNA	-1.53	0.601	-2.71	-0.352	0.346	0.153	0.784	0.0257	0.511	lm.nb	Matrix Remodeling, Microglia Function	NS_MM_NEUROINFLAM_V1.0	Adamts16	mRNA	0		Microglia Function;Matrix Remodeling			Adamts16	azure4	1	-2.54575707154742
Pdpn-mRNA	0.365	0.147	0.0769	0.653	1.29	1.05	1.57	0.0288	0.556	lm.nb	Matrix Remodeling	NS_MM_NEUROINFLAM_V1.0	Pdpn	mRNA	0		Matrix Remodeling			Pdpn	azure4	1	2.48299319727891
Spp1-mRNA	0.544	0.222	0.108	0.98	1.46	1.08	1.97	0.0308	0.577	lm.nb	Growth Factor Signaling, Matrix Remodeling, Microglia Function	NS_MM_NEUROINFLAM_V1.0	Spp1	mRNA	0		Microglia Function;Matrix Remodeling;Growth Factor Signaling	mmu04151;mmu04510;mmu04512;mmu04620		Spp1	azure4	1	2.45045045045045
H2-T23-mRNA	0.8	0.372	0.0715	1.53	1.74	1.05	2.88	0.0524	0.878	lm.nb	Adaptive Immune Response, Astrocyte Function, Inflammatory Signaling, Innate Immune Response, Matrix Remodeling	NS_MM_NEUROINFLAM_V1.0	H2-T23	mRNA	0		Matrix Remodeling;Innate Immune Response;Inflammatory Signaling;Astrocyte Function;Adaptive Immune Response	mmu04144;mmu04145;mmu04514;mmu04612;mmu04650;mmu04940;mmu05166;mmu05168;mmu05169;mmu05203;mmu05320;mmu05330;mmu05332;mmu05416		H2-T23	azure4	1	2.1505376344086
Itgb5-mRNA	0.335	0.166	0.00923	0.66	1.26	1.01	1.58	0.0668	1	lm.nb	Adaptive Immune Response, Growth Factor Signaling, Matrix Remodeling	NS_MM_NEUROINFLAM_V1.0	Itgb5	mRNA	0		Matrix Remodeling;Growth Factor Signaling;Adaptive Immune Response	mmu04145;mmu04151;mmu04510;mmu04512;mmu04810;mmu05205;mmu05410;mmu05412;mmu05414		Itgb5	azure4	1	2.01807228915663
Itga6-mRNA	-0.295	0.151	-0.591	0.000434	0.815	0.664	1	0.074	1	lm.nb	Growth Factor Signaling, Matrix Remodeling, Microglia Function	NS_MM_NEUROINFLAM_V1.0	Itga6	mRNA	0		Microglia Function;Matrix Remodeling;Growth Factor Signaling	mmu04151;mmu04510;mmu04512;mmu04514;mmu04640;mmu04810;mmu05145;mmu05200;mmu05222;mmu05410;mmu05412;mmu05414		Itga6	azure4	1	-1.95364238410596
Casp3-mRNA	0.256	0.133	-0.00405	0.517	1.19	0.997	1.43	0.0776	1	lm.nb	Apoptosis, Cellular Stress, DNA Damage, Growth Factor Signaling, Innate Immune Response, Matrix Remodeling	NS_MM_NEUROINFLAM_V1.0	Casp3	mRNA	0		Matrix Remodeling;Innate Immune Response;Growth Factor Signaling;DNA Damage;Cellular Stress;Apoptosis	mmu04010;mmu04115;mmu04210;mmu04650;mmu04668;mmu04726;mmu04932;mmu04933;mmu05010;mmu05012;mmu05014;mmu05016;mmu05133;mmu05134;mmu05145;mmu05146;mmu05152;mmu05161;mmu05168;mmu05200;mmu05203;mmu05205;mmu05206;mmu05210;mmu05416		Casp3	azure4	1	1.92481203007519
Nlgn2-mRNA	-0.173	0.0924	-0.354	0.0084	0.887	0.782	1.01	0.0862	1	loglinear	Matrix Remodeling, Neurons and Neurotransmission	NS_MM_NEUROINFLAM_V1.0	Nlgn2	mRNA	0		Neurons and Neurotransmission;Matrix Remodeling	mmu04514		Nlgn2	azure4	1	-1.87229437229437
Olfml3-mRNA	-0.556	0.315	-1.17	0.0619	0.68	0.443	1.04	0.103	1	lm.nb	Matrix Remodeling	NS_MM_NEUROINFLAM_V1.0	Olfml3	mRNA	0		Matrix Remodeling			Olfml3	azure4	1	-1.76507936507937
Cd47-mRNA	-0.0811	0.0561	-0.191	0.0288	0.945	0.876	1.02	0.174	1	loglinear	Autophagy, Matrix Remodeling	NS_MM_NEUROINFLAM_V1.0	Cd47	mRNA	0		Matrix Remodeling;Autophagy	mmu04512		Cd47	azure4	1	-1.44563279857398
Itga7-mRNA	-0.669	0.484	-1.62	0.279	0.629	0.326	1.21	0.192	1	lm.nb	Astrocyte Function, Growth Factor Signaling, Matrix Remodeling	NS_MM_NEUROINFLAM_V1.0	Itga7	mRNA	0		Matrix Remodeling;Growth Factor Signaling;Astrocyte Function	mmu04151;mmu04510;mmu04512;mmu04810;mmu05410;mmu05412;mmu05414	Astrocytes	Itga7	azure4	1	-1.38223140495868
Nlgn1-mRNA	-0.0935	0.0713	-0.233	0.0462	0.937	0.851	1.03	0.214	1	loglinear	Matrix Remodeling, Neurons and Neurotransmission	NS_MM_NEUROINFLAM_V1.0	Nlgn1	mRNA	0		Neurons and Neurotransmission;Matrix Remodeling	mmu04514		Nlgn1	azure4	1	-1.31136044880785
Jam2-mRNA	-0.146	0.128	-0.396	0.103	0.903	0.76	1.07	0.273	1	lm.nb	Matrix Remodeling, Microglia Function	NS_MM_NEUROINFLAM_V1.0	Jam2	mRNA	0		Microglia Function;Matrix Remodeling	mmu04514;mmu04530;mmu04670		Jam2	azure4	1	-1.140625
Tgfb1-mRNA	-0.371	0.406	-1.17	0.426	0.773	0.445	1.34	0.38	1	lm.nb	Cell Cycle, Cytokine Signaling, Growth Factor Signaling, Matrix Remodeling, Microglia Function	NS_MM_NEUROINFLAM_V1.0	Tgfb1	mRNA	0		Microglia Function;Matrix Remodeling;Growth Factor Signaling;Cytokine Signaling;Cell Cycle	mmu04010;mmu04060;mmu04068;mmu04110;mmu04144;mmu04350;mmu04380;mmu04390;mmu04672;mmu04932;mmu04933;mmu05140;mmu05142;mmu05144;mmu05145;mmu05146;mmu05152;mmu05161;mmu05166;mmu05200;mmu05205;mmu05210;mmu05211;mmu05212;mmu05220;mmu05321;mmu05323;mmu05410;mmu05414		Tgfb1	azure4	1	-0.913793103448276
Itgam-mRNA	-0.556	0.675	-1.88	0.768	0.68	0.272	1.7	0.427	1	lm.nb	Autophagy, Innate Immune Response, Matrix Remodeling	NS_MM_NEUROINFLAM_V1.0	Itgam	mRNA	0		Matrix Remodeling;Innate Immune Response;Autophagy	mmu04015;mmu04145;mmu04514;mmu04610;mmu04640;mmu04670;mmu04810;mmu05133;mmu05134;mmu05140;mmu05146;mmu05150;mmu05152;mmu05202		Itgam	azure4	1	-0.823703703703704
Reln-mRNA	0.143	0.19	-0.229	0.515	1.1	0.853	1.43	0.466	1	lm.nb	Growth Factor Signaling, Matrix Remodeling, Neurons and Neurotransmission	NS_MM_NEUROINFLAM_V1.0	Reln	mRNA	0		Neurons and Neurotransmission;Matrix Remodeling;Growth Factor Signaling	mmu04151;mmu04510;mmu04512		Reln	azure4	1	0.752631578947368
Cntnap2-mRNA	0.0621	0.0882	-0.111	0.235	1.04	0.926	1.18	0.495	1	loglinear	Matrix Remodeling, Neurons and Neurotransmission	NS_MM_NEUROINFLAM_V1.0	Cntnap2	mRNA	0		Neurons and Neurotransmission;Matrix Remodeling	mmu04514		Cntnap2	azure4	1	0.704081632653061
Itgav-mRNA	0.0731	0.14	-0.202	0.348	1.05	0.87	1.27	0.611	1	lm.nb	Adaptive Immune Response, Angiogenesis, Autophagy, Growth Factor Signaling, Matrix Remodeling	NS_MM_NEUROINFLAM_V1.0	Itgav	mRNA	0		Matrix Remodeling;Growth Factor Signaling;Autophagy;Angiogenesis;Adaptive Immune Response	mmu04145;mmu04151;mmu04510;mmu04512;mmu04514;mmu04810;mmu04919;mmu05200;mmu05205;mmu05222;mmu05410;mmu05412;mmu05414		Itgav	azure4	1	0.522142857142857
Icam2-mRNA	0.306	0.627	-0.924	1.54	1.24	0.527	2.9	0.635	1	lm.nb	Adaptive Immune Response, Innate Immune Response, Matrix Remodeling	NS_MM_NEUROINFLAM_V1.0	Icam2	mRNA	0		Matrix Remodeling;Innate Immune Response;Adaptive Immune Response	mmu04514;mmu04650	Endothelial Cells	Icam2	azure4	1	0.488038277511962
Ttr-mRNA	-0.136	0.299	-0.723	0.45	0.91	0.606	1.37	0.657	1	lm.nb	Matrix Remodeling	NS_MM_NEUROINFLAM_V1.0	Ttr	mRNA	0		Matrix Remodeling			Ttr	azure4	1	-0.454849498327759
Pecam1-mRNA	0.0744	0.295	-0.505	0.654	1.05	0.705	1.57	0.805	1	lm.nb	Matrix Remodeling	NS_MM_NEUROINFLAM_V1.0	Pecam1	mRNA	0		Matrix Remodeling	mmu04514;mmu04670;mmu05144		Pecam1	azure4	1	0.252203389830508
Esam-mRNA	-0.0323	0.288	-0.597	0.533	0.978	0.661	1.45	0.913	1	lm.nb	Matrix Remodeling	NS_MM_NEUROINFLAM_V1.0	Esam	mRNA	0		Matrix Remodeling	mmu04514;mmu04670	Endothelial Cells	Esam	azure4	1	-0.112152777777778
Mmp14-mRNA	0.0212	0.311	-0.588	0.63	1.01	0.665	1.55	0.947	1	lm.nb	Cellular Stress, Innate Immune Response, Matrix Remodeling, Microglia Function	NS_MM_NEUROINFLAM_V1.0	Mmp14	mRNA	0		Microglia Function;Matrix Remodeling;Innate Immune Response;Cellular Stress	mmu04668;mmu04912		Mmp14	azure4	1	0.0681672025723473
