# Supplementary material for: Vascular-associated bacterial burden and neuroinflammatory transcriptional responses observed in models of pneumonic plague
Source: Front Microbiol. 2026 Jun 24;17:1865125. doi: 10.3389/fmicb.2026.1865125 (PMC13341613; doi:10.3389/fmicb.2026.1865125)
Supplement: Supplementary file 1 [file Data_Sheet_1.ZIP › Bp_final 2026-04-14 12-30/results/Gene set analysis/Genes in Matrix.Remodeling - DPI3.csv]

Probe Label	Log2 fold change	std error (log2)	Lower confidence limit (log2)	Upper confidence limit (log2)	Linear fold change	Lower confidence limit (linear)	Upper confidence limit (linear)	P-value	BY.p.value	method	Gene.sets	Codeset.Name	Probe.Label	Analyte.Type	Is.Control	Control.Type	Probe.Annotation	KEGG.Pathways	Cell.Type	Official.Gene.Name	volcanocol	volcanopch	tstats.all
Pdpn-mRNA	1.78	0.141	1.5	2.05	3.43	2.83	4.15	2.75e-08	5.22e-06	lm.nb	Matrix Remodeling	NS_MM_NEUROINFLAM_V1.0	Pdpn	mRNA	0		Matrix Remodeling			Pdpn	slateblue1	16	12.6241134751773
Ctss-mRNA	1.46	0.166	1.13	1.78	2.74	2.19	3.44	1.48e-06	0.000114	lm.nb	Adaptive Immune Response, Innate Immune Response, Matrix Remodeling, Microglia Function	NS_MM_NEUROINFLAM_V1.0	Ctss	mRNA	0		Microglia Function;Matrix Remodeling;Innate Immune Response;Adaptive Immune Response	mmu04142;mmu04145;mmu04612;mmu05152		Ctss	slateblue1	16	8.79518072289157
Fbln5-mRNA	1.55	0.255	1.05	2.05	2.92	2.06	4.13	5.68e-05	0.00239	lm.nb	Astrocyte Function, Matrix Remodeling	NS_MM_NEUROINFLAM_V1.0	Fbln5	mRNA	0		Matrix Remodeling;Astrocyte Function			Fbln5	slateblue1	16	6.07843137254902
Spp1-mRNA	1.3	0.221	0.871	1.74	2.47	1.83	3.33	7.22e-05	0.00285	lm.nb	Growth Factor Signaling, Matrix Remodeling, Microglia Function	NS_MM_NEUROINFLAM_V1.0	Spp1	mRNA	0		Microglia Function;Matrix Remodeling;Growth Factor Signaling	mmu04151;mmu04510;mmu04512;mmu04620		Spp1	slateblue1	16	5.88235294117647
H2-T23-mRNA	2.12	0.359	1.42	2.82	4.35	2.67	7.08	7.29e-05	0.00285	lm.nb	Adaptive Immune Response, Astrocyte Function, Inflammatory Signaling, Innate Immune Response, Matrix Remodeling	NS_MM_NEUROINFLAM_V1.0	H2-T23	mRNA	0		Matrix Remodeling;Innate Immune Response;Inflammatory Signaling;Astrocyte Function;Adaptive Immune Response	mmu04144;mmu04145;mmu04514;mmu04612;mmu04650;mmu04940;mmu05166;mmu05168;mmu05169;mmu05203;mmu05320;mmu05330;mmu05332;mmu05416		H2-T23	slateblue1	16	5.90529247910864
Adamts16-mRNA	-2.48	0.658	-3.77	-1.19	0.179	0.0734	0.439	0.0027	0.062	lm.nb	Matrix Remodeling, Microglia Function	NS_MM_NEUROINFLAM_V1.0	Adamts16	mRNA	0		Microglia Function;Matrix Remodeling			Adamts16	slateblue3	16	-3.76899696048632
Cntnap2-mRNA	0.318	0.0882	0.145	0.491	1.25	1.11	1.41	0.00358	0.0782	loglinear	Matrix Remodeling, Neurons and Neurotransmission	NS_MM_NEUROINFLAM_V1.0	Cntnap2	mRNA	0		Neurons and Neurotransmission;Matrix Remodeling	mmu04514		Cntnap2	slateblue3	16	3.60544217687075
Pecam1-mRNA	1.01	0.286	0.448	1.57	2.01	1.36	2.97	0.00417	0.0877	lm.nb	Matrix Remodeling	NS_MM_NEUROINFLAM_V1.0	Pecam1	mRNA	0		Matrix Remodeling	mmu04514;mmu04670;mmu05144		Pecam1	slateblue3	16	3.53146853146853
Olfml3-mRNA	-0.974	0.319	-1.6	-0.349	0.509	0.33	0.785	0.00999	0.181	lm.nb	Matrix Remodeling	NS_MM_NEUROINFLAM_V1.0	Olfml3	mRNA	0		Matrix Remodeling			Olfml3	slateblue4	16	-3.05329153605016
Esam-mRNA	0.8	0.282	0.247	1.35	1.74	1.19	2.56	0.015	0.251	lm.nb	Matrix Remodeling	NS_MM_NEUROINFLAM_V1.0	Esam	mRNA	0		Matrix Remodeling	mmu04514;mmu04670	Endothelial Cells	Esam	slateblue4	16	2.83687943262411
Cldn5-mRNA	0.511	0.192	0.134	0.888	1.43	1.1	1.85	0.0209	0.33	lm.nb	Matrix Remodeling	NS_MM_NEUROINFLAM_V1.0	Cldn5	mRNA	0		Matrix Remodeling	mmu04514;mmu04530;mmu04670;mmu05160	Endothelial Cells	Cldn5	slateblue4	16	2.66145833333333
Cd47-mRNA	0.141	0.0561	0.0314	0.251	1.1	1.02	1.19	0.0269	0.409	loglinear	Autophagy, Matrix Remodeling	NS_MM_NEUROINFLAM_V1.0	Cd47	mRNA	0		Matrix Remodeling;Autophagy	mmu04512		Cd47	slateblue4	16	2.51336898395722
Dst-mRNA	0.28	0.123	0.0392	0.52	1.21	1.03	1.43	0.0417	0.57	loglinear	Matrix Remodeling, Microglia Function	NS_MM_NEUROINFLAM_V1.0	Dst	mRNA	0		Microglia Function;Matrix Remodeling			Dst	azure4	1	2.27642276422764
Itgam-mRNA	1.49	0.657	0.205	2.78	2.81	1.15	6.87	0.0423	0.575	lm.nb	Autophagy, Innate Immune Response, Matrix Remodeling	NS_MM_NEUROINFLAM_V1.0	Itgam	mRNA	0		Matrix Remodeling;Innate Immune Response;Autophagy	mmu04015;mmu04145;mmu04514;mmu04610;mmu04640;mmu04670;mmu04810;mmu05133;mmu05134;mmu05140;mmu05146;mmu05150;mmu05152;mmu05202		Itgam	azure4	1	2.26788432267884
Nlgn2-mRNA	-0.188	0.0924	-0.369	-0.0066	0.878	0.774	0.995	0.065	0.801	loglinear	Matrix Remodeling, Neurons and Neurotransmission	NS_MM_NEUROINFLAM_V1.0	Nlgn2	mRNA	0		Neurons and Neurotransmission;Matrix Remodeling	mmu04514		Nlgn2	azure4	1	-2.03463203463203
Icam2-mRNA	1.21	0.619	0.00126	2.43	2.32	1	5.38	0.0734	0.888	lm.nb	Adaptive Immune Response, Innate Immune Response, Matrix Remodeling	NS_MM_NEUROINFLAM_V1.0	Icam2	mRNA	0		Matrix Remodeling;Innate Immune Response;Adaptive Immune Response	mmu04514;mmu04650	Endothelial Cells	Icam2	azure4	1	1.95476575121163
Ttr-mRNA	-0.494	0.3	-1.08	0.0936	0.71	0.473	1.07	0.125	1	lm.nb	Matrix Remodeling	NS_MM_NEUROINFLAM_V1.0	Ttr	mRNA	0		Matrix Remodeling			Ttr	azure4	1	-1.64666666666667
Tgfb1-mRNA	0.604	0.395	-0.171	1.38	1.52	0.888	2.6	0.153	1	lm.nb	Cell Cycle, Cytokine Signaling, Growth Factor Signaling, Matrix Remodeling, Microglia Function	NS_MM_NEUROINFLAM_V1.0	Tgfb1	mRNA	0		Microglia Function;Matrix Remodeling;Growth Factor Signaling;Cytokine Signaling;Cell Cycle	mmu04010;mmu04060;mmu04068;mmu04110;mmu04144;mmu04350;mmu04380;mmu04390;mmu04672;mmu04932;mmu04933;mmu05140;mmu05142;mmu05144;mmu05145;mmu05146;mmu05152;mmu05161;mmu05166;mmu05200;mmu05205;mmu05210;mmu05211;mmu05212;mmu05220;mmu05321;mmu05323;mmu05410;mmu05414		Tgfb1	azure4	1	1.52911392405063
Casp3-mRNA	0.203	0.133	-0.0581	0.464	1.15	0.961	1.38	0.153	1	lm.nb	Apoptosis, Cellular Stress, DNA Damage, Growth Factor Signaling, Innate Immune Response, Matrix Remodeling	NS_MM_NEUROINFLAM_V1.0	Casp3	mRNA	0		Matrix Remodeling;Innate Immune Response;Growth Factor Signaling;DNA Damage;Cellular Stress;Apoptosis	mmu04010;mmu04115;mmu04210;mmu04650;mmu04668;mmu04726;mmu04932;mmu04933;mmu05010;mmu05012;mmu05014;mmu05016;mmu05133;mmu05134;mmu05145;mmu05146;mmu05152;mmu05161;mmu05168;mmu05200;mmu05203;mmu05205;mmu05206;mmu05210;mmu05416		Casp3	azure4	1	1.52631578947368
Nlgn1-mRNA	0.0952	0.0713	-0.0445	0.235	1.07	0.97	1.18	0.206	1	loglinear	Matrix Remodeling, Neurons and Neurotransmission	NS_MM_NEUROINFLAM_V1.0	Nlgn1	mRNA	0		Neurons and Neurotransmission;Matrix Remodeling	mmu04514		Nlgn1	azure4	1	1.33520336605891
Itga6-mRNA	-0.155	0.149	-0.447	0.138	0.898	0.734	1.1	0.32	1	lm.nb	Growth Factor Signaling, Matrix Remodeling, Microglia Function	NS_MM_NEUROINFLAM_V1.0	Itga6	mRNA	0		Microglia Function;Matrix Remodeling;Growth Factor Signaling	mmu04151;mmu04510;mmu04512;mmu04514;mmu04640;mmu04810;mmu05145;mmu05200;mmu05222;mmu05410;mmu05412;mmu05414		Itga6	azure4	1	-1.04026845637584
Mag-mRNA	-0.118	0.137	-0.386	0.149	0.921	0.765	1.11	0.404	1	lm.nb	Growth Factor Signaling, Matrix Remodeling, Oligodendrocyte Function	NS_MM_NEUROINFLAM_V1.0	Mag	mRNA	0		Oligodendrocyte Function;Matrix Remodeling;Growth Factor Signaling	mmu04514		Mag	azure4	1	-0.861313868613139
Reln-mRNA	-0.139	0.191	-0.512	0.235	0.908	0.701	1.18	0.481	1	lm.nb	Growth Factor Signaling, Matrix Remodeling, Neurons and Neurotransmission	NS_MM_NEUROINFLAM_V1.0	Reln	mRNA	0		Neurons and Neurotransmission;Matrix Remodeling;Growth Factor Signaling	mmu04151;mmu04510;mmu04512		Reln	azure4	1	-0.727748691099476
Itga7-mRNA	-0.278	0.48	-1.22	0.662	0.825	0.43	1.58	0.573	1	lm.nb	Astrocyte Function, Growth Factor Signaling, Matrix Remodeling	NS_MM_NEUROINFLAM_V1.0	Itga7	mRNA	0		Matrix Remodeling;Growth Factor Signaling;Astrocyte Function	mmu04151;mmu04510;mmu04512;mmu04810;mmu05410;mmu05412;mmu05414	Astrocytes	Itga7	azure4	1	-0.579166666666667
Jam2-mRNA	-0.07	0.127	-0.319	0.179	0.953	0.802	1.13	0.592	1	lm.nb	Matrix Remodeling, Microglia Function	NS_MM_NEUROINFLAM_V1.0	Jam2	mRNA	0		Microglia Function;Matrix Remodeling	mmu04514;mmu04530;mmu04670		Jam2	azure4	1	-0.551181102362205
Itgav-mRNA	-0.0623	0.141	-0.338	0.214	0.958	0.791	1.16	0.666	1	lm.nb	Adaptive Immune Response, Angiogenesis, Autophagy, Growth Factor Signaling, Matrix Remodeling	NS_MM_NEUROINFLAM_V1.0	Itgav	mRNA	0		Matrix Remodeling;Growth Factor Signaling;Autophagy;Angiogenesis;Adaptive Immune Response	mmu04145;mmu04151;mmu04510;mmu04512;mmu04514;mmu04810;mmu04919;mmu05200;mmu05205;mmu05222;mmu05410;mmu05412;mmu05414		Itgav	azure4	1	-0.441843971631206
Itgb5-mRNA	-0.0693	0.168	-0.398	0.259	0.953	0.759	1.2	0.687	1	lm.nb	Adaptive Immune Response, Growth Factor Signaling, Matrix Remodeling	NS_MM_NEUROINFLAM_V1.0	Itgb5	mRNA	0		Matrix Remodeling;Growth Factor Signaling;Adaptive Immune Response	mmu04145;mmu04151;mmu04510;mmu04512;mmu04810;mmu05205;mmu05410;mmu05412;mmu05414		Itgb5	azure4	1	-0.4125
Mmp14-mRNA	0.0351	0.31	-0.573	0.644	1.02	0.672	1.56	0.912	1	lm.nb	Cellular Stress, Innate Immune Response, Matrix Remodeling, Microglia Function	NS_MM_NEUROINFLAM_V1.0	Mmp14	mRNA	0		Microglia Function;Matrix Remodeling;Innate Immune Response;Cellular Stress	mmu04668;mmu04912		Mmp14	azure4	1	0.113225806451613
