# Supplementary material for: Vascular-associated bacterial burden and neuroinflammatory transcriptional responses observed in models of pneumonic plague
Source: Front Microbiol. 2026 Jun 24;17:1865125. doi: 10.3389/fmicb.2026.1865125 (PMC13341613; doi:10.3389/fmicb.2026.1865125)
Supplement: Supplementary file 1 [file Data_Sheet_1.ZIP › Bp_final 2026-04-14 12-30/results/Gene set analysis/Genes in Microglia.Function - DPI1.csv]

Probe Label	Log2 fold change	std error (log2)	Lower confidence limit (log2)	Upper confidence limit (log2)	Linear fold change	Lower confidence limit (linear)	Upper confidence limit (linear)	P-value	BY.p.value	method	Gene.sets	Codeset.Name	Probe.Label	Analyte.Type	Is.Control	Control.Type	Probe.Annotation	KEGG.Pathways	Cell.Type	Official.Gene.Name	volcanocol	volcanopch	tstats.all
Tmem119-mRNA	-0.702	0.112	-0.922	-0.481	0.615	0.528	0.716	4.29e-05	0.0571	loglinear	Microglia Function	NS_MM_NEUROINFLAM_V1.0	Tmem119	mRNA	0		Microglia Function			Tmem119	slateblue3	16	-6.26785714285714
F3-mRNA	0.475	0.087	0.305	0.646	1.39	1.24	1.56	0.000144	0.0959	loglinear	Microglia Function	NS_MM_NEUROINFLAM_V1.0	F3	mRNA	0		Microglia Function	mmu04610;mmu04933		F3	slateblue4	16	5.45977011494253
Clic4-mRNA	0.499	0.117	0.271	0.728	1.41	1.21	1.66	0.00106	0.335	lm.nb	Autophagy, Microglia Function	NS_MM_NEUROINFLAM_V1.0	Clic4	mRNA	0		Microglia Function;Autophagy			Clic4	slateblue4	16	4.26495726495726
Ets2-mRNA	0.213	0.0545	0.106	0.319	1.16	1.08	1.25	0.00211	0.437	loglinear	Cellular Stress, Growth Factor Signaling, Microglia Function	NS_MM_NEUROINFLAM_V1.0	Ets2	mRNA	0		Microglia Function;Growth Factor Signaling;Cellular Stress	mmu04014;mmu05166		Ets2	slateblue4	16	3.90825688073395
Optn-mRNA	0.299	0.0828	0.137	0.461	1.23	1.1	1.38	0.00357	0.558	loglinear	Autophagy, Cell Cycle, Microglia Function	NS_MM_NEUROINFLAM_V1.0	Optn	mRNA	0		Microglia Function;Cell Cycle;Autophagy			Optn	azure4	1	3.61111111111111
Ctss-mRNA	-0.633	0.178	-0.981	-0.285	0.645	0.507	0.821	0.00391	0.558	lm.nb	Adaptive Immune Response, Innate Immune Response, Matrix Remodeling, Microglia Function	NS_MM_NEUROINFLAM_V1.0	Ctss	mRNA	0		Microglia Function;Matrix Remodeling;Innate Immune Response;Adaptive Immune Response	mmu04142;mmu04145;mmu04612;mmu05152		Ctss	azure4	1	-3.5561797752809
Il1r1-mRNA	0.625	0.181	0.27	0.98	1.54	1.21	1.97	0.00477	0.577	lm.nb	Apoptosis, Cellular Stress, Cytokine Signaling, Growth Factor Signaling, Microglia Function, NF-kB	NS_MM_NEUROINFLAM_V1.0	Il1r1	mRNA	0		NF-kB;Microglia Function;Growth Factor Signaling;Cytokine Signaling;Cellular Stress;Apoptosis	mmu04010;mmu04060;mmu04064;mmu04210;mmu04380;mmu04640;mmu04750;mmu05146;mmu05166		Il1r1	azure4	1	3.45303867403315
Csf1r-mRNA	-0.635	0.198	-1.02	-0.248	0.644	0.492	0.842	0.00748	0.76	lm.nb	Cytokine Signaling, Growth Factor Signaling, Microglia Function	NS_MM_NEUROINFLAM_V1.0	Csf1r	mRNA	0		Microglia Function;Growth Factor Signaling;Cytokine Signaling	mmu04014;mmu04015;mmu04060;mmu04144;mmu04151;mmu04380;mmu04640;mmu05200;mmu05202		Csf1r	azure4	1	-3.20707070707071
Cotl1-mRNA	0.333	0.104	0.128	0.537	1.26	1.09	1.45	0.0078	0.76	loglinear	Microglia Function	NS_MM_NEUROINFLAM_V1.0	Cotl1	mRNA	0		Microglia Function			Cotl1	azure4	1	3.20192307692308
Spp1-mRNA	0.68	0.222	0.245	1.12	1.6	1.18	2.17	0.00985	0.861	lm.nb	Growth Factor Signaling, Matrix Remodeling, Microglia Function	NS_MM_NEUROINFLAM_V1.0	Spp1	mRNA	0		Microglia Function;Matrix Remodeling;Growth Factor Signaling	mmu04151;mmu04510;mmu04512;mmu04620		Spp1	azure4	1	3.06306306306306
Man2b1-mRNA	-0.243	0.0804	-0.4	-0.085	0.845	0.758	0.943	0.0107	0.861	loglinear	Microglia Function	NS_MM_NEUROINFLAM_V1.0	Man2b1	mRNA	0		Microglia Function	mmu04142		Man2b1	azure4	1	-3.02238805970149
Bnip3-mRNA	0.118	0.0396	0.0406	0.196	1.09	1.03	1.15	0.0114	0.868	loglinear	Apoptosis, Autophagy, Cellular Stress, Microglia Function	NS_MM_NEUROINFLAM_V1.0	Bnip3	mRNA	0		Microglia Function;Cellular Stress;Autophagy;Apoptosis	mmu04068;mmu05134		Bnip3	azure4	1	2.97979797979798
Mvp-mRNA	0.515	0.173	0.177	0.854	1.43	1.13	1.81	0.0114	0.868	lm.nb	Microglia Function	NS_MM_NEUROINFLAM_V1.0	Mvp	mRNA	0		Microglia Function			Mvp	azure4	1	2.97687861271676
Hif1a-mRNA	0.21	0.0727	0.0677	0.353	1.16	1.05	1.28	0.0136	0.934	loglinear	Autophagy, Cellular Stress, Microglia Function, Notch	NS_MM_NEUROINFLAM_V1.0	Hif1a	mRNA	0		Notch;Microglia Function;Cellular Stress;Autophagy	mmu04066;mmu04150;mmu04919;mmu05200;mmu05205;mmu05211;mmu05230;mmu05231		Hif1a	azure4	1	2.88858321870701
Lrrc3-mRNA	-0.333	0.124	-0.576	-0.0897	0.794	0.671	0.94	0.0199	1	loglinear	Microglia Function	NS_MM_NEUROINFLAM_V1.0	Lrrc3	mRNA	0		Microglia Function			Lrrc3	azure4	1	-2.68548387096774
Blnk-mRNA	-0.706	0.264	-1.22	-0.19	0.613	0.428	0.877	0.0201	1	lm.nb	Adaptive Immune Response, Microglia Function, NF-kB	NS_MM_NEUROINFLAM_V1.0	Blnk	mRNA	0		NF-kB;Microglia Function;Adaptive Immune Response	mmu04064;mmu04380;mmu04662;mmu05340		Blnk	azure4	1	-2.67424242424242
Chn2-mRNA	0.889	0.357	0.188	1.59	1.85	1.14	3.01	0.0286	1	lm.nb	Microglia Function	NS_MM_NEUROINFLAM_V1.0	Chn2	mRNA	0		Microglia Function			Chn2	azure4	1	2.49019607843137
Ptms-mRNA	0.217	0.0878	0.0447	0.389	1.16	1.03	1.31	0.0296	1	loglinear	Microglia Function	NS_MM_NEUROINFLAM_V1.0	Ptms	mRNA	0		Microglia Function			Ptms	azure4	1	2.47152619589977
Tmem100-mRNA	-0.515	0.212	-0.931	-0.0985	0.7	0.525	0.934	0.0321	1	lm.nb	Microglia Function	NS_MM_NEUROINFLAM_V1.0	Tmem100	mRNA	0		Microglia Function			Tmem100	azure4	1	-2.42924528301887
Tle3-mRNA	0.368	0.152	0.0697	0.667	1.29	1.05	1.59	0.0325	1	lm.nb	Microglia Function, Notch, Wnt	NS_MM_NEUROINFLAM_V1.0	Tle3	mRNA	0		Wnt;Notch;Microglia Function			Tle3	azure4	1	2.42105263157895
Serpinf1-mRNA	0.367	0.154	0.0648	0.669	1.29	1.05	1.59	0.0347	1	lm.nb	Microglia Function, Wnt	NS_MM_NEUROINFLAM_V1.0	Serpinf1	mRNA	0		Wnt;Microglia Function	mmu04310		Serpinf1	azure4	1	2.38311688311688
Stmn1-mRNA	-0.17	0.0764	-0.32	-0.0205	0.889	0.801	0.986	0.0458	1	loglinear	Growth Factor Signaling, Microglia Function	NS_MM_NEUROINFLAM_V1.0	Stmn1	mRNA	0		Microglia Function;Growth Factor Signaling	mmu04010;mmu05206		Stmn1	azure4	1	-2.22513089005236
Gpr34-mRNA	-1.55	0.717	-2.96	-0.148	0.341	0.129	0.903	0.0512	1	loglinear	Microglia Function	NS_MM_NEUROINFLAM_V1.0	Gpr34	mRNA	0		Microglia Function			Gpr34	azure4	1	-2.16178521617852
Rps10-mRNA	0.152	0.0711	0.0128	0.292	1.11	1.01	1.22	0.0536	1	loglinear	Microglia Function	NS_MM_NEUROINFLAM_V1.0	Rps10	mRNA	0		Microglia Function	mmu03010		Rps10	azure4	1	2.13783403656821
Itga6-mRNA	-0.324	0.151	-0.62	-0.0271	0.799	0.651	0.981	0.0537	1	lm.nb	Growth Factor Signaling, Matrix Remodeling, Microglia Function	NS_MM_NEUROINFLAM_V1.0	Itga6	mRNA	0		Microglia Function;Matrix Remodeling;Growth Factor Signaling	mmu04151;mmu04510;mmu04512;mmu04514;mmu04640;mmu04810;mmu05145;mmu05200;mmu05222;mmu05410;mmu05412;mmu05414		Itga6	azure4	1	-2.14569536423841
Gba-mRNA	-0.234	0.111	-0.451	-0.0168	0.85	0.731	0.988	0.0564	1	loglinear	Lipid Metabolism, Microglia Function	NS_MM_NEUROINFLAM_V1.0	Gba	mRNA	0		Microglia Function;Lipid Metabolism	mmu04142		Gba	azure4	1	-2.10810810810811
P2ry12-mRNA	-0.908	0.432	-1.76	-0.0603	0.533	0.296	0.959	0.0576	1	lm.nb	Microglia Function	NS_MM_NEUROINFLAM_V1.0	P2ry12	mRNA	0		Microglia Function	mmu04611		P2ry12	azure4	1	-2.10185185185185
Fabp5-mRNA	0.116	0.0567	0.00514	0.227	1.08	1	1.17	0.0628	1	loglinear	Microglia Function	NS_MM_NEUROINFLAM_V1.0	Fabp5	mRNA	0		Microglia Function			Fabp5	azure4	1	2.04585537918871
Asph-mRNA	0.193	0.0963	0.00408	0.382	1.14	1	1.3	0.0684	1	loglinear	Microglia Function	NS_MM_NEUROINFLAM_V1.0	Asph	mRNA	0		Microglia Function			Asph	azure4	1	2.00415368639668
Lfng-mRNA	0.319	0.161	0.00246	0.635	1.25	1	1.55	0.0717	1	lm.nb	Microglia Function, Notch	NS_MM_NEUROINFLAM_V1.0	Lfng	mRNA	0		Notch;Microglia Function	mmu04330		Lfng	azure4	1	1.98136645962733
Tgm2-mRNA	0.459	0.234	0.000621	0.918	1.38	1	1.89	0.0733	1	lm.nb	Autophagy, Microglia Function	NS_MM_NEUROINFLAM_V1.0	Tgm2	mRNA	0		Microglia Function;Autophagy	mmu05016		Tgm2	azure4	1	1.96153846153846
Npnt-mRNA	-0.255	0.132	-0.513	0.00317	0.838	0.701	1	0.0768	1	loglinear	Microglia Function	NS_MM_NEUROINFLAM_V1.0	Npnt	mRNA	0		Microglia Function	mmu04512		Npnt	azure4	1	-1.93181818181818
Cx3cr1-mRNA	-0.733	0.388	-1.49	0.0282	0.602	0.355	1.02	0.0835	1	lm.nb	Cytokine Signaling, Microglia Function	NS_MM_NEUROINFLAM_V1.0	Cx3cr1	mRNA	0		Microglia Function;Cytokine Signaling	mmu04060;mmu04062		Cx3cr1	azure4	1	-1.88917525773196
Dst-mRNA	-0.23	0.123	-0.471	0.00992	0.852	0.722	1.01	0.0847	1	loglinear	Matrix Remodeling, Microglia Function	NS_MM_NEUROINFLAM_V1.0	Dst	mRNA	0		Microglia Function;Matrix Remodeling			Dst	azure4	1	-1.86991869918699
Slc44a1-mRNA	-0.124	0.068	-0.257	0.0095	0.918	0.837	1.01	0.0937	1	loglinear	Microglia Function	NS_MM_NEUROINFLAM_V1.0	Slc44a1	mRNA	0		Microglia Function	mmu05231		Slc44a1	azure4	1	-1.82352941176471
Fcrls-mRNA	-0.599	0.331	-1.25	0.0498	0.66	0.421	1.04	0.0955	1	lm.nb	Microglia Function	NS_MM_NEUROINFLAM_V1.0	Fcrls	mRNA	0		Microglia Function			Fcrls	azure4	1	-1.80966767371601
Tmem206-mRNA	-0.249	0.148	-0.54	0.0416	0.841	0.688	1.03	0.119	1	lm.nb	Microglia Function	NS_MM_NEUROINFLAM_V1.0	Tmem206	mRNA	0		Microglia Function			Tmem206	azure4	1	-1.68243243243243
Adamts16-mRNA	-0.963	0.58	-2.1	0.174	0.513	0.233	1.13	0.123	1	lm.nb	Matrix Remodeling, Microglia Function	NS_MM_NEUROINFLAM_V1.0	Adamts16	mRNA	0		Microglia Function;Matrix Remodeling			Adamts16	azure4	1	-1.66034482758621
Tmcc3-mRNA	0.159	0.096	-0.0291	0.347	1.12	0.98	1.27	0.123	1	loglinear	Microglia Function	NS_MM_NEUROINFLAM_V1.0	Tmcc3	mRNA	0		Microglia Function			Tmcc3	azure4	1	1.65625
Rab6b-mRNA	-0.0675	0.0412	-0.148	0.0132	0.954	0.902	1.01	0.127	1	loglinear	Microglia Function	NS_MM_NEUROINFLAM_V1.0	Rab6b	mRNA	0		Microglia Function			Rab6b	azure4	1	-1.63834951456311
Gna15-mRNA	-0.942	0.583	-2.08	0.2	0.521	0.236	1.15	0.132	1	lm.nb	Microglia Function	NS_MM_NEUROINFLAM_V1.0	Gna15	mRNA	0		Microglia Function	mmu04020;mmu05142;mmu05146		Gna15	azure4	1	-1.61578044596913
St3gal6-mRNA	-0.186	0.123	-0.427	0.0548	0.879	0.744	1.04	0.156	1	loglinear	Microglia Function, Notch	NS_MM_NEUROINFLAM_V1.0	St3gal6	mRNA	0		Notch;Microglia Function			St3gal6	azure4	1	-1.51219512195122
Psmb8-mRNA	0.333	0.226	-0.11	0.775	1.26	0.927	1.71	0.166	1	lm.nb	Adaptive Immune Response, Angiogenesis, Apoptosis, Astrocyte Function, Cell Cycle, Cytokine Signaling, Growth Factor Signaling, Inflammatory Signaling, Insulin Signaling, Microglia Function, NF-kB, Wnt	NS_MM_NEUROINFLAM_V1.0	Psmb8	mRNA	0		Wnt;NF-kB;Microglia Function;Insulin Signaling;Inflammatory Signaling;Growth Factor Signaling;Cytokine Signaling;Cell Cycle;Astrocyte Function;Apoptosis;Angiogenesis;Adaptive Immune Response			Psmb8	azure4	1	1.47345132743363
Lacc1-mRNA	0.389	0.266	-0.132	0.91	1.31	0.913	1.88	0.169	1	lm.nb	Microglia Function	NS_MM_NEUROINFLAM_V1.0	Lacc1	mRNA	0		Microglia Function			Lacc1	azure4	1	1.46240601503759
Ak1-mRNA	0.163	0.112	-0.0561	0.382	1.12	0.962	1.3	0.171	1	loglinear	Microglia Function	NS_MM_NEUROINFLAM_V1.0	Ak1	mRNA	0		Microglia Function	mmu00230		Ak1	azure4	1	1.45535714285714
Ppfia4-mRNA	0.151	0.105	-0.0555	0.358	1.11	0.962	1.28	0.177	1	loglinear	Microglia Function, Neurons and Neurotransmission	NS_MM_NEUROINFLAM_V1.0	Ppfia4	mRNA	0		Neurons and Neurotransmission;Microglia Function			Ppfia4	azure4	1	1.43809523809524
Trem2-mRNA	-0.473	0.335	-1.13	0.184	0.721	0.457	1.14	0.183	1	lm.nb	Adaptive Immune Response, Inflammatory Signaling, Microglia Function	NS_MM_NEUROINFLAM_V1.0	Trem2	mRNA	0		Microglia Function;Inflammatory Signaling;Adaptive Immune Response	mmu04380		Trem2	azure4	1	-1.41194029850746
Mef2c-mRNA	-0.103	0.0732	-0.247	0.0401	0.931	0.843	1.03	0.183	1	loglinear	Growth Factor Signaling, Innate Immune Response, Microglia Function	NS_MM_NEUROINFLAM_V1.0	Mef2c	mRNA	0		Microglia Function;Innate Immune Response;Growth Factor Signaling	mmu04010;mmu04022;mmu04921;mmu05202		Mef2c	azure4	1	-1.40710382513661
Rpl28-mRNA	0.0513	0.0376	-0.0224	0.125	1.04	0.985	1.09	0.198	1	loglinear	Microglia Function	NS_MM_NEUROINFLAM_V1.0	Rpl28	mRNA	0		Microglia Function	mmu03010		Rpl28	azure4	1	1.36436170212766
Zbp1-mRNA	-0.788	0.593	-1.95	0.374	0.579	0.259	1.3	0.209	1	lm.nb	Innate Immune Response, Microglia Function	NS_MM_NEUROINFLAM_V1.0	Zbp1	mRNA	0		Microglia Function;Innate Immune Response	mmu04623		Zbp1	azure4	1	-1.32883642495784
Pak1-mRNA	-0.0458	0.0351	-0.115	0.0231	0.969	0.924	1.02	0.217	1	loglinear	Adaptive Immune Response, Angiogenesis, Growth Factor Signaling, Innate Immune Response, Microglia Function	NS_MM_NEUROINFLAM_V1.0	Pak1	mRNA	0		Microglia Function;Innate Immune Response;Growth Factor Signaling;Angiogenesis;Adaptive Immune Response	mmu04010;mmu04012;mmu04014;mmu04024;mmu04062;mmu04360;mmu04510;mmu04650;mmu04660;mmu04666;mmu04810;mmu05205;mmu05211		Pak1	azure4	1	-1.3048433048433
Mertk-mRNA	0.285	0.22	-0.147	0.717	1.22	0.903	1.64	0.22	1	lm.nb	Autophagy, Microglia Function	NS_MM_NEUROINFLAM_V1.0	Mertk	mRNA	0		Microglia Function;Autophagy			Mertk	azure4	1	1.29545454545455
Rps9-mRNA	0.131	0.106	-0.0762	0.338	1.09	0.949	1.26	0.239	1	loglinear	Microglia Function	NS_MM_NEUROINFLAM_V1.0	Rps9	mRNA	0		Microglia Function	mmu03010		Rps9	azure4	1	1.23584905660377
Fgf13-mRNA	-0.0744	0.0611	-0.194	0.0453	0.95	0.874	1.03	0.246	1	loglinear	Growth Factor Signaling, Microglia Function	NS_MM_NEUROINFLAM_V1.0	Fgf13	mRNA	0		Microglia Function;Growth Factor Signaling	mmu04010;mmu04014;mmu04015;mmu04151;mmu04810;mmu05200;mmu05218		Fgf13	azure4	1	-1.2176759410802
Cd68-mRNA	-0.284	0.234	-0.742	0.175	0.822	0.598	1.13	0.248	1	lm.nb	Microglia Function	NS_MM_NEUROINFLAM_V1.0	Cd68	mRNA	0		Microglia Function	mmu04142	Macrophages	Cd68	azure4	1	-1.21367521367521
Lmnb1-mRNA	0.0964	0.0805	-0.0613	0.254	1.07	0.958	1.19	0.254	1	loglinear	Apoptosis, Cell Cycle, Cellular Stress, Microglia Function	NS_MM_NEUROINFLAM_V1.0	Lmnb1	mRNA	0		Microglia Function;Cellular Stress;Cell Cycle;Apoptosis			Lmnb1	azure4	1	1.19751552795031
Tbc1d4-mRNA	0.255	0.222	-0.181	0.69	1.19	0.882	1.61	0.274	1	lm.nb	Microglia Function, Neurons and Neurotransmission	NS_MM_NEUROINFLAM_V1.0	Tbc1d4	mRNA	0		Neurons and Neurotransmission;Microglia Function	mmu04919;mmu04931		Tbc1d4	azure4	1	1.14864864864865
Flt1-mRNA	-0.558	0.493	-1.52	0.407	0.679	0.348	1.33	0.279	1	lm.nb	Angiogenesis, Cytokine Signaling, Growth Factor Signaling, Microglia Function	NS_MM_NEUROINFLAM_V1.0	Flt1	mRNA	0		Microglia Function;Growth Factor Signaling;Cytokine Signaling;Angiogenesis	mmu04014;mmu04015;mmu04060;mmu04066;mmu04144;mmu04151;mmu04510;mmu05202;mmu05323	Endothelial Cells	Flt1	azure4	1	-1.13184584178499
Jag1-mRNA	-0.639	0.575	-1.77	0.488	0.642	0.294	1.4	0.288	1	lm.nb	Innate Immune Response, Microglia Function, Notch	NS_MM_NEUROINFLAM_V1.0	Jag1	mRNA	0		Notch;Microglia Function;Innate Immune Response	mmu04330		Jag1	azure4	1	-1.11130434782609
Chst8-mRNA	-0.149	0.135	-0.414	0.115	0.902	0.751	1.08	0.29	1	loglinear	Microglia Function	NS_MM_NEUROINFLAM_V1.0	Chst8	mRNA	0		Microglia Function			Chst8	azure4	1	-1.1037037037037
Axl-mRNA	0.221	0.201	-0.172	0.615	1.17	0.887	1.53	0.292	1	lm.nb	Angiogenesis, Autophagy, Microglia Function	NS_MM_NEUROINFLAM_V1.0	Axl	mRNA	0		Microglia Function;Autophagy;Angiogenesis			Axl	azure4	1	1.09950248756219
Snca-mRNA	-0.0397	0.0364	-0.111	0.0317	0.973	0.926	1.02	0.297	1	loglinear	Cellular Stress, Microglia Function	NS_MM_NEUROINFLAM_V1.0	Snca	mRNA	0		Microglia Function;Cellular Stress	mmu05010;mmu05012		Snca	azure4	1	-1.09065934065934
Slc2a5-mRNA	-0.684	0.628	-1.92	0.548	0.623	0.265	1.46	0.298	1	loglinear	Microglia Function	NS_MM_NEUROINFLAM_V1.0	Slc2a5	mRNA	0		Microglia Function	mmu04973		Slc2a5	azure4	1	-1.08917197452229
Rtn4rl1-mRNA	-0.198	0.183	-0.556	0.16	0.872	0.68	1.12	0.3	1	lm.nb	Microglia Function	NS_MM_NEUROINFLAM_V1.0	Rtn4rl1	mRNA	0		Microglia Function			Rtn4rl1	azure4	1	-1.08196721311475
Clstn1-mRNA	-0.105	0.0981	-0.298	0.087	0.93	0.814	1.06	0.304	1	loglinear	Microglia Function	NS_MM_NEUROINFLAM_V1.0	Clstn1	mRNA	0		Microglia Function			Clstn1	azure4	1	-1.07033639143731
Grap-mRNA	-0.785	0.738	-2.23	0.662	0.58	0.213	1.58	0.309	1	lm.nb	Growth Factor Signaling, Microglia Function	NS_MM_NEUROINFLAM_V1.0	Grap	mRNA	0		Microglia Function;Growth Factor Signaling			Grap	azure4	1	-1.06368563685637
Kcnd1-mRNA	0.206	0.195	-0.176	0.589	1.15	0.885	1.5	0.311	1	lm.nb	Microglia Function, Neurons and Neurotransmission	NS_MM_NEUROINFLAM_V1.0	Kcnd1	mRNA	0		Neurons and Neurotransmission;Microglia Function			Kcnd1	azure4	1	1.05641025641026
Hilpda-mRNA	0.276	0.262	-0.237	0.789	1.21	0.848	1.73	0.313	1	lm.nb	Microglia Function	NS_MM_NEUROINFLAM_V1.0	Hilpda	mRNA	0		Microglia Function			Hilpda	azure4	1	1.05343511450382
Igf2r-mRNA	-0.14	0.142	-0.418	0.138	0.908	0.749	1.1	0.344	1	lm.nb	Microglia Function, Neurons and Neurotransmission	NS_MM_NEUROINFLAM_V1.0	Igf2r	mRNA	0		Neurons and Neurotransmission;Microglia Function	mmu04142;mmu04144		Igf2r	azure4	1	-0.985915492957747
Map2k1-mRNA	0.037	0.0377	-0.037	0.111	1.03	0.975	1.08	0.346	1	loglinear	Adaptive Immune Response, Angiogenesis, Autophagy, Cytokine Signaling, Growth Factor Signaling, Innate Immune Response, Insulin Signaling, Microglia Function	NS_MM_NEUROINFLAM_V1.0	Map2k1	mRNA	0		Microglia Function;Insulin Signaling;Innate Immune Response;Growth Factor Signaling;Cytokine Signaling;Autophagy;Angiogenesis;Adaptive Immune Response	mmu04010;mmu04012;mmu04014;mmu04015;mmu04022;mmu04024;mmu04062;mmu04066;mmu04068;mmu04071;mmu04072;mmu04114;mmu04151;mmu04270;mmu04370;mmu04380;mmu04510;mmu04540;mmu04550;mmu04620;mmu04650;mmu04660;mmu04662;mmu04664;mmu04666;mmu04668;mmu04720;mmu04722;mmu04725;mmu04726;mmu04730;mmu04810;mmu04910;mmu04912;mmu04914;mmu04915;mmu04916;mmu04917;mmu04919;mmu04921;mmu05020;mmu05034;mmu05161;mmu05164;mmu…		Map2k1	azure4	1	0.981432360742706
Tmem204-mRNA	0.44	0.449	-0.441	1.32	1.36	0.737	2.5	0.347	1	lm.nb	Microglia Function	NS_MM_NEUROINFLAM_V1.0	Tmem204	mRNA	0		Microglia Function			Tmem204	azure4	1	0.979955456570156
Dusp7-mRNA	-0.0829	0.0861	-0.252	0.0858	0.944	0.84	1.06	0.354	1	loglinear	Adaptive Immune Response, Angiogenesis, Cytokine Signaling, Growth Factor Signaling, Innate Immune Response, Insulin Signaling, Microglia Function	NS_MM_NEUROINFLAM_V1.0	Dusp7	mRNA	0		Microglia Function;Insulin Signaling;Innate Immune Response;Growth Factor Signaling;Cytokine Signaling;Angiogenesis;Adaptive Immune Response	mmu04010		Dusp7	azure4	1	-0.962833914053426
Rps21-mRNA	-0.0921	0.096	-0.28	0.0962	0.938	0.823	1.07	0.357	1	loglinear	Microglia Function	NS_MM_NEUROINFLAM_V1.0	Rps21	mRNA	0		Microglia Function	mmu03010		Rps21	azure4	1	-0.959375
Eef2k-mRNA	0.126	0.137	-0.143	0.394	1.09	0.906	1.31	0.378	1	loglinear	Growth Factor Signaling, Insulin Signaling, Microglia Function	NS_MM_NEUROINFLAM_V1.0	Eef2k	mRNA	0		Microglia Function;Insulin Signaling;Growth Factor Signaling	mmu04152;mmu04921		Eef2k	azure4	1	0.91970802919708
Stat1-mRNA	0.185	0.204	-0.215	0.586	1.14	0.862	1.5	0.382	1	lm.nb	Cytokine Signaling, Growth Factor Signaling, Inflammatory Signaling, Microglia Function	NS_MM_NEUROINFLAM_V1.0	Stat1	mRNA	0		Microglia Function;Inflammatory Signaling;Growth Factor Signaling;Cytokine Signaling	mmu04062;mmu04380;mmu04620;mmu04630;mmu04917;mmu04919;mmu04933;mmu05140;mmu05145;mmu05152;mmu05160;mmu05161;mmu05162;mmu05164;mmu05168;mmu05200;mmu05212;mmu05321		Stat1	azure4	1	0.906862745098039
Rps2-mRNA	-0.0526	0.0591	-0.168	0.0633	0.964	0.89	1.04	0.391	1	loglinear	Microglia Function	NS_MM_NEUROINFLAM_V1.0	Rps2	mRNA	0		Microglia Function	mmu03010		Rps2	azure4	1	-0.890016920473773
Zfp367-mRNA	0.0681	0.0863	-0.101	0.237	1.05	0.932	1.18	0.446	1	loglinear	Microglia Function	NS_MM_NEUROINFLAM_V1.0	Zfp367	mRNA	0		Microglia Function			Zfp367	azure4	1	0.789107763615295
P2rx7-mRNA	-0.418	0.534	-1.46	0.628	0.749	0.363	1.55	0.449	1	lm.nb	Innate Immune Response, Microglia Function, Neurons and Neurotransmission	NS_MM_NEUROINFLAM_V1.0	P2rx7	mRNA	0		Neurons and Neurotransmission;Microglia Function;Innate Immune Response	mmu04020;mmu04080		P2rx7	azure4	1	-0.782771535580524
Fyn-mRNA	0.0439	0.0568	-0.0675	0.155	1.03	0.954	1.11	0.455	1	loglinear	Adaptive Immune Response, Angiogenesis, Autophagy, Cytokine Signaling, Growth Factor Signaling, Innate Immune Response, Insulin Signaling, Microglia Function	NS_MM_NEUROINFLAM_V1.0	Fyn	mRNA	0		Microglia Function;Insulin Signaling;Innate Immune Response;Growth Factor Signaling;Cytokine Signaling;Autophagy;Angiogenesis;Adaptive Immune Response	mmu04071;mmu04072;mmu04360;mmu04380;mmu04510;mmu04520;mmu04611;mmu04650;mmu04660;mmu04664;mmu04725;mmu05020;mmu05162;mmu05416		Fyn	azure4	1	0.772887323943662
Lmna-mRNA	0.0873	0.114	-0.137	0.312	1.06	0.909	1.24	0.461	1	lm.nb	Apoptosis, Cell Cycle, Microglia Function	NS_MM_NEUROINFLAM_V1.0	Lmna	mRNA	0		Microglia Function;Cell Cycle;Apoptosis	mmu05410;mmu05412;mmu05414		Lmna	azure4	1	0.765789473684211
Tmem144-mRNA	-0.223	0.293	-0.797	0.351	0.857	0.575	1.28	0.461	1	lm.nb	Microglia Function	NS_MM_NEUROINFLAM_V1.0	Tmem144	mRNA	0		Microglia Function			Tmem144	azure4	1	-0.761092150170649
Fscn1-mRNA	-0.0829	0.111	-0.299	0.134	0.944	0.813	1.1	0.468	1	lm.nb	Microglia Function	NS_MM_NEUROINFLAM_V1.0	Fscn1	mRNA	0		Microglia Function			Fscn1	azure4	1	-0.746846846846847
Pmp22-mRNA	0.206	0.287	-0.357	0.768	1.15	0.781	1.7	0.487	1	lm.nb	Microglia Function	NS_MM_NEUROINFLAM_V1.0	Pmp22	mRNA	0		Microglia Function			Pmp22	azure4	1	0.717770034843206
Ldlrad3-mRNA	0.155	0.217	-0.271	0.581	1.11	0.829	1.5	0.488	1	loglinear	Microglia Function	NS_MM_NEUROINFLAM_V1.0	Ldlrad3	mRNA	0		Microglia Function			Ldlrad3	azure4	1	0.714285714285714
Pacsin1-mRNA	-0.0506	0.0727	-0.193	0.0918	0.966	0.875	1.07	0.499	1	loglinear	Microglia Function	NS_MM_NEUROINFLAM_V1.0	Pacsin1	mRNA	0		Microglia Function			Pacsin1	azure4	1	-0.696011004126547
Tspan18-mRNA	0.534	0.768	-0.971	2.04	1.45	0.51	4.11	0.5	1	lm.nb	Microglia Function	NS_MM_NEUROINFLAM_V1.0	Tspan18	mRNA	0		Microglia Function			Tspan18	azure4	1	0.6953125
Rpl36al-mRNA	-0.0424	0.0609	-0.162	0.077	0.971	0.894	1.05	0.5	1	loglinear	Microglia Function	NS_MM_NEUROINFLAM_V1.0	Rpl36al	mRNA	0		Microglia Function	mmu03010		Rpl36al	azure4	1	-0.696223316912972
Bola2-mRNA	0.0652	0.0964	-0.124	0.254	1.05	0.918	1.19	0.512	1	loglinear	Microglia Function	NS_MM_NEUROINFLAM_V1.0	Bola2	mRNA	0		Microglia Function			Bola2	azure4	1	0.676348547717842
Ptgs2-mRNA	0.135	0.2	-0.257	0.527	1.1	0.837	1.44	0.513	1	lm.nb	Astrocyte Function, Cellular Stress, Innate Immune Response, Lipid Metabolism, Microglia Function, NF-kB	NS_MM_NEUROINFLAM_V1.0	Ptgs2	mRNA	0		NF-kB;Microglia Function;Lipid Metabolism;Innate Immune Response;Cellular Stress;Astrocyte Function	mmu00590;mmu04064;mmu04370;mmu04668;mmu04723;mmu04726;mmu04913;mmu04921;mmu04923;mmu05140;mmu05200;mmu05206;mmu05222		Ptgs2	azure4	1	0.675
Tpd52-mRNA	0.0237	0.0399	-0.0546	0.102	1.02	0.963	1.07	0.564	1	loglinear	Microglia Function, Neurons and Neurotransmission	NS_MM_NEUROINFLAM_V1.0	Tpd52	mRNA	0		Neurons and Neurotransmission;Microglia Function			Tpd52	azure4	1	0.593984962406015
Arhgap24-mRNA	-0.098	0.167	-0.426	0.23	0.934	0.745	1.17	0.569	1	lm.nb	Microglia Function	NS_MM_NEUROINFLAM_V1.0	Arhgap24	mRNA	0		Microglia Function			Arhgap24	azure4	1	-0.586826347305389
Grn-mRNA	-0.0462	0.0838	-0.21	0.118	0.968	0.864	1.09	0.592	1	loglinear	Microglia Function	NS_MM_NEUROINFLAM_V1.0	Grn	mRNA	0		Microglia Function			Grn	azure4	1	-0.551312649164678
Mmp14-mRNA	0.168	0.309	-0.438	0.773	1.12	0.738	1.71	0.598	1	lm.nb	Cellular Stress, Innate Immune Response, Matrix Remodeling, Microglia Function	NS_MM_NEUROINFLAM_V1.0	Mmp14	mRNA	0		Microglia Function;Matrix Remodeling;Innate Immune Response;Cellular Stress	mmu04668;mmu04912		Mmp14	azure4	1	0.54368932038835
Gsn-mRNA	-0.0445	0.0839	-0.209	0.12	0.97	0.865	1.09	0.606	1	loglinear	Apoptosis, Microglia Function, Oligodendrocyte Function	NS_MM_NEUROINFLAM_V1.0	Gsn	mRNA	0		Oligodendrocyte Function;Microglia Function;Apoptosis	mmu04666;mmu04810;mmu05203	Oligodendrocytes	Gsn	azure4	1	-0.530393325387366
Rpl9-mRNA	0.0357	0.0687	-0.0989	0.17	1.03	0.934	1.13	0.613	1	loglinear	Microglia Function	NS_MM_NEUROINFLAM_V1.0	Rpl9	mRNA	0		Microglia Function	mmu03010		Rpl9	azure4	1	0.519650655021834
Asb2-mRNA	0.249	0.497	-0.726	1.22	1.19	0.605	2.34	0.626	1	lm.nb	Adaptive Immune Response, Microglia Function	NS_MM_NEUROINFLAM_V1.0	Asb2	mRNA	0		Microglia Function;Adaptive Immune Response			Asb2	azure4	1	0.501006036217304
Ldha-mRNA	-0.0739	0.151	-0.369	0.221	0.95	0.774	1.17	0.632	1	lm.nb	Microglia Function	NS_MM_NEUROINFLAM_V1.0	Ldha	mRNA	0		Microglia Function	mmu00270;mmu04066;mmu04922;mmu05230		Ldha	azure4	1	-0.489403973509934
Cd83-mRNA	-0.057	0.118	-0.288	0.174	0.961	0.819	1.13	0.638	1	loglinear	Microglia Function	NS_MM_NEUROINFLAM_V1.0	Cd83	mRNA	0		Microglia Function			Cd83	azure4	1	-0.483050847457627
Lamp1-mRNA	-0.0362	0.0796	-0.192	0.12	0.975	0.875	1.09	0.658	1	loglinear	Autophagy, Microglia Function	NS_MM_NEUROINFLAM_V1.0	Lamp1	mRNA	0		Microglia Function;Autophagy	mmu04142;mmu04145;mmu05152		Lamp1	azure4	1	-0.454773869346734
Npl-mRNA	-0.0901	0.206	-0.493	0.313	0.939	0.71	1.24	0.669	1	lm.nb	Microglia Function	NS_MM_NEUROINFLAM_V1.0	Npl	mRNA	0		Microglia Function			Npl	azure4	1	-0.437378640776699
St8sia6-mRNA	-0.0937	0.217	-0.52	0.333	0.937	0.697	1.26	0.674	1	lm.nb	Microglia Function	NS_MM_NEUROINFLAM_V1.0	St8sia6	mRNA	0		Microglia Function			St8sia6	azure4	1	-0.431797235023042
Tmc7-mRNA	-0.0912	0.224	-0.53	0.347	0.939	0.693	1.27	0.691	1	lm.nb	Microglia Function	NS_MM_NEUROINFLAM_V1.0	Tmc7	mRNA	0		Microglia Function			Tmc7	azure4	1	-0.407142857142857
Sox4-mRNA	-0.0556	0.14	-0.329	0.218	0.962	0.796	1.16	0.697	1	lm.nb	Microglia Function, Wnt	NS_MM_NEUROINFLAM_V1.0	Sox4	mRNA	0		Wnt;Microglia Function			Sox4	azure4	1	-0.397142857142857
Cxcl10-mRNA	-0.363	0.918	-2.16	1.44	0.778	0.223	2.71	0.7	1	lm.nb	Astrocyte Function, Cytokine Signaling, Inflammatory Signaling, Innate Immune Response, Microglia Function	NS_MM_NEUROINFLAM_V1.0	Cxcl10	mRNA	0		Microglia Function;Innate Immune Response;Inflammatory Signaling;Cytokine Signaling;Astrocyte Function	mmu04060;mmu04062;mmu04620;mmu04622;mmu04623;mmu04668;mmu05164		Cxcl10	azure4	1	-0.395424836601307
Cox5b-mRNA	0.0216	0.0557	-0.0876	0.131	1.02	0.941	1.09	0.705	1	loglinear	Microglia Function	NS_MM_NEUROINFLAM_V1.0	Cox5b	mRNA	0		Microglia Function	mmu04932;mmu05010;mmu05012;mmu05016		Cox5b	azure4	1	0.387791741472172
Mr1-mRNA	0.0865	0.228	-0.361	0.534	1.06	0.779	1.45	0.711	1	lm.nb	Microglia Function	NS_MM_NEUROINFLAM_V1.0	Mr1	mRNA	0		Microglia Function			Mr1	azure4	1	0.379385964912281
Jam2-mRNA	-0.0481	0.127	-0.297	0.201	0.967	0.814	1.15	0.711	1	lm.nb	Matrix Remodeling, Microglia Function	NS_MM_NEUROINFLAM_V1.0	Jam2	mRNA	0		Microglia Function;Matrix Remodeling	mmu04514;mmu04530;mmu04670		Jam2	azure4	1	-0.378740157480315
Apoe-mRNA	-0.0266	0.0758	-0.175	0.122	0.982	0.886	1.09	0.732	1	loglinear	Astrocyte Function, Cellular Stress, Lipid Metabolism, Microglia Function, Neurons and Neurotransmission	NS_MM_NEUROINFLAM_V1.0	Apoe	mRNA	0		Neurons and Neurotransmission;Microglia Function;Lipid Metabolism;Cellular Stress;Astrocyte Function	mmu05010		Apoe	azure4	1	-0.350923482849604
Lair1-mRNA	-0.102	0.297	-0.685	0.481	0.932	0.622	1.4	0.737	1	lm.nb	Adaptive Immune Response, Microglia Function	NS_MM_NEUROINFLAM_V1.0	Lair1	mRNA	0		Microglia Function;Adaptive Immune Response			Lair1	azure4	1	-0.343434343434343
Sod2-mRNA	0.0163	0.0482	-0.0781	0.111	1.01	0.947	1.08	0.741	1	loglinear	Cellular Stress, Microglia Function	NS_MM_NEUROINFLAM_V1.0	Sod2	mRNA	0		Microglia Function;Cellular Stress	mmu04068;mmu04211;mmu04213;mmu05016		Sod2	azure4	1	0.338174273858921
Vegfa-mRNA	0.0407	0.124	-0.203	0.285	1.03	0.869	1.22	0.749	1	loglinear	Angiogenesis, Cellular Stress, Cytokine Signaling, Growth Factor Signaling, Microglia Function	NS_MM_NEUROINFLAM_V1.0	Vegfa	mRNA	0		Microglia Function;Growth Factor Signaling;Cytokine Signaling;Cellular Stress;Angiogenesis	mmu04014;mmu04015;mmu04060;mmu04066;mmu04150;mmu04151;mmu04370;mmu04510;mmu04933;mmu05200;mmu05205;mmu05206;mmu05211;mmu05212;mmu05219;mmu05323		Vegfa	azure4	1	0.328225806451613
Trim47-mRNA	-0.102	0.316	-0.723	0.518	0.932	0.606	1.43	0.752	1	lm.nb	Microglia Function	NS_MM_NEUROINFLAM_V1.0	Trim47	mRNA	0		Microglia Function			Trim47	azure4	1	-0.322784810126582
Tmem64-mRNA	0.0409	0.127	-0.208	0.289	1.03	0.866	1.22	0.753	1	lm.nb	Microglia Function	NS_MM_NEUROINFLAM_V1.0	Tmem64	mRNA	0		Microglia Function			Tmem64	azure4	1	0.322047244094488
Casp8-mRNA	-0.177	0.605	-1.36	1.01	0.885	0.389	2.01	0.775	1	lm.nb	Apoptosis, DNA Damage, Innate Immune Response, Microglia Function	NS_MM_NEUROINFLAM_V1.0	Casp8	mRNA	0		Microglia Function;Innate Immune Response;DNA Damage;Apoptosis	mmu04115;mmu04210;mmu04620;mmu04621;mmu04622;mmu04668;mmu04932;mmu05010;mmu05016;mmu05134;mmu05142;mmu05145;mmu05152;mmu05161;mmu05168;mmu05200;mmu05203;mmu05416		Casp8	azure4	1	-0.292561983471074
Slc2a1-mRNA	-0.0557	0.19	-0.429	0.318	0.962	0.743	1.25	0.775	1	lm.nb	Microglia Function	NS_MM_NEUROINFLAM_V1.0	Slc2a1	mRNA	0		Microglia Function	mmu04066;mmu04911;mmu04919;mmu04920;mmu04922;mmu04931;mmu05166;mmu05200;mmu05211;mmu05230		Slc2a1	azure4	1	-0.293157894736842
Rps3-mRNA	-0.0321	0.118	-0.263	0.199	0.978	0.833	1.15	0.79	1	loglinear	Microglia Function	NS_MM_NEUROINFLAM_V1.0	Rps3	mRNA	0		Microglia Function	mmu03010		Rps3	azure4	1	-0.272033898305085
Psen2-mRNA	-0.0671	0.247	-0.551	0.417	0.955	0.682	1.34	0.79	1	lm.nb	Growth Factor Signaling, Microglia Function, Notch	NS_MM_NEUROINFLAM_V1.0	Psen2	mRNA	0		Notch;Microglia Function;Growth Factor Signaling	mmu04330;mmu04722;mmu05010		Psen2	azure4	1	-0.27165991902834
Il10rb-mRNA	-0.0746	0.277	-0.618	0.469	0.95	0.651	1.38	0.792	1	lm.nb	Cytokine Signaling, Microglia Function	NS_MM_NEUROINFLAM_V1.0	Il10rb	mRNA	0		Microglia Function;Cytokine Signaling	mmu04060;mmu04630;mmu05145;mmu05152;mmu05169		Il10rb	azure4	1	-0.269314079422383
C3-mRNA	0.165	0.675	-1.16	1.49	1.12	0.448	2.8	0.811	1	lm.nb	Adaptive Immune Response, Autophagy, Inflammatory Signaling, Innate Immune Response, Microglia Function	NS_MM_NEUROINFLAM_V1.0	C3	mRNA	0		Microglia Function;Innate Immune Response;Inflammatory Signaling;Autophagy;Adaptive Immune Response	mmu04145;mmu04610;mmu05133;mmu05134;mmu05140;mmu05142;mmu05150;mmu05152;mmu05168;mmu05203;mmu05322		C3	azure4	1	0.244444444444444
Csf1-mRNA	0.0336	0.138	-0.236	0.303	1.02	0.849	1.23	0.811	1	lm.nb	Astrocyte Function, Autophagy, Cytokine Signaling, Growth Factor Signaling, Innate Immune Response, Microglia Function	NS_MM_NEUROINFLAM_V1.0	Csf1	mRNA	0		Microglia Function;Innate Immune Response;Growth Factor Signaling;Cytokine Signaling;Autophagy;Astrocyte Function	mmu04014;mmu04015;mmu04060;mmu04151;mmu04380;mmu04640;mmu04668;mmu05323		Csf1	azure4	1	0.243478260869565
Tgfb1-mRNA	0.0931	0.4	-0.692	0.878	1.07	0.619	1.84	0.82	1	lm.nb	Cell Cycle, Cytokine Signaling, Growth Factor Signaling, Matrix Remodeling, Microglia Function	NS_MM_NEUROINFLAM_V1.0	Tgfb1	mRNA	0		Microglia Function;Matrix Remodeling;Growth Factor Signaling;Cytokine Signaling;Cell Cycle	mmu04010;mmu04060;mmu04068;mmu04110;mmu04144;mmu04350;mmu04380;mmu04390;mmu04672;mmu04932;mmu04933;mmu05140;mmu05142;mmu05144;mmu05145;mmu05146;mmu05152;mmu05161;mmu05166;mmu05200;mmu05205;mmu05210;mmu05211;mmu05212;mmu05220;mmu05321;mmu05323;mmu05410;mmu05414		Tgfb1	azure4	1	0.23275
C3ar1-mRNA	-0.122	0.586	-1.27	1.03	0.919	0.414	2.04	0.838	1	lm.nb	Microglia Function, Neurons and Neurotransmission	NS_MM_NEUROINFLAM_V1.0	C3ar1	mRNA	0		Neurons and Neurotransmission;Microglia Function	mmu04080;mmu04610;mmu05150		C3ar1	azure4	1	-0.208191126279863
Atp6v1a-mRNA	-0.00693	0.0397	-0.0847	0.0709	0.995	0.943	1.05	0.864	1	loglinear	Growth Factor Signaling, Insulin Signaling, Microglia Function	NS_MM_NEUROINFLAM_V1.0	Atp6v1a	mRNA	0		Microglia Function;Insulin Signaling;Growth Factor Signaling	mmu04145;mmu04721;mmu05323		Atp6v1a	azure4	1	-0.17455919395466
Nrp2-mRNA	0.0319	0.188	-0.337	0.401	1.02	0.791	1.32	0.868	1	lm.nb	Angiogenesis, Microglia Function	NS_MM_NEUROINFLAM_V1.0	Nrp2	mRNA	0		Microglia Function;Angiogenesis			Nrp2	azure4	1	0.16968085106383
Il6ra-mRNA	0.0478	0.284	-0.509	0.605	1.03	0.703	1.52	0.869	1	lm.nb	Cytokine Signaling, Growth Factor Signaling, Microglia Function	NS_MM_NEUROINFLAM_V1.0	Il6ra	mRNA	0		Microglia Function;Growth Factor Signaling;Cytokine Signaling	mmu04060;mmu04066;mmu04151;mmu04630;mmu04640;mmu04932		Il6ra	azure4	1	0.16830985915493
Bcl2-mRNA	-0.0377	0.242	-0.513	0.438	0.974	0.701	1.35	0.879	1	lm.nb	Apoptosis, Autophagy, Cellular Stress, Cytokine Signaling, DNA Damage, Growth Factor Signaling, Innate Immune Response, Microglia Function, NF-kB	NS_MM_NEUROINFLAM_V1.0	Bcl2	mRNA	0		NF-kB;Microglia Function;Innate Immune Response;Growth Factor Signaling;DNA Damage;Cytokine Signaling;Cellular Stress;Autophagy;Apoptosis	mmu04064;mmu04066;mmu04071;mmu04141;mmu04151;mmu04210;mmu04261;mmu04510;mmu04630;mmu04722;mmu04725;mmu04933;mmu05014;mmu05145;mmu05152;mmu05161;mmu05169;mmu05200;mmu05206;mmu05210;mmu05215;mmu05222		Bcl2	azure4	1	-0.155785123966942
Rsad2-mRNA	-0.074	0.526	-1.11	0.958	0.95	0.465	1.94	0.891	1	lm.nb	Inflammatory Signaling, Microglia Function	NS_MM_NEUROINFLAM_V1.0	Rsad2	mRNA	0		Microglia Function;Inflammatory Signaling	mmu05164		Rsad2	azure4	1	-0.140684410646388
Cd33-mRNA	0.0555	0.412	-0.752	0.863	1.04	0.594	1.82	0.895	1	lm.nb	Adaptive Immune Response, Microglia Function	NS_MM_NEUROINFLAM_V1.0	Cd33	mRNA	0		Microglia Function;Adaptive Immune Response	mmu04640		Cd33	azure4	1	0.134708737864078
Rrm2-mRNA	0.074	0.561	-1.03	1.17	1.05	0.491	2.26	0.897	1	lm.nb	Cell Cycle, DNA Damage, Microglia Function	NS_MM_NEUROINFLAM_V1.0	Rrm2	mRNA	0		Microglia Function;DNA Damage;Cell Cycle	mmu00230;mmu04115		Rrm2	azure4	1	0.131907308377897
Crip1-mRNA	0.0245	0.208	-0.382	0.431	1.02	0.767	1.35	0.908	1	lm.nb	Microglia Function	NS_MM_NEUROINFLAM_V1.0	Crip1	mRNA	0		Microglia Function			Crip1	azure4	1	0.117788461538462
Nlrp3-mRNA	-0.0841	0.813	-1.68	1.51	0.943	0.313	2.85	0.919	1	lm.nb	Innate Immune Response, Microglia Function	NS_MM_NEUROINFLAM_V1.0	Nlrp3	mRNA	0		Microglia Function;Innate Immune Response	mmu04621;mmu05133;mmu05164		Nlrp3	azure4	1	-0.103444034440344
Ptger3-mRNA	0.031	0.327	-0.61	0.672	1.02	0.655	1.59	0.926	1	lm.nb	Microglia Function, Neurons and Neurotransmission	NS_MM_NEUROINFLAM_V1.0	Ptger3	mRNA	0		Neurons and Neurotransmission;Microglia Function	mmu04020;mmu04024;mmu04080;mmu04923;mmu05200		Ptger3	azure4	1	0.0948012232415902
Rpl29-mRNA	-0.00474	0.0511	-0.105	0.0955	0.997	0.93	1.07	0.928	1	loglinear	Microglia Function	NS_MM_NEUROINFLAM_V1.0	Rpl29	mRNA	0		Microglia Function	mmu03010		Rpl29	azure4	1	-0.0927592954990215
Coa5-mRNA	-0.00913	0.11	-0.226	0.207	0.994	0.855	1.15	0.936	1	loglinear	Microglia Function	NS_MM_NEUROINFLAM_V1.0	Coa5	mRNA	0		Microglia Function			Coa5	azure4	1	-0.083
Nrm-mRNA	0.0375	0.505	-0.952	1.03	1.03	0.517	2.04	0.942	1	lm.nb	Microglia Function	NS_MM_NEUROINFLAM_V1.0	Nrm	mRNA	0		Microglia Function			Nrm	azure4	1	0.0742574257425743
Atp6v0e-mRNA	0.00894	0.122	-0.231	0.249	1.01	0.852	1.19	0.943	1	loglinear	Growth Factor Signaling, Insulin Signaling, Microglia Function	NS_MM_NEUROINFLAM_V1.0	Atp6v0e	mRNA	0		Microglia Function;Insulin Signaling;Growth Factor Signaling	mmu04145;mmu04721;mmu05323		Atp6v0e	azure4	1	0.0732786885245902
Rgl1-mRNA	-0.00565	0.0822	-0.167	0.155	0.996	0.891	1.11	0.946	1	loglinear	Growth Factor Signaling, Microglia Function	NS_MM_NEUROINFLAM_V1.0	Rgl1	mRNA	0		Microglia Function;Growth Factor Signaling	mmu04014		Rgl1	azure4	1	-0.0687347931873479
Hps4-mRNA	-0.0105	0.173	-0.35	0.329	0.993	0.785	1.26	0.952	1	lm.nb	Microglia Function	NS_MM_NEUROINFLAM_V1.0	Hps4	mRNA	0		Microglia Function			Hps4	azure4	1	-0.0606936416184971
Igsf10-mRNA	-0.0167	0.279	-0.564	0.531	0.989	0.676	1.44	0.953	1	lm.nb	Microglia Function	NS_MM_NEUROINFLAM_V1.0	Igsf10	mRNA	0		Microglia Function			Igsf10	azure4	1	-0.0598566308243728
Tgfa-mRNA	0.00605	0.115	-0.218	0.231	1	0.859	1.17	0.959	1	loglinear	Astrocyte Function, Microglia Function, Neurons and Neurotransmission	NS_MM_NEUROINFLAM_V1.0	Tgfa	mRNA	0		Neurons and Neurotransmission;Microglia Function;Astrocyte Function	mmu04012;mmu05200;mmu05211;mmu05212;mmu05214;mmu05215;mmu05223		Tgfa	azure4	1	0.0526086956521739
