# Supplementary material for: Vascular-associated bacterial burden and neuroinflammatory transcriptional responses observed in models of pneumonic plague
Source: Front Microbiol. 2026 Jun 24;17:1865125. doi: 10.3389/fmicb.2026.1865125 (PMC13341613; doi:10.3389/fmicb.2026.1865125)
Supplement: Supplementary file 1 [file Data_Sheet_1.ZIP › Bp_final 2026-04-14 12-30/results/Gene set analysis/Genes in Microglia.Function - DPI2.csv]

Probe Label	Log2 fold change	std error (log2)	Lower confidence limit (log2)	Upper confidence limit (log2)	Linear fold change	Lower confidence limit (linear)	Upper confidence limit (linear)	P-value	BY.p.value	method	Gene.sets	Codeset.Name	Probe.Label	Analyte.Type	Is.Control	Control.Type	Probe.Annotation	KEGG.Pathways	Cell.Type	Official.Gene.Name	volcanocol	volcanopch	tstats.all
Psmb8-mRNA	2.78	0.196	2.39	3.16	6.85	5.25	8.94	7.51e-09	4.29e-06	lm.nb	Adaptive Immune Response, Angiogenesis, Apoptosis, Astrocyte Function, Cell Cycle, Cytokine Signaling, Growth Factor Signaling, Inflammatory Signaling, Insulin Signaling, Microglia Function, NF-kB, Wnt	NS_MM_NEUROINFLAM_V1.0	Psmb8	mRNA	0		Wnt;NF-kB;Microglia Function;Insulin Signaling;Inflammatory Signaling;Growth Factor Signaling;Cytokine Signaling;Cell Cycle;Astrocyte Function;Apoptosis;Angiogenesis;Adaptive Immune Response			Psmb8	slateblue1	16	14.1836734693878
Zbp1-mRNA	4.74	0.408	3.94	5.54	26.7	15.3	46.5	7.04e-08	2.81e-05	lm.nb	Innate Immune Response, Microglia Function	NS_MM_NEUROINFLAM_V1.0	Zbp1	mRNA	0		Microglia Function;Innate Immune Response	mmu04623		Zbp1	slateblue1	16	11.6176470588235
Tgm2-mRNA	2.15	0.218	1.73	2.58	4.45	3.31	5.99	4.07e-07	0.000109	lm.nb	Autophagy, Microglia Function	NS_MM_NEUROINFLAM_V1.0	Tgm2	mRNA	0		Microglia Function;Autophagy	mmu05016		Tgm2	slateblue1	16	9.86238532110092
Ets2-mRNA	0.499	0.0545	0.392	0.606	1.41	1.31	1.52	9.29e-07	0.000218	loglinear	Cellular Stress, Growth Factor Signaling, Microglia Function	NS_MM_NEUROINFLAM_V1.0	Ets2	mRNA	0		Microglia Function;Growth Factor Signaling;Cellular Stress	mmu04014;mmu05166		Ets2	slateblue1	16	9.15596330275229
Cxcl10-mRNA	6.62	0.741	5.17	8.07	98.6	36	270	1.18e-06	0.000256	lm.nb	Astrocyte Function, Cytokine Signaling, Inflammatory Signaling, Innate Immune Response, Microglia Function	NS_MM_NEUROINFLAM_V1.0	Cxcl10	mRNA	0		Microglia Function;Innate Immune Response;Inflammatory Signaling;Cytokine Signaling;Astrocyte Function	mmu04060;mmu04062;mmu04620;mmu04622;mmu04623;mmu04668;mmu05164		Cxcl10	slateblue1	16	8.93387314439946
Gpr34-mRNA	-5.76	0.717	-7.16	-4.36	0.0185	0.00697	0.0489	3.59e-06	0.000531	loglinear	Microglia Function	NS_MM_NEUROINFLAM_V1.0	Gpr34	mRNA	0		Microglia Function			Gpr34	slateblue1	16	-8.03347280334728
Bnip3-mRNA	0.317	0.0396	0.239	0.395	1.25	1.18	1.31	3.73e-06	0.000532	loglinear	Apoptosis, Autophagy, Cellular Stress, Microglia Function	NS_MM_NEUROINFLAM_V1.0	Bnip3	mRNA	0		Microglia Function;Cellular Stress;Autophagy;Apoptosis	mmu04068;mmu05134		Bnip3	slateblue1	16	8.00505050505051
F3-mRNA	0.616	0.087	0.446	0.787	1.53	1.36	1.73	1.27e-05	0.00159	loglinear	Microglia Function	NS_MM_NEUROINFLAM_V1.0	F3	mRNA	0		Microglia Function	mmu04610;mmu04933		F3	slateblue1	16	7.08045977011494
Stat1-mRNA	1.36	0.2	0.967	1.75	2.56	1.95	3.36	1.9e-05	0.00217	lm.nb	Cytokine Signaling, Growth Factor Signaling, Inflammatory Signaling, Microglia Function	NS_MM_NEUROINFLAM_V1.0	Stat1	mRNA	0		Microglia Function;Inflammatory Signaling;Growth Factor Signaling;Cytokine Signaling	mmu04062;mmu04380;mmu04620;mmu04630;mmu04917;mmu04919;mmu04933;mmu05140;mmu05145;mmu05152;mmu05160;mmu05161;mmu05162;mmu05164;mmu05168;mmu05200;mmu05212;mmu05321		Stat1	slateblue1	16	6.8
P2ry12-mRNA	-3.09	0.457	-3.99	-2.19	0.118	0.0632	0.219	2.03e-05	0.00224	lm.nb	Microglia Function	NS_MM_NEUROINFLAM_V1.0	P2ry12	mRNA	0		Microglia Function	mmu04611		P2ry12	slateblue1	16	-6.76148796498906
Slc2a5-mRNA	-4.23	0.628	-5.47	-3	0.0531	0.0226	0.125	2.07e-05	0.00224	loglinear	Microglia Function	NS_MM_NEUROINFLAM_V1.0	Slc2a5	mRNA	0		Microglia Function	mmu04973		Slc2a5	slateblue1	16	-6.73566878980892
Rsad2-mRNA	3.18	0.478	2.24	4.11	9.05	4.73	17.3	2.35e-05	0.0024	lm.nb	Inflammatory Signaling, Microglia Function	NS_MM_NEUROINFLAM_V1.0	Rsad2	mRNA	0		Microglia Function;Inflammatory Signaling	mmu05164		Rsad2	slateblue1	16	6.65271966527197
Il1r1-mRNA	1.09	0.175	0.752	1.44	2.14	1.68	2.71	4.23e-05	0.00403	lm.nb	Apoptosis, Cellular Stress, Cytokine Signaling, Growth Factor Signaling, Microglia Function, NF-kB	NS_MM_NEUROINFLAM_V1.0	Il1r1	mRNA	0		NF-kB;Microglia Function;Growth Factor Signaling;Cytokine Signaling;Cellular Stress;Apoptosis	mmu04010;mmu04060;mmu04064;mmu04210;mmu04380;mmu04640;mmu04750;mmu05146;mmu05166		Il1r1	slateblue1	16	6.22857142857143
Fcrls-mRNA	-2.2	0.366	-2.92	-1.48	0.218	0.132	0.358	6.11e-05	0.00542	lm.nb	Microglia Function	NS_MM_NEUROINFLAM_V1.0	Fcrls	mRNA	0		Microglia Function			Fcrls	slateblue1	16	-6.01092896174863
Snca-mRNA	-0.215	0.0364	-0.286	-0.144	0.862	0.82	0.905	7.2e-05	0.00586	loglinear	Cellular Stress, Microglia Function	NS_MM_NEUROINFLAM_V1.0	Snca	mRNA	0		Microglia Function;Cellular Stress	mmu05010;mmu05012		Snca	slateblue1	16	-5.90659340659341
Fgf13-mRNA	-0.36	0.0611	-0.479	-0.24	0.779	0.717	0.847	7.38e-05	0.00586	loglinear	Growth Factor Signaling, Microglia Function	NS_MM_NEUROINFLAM_V1.0	Fgf13	mRNA	0		Microglia Function;Growth Factor Signaling	mmu04010;mmu04014;mmu04015;mmu04151;mmu04810;mmu05200;mmu05218		Fgf13	slateblue1	16	-5.89198036006547
Lfng-mRNA	0.898	0.159	0.587	1.21	1.86	1.5	2.31	0.000106	0.00757	lm.nb	Microglia Function, Notch	NS_MM_NEUROINFLAM_V1.0	Lfng	mRNA	0		Notch;Microglia Function	mmu04330		Lfng	slateblue1	16	5.64779874213836
Ptgs2-mRNA	1.09	0.194	0.713	1.47	2.13	1.64	2.78	0.00011	0.00772	lm.nb	Astrocyte Function, Cellular Stress, Innate Immune Response, Lipid Metabolism, Microglia Function, NF-kB	NS_MM_NEUROINFLAM_V1.0	Ptgs2	mRNA	0		NF-kB;Microglia Function;Lipid Metabolism;Innate Immune Response;Cellular Stress;Astrocyte Function	mmu00590;mmu04064;mmu04370;mmu04668;mmu04723;mmu04726;mmu04913;mmu04921;mmu04923;mmu05140;mmu05200;mmu05206;mmu05222		Ptgs2	slateblue1	16	5.61855670103093
Mef2c-mRNA	-0.397	0.0732	-0.541	-0.254	0.759	0.687	0.839	0.000152	0.00981	loglinear	Growth Factor Signaling, Innate Immune Response, Microglia Function	NS_MM_NEUROINFLAM_V1.0	Mef2c	mRNA	0		Microglia Function;Innate Immune Response;Growth Factor Signaling	mmu04010;mmu04022;mmu04921;mmu05202		Mef2c	slateblue2	16	-5.42349726775956
Grn-mRNA	0.432	0.0838	0.267	0.596	1.35	1.2	1.51	0.000241	0.0151	loglinear	Microglia Function	NS_MM_NEUROINFLAM_V1.0	Grn	mRNA	0		Microglia Function			Grn	slateblue2	16	5.15513126491647
Tpd52-mRNA	-0.201	0.0399	-0.279	-0.123	0.87	0.824	0.918	0.000291	0.0179	loglinear	Microglia Function, Neurons and Neurotransmission	NS_MM_NEUROINFLAM_V1.0	Tpd52	mRNA	0		Neurons and Neurotransmission;Microglia Function			Tpd52	slateblue2	16	-5.03759398496241
Stmn1-mRNA	-0.384	0.0764	-0.533	-0.234	0.766	0.691	0.85	0.000298	0.018	loglinear	Growth Factor Signaling, Microglia Function	NS_MM_NEUROINFLAM_V1.0	Stmn1	mRNA	0		Microglia Function;Growth Factor Signaling	mmu04010;mmu05206		Stmn1	slateblue2	16	-5.0261780104712
Tgfa-mRNA	-0.548	0.115	-0.772	-0.323	0.684	0.585	0.799	0.000447	0.0232	loglinear	Astrocyte Function, Microglia Function, Neurons and Neurotransmission	NS_MM_NEUROINFLAM_V1.0	Tgfa	mRNA	0		Neurons and Neurotransmission;Microglia Function;Astrocyte Function	mmu04012;mmu05200;mmu05211;mmu05212;mmu05214;mmu05215;mmu05223		Tgfa	slateblue2	16	-4.76521739130435
Fabp5-mRNA	-0.271	0.0567	-0.382	-0.16	0.829	0.767	0.895	0.000451	0.0232	loglinear	Microglia Function	NS_MM_NEUROINFLAM_V1.0	Fabp5	mRNA	0		Microglia Function			Fabp5	slateblue2	16	-4.77954144620811
Ctss-mRNA	0.799	0.168	0.47	1.13	1.74	1.38	2.19	0.000473	0.0239	lm.nb	Adaptive Immune Response, Innate Immune Response, Matrix Remodeling, Microglia Function	NS_MM_NEUROINFLAM_V1.0	Ctss	mRNA	0		Microglia Function;Matrix Remodeling;Innate Immune Response;Adaptive Immune Response	mmu04142;mmu04145;mmu04612;mmu05152		Ctss	slateblue2	16	4.75595238095238
Tmem119-mRNA	-0.526	0.112	-0.746	-0.306	0.695	0.596	0.809	0.000532	0.0262	loglinear	Microglia Function	NS_MM_NEUROINFLAM_V1.0	Tmem119	mRNA	0		Microglia Function			Tmem119	slateblue2	16	-4.69642857142857
Mertk-mRNA	0.998	0.215	0.576	1.42	2	1.49	2.67	0.000576	0.0281	lm.nb	Autophagy, Microglia Function	NS_MM_NEUROINFLAM_V1.0	Mertk	mRNA	0		Microglia Function;Autophagy			Mertk	slateblue2	16	4.64186046511628
Lrrc3-mRNA	-0.561	0.124	-0.804	-0.317	0.678	0.573	0.802	0.000703	0.0323	loglinear	Microglia Function	NS_MM_NEUROINFLAM_V1.0	Lrrc3	mRNA	0		Microglia Function			Lrrc3	slateblue2	16	-4.5241935483871
Apoe-mRNA	0.313	0.0758	0.165	0.462	1.24	1.12	1.38	0.00139	0.0545	loglinear	Astrocyte Function, Cellular Stress, Lipid Metabolism, Microglia Function, Neurons and Neurotransmission	NS_MM_NEUROINFLAM_V1.0	Apoe	mRNA	0		Neurons and Neurotransmission;Microglia Function;Lipid Metabolism;Cellular Stress;Astrocyte Function	mmu05010		Apoe	slateblue3	16	4.12928759894459
Rab6b-mRNA	-0.167	0.0412	-0.248	-0.0864	0.891	0.842	0.942	0.00159	0.0604	loglinear	Microglia Function	NS_MM_NEUROINFLAM_V1.0	Rab6b	mRNA	0		Microglia Function			Rab6b	slateblue3	16	-4.05339805825243
Il6ra-mRNA	1.06	0.263	0.547	1.58	2.09	1.46	2.99	0.00164	0.0619	lm.nb	Cytokine Signaling, Growth Factor Signaling, Microglia Function	NS_MM_NEUROINFLAM_V1.0	Il6ra	mRNA	0		Microglia Function;Growth Factor Signaling;Cytokine Signaling	mmu04060;mmu04066;mmu04151;mmu04630;mmu04640;mmu04932		Il6ra	slateblue3	16	4.03041825095057
Fscn1-mRNA	-0.434	0.111	-0.651	-0.217	0.74	0.637	0.861	0.00205	0.073	lm.nb	Microglia Function	NS_MM_NEUROINFLAM_V1.0	Fscn1	mRNA	0		Microglia Function			Fscn1	slateblue3	16	-3.90990990990991
Eef2k-mRNA	0.528	0.137	0.259	0.796	1.44	1.2	1.74	0.00231	0.0803	loglinear	Growth Factor Signaling, Insulin Signaling, Microglia Function	NS_MM_NEUROINFLAM_V1.0	Eef2k	mRNA	0		Microglia Function;Insulin Signaling;Growth Factor Signaling	mmu04152;mmu04921		Eef2k	slateblue3	16	3.85401459854015
Pak1-mRNA	-0.131	0.0351	-0.2	-0.0621	0.913	0.871	0.958	0.0029	0.0964	loglinear	Adaptive Immune Response, Angiogenesis, Growth Factor Signaling, Innate Immune Response, Microglia Function	NS_MM_NEUROINFLAM_V1.0	Pak1	mRNA	0		Microglia Function;Innate Immune Response;Growth Factor Signaling;Angiogenesis;Adaptive Immune Response	mmu04010;mmu04012;mmu04014;mmu04024;mmu04062;mmu04360;mmu04510;mmu04650;mmu04660;mmu04666;mmu04810;mmu05205;mmu05211		Pak1	slateblue3	16	-3.73219373219373
Cx3cr1-mRNA	-1.45	0.391	-2.22	-0.687	0.365	0.215	0.621	0.00296	0.0968	lm.nb	Cytokine Signaling, Microglia Function	NS_MM_NEUROINFLAM_V1.0	Cx3cr1	mRNA	0		Microglia Function;Cytokine Signaling	mmu04060;mmu04062		Cx3cr1	slateblue4	16	-3.70843989769821
Dusp7-mRNA	-0.315	0.0861	-0.484	-0.147	0.804	0.715	0.903	0.00325	0.104	loglinear	Adaptive Immune Response, Angiogenesis, Cytokine Signaling, Growth Factor Signaling, Innate Immune Response, Insulin Signaling, Microglia Function	NS_MM_NEUROINFLAM_V1.0	Dusp7	mRNA	0		Microglia Function;Insulin Signaling;Innate Immune Response;Growth Factor Signaling;Cytokine Signaling;Angiogenesis;Adaptive Immune Response	mmu04010		Dusp7	slateblue4	16	-3.65853658536585
Cotl1-mRNA	0.378	0.104	0.173	0.582	1.3	1.13	1.5	0.00351	0.11	loglinear	Microglia Function	NS_MM_NEUROINFLAM_V1.0	Cotl1	mRNA	0		Microglia Function			Cotl1	slateblue4	16	3.63461538461539
Ldha-mRNA	-0.519	0.151	-0.815	-0.224	0.698	0.569	0.856	0.00483	0.141	lm.nb	Microglia Function	NS_MM_NEUROINFLAM_V1.0	Ldha	mRNA	0		Microglia Function	mmu00270;mmu04066;mmu04922;mmu05230		Ldha	slateblue4	16	-3.43708609271523
Pacsin1-mRNA	-0.245	0.0727	-0.387	-0.103	0.844	0.765	0.931	0.00556	0.16	loglinear	Microglia Function	NS_MM_NEUROINFLAM_V1.0	Pacsin1	mRNA	0		Microglia Function			Pacsin1	slateblue4	16	-3.37001375515818
Arhgap24-mRNA	-0.585	0.174	-0.926	-0.244	0.667	0.526	0.844	0.00561	0.16	lm.nb	Microglia Function	NS_MM_NEUROINFLAM_V1.0	Arhgap24	mRNA	0		Microglia Function			Arhgap24	slateblue4	16	-3.36206896551724
Man2b1-mRNA	0.266	0.0804	0.109	0.424	1.2	1.08	1.34	0.00622	0.175	loglinear	Microglia Function	NS_MM_NEUROINFLAM_V1.0	Man2b1	mRNA	0		Microglia Function	mmu04142		Man2b1	slateblue4	16	3.30845771144279
Mvp-mRNA	0.567	0.172	0.23	0.904	1.48	1.17	1.87	0.00637	0.178	lm.nb	Microglia Function	NS_MM_NEUROINFLAM_V1.0	Mvp	mRNA	0		Microglia Function			Mvp	slateblue4	16	3.29651162790698
Trem2-mRNA	-1.14	0.349	-1.83	-0.46	0.453	0.282	0.727	0.00658	0.18	lm.nb	Adaptive Immune Response, Inflammatory Signaling, Microglia Function	NS_MM_NEUROINFLAM_V1.0	Trem2	mRNA	0		Microglia Function;Inflammatory Signaling;Adaptive Immune Response	mmu04380		Trem2	slateblue4	16	-3.26647564469914
Ldlrad3-mRNA	-0.7	0.217	-1.13	-0.274	0.616	0.458	0.827	0.00737	0.196	loglinear	Microglia Function	NS_MM_NEUROINFLAM_V1.0	Ldlrad3	mRNA	0		Microglia Function			Ldlrad3	slateblue4	16	-3.2258064516129
Tmem100-mRNA	-0.675	0.214	-1.1	-0.255	0.626	0.468	0.838	0.00834	0.218	lm.nb	Microglia Function	NS_MM_NEUROINFLAM_V1.0	Tmem100	mRNA	0		Microglia Function			Tmem100	slateblue4	16	-3.15420560747664
Clic4-mRNA	0.36	0.117	0.131	0.589	1.28	1.1	1.5	0.00949	0.24	lm.nb	Autophagy, Microglia Function	NS_MM_NEUROINFLAM_V1.0	Clic4	mRNA	0		Microglia Function;Autophagy			Clic4	slateblue4	16	3.07692307692308
C3-mRNA	1.93	0.645	0.669	3.2	3.82	1.59	9.17	0.0111	0.272	lm.nb	Adaptive Immune Response, Autophagy, Inflammatory Signaling, Innate Immune Response, Microglia Function	NS_MM_NEUROINFLAM_V1.0	C3	mRNA	0		Microglia Function;Innate Immune Response;Inflammatory Signaling;Autophagy;Adaptive Immune Response	mmu04145;mmu04610;mmu05133;mmu05134;mmu05140;mmu05142;mmu05150;mmu05152;mmu05168;mmu05203;mmu05322		C3	slateblue4	16	2.9922480620155
Slc2a1-mRNA	0.547	0.184	0.186	0.908	1.46	1.14	1.88	0.0118	0.284	lm.nb	Microglia Function	NS_MM_NEUROINFLAM_V1.0	Slc2a1	mRNA	0		Microglia Function	mmu04066;mmu04911;mmu04919;mmu04920;mmu04922;mmu04931;mmu05166;mmu05200;mmu05211;mmu05230		Slc2a1	slateblue4	16	2.97282608695652
Sox4-mRNA	-0.401	0.142	-0.678	-0.123	0.758	0.625	0.918	0.0152	0.35	lm.nb	Microglia Function, Wnt	NS_MM_NEUROINFLAM_V1.0	Sox4	mRNA	0		Wnt;Microglia Function			Sox4	slateblue4	16	-2.82394366197183
Gna15-mRNA	-1.73	0.616	-2.94	-0.523	0.301	0.13	0.696	0.0158	0.36	lm.nb	Microglia Function	NS_MM_NEUROINFLAM_V1.0	Gna15	mRNA	0		Microglia Function	mmu04020;mmu05142;mmu05146		Gna15	slateblue4	16	-2.80844155844156
Hps4-mRNA	-0.481	0.181	-0.837	-0.126	0.716	0.56	0.916	0.021	0.452	lm.nb	Microglia Function	NS_MM_NEUROINFLAM_V1.0	Hps4	mRNA	0		Microglia Function			Hps4	slateblue4	16	-2.65745856353591
Vegfa-mRNA	-0.325	0.124	-0.569	-0.0809	0.798	0.674	0.945	0.0228	0.48	loglinear	Angiogenesis, Cellular Stress, Cytokine Signaling, Growth Factor Signaling, Microglia Function	NS_MM_NEUROINFLAM_V1.0	Vegfa	mRNA	0		Microglia Function;Growth Factor Signaling;Cytokine Signaling;Cellular Stress;Angiogenesis	mmu04014;mmu04015;mmu04060;mmu04066;mmu04150;mmu04151;mmu04370;mmu04510;mmu04933;mmu05200;mmu05205;mmu05206;mmu05211;mmu05212;mmu05219;mmu05323		Vegfa	slateblue4	16	-2.62096774193548
Dst-mRNA	-0.319	0.123	-0.56	-0.0792	0.801	0.678	0.947	0.023	0.48	loglinear	Matrix Remodeling, Microglia Function	NS_MM_NEUROINFLAM_V1.0	Dst	mRNA	0		Microglia Function;Matrix Remodeling			Dst	slateblue4	16	-2.59349593495935
Fyn-mRNA	-0.146	0.0568	-0.258	-0.035	0.903	0.836	0.976	0.0242	0.495	loglinear	Adaptive Immune Response, Angiogenesis, Autophagy, Cytokine Signaling, Growth Factor Signaling, Innate Immune Response, Insulin Signaling, Microglia Function	NS_MM_NEUROINFLAM_V1.0	Fyn	mRNA	0		Microglia Function;Insulin Signaling;Innate Immune Response;Growth Factor Signaling;Cytokine Signaling;Autophagy;Angiogenesis;Adaptive Immune Response	mmu04071;mmu04072;mmu04360;mmu04380;mmu04510;mmu04520;mmu04611;mmu04650;mmu04660;mmu04664;mmu04725;mmu05020;mmu05162;mmu05416		Fyn	slateblue4	16	-2.57042253521127
Rps21-mRNA	-0.247	0.096	-0.435	-0.0586	0.843	0.74	0.96	0.0245	0.498	loglinear	Microglia Function	NS_MM_NEUROINFLAM_V1.0	Rps21	mRNA	0		Microglia Function	mmu03010		Rps21	azure4	1	-2.57291666666667
Adamts16-mRNA	-1.53	0.601	-2.71	-0.352	0.346	0.153	0.784	0.0257	0.511	lm.nb	Matrix Remodeling, Microglia Function	NS_MM_NEUROINFLAM_V1.0	Adamts16	mRNA	0		Microglia Function;Matrix Remodeling			Adamts16	azure4	1	-2.54575707154742
Csf1-mRNA	0.343	0.136	0.0775	0.609	1.27	1.06	1.53	0.0264	0.519	lm.nb	Astrocyte Function, Autophagy, Cytokine Signaling, Growth Factor Signaling, Innate Immune Response, Microglia Function	NS_MM_NEUROINFLAM_V1.0	Csf1	mRNA	0		Microglia Function;Innate Immune Response;Growth Factor Signaling;Cytokine Signaling;Autophagy;Astrocyte Function	mmu04014;mmu04015;mmu04060;mmu04151;mmu04380;mmu04640;mmu04668;mmu05323		Csf1	azure4	1	2.52205882352941
Spp1-mRNA	0.544	0.222	0.108	0.98	1.46	1.08	1.97	0.0308	0.577	lm.nb	Growth Factor Signaling, Matrix Remodeling, Microglia Function	NS_MM_NEUROINFLAM_V1.0	Spp1	mRNA	0		Microglia Function;Matrix Remodeling;Growth Factor Signaling	mmu04151;mmu04510;mmu04512;mmu04620		Spp1	azure4	1	2.45045045045045
Pmp22-mRNA	-0.71	0.291	-1.28	-0.14	0.611	0.412	0.908	0.0311	0.577	lm.nb	Microglia Function	NS_MM_NEUROINFLAM_V1.0	Pmp22	mRNA	0		Microglia Function			Pmp22	azure4	1	-2.43986254295533
Atp6v0e-mRNA	0.298	0.122	0.0579	0.538	1.23	1.04	1.45	0.0316	0.579	loglinear	Growth Factor Signaling, Insulin Signaling, Microglia Function	NS_MM_NEUROINFLAM_V1.0	Atp6v0e	mRNA	0		Microglia Function;Insulin Signaling;Growth Factor Signaling	mmu04145;mmu04721;mmu05323		Atp6v0e	azure4	1	2.44262295081967
Tmcc3-mRNA	-0.231	0.096	-0.419	-0.0424	0.852	0.748	0.971	0.0334	0.604	loglinear	Microglia Function	NS_MM_NEUROINFLAM_V1.0	Tmcc3	mRNA	0		Microglia Function			Tmcc3	azure4	1	-2.40625
Grap-mRNA	-1.82	0.769	-3.32	-0.309	0.284	0.0999	0.807	0.0359	0.644	lm.nb	Growth Factor Signaling, Microglia Function	NS_MM_NEUROINFLAM_V1.0	Grap	mRNA	0		Microglia Function;Growth Factor Signaling			Grap	azure4	1	-2.3667100130039
Chst8-mRNA	-0.29	0.135	-0.554	-0.0255	0.818	0.681	0.983	0.0528	0.878	loglinear	Microglia Function	NS_MM_NEUROINFLAM_V1.0	Chst8	mRNA	0		Microglia Function			Chst8	azure4	1	-2.14814814814815
Jag1-mRNA	-1.24	0.588	-2.4	-0.0916	0.422	0.19	0.938	0.056	0.924	lm.nb	Innate Immune Response, Microglia Function, Notch	NS_MM_NEUROINFLAM_V1.0	Jag1	mRNA	0		Notch;Microglia Function;Innate Immune Response	mmu04330		Jag1	azure4	1	-2.10884353741497
Bola2-mRNA	-0.193	0.0964	-0.382	-0.00408	0.875	0.767	0.997	0.0684	1	loglinear	Microglia Function	NS_MM_NEUROINFLAM_V1.0	Bola2	mRNA	0		Microglia Function			Bola2	azure4	1	-2.00207468879668
Tle3-mRNA	0.306	0.153	0.00648	0.605	1.24	1	1.52	0.0684	1	lm.nb	Microglia Function, Notch, Wnt	NS_MM_NEUROINFLAM_V1.0	Tle3	mRNA	0		Wnt;Notch;Microglia Function			Tle3	azure4	1	2
Csf1r-mRNA	-0.39	0.197	-0.775	-0.00454	0.763	0.584	0.997	0.0707	1	lm.nb	Cytokine Signaling, Growth Factor Signaling, Microglia Function	NS_MM_NEUROINFLAM_V1.0	Csf1r	mRNA	0		Microglia Function;Growth Factor Signaling;Cytokine Signaling	mmu04014;mmu04015;mmu04060;mmu04144;mmu04151;mmu04380;mmu04640;mmu05200;mmu05202		Csf1r	azure4	1	-1.97969543147208
Itga6-mRNA	-0.295	0.151	-0.591	0.000434	0.815	0.664	1	0.074	1	lm.nb	Growth Factor Signaling, Matrix Remodeling, Microglia Function	NS_MM_NEUROINFLAM_V1.0	Itga6	mRNA	0		Microglia Function;Matrix Remodeling;Growth Factor Signaling	mmu04151;mmu04510;mmu04512;mmu04514;mmu04640;mmu04810;mmu05145;mmu05200;mmu05222;mmu05410;mmu05412;mmu05414		Itga6	azure4	1	-1.95364238410596
P2rx7-mRNA	-1.06	0.542	-2.12	0.00519	0.481	0.23	1	0.0749	1	lm.nb	Innate Immune Response, Microglia Function, Neurons and Neurotransmission	NS_MM_NEUROINFLAM_V1.0	P2rx7	mRNA	0		Neurons and Neurotransmission;Microglia Function;Innate Immune Response	mmu04020;mmu04080		P2rx7	azure4	1	-1.95571955719557
Lair1-mRNA	-0.589	0.307	-1.19	0.0115	0.665	0.438	1.01	0.0786	1	lm.nb	Adaptive Immune Response, Microglia Function	NS_MM_NEUROINFLAM_V1.0	Lair1	mRNA	0		Microglia Function;Adaptive Immune Response			Lair1	azure4	1	-1.9185667752443
Cox5b-mRNA	-0.106	0.0557	-0.215	0.00316	0.929	0.861	1	0.0813	1	loglinear	Microglia Function	NS_MM_NEUROINFLAM_V1.0	Cox5b	mRNA	0		Microglia Function	mmu04932;mmu05010;mmu05012;mmu05016		Cox5b	azure4	1	-1.90305206463196
Rpl28-mRNA	0.0715	0.0376	-0.00232	0.145	1.05	0.998	1.11	0.082	1	loglinear	Microglia Function	NS_MM_NEUROINFLAM_V1.0	Rpl28	mRNA	0		Microglia Function	mmu03010		Rpl28	azure4	1	1.90159574468085
Chn2-mRNA	0.672	0.358	-0.0286	1.37	1.59	0.98	2.59	0.0846	1	lm.nb	Microglia Function	NS_MM_NEUROINFLAM_V1.0	Chn2	mRNA	0		Microglia Function			Chn2	azure4	1	1.87709497206704
Bcl2-mRNA	-0.462	0.247	-0.947	0.0223	0.726	0.519	1.02	0.0861	1	lm.nb	Apoptosis, Autophagy, Cellular Stress, Cytokine Signaling, DNA Damage, Growth Factor Signaling, Innate Immune Response, Microglia Function, NF-kB	NS_MM_NEUROINFLAM_V1.0	Bcl2	mRNA	0		NF-kB;Microglia Function;Innate Immune Response;Growth Factor Signaling;DNA Damage;Cytokine Signaling;Cellular Stress;Autophagy;Apoptosis	mmu04064;mmu04066;mmu04071;mmu04141;mmu04151;mmu04210;mmu04261;mmu04510;mmu04630;mmu04722;mmu04725;mmu04933;mmu05014;mmu05145;mmu05152;mmu05161;mmu05169;mmu05200;mmu05206;mmu05210;mmu05215;mmu05222		Bcl2	azure4	1	-1.87044534412955
Npl-mRNA	-0.39	0.209	-0.8	0.0197	0.763	0.575	1.01	0.0867	1	lm.nb	Microglia Function	NS_MM_NEUROINFLAM_V1.0	Npl	mRNA	0		Microglia Function			Npl	azure4	1	-1.86602870813397
Slc44a1-mRNA	0.126	0.068	-0.00712	0.259	1.09	0.995	1.2	0.0883	1	loglinear	Microglia Function	NS_MM_NEUROINFLAM_V1.0	Slc44a1	mRNA	0		Microglia Function	mmu05231		Slc44a1	azure4	1	1.85294117647059
Coa5-mRNA	-0.191	0.11	-0.407	0.0256	0.876	0.754	1.02	0.11	1	loglinear	Microglia Function	NS_MM_NEUROINFLAM_V1.0	Coa5	mRNA	0		Microglia Function			Coa5	azure4	1	-1.73636363636364
Cd83-mRNA	0.202	0.118	-0.0291	0.434	1.15	0.98	1.35	0.112	1	loglinear	Microglia Function	NS_MM_NEUROINFLAM_V1.0	Cd83	mRNA	0		Microglia Function			Cd83	azure4	1	1.71186440677966
Tmem204-mRNA	-0.771	0.474	-1.7	0.159	0.586	0.308	1.12	0.13	1	lm.nb	Microglia Function	NS_MM_NEUROINFLAM_V1.0	Tmem204	mRNA	0		Microglia Function			Tmem204	azure4	1	-1.62658227848101
Rpl9-mRNA	-0.101	0.0687	-0.236	0.0337	0.932	0.849	1.02	0.168	1	loglinear	Microglia Function	NS_MM_NEUROINFLAM_V1.0	Rpl9	mRNA	0		Microglia Function	mmu03010		Rpl9	azure4	1	-1.47016011644833
Blnk-mRNA	0.375	0.256	-0.127	0.877	1.3	0.916	1.84	0.169	1	lm.nb	Adaptive Immune Response, Microglia Function, NF-kB	NS_MM_NEUROINFLAM_V1.0	Blnk	mRNA	0		NF-kB;Microglia Function;Adaptive Immune Response	mmu04064;mmu04380;mmu04662;mmu05340		Blnk	azure4	1	1.46484375
Asph-mRNA	0.141	0.0963	-0.0477	0.33	1.1	0.968	1.26	0.169	1	loglinear	Microglia Function	NS_MM_NEUROINFLAM_V1.0	Asph	mRNA	0		Microglia Function			Asph	azure4	1	1.46417445482866
Rps2-mRNA	-0.0861	0.0591	-0.202	0.0298	0.942	0.869	1.02	0.171	1	loglinear	Microglia Function	NS_MM_NEUROINFLAM_V1.0	Rps2	mRNA	0		Microglia Function	mmu03010		Rps2	azure4	1	-1.45685279187817
Mr1-mRNA	-0.326	0.236	-0.788	0.137	0.798	0.579	1.1	0.192	1	lm.nb	Microglia Function	NS_MM_NEUROINFLAM_V1.0	Mr1	mRNA	0		Microglia Function			Mr1	azure4	1	-1.38135593220339
Sod2-mRNA	0.065	0.0482	-0.0294	0.159	1.05	0.98	1.12	0.202	1	loglinear	Cellular Stress, Microglia Function	NS_MM_NEUROINFLAM_V1.0	Sod2	mRNA	0		Microglia Function;Cellular Stress	mmu04068;mmu04211;mmu04213;mmu05016		Sod2	azure4	1	1.34854771784232
Tmem64-mRNA	-0.162	0.127	-0.411	0.0868	0.894	0.752	1.06	0.226	1	lm.nb	Microglia Function	NS_MM_NEUROINFLAM_V1.0	Tmem64	mRNA	0		Microglia Function			Tmem64	azure4	1	-1.2755905511811
Nrp2-mRNA	-0.223	0.19	-0.595	0.15	0.857	0.662	1.11	0.264	1	lm.nb	Angiogenesis, Microglia Function	NS_MM_NEUROINFLAM_V1.0	Nrp2	mRNA	0		Microglia Function;Angiogenesis			Nrp2	azure4	1	-1.17368421052632
Crip1-mRNA	-0.242	0.209	-0.652	0.169	0.846	0.636	1.12	0.271	1	lm.nb	Microglia Function	NS_MM_NEUROINFLAM_V1.0	Crip1	mRNA	0		Microglia Function			Crip1	azure4	1	-1.15789473684211
Jam2-mRNA	-0.146	0.128	-0.396	0.103	0.903	0.76	1.07	0.273	1	lm.nb	Matrix Remodeling, Microglia Function	NS_MM_NEUROINFLAM_V1.0	Jam2	mRNA	0		Microglia Function;Matrix Remodeling	mmu04514;mmu04530;mmu04670		Jam2	azure4	1	-1.140625
Il10rb-mRNA	-0.315	0.279	-0.862	0.233	0.804	0.55	1.17	0.282	1	lm.nb	Cytokine Signaling, Microglia Function	NS_MM_NEUROINFLAM_V1.0	Il10rb	mRNA	0		Microglia Function;Cytokine Signaling	mmu04060;mmu04630;mmu05145;mmu05152;mmu05169		Il10rb	azure4	1	-1.12903225806452
Rtn4rl1-mRNA	-0.201	0.183	-0.559	0.158	0.87	0.679	1.12	0.294	1	lm.nb	Microglia Function	NS_MM_NEUROINFLAM_V1.0	Rtn4rl1	mRNA	0		Microglia Function			Rtn4rl1	azure4	1	-1.09836065573771
Rps10-mRNA	0.0779	0.0711	-0.0615	0.217	1.06	0.958	1.16	0.295	1	loglinear	Microglia Function	NS_MM_NEUROINFLAM_V1.0	Rps10	mRNA	0		Microglia Function	mmu03010		Rps10	azure4	1	1.09563994374121
Tmem206-mRNA	-0.16	0.148	-0.449	0.129	0.895	0.732	1.09	0.298	1	lm.nb	Microglia Function	NS_MM_NEUROINFLAM_V1.0	Tmem206	mRNA	0		Microglia Function			Tmem206	azure4	1	-1.08108108108108
Hilpda-mRNA	-0.294	0.272	-0.827	0.239	0.816	0.564	1.18	0.301	1	lm.nb	Microglia Function	NS_MM_NEUROINFLAM_V1.0	Hilpda	mRNA	0		Microglia Function			Hilpda	azure4	1	-1.08088235294118
Hif1a-mRNA	0.0783	0.0727	-0.0642	0.221	1.06	0.956	1.17	0.303	1	loglinear	Autophagy, Cellular Stress, Microglia Function, Notch	NS_MM_NEUROINFLAM_V1.0	Hif1a	mRNA	0		Notch;Microglia Function;Cellular Stress;Autophagy	mmu04066;mmu04150;mmu04919;mmu05200;mmu05205;mmu05211;mmu05230;mmu05231		Hif1a	azure4	1	1.07702888583219
Tmem144-mRNA	-0.312	0.294	-0.888	0.264	0.805	0.54	1.2	0.309	1	lm.nb	Microglia Function	NS_MM_NEUROINFLAM_V1.0	Tmem144	mRNA	0		Microglia Function			Tmem144	azure4	1	-1.06122448979592
Nlrp3-mRNA	0.827	0.801	-0.742	2.4	1.77	0.598	5.26	0.322	1	lm.nb	Innate Immune Response, Microglia Function	NS_MM_NEUROINFLAM_V1.0	Nlrp3	mRNA	0		Microglia Function;Innate Immune Response	mmu04621;mmu05133;mmu05164		Nlrp3	azure4	1	1.03245942571785
Tmc7-mRNA	-0.23	0.225	-0.672	0.211	0.852	0.628	1.16	0.326	1	lm.nb	Microglia Function	NS_MM_NEUROINFLAM_V1.0	Tmc7	mRNA	0		Microglia Function			Tmc7	azure4	1	-1.02222222222222
Tgfb1-mRNA	-0.371	0.406	-1.17	0.426	0.773	0.445	1.34	0.38	1	lm.nb	Cell Cycle, Cytokine Signaling, Growth Factor Signaling, Matrix Remodeling, Microglia Function	NS_MM_NEUROINFLAM_V1.0	Tgfb1	mRNA	0		Microglia Function;Matrix Remodeling;Growth Factor Signaling;Cytokine Signaling;Cell Cycle	mmu04010;mmu04060;mmu04068;mmu04110;mmu04144;mmu04350;mmu04380;mmu04390;mmu04672;mmu04932;mmu04933;mmu05140;mmu05142;mmu05144;mmu05145;mmu05146;mmu05152;mmu05161;mmu05166;mmu05200;mmu05205;mmu05210;mmu05211;mmu05212;mmu05220;mmu05321;mmu05323;mmu05410;mmu05414		Tgfb1	azure4	1	-0.913793103448276
Igsf10-mRNA	-0.253	0.287	-0.816	0.309	0.839	0.568	1.24	0.395	1	lm.nb	Microglia Function	NS_MM_NEUROINFLAM_V1.0	Igsf10	mRNA	0		Microglia Function			Igsf10	azure4	1	-0.881533101045296
Rpl36al-mRNA	-0.0522	0.0609	-0.172	0.0672	0.964	0.888	1.05	0.408	1	loglinear	Microglia Function	NS_MM_NEUROINFLAM_V1.0	Rpl36al	mRNA	0		Microglia Function	mmu03010		Rpl36al	azure4	1	-0.857142857142857
Lacc1-mRNA	-0.236	0.277	-0.78	0.307	0.849	0.583	1.24	0.411	1	lm.nb	Microglia Function	NS_MM_NEUROINFLAM_V1.0	Lacc1	mRNA	0		Microglia Function			Lacc1	azure4	1	-0.851985559566787
St8sia6-mRNA	-0.184	0.22	-0.614	0.247	0.881	0.653	1.19	0.419	1	lm.nb	Microglia Function	NS_MM_NEUROINFLAM_V1.0	St8sia6	mRNA	0		Microglia Function			St8sia6	azure4	1	-0.836363636363636
Casp8-mRNA	-0.504	0.612	-1.7	0.695	0.705	0.307	1.62	0.426	1	lm.nb	Apoptosis, DNA Damage, Innate Immune Response, Microglia Function	NS_MM_NEUROINFLAM_V1.0	Casp8	mRNA	0		Microglia Function;Innate Immune Response;DNA Damage;Apoptosis	mmu04115;mmu04210;mmu04620;mmu04621;mmu04622;mmu04668;mmu04932;mmu05010;mmu05016;mmu05134;mmu05142;mmu05145;mmu05152;mmu05161;mmu05168;mmu05200;mmu05203;mmu05416		Casp8	azure4	1	-0.823529411764706
Atp6v1a-mRNA	0.0319	0.0397	-0.0459	0.11	1.02	0.969	1.08	0.437	1	loglinear	Growth Factor Signaling, Insulin Signaling, Microglia Function	NS_MM_NEUROINFLAM_V1.0	Atp6v1a	mRNA	0		Microglia Function;Insulin Signaling;Growth Factor Signaling	mmu04145;mmu04721;mmu05323		Atp6v1a	azure4	1	0.80352644836272
Npnt-mRNA	0.106	0.132	-0.152	0.364	1.08	0.9	1.29	0.437	1	loglinear	Microglia Function	NS_MM_NEUROINFLAM_V1.0	Npnt	mRNA	0		Microglia Function	mmu04512		Npnt	azure4	1	0.803030303030303
Cd33-mRNA	0.305	0.404	-0.488	1.1	1.24	0.713	2.14	0.465	1	lm.nb	Adaptive Immune Response, Microglia Function	NS_MM_NEUROINFLAM_V1.0	Cd33	mRNA	0		Microglia Function;Adaptive Immune Response	mmu04640		Cd33	azure4	1	0.754950495049505
Ptger3-mRNA	-0.238	0.334	-0.893	0.417	0.848	0.538	1.33	0.49	1	lm.nb	Microglia Function, Neurons and Neurotransmission	NS_MM_NEUROINFLAM_V1.0	Ptger3	mRNA	0		Neurons and Neurotransmission;Microglia Function	mmu04020;mmu04024;mmu04080;mmu04923;mmu05200		Ptger3	azure4	1	-0.712574850299401
Lmnb1-mRNA	-0.0563	0.0805	-0.214	0.101	0.962	0.862	1.07	0.497	1	loglinear	Apoptosis, Cell Cycle, Cellular Stress, Microglia Function	NS_MM_NEUROINFLAM_V1.0	Lmnb1	mRNA	0		Microglia Function;Cellular Stress;Cell Cycle;Apoptosis			Lmnb1	azure4	1	-0.699378881987578
Rgl1-mRNA	0.0554	0.0822	-0.106	0.216	1.04	0.929	1.16	0.513	1	loglinear	Growth Factor Signaling, Microglia Function	NS_MM_NEUROINFLAM_V1.0	Rgl1	mRNA	0		Microglia Function;Growth Factor Signaling	mmu04014		Rgl1	azure4	1	0.673965936739659
Map2k1-mRNA	0.0246	0.0377	-0.0493	0.0985	1.02	0.966	1.07	0.527	1	loglinear	Adaptive Immune Response, Angiogenesis, Autophagy, Cytokine Signaling, Growth Factor Signaling, Innate Immune Response, Insulin Signaling, Microglia Function	NS_MM_NEUROINFLAM_V1.0	Map2k1	mRNA	0		Microglia Function;Insulin Signaling;Innate Immune Response;Growth Factor Signaling;Cytokine Signaling;Autophagy;Angiogenesis;Adaptive Immune Response	mmu04010;mmu04012;mmu04014;mmu04015;mmu04022;mmu04024;mmu04062;mmu04066;mmu04068;mmu04071;mmu04072;mmu04114;mmu04151;mmu04270;mmu04370;mmu04380;mmu04510;mmu04540;mmu04550;mmu04620;mmu04650;mmu04660;mmu04662;mmu04664;mmu04666;mmu04668;mmu04720;mmu04722;mmu04725;mmu04726;mmu04730;mmu04810;mmu04910;mmu04912;mmu04914;mmu04915;mmu04916;mmu04917;mmu04919;mmu04921;mmu05020;mmu05034;mmu05161;mmu05164;mmu…		Map2k1	azure4	1	0.652519893899204
St3gal6-mRNA	0.0792	0.123	-0.162	0.32	1.06	0.894	1.25	0.532	1	loglinear	Microglia Function, Notch	NS_MM_NEUROINFLAM_V1.0	St3gal6	mRNA	0		Notch;Microglia Function			St3gal6	azure4	1	0.64390243902439
Optn-mRNA	0.0527	0.0828	-0.11	0.215	1.04	0.927	1.16	0.537	1	loglinear	Autophagy, Cell Cycle, Microglia Function	NS_MM_NEUROINFLAM_V1.0	Optn	mRNA	0		Microglia Function;Cell Cycle;Autophagy			Optn	azure4	1	0.636473429951691
Tspan18-mRNA	-0.481	0.782	-2.01	1.05	0.716	0.248	2.07	0.55	1	lm.nb	Microglia Function	NS_MM_NEUROINFLAM_V1.0	Tspan18	mRNA	0		Microglia Function			Tspan18	azure4	1	-0.615089514066496
Cd68-mRNA	0.134	0.229	-0.315	0.584	1.1	0.804	1.5	0.568	1	lm.nb	Microglia Function	NS_MM_NEUROINFLAM_V1.0	Cd68	mRNA	0		Microglia Function	mmu04142	Macrophages	Cd68	azure4	1	0.585152838427948
Rps3-mRNA	-0.0689	0.118	-0.3	0.162	0.953	0.812	1.12	0.57	1	loglinear	Microglia Function	NS_MM_NEUROINFLAM_V1.0	Rps3	mRNA	0		Microglia Function	mmu03010		Rps3	azure4	1	-0.583898305084746
Zfp367-mRNA	0.0504	0.0863	-0.119	0.22	1.04	0.921	1.16	0.57	1	loglinear	Microglia Function	NS_MM_NEUROINFLAM_V1.0	Zfp367	mRNA	0		Microglia Function			Zfp367	azure4	1	0.584009269988413
Serpinf1-mRNA	-0.0871	0.158	-0.396	0.222	0.941	0.76	1.17	0.59	1	lm.nb	Microglia Function, Wnt	NS_MM_NEUROINFLAM_V1.0	Serpinf1	mRNA	0		Wnt;Microglia Function	mmu04310		Serpinf1	azure4	1	-0.55126582278481
Axl-mRNA	0.111	0.202	-0.285	0.507	1.08	0.821	1.42	0.592	1	lm.nb	Angiogenesis, Autophagy, Microglia Function	NS_MM_NEUROINFLAM_V1.0	Axl	mRNA	0		Microglia Function;Autophagy;Angiogenesis			Axl	azure4	1	0.549504950495049
Ptms-mRNA	-0.0458	0.0878	-0.218	0.126	0.969	0.86	1.09	0.611	1	loglinear	Microglia Function	NS_MM_NEUROINFLAM_V1.0	Ptms	mRNA	0		Microglia Function			Ptms	azure4	1	-0.521640091116173
Lmna-mRNA	-0.0588	0.115	-0.284	0.167	0.96	0.821	1.12	0.618	1	lm.nb	Apoptosis, Cell Cycle, Microglia Function	NS_MM_NEUROINFLAM_V1.0	Lmna	mRNA	0		Microglia Function;Cell Cycle;Apoptosis	mmu05410;mmu05412;mmu05414		Lmna	azure4	1	-0.511304347826087
Rrm2-mRNA	-0.271	0.568	-1.38	0.842	0.829	0.383	1.79	0.642	1	lm.nb	Cell Cycle, DNA Damage, Microglia Function	NS_MM_NEUROINFLAM_V1.0	Rrm2	mRNA	0		Microglia Function;DNA Damage;Cell Cycle	mmu00230;mmu04115		Rrm2	azure4	1	-0.477112676056338
Igf2r-mRNA	0.0651	0.14	-0.209	0.339	1.05	0.865	1.26	0.65	1	lm.nb	Microglia Function, Neurons and Neurotransmission	NS_MM_NEUROINFLAM_V1.0	Igf2r	mRNA	0		Neurons and Neurotransmission;Microglia Function	mmu04142;mmu04144		Igf2r	azure4	1	0.465
Rpl29-mRNA	-0.0186	0.0511	-0.119	0.0816	0.987	0.921	1.06	0.723	1	loglinear	Microglia Function	NS_MM_NEUROINFLAM_V1.0	Rpl29	mRNA	0		Microglia Function	mmu03010		Rpl29	azure4	1	-0.36399217221135
Flt1-mRNA	-0.173	0.488	-1.13	0.783	0.887	0.457	1.72	0.729	1	lm.nb	Angiogenesis, Cytokine Signaling, Growth Factor Signaling, Microglia Function	NS_MM_NEUROINFLAM_V1.0	Flt1	mRNA	0		Microglia Function;Growth Factor Signaling;Cytokine Signaling;Angiogenesis	mmu04014;mmu04015;mmu04060;mmu04066;mmu04144;mmu04151;mmu04510;mmu05202;mmu05323	Endothelial Cells	Flt1	azure4	1	-0.354508196721311
Kcnd1-mRNA	-0.061	0.201	-0.454	0.332	0.959	0.73	1.26	0.766	1	lm.nb	Microglia Function, Neurons and Neurotransmission	NS_MM_NEUROINFLAM_V1.0	Kcnd1	mRNA	0		Neurons and Neurotransmission;Microglia Function			Kcnd1	azure4	1	-0.303482587064677
Gba-mRNA	-0.0317	0.111	-0.249	0.186	0.978	0.842	1.14	0.78	1	loglinear	Lipid Metabolism, Microglia Function	NS_MM_NEUROINFLAM_V1.0	Gba	mRNA	0		Microglia Function;Lipid Metabolism	mmu04142		Gba	azure4	1	-0.285585585585586
Ak1-mRNA	-0.0316	0.112	-0.251	0.187	0.978	0.841	1.14	0.782	1	loglinear	Microglia Function	NS_MM_NEUROINFLAM_V1.0	Ak1	mRNA	0		Microglia Function	mmu00230		Ak1	azure4	1	-0.282142857142857
Rps9-mRNA	0.0274	0.106	-0.18	0.234	1.02	0.883	1.18	0.8	1	loglinear	Microglia Function	NS_MM_NEUROINFLAM_V1.0	Rps9	mRNA	0		Microglia Function	mmu03010		Rps9	azure4	1	0.258490566037736
C3ar1-mRNA	-0.141	0.586	-1.29	1.01	0.907	0.409	2.01	0.814	1	lm.nb	Microglia Function, Neurons and Neurotransmission	NS_MM_NEUROINFLAM_V1.0	C3ar1	mRNA	0		Neurons and Neurotransmission;Microglia Function	mmu04080;mmu04610;mmu05150		C3ar1	azure4	1	-0.24061433447099
Psen2-mRNA	0.0571	0.246	-0.425	0.539	1.04	0.745	1.45	0.82	1	lm.nb	Growth Factor Signaling, Microglia Function, Notch	NS_MM_NEUROINFLAM_V1.0	Psen2	mRNA	0		Notch;Microglia Function;Growth Factor Signaling	mmu04330;mmu04722;mmu05010		Psen2	azure4	1	0.232113821138211
Trim47-mRNA	0.0676	0.314	-0.547	0.682	1.05	0.684	1.6	0.833	1	lm.nb	Microglia Function	NS_MM_NEUROINFLAM_V1.0	Trim47	mRNA	0		Microglia Function			Trim47	azure4	1	0.215286624203822
Nrm-mRNA	-0.0982	0.508	-1.09	0.897	0.934	0.469	1.86	0.85	1	lm.nb	Microglia Function	NS_MM_NEUROINFLAM_V1.0	Nrm	mRNA	0		Microglia Function			Nrm	azure4	1	-0.193307086614173
Lamp1-mRNA	-0.0143	0.0796	-0.17	0.142	0.99	0.889	1.1	0.861	1	loglinear	Autophagy, Microglia Function	NS_MM_NEUROINFLAM_V1.0	Lamp1	mRNA	0		Microglia Function;Autophagy	mmu04142;mmu04145;mmu05152		Lamp1	azure4	1	-0.17964824120603
Tbc1d4-mRNA	-0.0281	0.225	-0.47	0.414	0.981	0.722	1.33	0.903	1	lm.nb	Microglia Function, Neurons and Neurotransmission	NS_MM_NEUROINFLAM_V1.0	Tbc1d4	mRNA	0		Neurons and Neurotransmission;Microglia Function	mmu04919;mmu04931		Tbc1d4	azure4	1	-0.124888888888889
Asb2-mRNA	-0.0424	0.503	-1.03	0.944	0.971	0.49	1.92	0.934	1	lm.nb	Adaptive Immune Response, Microglia Function	NS_MM_NEUROINFLAM_V1.0	Asb2	mRNA	0		Microglia Function;Adaptive Immune Response			Asb2	azure4	1	-0.0842942345924453
Mmp14-mRNA	0.0212	0.311	-0.588	0.63	1.01	0.665	1.55	0.947	1	lm.nb	Cellular Stress, Innate Immune Response, Matrix Remodeling, Microglia Function	NS_MM_NEUROINFLAM_V1.0	Mmp14	mRNA	0		Microglia Function;Matrix Remodeling;Innate Immune Response;Cellular Stress	mmu04668;mmu04912		Mmp14	azure4	1	0.0681672025723473
Ppfia4-mRNA	-0.00469	0.105	-0.211	0.202	0.997	0.864	1.15	0.965	1	loglinear	Microglia Function, Neurons and Neurotransmission	NS_MM_NEUROINFLAM_V1.0	Ppfia4	mRNA	0		Neurons and Neurotransmission;Microglia Function			Ppfia4	azure4	1	-0.0446666666666667
Clstn1-mRNA	-0.004	0.0981	-0.196	0.188	0.997	0.873	1.14	0.968	1	loglinear	Microglia Function	NS_MM_NEUROINFLAM_V1.0	Clstn1	mRNA	0		Microglia Function			Clstn1	azure4	1	-0.0407747196738022
Gsn-mRNA	-0.000211	0.0839	-0.165	0.164	1	0.892	1.12	0.998	1	loglinear	Apoptosis, Microglia Function, Oligodendrocyte Function	NS_MM_NEUROINFLAM_V1.0	Gsn	mRNA	0		Oligodendrocyte Function;Microglia Function;Apoptosis	mmu04666;mmu04810;mmu05203	Oligodendrocytes	Gsn	azure4	1	-0.00251489868891538
