# Supplementary material for: Vascular-associated bacterial burden and neuroinflammatory transcriptional responses observed in models of pneumonic plague
Source: Front Microbiol. 2026 Jun 24;17:1865125. doi: 10.3389/fmicb.2026.1865125 (PMC13341613; doi:10.3389/fmicb.2026.1865125)
Supplement: Supplementary file 1 [file Data_Sheet_1.ZIP › Bp_final 2026-04-14 12-30/results/Gene set analysis/Genes in Microglia.Function - DPI3.csv]

Probe Label	Log2 fold change	std error (log2)	Lower confidence limit (log2)	Upper confidence limit (log2)	Linear fold change	Lower confidence limit (linear)	Upper confidence limit (linear)	P-value	BY.p.value	method	Gene.sets	Codeset.Name	Probe.Label	Analyte.Type	Is.Control	Control.Type	Probe.Annotation	KEGG.Pathways	Cell.Type	Official.Gene.Name	volcanocol	volcanopch	tstats.all
Psmb8-mRNA	4.35	0.191	3.98	4.73	20.4	15.7	26.5	3.09e-11	3.33e-08	lm.nb	Adaptive Immune Response, Angiogenesis, Apoptosis, Astrocyte Function, Cell Cycle, Cytokine Signaling, Growth Factor Signaling, Inflammatory Signaling, Insulin Signaling, Microglia Function, NF-kB, Wnt	NS_MM_NEUROINFLAM_V1.0	Psmb8	mRNA	0		Wnt;NF-kB;Microglia Function;Insulin Signaling;Inflammatory Signaling;Growth Factor Signaling;Cytokine Signaling;Cell Cycle;Astrocyte Function;Apoptosis;Angiogenesis;Adaptive Immune Response			Psmb8	slateblue1	16	22.7748691099476
Tgm2-mRNA	3.3	0.214	2.88	3.72	9.83	7.35	13.1	2.85e-09	1.14e-06	lm.nb	Autophagy, Microglia Function	NS_MM_NEUROINFLAM_V1.0	Tgm2	mRNA	0		Microglia Function;Autophagy	mmu05016		Tgm2	slateblue1	16	15.4205607476636
Zbp1-mRNA	5.75	0.406	4.96	6.55	53.8	31	93.5	7.44e-09	2.12e-06	lm.nb	Innate Immune Response, Microglia Function	NS_MM_NEUROINFLAM_V1.0	Zbp1	mRNA	0		Microglia Function;Innate Immune Response	mmu04623		Zbp1	slateblue1	16	14.1625615763547
Ets2-mRNA	0.703	0.0545	0.596	0.81	1.63	1.51	1.75	2.16e-08	4.54e-06	loglinear	Cellular Stress, Growth Factor Signaling, Microglia Function	NS_MM_NEUROINFLAM_V1.0	Ets2	mRNA	0		Microglia Function;Growth Factor Signaling;Cellular Stress	mmu04014;mmu05166		Ets2	slateblue1	16	12.8990825688073
Cxcl10-mRNA	9.44	0.739	7.99	10.9	693	254	1890	2.42e-08	4.84e-06	lm.nb	Astrocyte Function, Cytokine Signaling, Inflammatory Signaling, Innate Immune Response, Microglia Function	NS_MM_NEUROINFLAM_V1.0	Cxcl10	mRNA	0		Microglia Function;Innate Immune Response;Inflammatory Signaling;Cytokine Signaling;Astrocyte Function	mmu04060;mmu04062;mmu04620;mmu04622;mmu04623;mmu04668;mmu05164		Cxcl10	slateblue1	16	12.7740189445196
Mvp-mRNA	1.83	0.159	1.52	2.14	3.56	2.87	4.42	7.62e-08	1.32e-05	lm.nb	Microglia Function	NS_MM_NEUROINFLAM_V1.0	Mvp	mRNA	0		Microglia Function			Mvp	slateblue1	16	11.5094339622642
Rsad2-mRNA	5.38	0.473	4.46	6.31	41.8	22	79.4	8.66e-08	1.38e-05	lm.nb	Inflammatory Signaling, Microglia Function	NS_MM_NEUROINFLAM_V1.0	Rsad2	mRNA	0		Microglia Function;Inflammatory Signaling	mmu05164		Rsad2	slateblue1	16	11.3742071881607
Stat1-mRNA	2.08	0.198	1.69	2.47	4.24	3.24	5.55	2.09e-07	2.78e-05	lm.nb	Cytokine Signaling, Growth Factor Signaling, Inflammatory Signaling, Microglia Function	NS_MM_NEUROINFLAM_V1.0	Stat1	mRNA	0		Microglia Function;Inflammatory Signaling;Growth Factor Signaling;Cytokine Signaling	mmu04062;mmu04380;mmu04620;mmu04630;mmu04917;mmu04919;mmu04933;mmu05140;mmu05145;mmu05152;mmu05160;mmu05161;mmu05162;mmu05164;mmu05168;mmu05200;mmu05212;mmu05321		Stat1	slateblue1	16	10.5050505050505
Ptgs2-mRNA	1.88	0.191	1.5	2.25	3.67	2.83	4.76	4.46e-07	4.81e-05	lm.nb	Astrocyte Function, Cellular Stress, Innate Immune Response, Lipid Metabolism, Microglia Function, NF-kB	NS_MM_NEUROINFLAM_V1.0	Ptgs2	mRNA	0		NF-kB;Microglia Function;Lipid Metabolism;Innate Immune Response;Cellular Stress;Astrocyte Function	mmu00590;mmu04064;mmu04370;mmu04668;mmu04723;mmu04726;mmu04913;mmu04921;mmu04923;mmu05140;mmu05200;mmu05206;mmu05222		Ptgs2	slateblue1	16	9.84293193717278
F3-mRNA	0.822	0.087	0.651	0.992	1.77	1.57	1.99	6.58e-07	6.18e-05	loglinear	Microglia Function	NS_MM_NEUROINFLAM_V1.0	F3	mRNA	0		Microglia Function	mmu04610;mmu04933		F3	slateblue1	16	9.44827586206897
Gpr34-mRNA	-6.77	0.717	-8.17	-5.36	0.00919	0.00347	0.0243	6.66e-07	6.18e-05	loglinear	Microglia Function	NS_MM_NEUROINFLAM_V1.0	Gpr34	mRNA	0		Microglia Function			Gpr34	slateblue1	16	-9.44211994421199
Csf1-mRNA	1.21	0.132	0.948	1.47	2.31	1.93	2.76	9.38e-07	8.32e-05	lm.nb	Astrocyte Function, Autophagy, Cytokine Signaling, Growth Factor Signaling, Innate Immune Response, Microglia Function	NS_MM_NEUROINFLAM_V1.0	Csf1	mRNA	0		Microglia Function;Innate Immune Response;Growth Factor Signaling;Cytokine Signaling;Autophagy;Astrocyte Function	mmu04014;mmu04015;mmu04060;mmu04151;mmu04380;mmu04640;mmu04668;mmu05323		Csf1	slateblue1	16	9.16666666666667
Clic4-mRNA	1.02	0.116	0.791	1.24	2.02	1.73	2.37	1.41e-06	0.000112	lm.nb	Autophagy, Microglia Function	NS_MM_NEUROINFLAM_V1.0	Clic4	mRNA	0		Microglia Function;Autophagy			Clic4	slateblue1	16	8.79310344827586
Ctss-mRNA	1.46	0.166	1.13	1.78	2.74	2.19	3.44	1.48e-06	0.000114	lm.nb	Adaptive Immune Response, Innate Immune Response, Matrix Remodeling, Microglia Function	NS_MM_NEUROINFLAM_V1.0	Ctss	mRNA	0		Microglia Function;Matrix Remodeling;Innate Immune Response;Adaptive Immune Response	mmu04142;mmu04145;mmu04612;mmu05152		Ctss	slateblue1	16	8.79518072289157
Grn-mRNA	0.733	0.0838	0.569	0.898	1.66	1.48	1.86	1.48e-06	0.000114	loglinear	Microglia Function	NS_MM_NEUROINFLAM_V1.0	Grn	mRNA	0		Microglia Function			Grn	slateblue1	16	8.74701670644391
Fcrls-mRNA	-4.45	0.521	-5.47	-3.43	0.0458	0.0226	0.0929	1.9e-06	0.000138	lm.nb	Microglia Function	NS_MM_NEUROINFLAM_V1.0	Fcrls	mRNA	0		Microglia Function			Fcrls	slateblue1	16	-8.54126679462572
C3-mRNA	5.35	0.633	4.11	6.59	40.8	17.2	96.3	2.14e-06	0.000149	lm.nb	Adaptive Immune Response, Autophagy, Inflammatory Signaling, Innate Immune Response, Microglia Function	NS_MM_NEUROINFLAM_V1.0	C3	mRNA	0		Microglia Function;Innate Immune Response;Inflammatory Signaling;Autophagy;Adaptive Immune Response	mmu04145;mmu04610;mmu05133;mmu05134;mmu05140;mmu05142;mmu05150;mmu05152;mmu05168;mmu05203;mmu05322		C3	slateblue1	16	8.45181674565561
Mef2c-mRNA	-0.572	0.0732	-0.715	-0.429	0.673	0.609	0.743	4.76e-06	0.000288	loglinear	Growth Factor Signaling, Innate Immune Response, Microglia Function	NS_MM_NEUROINFLAM_V1.0	Mef2c	mRNA	0		Microglia Function;Innate Immune Response;Growth Factor Signaling	mmu04010;mmu04022;mmu04921;mmu05202		Mef2c	slateblue1	16	-7.81420765027322
Il1r1-mRNA	1.31	0.173	0.968	1.65	2.47	1.96	3.13	6.67e-06	0.00038	lm.nb	Apoptosis, Cellular Stress, Cytokine Signaling, Growth Factor Signaling, Microglia Function, NF-kB	NS_MM_NEUROINFLAM_V1.0	Il1r1	mRNA	0		NF-kB;Microglia Function;Growth Factor Signaling;Cytokine Signaling;Cellular Stress;Apoptosis	mmu04010;mmu04060;mmu04064;mmu04210;mmu04380;mmu04640;mmu04750;mmu05146;mmu05166		Il1r1	slateblue1	16	7.57225433526012
Snca-mRNA	-0.274	0.0364	-0.345	-0.203	0.827	0.787	0.869	6.97e-06	0.000392	loglinear	Cellular Stress, Microglia Function	NS_MM_NEUROINFLAM_V1.0	Snca	mRNA	0		Microglia Function;Cellular Stress	mmu05010;mmu05012		Snca	slateblue1	16	-7.52747252747253
P2ry12-mRNA	-3.42	0.465	-4.33	-2.51	0.0934	0.0496	0.176	8.85e-06	0.000471	lm.nb	Microglia Function	NS_MM_NEUROINFLAM_V1.0	P2ry12	mRNA	0		Microglia Function	mmu04611		P2ry12	slateblue1	16	-7.35483870967742
Tpd52-mRNA	-0.261	0.0399	-0.339	-0.183	0.835	0.79	0.881	2.78e-05	0.00131	loglinear	Microglia Function, Neurons and Neurotransmission	NS_MM_NEUROINFLAM_V1.0	Tpd52	mRNA	0		Neurons and Neurotransmission;Microglia Function			Tpd52	slateblue1	16	-6.54135338345865
Pak1-mRNA	-0.221	0.0351	-0.29	-0.152	0.858	0.818	0.9	4.08e-05	0.00181	loglinear	Adaptive Immune Response, Angiogenesis, Growth Factor Signaling, Innate Immune Response, Microglia Function	NS_MM_NEUROINFLAM_V1.0	Pak1	mRNA	0		Microglia Function;Innate Immune Response;Growth Factor Signaling;Angiogenesis;Adaptive Immune Response	mmu04010;mmu04012;mmu04014;mmu04024;mmu04062;mmu04360;mmu04510;mmu04650;mmu04660;mmu04666;mmu04810;mmu05205;mmu05211		Pak1	slateblue1	16	-6.2962962962963
Bnip3-mRNA	0.236	0.0396	0.159	0.314	1.18	1.12	1.24	6.56e-05	0.00271	loglinear	Apoptosis, Autophagy, Cellular Stress, Microglia Function	NS_MM_NEUROINFLAM_V1.0	Bnip3	mRNA	0		Microglia Function;Cellular Stress;Autophagy;Apoptosis	mmu04068;mmu05134		Bnip3	slateblue1	16	5.95959595959596
Slc2a1-mRNA	1.07	0.18	0.713	1.42	2.09	1.64	2.68	7.13e-05	0.00285	lm.nb	Microglia Function	NS_MM_NEUROINFLAM_V1.0	Slc2a1	mRNA	0		Microglia Function	mmu04066;mmu04911;mmu04919;mmu04920;mmu04922;mmu04931;mmu05166;mmu05200;mmu05211;mmu05230		Slc2a1	slateblue1	16	5.94444444444444
Slc2a5-mRNA	-3.71	0.628	-4.94	-2.48	0.0764	0.0326	0.179	7.21e-05	0.00285	loglinear	Microglia Function	NS_MM_NEUROINFLAM_V1.0	Slc2a5	mRNA	0		Microglia Function	mmu04973		Slc2a5	slateblue1	16	-5.90764331210191
Spp1-mRNA	1.3	0.221	0.871	1.74	2.47	1.83	3.33	7.22e-05	0.00285	lm.nb	Growth Factor Signaling, Matrix Remodeling, Microglia Function	NS_MM_NEUROINFLAM_V1.0	Spp1	mRNA	0		Microglia Function;Matrix Remodeling;Growth Factor Signaling	mmu04151;mmu04510;mmu04512;mmu04620		Spp1	slateblue1	16	5.88235294117647
Tmem119-mRNA	-0.636	0.112	-0.856	-0.416	0.643	0.552	0.75	0.000105	0.00382	loglinear	Microglia Function	NS_MM_NEUROINFLAM_V1.0	Tmem119	mRNA	0		Microglia Function			Tmem119	slateblue1	16	-5.67857142857143
Fgf13-mRNA	-0.344	0.0611	-0.464	-0.225	0.788	0.725	0.856	0.000109	0.00391	loglinear	Growth Factor Signaling, Microglia Function	NS_MM_NEUROINFLAM_V1.0	Fgf13	mRNA	0		Microglia Function;Growth Factor Signaling	mmu04010;mmu04014;mmu04015;mmu04151;mmu04810;mmu05200;mmu05218		Fgf13	slateblue1	16	-5.63011456628478
Cx3cr1-mRNA	-2.22	0.397	-2.99	-1.44	0.215	0.126	0.369	0.000119	0.0042	lm.nb	Cytokine Signaling, Microglia Function	NS_MM_NEUROINFLAM_V1.0	Cx3cr1	mRNA	0		Microglia Function;Cytokine Signaling	mmu04060;mmu04062		Cx3cr1	slateblue1	16	-5.5919395465995
Il6ra-mRNA	1.42	0.259	0.912	1.93	2.67	1.88	3.8	0.000139	0.00483	lm.nb	Cytokine Signaling, Growth Factor Signaling, Microglia Function	NS_MM_NEUROINFLAM_V1.0	Il6ra	mRNA	0		Microglia Function;Growth Factor Signaling;Cytokine Signaling	mmu04060;mmu04066;mmu04151;mmu04630;mmu04640;mmu04932		Il6ra	slateblue1	16	5.48262548262548
Rps10-mRNA	0.388	0.0711	0.249	0.528	1.31	1.19	1.44	0.000146	0.00503	loglinear	Microglia Function	NS_MM_NEUROINFLAM_V1.0	Rps10	mRNA	0		Microglia Function	mmu03010		Rps10	slateblue1	16	5.45710267229255
Stmn1-mRNA	-0.406	0.0764	-0.555	-0.256	0.755	0.68	0.837	0.000185	0.00612	loglinear	Growth Factor Signaling, Microglia Function	NS_MM_NEUROINFLAM_V1.0	Stmn1	mRNA	0		Microglia Function;Growth Factor Signaling	mmu04010;mmu05206		Stmn1	slateblue1	16	-5.31413612565445
Pacsin1-mRNA	-0.369	0.0727	-0.511	-0.226	0.774	0.702	0.855	0.000273	0.00865	loglinear	Microglia Function	NS_MM_NEUROINFLAM_V1.0	Pacsin1	mRNA	0		Microglia Function			Pacsin1	slateblue1	16	-5.07565337001375
Cd33-mRNA	1.89	0.376	1.15	2.63	3.71	2.22	6.18	0.000297	0.00912	lm.nb	Adaptive Immune Response, Microglia Function	NS_MM_NEUROINFLAM_V1.0	Cd33	mRNA	0		Microglia Function;Adaptive Immune Response	mmu04640		Cd33	slateblue1	16	5.02659574468085
Rab6b-mRNA	-0.206	0.0412	-0.286	-0.125	0.867	0.82	0.917	0.00031	0.00945	loglinear	Microglia Function	NS_MM_NEUROINFLAM_V1.0	Rab6b	mRNA	0		Microglia Function			Rab6b	slateblue2	16	-5
Lacc1-mRNA	1.19	0.256	0.687	1.69	2.28	1.61	3.23	0.000572	0.0164	lm.nb	Microglia Function	NS_MM_NEUROINFLAM_V1.0	Lacc1	mRNA	0		Microglia Function			Lacc1	slateblue2	16	4.6484375
Trem2-mRNA	-1.68	0.365	-2.39	-0.961	0.313	0.191	0.514	0.000616	0.0173	lm.nb	Adaptive Immune Response, Inflammatory Signaling, Microglia Function	NS_MM_NEUROINFLAM_V1.0	Trem2	mRNA	0		Microglia Function;Inflammatory Signaling;Adaptive Immune Response	mmu04380		Trem2	slateblue2	16	-4.6027397260274
Rpl28-mRNA	0.171	0.0376	0.0974	0.245	1.13	1.07	1.19	0.000671	0.0185	loglinear	Microglia Function	NS_MM_NEUROINFLAM_V1.0	Rpl28	mRNA	0		Microglia Function	mmu03010		Rpl28	slateblue2	16	4.54787234042553
Cotl1-mRNA	0.468	0.104	0.263	0.672	1.38	1.2	1.59	0.000752	0.0202	loglinear	Microglia Function	NS_MM_NEUROINFLAM_V1.0	Cotl1	mRNA	0		Microglia Function			Cotl1	slateblue2	16	4.5
Trim47-mRNA	1.34	0.301	0.752	1.93	2.53	1.68	3.81	0.000778	0.0207	lm.nb	Microglia Function	NS_MM_NEUROINFLAM_V1.0	Trim47	mRNA	0		Microglia Function			Trim47	slateblue2	16	4.45182724252492
Nlrp3-mRNA	3.45	0.789	1.91	5	10.9	3.75	32	0.000903	0.0237	lm.nb	Innate Immune Response, Microglia Function	NS_MM_NEUROINFLAM_V1.0	Nlrp3	mRNA	0		Microglia Function;Innate Immune Response	mmu04621;mmu05133;mmu05164		Nlrp3	slateblue2	16	4.37262357414449
Fyn-mRNA	-0.238	0.0568	-0.349	-0.126	0.848	0.785	0.916	0.00126	0.0312	loglinear	Adaptive Immune Response, Angiogenesis, Autophagy, Cytokine Signaling, Growth Factor Signaling, Innate Immune Response, Insulin Signaling, Microglia Function	NS_MM_NEUROINFLAM_V1.0	Fyn	mRNA	0		Microglia Function;Insulin Signaling;Innate Immune Response;Growth Factor Signaling;Cytokine Signaling;Autophagy;Angiogenesis;Adaptive Immune Response	mmu04071;mmu04072;mmu04360;mmu04380;mmu04510;mmu04520;mmu04611;mmu04650;mmu04660;mmu04664;mmu04725;mmu05020;mmu05162;mmu05416		Fyn	slateblue2	16	-4.19014084507042
Ldha-mRNA	-0.606	0.151	-0.901	-0.31	0.657	0.535	0.806	0.0017	0.0414	lm.nb	Microglia Function	NS_MM_NEUROINFLAM_V1.0	Ldha	mRNA	0		Microglia Function	mmu00270;mmu04066;mmu04922;mmu05230		Ldha	slateblue2	16	-4.01324503311258
Hilpda-mRNA	1.01	0.253	0.514	1.51	2.01	1.43	2.84	0.00179	0.0434	lm.nb	Microglia Function	NS_MM_NEUROINFLAM_V1.0	Hilpda	mRNA	0		Microglia Function			Hilpda	slateblue2	16	3.99209486166008
Cd83-mRNA	0.456	0.118	0.224	0.687	1.37	1.17	1.61	0.00228	0.0538	loglinear	Microglia Function	NS_MM_NEUROINFLAM_V1.0	Cd83	mRNA	0		Microglia Function			Cd83	slateblue3	16	3.86440677966102
Lrrc3-mRNA	-0.476	0.124	-0.72	-0.233	0.719	0.607	0.851	0.00235	0.0552	loglinear	Microglia Function	NS_MM_NEUROINFLAM_V1.0	Lrrc3	mRNA	0		Microglia Function			Lrrc3	slateblue3	16	-3.83870967741935
Tmem64-mRNA	-0.486	0.128	-0.736	-0.236	0.714	0.6	0.849	0.00249	0.0578	lm.nb	Microglia Function	NS_MM_NEUROINFLAM_V1.0	Tmem64	mRNA	0		Microglia Function			Tmem64	slateblue3	16	-3.796875
Fabp5-mRNA	-0.214	0.0567	-0.325	-0.103	0.862	0.798	0.931	0.00268	0.0619	loglinear	Microglia Function	NS_MM_NEUROINFLAM_V1.0	Fabp5	mRNA	0		Microglia Function			Fabp5	slateblue3	16	-3.77425044091711
Adamts16-mRNA	-2.48	0.658	-3.77	-1.19	0.179	0.0734	0.439	0.0027	0.062	lm.nb	Matrix Remodeling, Microglia Function	NS_MM_NEUROINFLAM_V1.0	Adamts16	mRNA	0		Microglia Function;Matrix Remodeling			Adamts16	slateblue3	16	-3.76899696048632
Eef2k-mRNA	0.509	0.137	0.241	0.778	1.42	1.18	1.71	0.00294	0.0668	loglinear	Growth Factor Signaling, Insulin Signaling, Microglia Function	NS_MM_NEUROINFLAM_V1.0	Eef2k	mRNA	0		Microglia Function;Insulin Signaling;Growth Factor Signaling	mmu04152;mmu04921		Eef2k	slateblue3	16	3.71532846715328
Tle3-mRNA	0.556	0.152	0.258	0.854	1.47	1.2	1.81	0.00326	0.0731	lm.nb	Microglia Function, Notch, Wnt	NS_MM_NEUROINFLAM_V1.0	Tle3	mRNA	0		Wnt;Notch;Microglia Function			Tle3	slateblue3	16	3.65789473684211
Mertk-mRNA	0.785	0.217	0.361	1.21	1.72	1.28	2.31	0.00347	0.0767	lm.nb	Autophagy, Microglia Function	NS_MM_NEUROINFLAM_V1.0	Mertk	mRNA	0		Microglia Function;Autophagy			Mertk	slateblue3	16	3.61751152073733
Rgl1-mRNA	0.298	0.0822	0.137	0.459	1.23	1.1	1.37	0.00347	0.0767	loglinear	Growth Factor Signaling, Microglia Function	NS_MM_NEUROINFLAM_V1.0	Rgl1	mRNA	0		Microglia Function;Growth Factor Signaling	mmu04014		Rgl1	slateblue3	16	3.62530413625304
Atp6v1a-mRNA	-0.144	0.0397	-0.222	-0.0659	0.905	0.858	0.955	0.00351	0.077	loglinear	Growth Factor Signaling, Insulin Signaling, Microglia Function	NS_MM_NEUROINFLAM_V1.0	Atp6v1a	mRNA	0		Microglia Function;Insulin Signaling;Growth Factor Signaling	mmu04145;mmu04721;mmu05323		Atp6v1a	slateblue3	16	-3.6272040302267
Coa5-mRNA	-0.395	0.11	-0.612	-0.179	0.76	0.654	0.883	0.0038	0.0817	loglinear	Microglia Function	NS_MM_NEUROINFLAM_V1.0	Coa5	mRNA	0		Microglia Function			Coa5	slateblue3	16	-3.59090909090909
Sod2-mRNA	0.171	0.0482	0.0761	0.265	1.13	1.05	1.2	0.00407	0.0864	loglinear	Cellular Stress, Microglia Function	NS_MM_NEUROINFLAM_V1.0	Sod2	mRNA	0		Microglia Function;Cellular Stress	mmu04068;mmu04211;mmu04213;mmu05016		Sod2	slateblue3	16	3.54771784232365
Atp6v0e-mRNA	0.425	0.122	0.185	0.665	1.34	1.14	1.59	0.00461	0.0956	loglinear	Growth Factor Signaling, Insulin Signaling, Microglia Function	NS_MM_NEUROINFLAM_V1.0	Atp6v0e	mRNA	0		Microglia Function;Insulin Signaling;Growth Factor Signaling	mmu04145;mmu04721;mmu05323		Atp6v0e	slateblue3	16	3.48360655737705
Ldlrad3-mRNA	-0.744	0.217	-1.17	-0.318	0.597	0.444	0.802	0.00503	0.101	loglinear	Microglia Function	NS_MM_NEUROINFLAM_V1.0	Ldlrad3	mRNA	0		Microglia Function			Ldlrad3	slateblue4	16	-3.42857142857143
Tmc7-mRNA	-0.753	0.232	-1.21	-0.299	0.593	0.433	0.813	0.00694	0.133	lm.nb	Microglia Function	NS_MM_NEUROINFLAM_V1.0	Tmc7	mRNA	0		Microglia Function			Tmc7	slateblue4	16	-3.24568965517241
Igf2r-mRNA	0.435	0.137	0.167	0.703	1.35	1.12	1.63	0.00786	0.149	lm.nb	Microglia Function, Neurons and Neurotransmission	NS_MM_NEUROINFLAM_V1.0	Igf2r	mRNA	0		Neurons and Neurotransmission;Microglia Function	mmu04142;mmu04144		Igf2r	slateblue4	16	3.17518248175182
Vegfa-mRNA	-0.374	0.124	-0.618	-0.13	0.772	0.652	0.914	0.011	0.193	loglinear	Angiogenesis, Cellular Stress, Cytokine Signaling, Growth Factor Signaling, Microglia Function	NS_MM_NEUROINFLAM_V1.0	Vegfa	mRNA	0		Microglia Function;Growth Factor Signaling;Cytokine Signaling;Cellular Stress;Angiogenesis	mmu04014;mmu04015;mmu04060;mmu04066;mmu04150;mmu04151;mmu04370;mmu04510;mmu04933;mmu05200;mmu05205;mmu05206;mmu05211;mmu05212;mmu05219;mmu05323		Vegfa	slateblue4	16	-3.01612903225806
Rpl29-mRNA	0.147	0.0511	0.047	0.247	1.11	1.03	1.19	0.0139	0.236	loglinear	Microglia Function	NS_MM_NEUROINFLAM_V1.0	Rpl29	mRNA	0		Microglia Function	mmu03010		Rpl29	slateblue4	16	2.87671232876712
Dusp7-mRNA	-0.246	0.0861	-0.415	-0.0773	0.843	0.75	0.948	0.0144	0.244	loglinear	Adaptive Immune Response, Angiogenesis, Cytokine Signaling, Growth Factor Signaling, Innate Immune Response, Insulin Signaling, Microglia Function	NS_MM_NEUROINFLAM_V1.0	Dusp7	mRNA	0		Microglia Function;Insulin Signaling;Innate Immune Response;Growth Factor Signaling;Cytokine Signaling;Angiogenesis;Adaptive Immune Response	mmu04010		Dusp7	slateblue4	16	-2.85714285714286
Ptms-mRNA	-0.246	0.0878	-0.418	-0.0741	0.843	0.748	0.95	0.0159	0.265	loglinear	Microglia Function	NS_MM_NEUROINFLAM_V1.0	Ptms	mRNA	0		Microglia Function			Ptms	slateblue4	16	-2.80182232346241
Hps4-mRNA	-0.489	0.181	-0.844	-0.133	0.713	0.557	0.912	0.0196	0.314	lm.nb	Microglia Function	NS_MM_NEUROINFLAM_V1.0	Hps4	mRNA	0		Microglia Function			Hps4	slateblue4	16	-2.70165745856354
Csf1r-mRNA	-0.528	0.197	-0.915	-0.142	0.693	0.53	0.907	0.0201	0.319	lm.nb	Cytokine Signaling, Growth Factor Signaling, Microglia Function	NS_MM_NEUROINFLAM_V1.0	Csf1r	mRNA	0		Microglia Function;Growth Factor Signaling;Cytokine Signaling	mmu04014;mmu04015;mmu04060;mmu04144;mmu04151;mmu04380;mmu04640;mmu05200;mmu05202		Csf1r	slateblue4	16	-2.68020304568528
C3ar1-mRNA	1.48	0.571	0.362	2.6	2.79	1.29	6.06	0.0235	0.366	lm.nb	Microglia Function, Neurons and Neurotransmission	NS_MM_NEUROINFLAM_V1.0	C3ar1	mRNA	0		Neurons and Neurotransmission;Microglia Function	mmu04080;mmu04610;mmu05150		C3ar1	slateblue4	16	2.59194395796848
Hif1a-mRNA	0.188	0.0727	0.0459	0.331	1.14	1.03	1.26	0.0236	0.366	loglinear	Autophagy, Cellular Stress, Microglia Function, Notch	NS_MM_NEUROINFLAM_V1.0	Hif1a	mRNA	0		Notch;Microglia Function;Cellular Stress;Autophagy	mmu04066;mmu04150;mmu04919;mmu05200;mmu05205;mmu05211;mmu05230;mmu05231		Hif1a	slateblue4	16	2.58596973865199
Gna15-mRNA	-1.55	0.607	-2.74	-0.357	0.342	0.15	0.781	0.0256	0.394	lm.nb	Microglia Function	NS_MM_NEUROINFLAM_V1.0	Gna15	mRNA	0		Microglia Function	mmu04020;mmu05142;mmu05146		Gna15	slateblue4	16	-2.55354200988468
Lfng-mRNA	0.404	0.161	0.0889	0.72	1.32	1.06	1.65	0.0273	0.413	lm.nb	Microglia Function, Notch	NS_MM_NEUROINFLAM_V1.0	Lfng	mRNA	0		Notch;Microglia Function	mmu04330		Lfng	slateblue4	16	2.50931677018634
Fscn1-mRNA	-0.276	0.111	-0.493	-0.0594	0.826	0.71	0.96	0.0281	0.418	lm.nb	Microglia Function	NS_MM_NEUROINFLAM_V1.0	Fscn1	mRNA	0		Microglia Function			Fscn1	slateblue4	16	-2.48648648648649
Rps9-mRNA	0.247	0.106	0.0403	0.454	1.19	1.03	1.37	0.0372	0.528	loglinear	Microglia Function	NS_MM_NEUROINFLAM_V1.0	Rps9	mRNA	0		Microglia Function	mmu03010		Rps9	azure4	1	2.33018867924528
Gsn-mRNA	0.196	0.0839	0.0312	0.36	1.15	1.02	1.28	0.038	0.535	loglinear	Apoptosis, Microglia Function, Oligodendrocyte Function	NS_MM_NEUROINFLAM_V1.0	Gsn	mRNA	0		Oligodendrocyte Function;Microglia Function;Apoptosis	mmu04666;mmu04810;mmu05203	Oligodendrocytes	Gsn	azure4	1	2.33611442193087
Rpl36al-mRNA	0.142	0.0609	0.0226	0.261	1.1	1.02	1.2	0.038	0.535	loglinear	Microglia Function	NS_MM_NEUROINFLAM_V1.0	Rpl36al	mRNA	0		Microglia Function	mmu03010		Rpl36al	azure4	1	2.33169129720854
Dst-mRNA	0.28	0.123	0.0392	0.52	1.21	1.03	1.43	0.0417	0.57	loglinear	Matrix Remodeling, Microglia Function	NS_MM_NEUROINFLAM_V1.0	Dst	mRNA	0		Microglia Function;Matrix Remodeling			Dst	azure4	1	2.27642276422764
Map2k1-mRNA	-0.0853	0.0377	-0.159	-0.0114	0.943	0.895	0.992	0.0431	0.581	loglinear	Adaptive Immune Response, Angiogenesis, Autophagy, Cytokine Signaling, Growth Factor Signaling, Innate Immune Response, Insulin Signaling, Microglia Function	NS_MM_NEUROINFLAM_V1.0	Map2k1	mRNA	0		Microglia Function;Insulin Signaling;Innate Immune Response;Growth Factor Signaling;Cytokine Signaling;Autophagy;Angiogenesis;Adaptive Immune Response	mmu04010;mmu04012;mmu04014;mmu04015;mmu04022;mmu04024;mmu04062;mmu04066;mmu04068;mmu04071;mmu04072;mmu04114;mmu04151;mmu04270;mmu04370;mmu04380;mmu04510;mmu04540;mmu04550;mmu04620;mmu04650;mmu04660;mmu04662;mmu04664;mmu04666;mmu04668;mmu04720;mmu04722;mmu04725;mmu04726;mmu04730;mmu04810;mmu04910;mmu04912;mmu04914;mmu04915;mmu04916;mmu04917;mmu04919;mmu04921;mmu05020;mmu05034;mmu05161;mmu05164;mmu…		Map2k1	azure4	1	-2.26259946949602
Tmcc3-mRNA	-0.216	0.096	-0.405	-0.0284	0.861	0.755	0.981	0.0436	0.586	loglinear	Microglia Function	NS_MM_NEUROINFLAM_V1.0	Tmcc3	mRNA	0		Microglia Function			Tmcc3	azure4	1	-2.25
Casp8-mRNA	1.32	0.589	0.167	2.48	2.5	1.12	5.57	0.0445	0.596	lm.nb	Apoptosis, DNA Damage, Innate Immune Response, Microglia Function	NS_MM_NEUROINFLAM_V1.0	Casp8	mRNA	0		Microglia Function;Innate Immune Response;DNA Damage;Apoptosis	mmu04115;mmu04210;mmu04620;mmu04621;mmu04622;mmu04668;mmu04932;mmu05010;mmu05016;mmu05134;mmu05142;mmu05145;mmu05152;mmu05161;mmu05168;mmu05200;mmu05203;mmu05416		Casp8	azure4	1	2.24108658743633
Npnt-mRNA	0.295	0.132	0.0372	0.553	1.23	1.03	1.47	0.0446	0.596	loglinear	Microglia Function	NS_MM_NEUROINFLAM_V1.0	Npnt	mRNA	0		Microglia Function	mmu04512		Npnt	azure4	1	2.23484848484848
Tmem144-mRNA	-0.663	0.298	-1.25	-0.0795	0.631	0.421	0.946	0.0459	0.611	lm.nb	Microglia Function	NS_MM_NEUROINFLAM_V1.0	Tmem144	mRNA	0		Microglia Function			Tmem144	azure4	1	-2.2248322147651
Tgfa-mRNA	-0.252	0.115	-0.477	-0.0279	0.839	0.718	0.981	0.0478	0.626	loglinear	Astrocyte Function, Microglia Function, Neurons and Neurotransmission	NS_MM_NEUROINFLAM_V1.0	Tgfa	mRNA	0		Neurons and Neurotransmission;Microglia Function;Astrocyte Function	mmu04012;mmu05200;mmu05211;mmu05212;mmu05214;mmu05215;mmu05223		Tgfa	azure4	1	-2.19130434782609
Nrm-mRNA	-1.16	0.538	-2.21	-0.106	0.447	0.215	0.929	0.052	0.67	lm.nb	Microglia Function	NS_MM_NEUROINFLAM_V1.0	Nrm	mRNA	0		Microglia Function			Nrm	azure4	1	-2.15613382899628
Igsf10-mRNA	0.546	0.265	0.0264	1.07	1.46	1.02	2.09	0.0618	0.771	lm.nb	Microglia Function	NS_MM_NEUROINFLAM_V1.0	Igsf10	mRNA	0		Microglia Function			Igsf10	azure4	1	2.06037735849057
Zfp367-mRNA	-0.176	0.0863	-0.345	-0.00683	0.885	0.787	0.995	0.0641	0.795	loglinear	Microglia Function	NS_MM_NEUROINFLAM_V1.0	Zfp367	mRNA	0		Microglia Function			Zfp367	azure4	1	-2.03939745075319
Mr1-mRNA	-0.476	0.239	-0.945	-0.00664	0.719	0.519	0.995	0.0701	0.857	lm.nb	Microglia Function	NS_MM_NEUROINFLAM_V1.0	Mr1	mRNA	0		Microglia Function			Mr1	azure4	1	-1.99163179916318
Ptger3-mRNA	0.626	0.316	0.00763	1.24	1.54	1.01	2.37	0.0706	0.86	lm.nb	Microglia Function, Neurons and Neurotransmission	NS_MM_NEUROINFLAM_V1.0	Ptger3	mRNA	0		Neurons and Neurotransmission;Microglia Function	mmu04020;mmu04024;mmu04080;mmu04923;mmu05200		Ptger3	azure4	1	1.98101265822785
Tmem204-mRNA	-0.951	0.48	-1.89	-0.01	0.517	0.269	0.993	0.071	0.862	lm.nb	Microglia Function	NS_MM_NEUROINFLAM_V1.0	Tmem204	mRNA	0		Microglia Function			Tmem204	azure4	1	-1.98125
Ak1-mRNA	-0.212	0.112	-0.431	0.00674	0.863	0.742	1	0.0818	0.961	loglinear	Microglia Function	NS_MM_NEUROINFLAM_V1.0	Ak1	mRNA	0		Microglia Function	mmu00230		Ak1	azure4	1	-1.89285714285714
Tmem100-mRNA	-0.388	0.211	-0.801	0.0255	0.764	0.574	1.02	0.0908	1	lm.nb	Microglia Function	NS_MM_NEUROINFLAM_V1.0	Tmem100	mRNA	0		Microglia Function			Tmem100	azure4	1	-1.83886255924171
Axl-mRNA	0.366	0.2	-0.0255	0.757	1.29	0.982	1.69	0.0918	1	lm.nb	Angiogenesis, Autophagy, Microglia Function	NS_MM_NEUROINFLAM_V1.0	Axl	mRNA	0		Microglia Function;Autophagy;Angiogenesis			Axl	azure4	1	1.83
Rrm2-mRNA	-1.08	0.589	-2.23	0.0767	0.474	0.213	1.05	0.0922	1	lm.nb	Cell Cycle, DNA Damage, Microglia Function	NS_MM_NEUROINFLAM_V1.0	Rrm2	mRNA	0		Microglia Function;DNA Damage;Cell Cycle	mmu00230;mmu04115		Rrm2	azure4	1	-1.83361629881155
Gba-mRNA	0.202	0.111	-0.0151	0.419	1.15	0.99	1.34	0.0932	1	loglinear	Lipid Metabolism, Microglia Function	NS_MM_NEUROINFLAM_V1.0	Gba	mRNA	0		Microglia Function;Lipid Metabolism	mmu04142		Gba	azure4	1	1.81981981981982
Tmem206-mRNA	-0.262	0.148	-0.553	0.029	0.834	0.682	1.02	0.103	1	lm.nb	Microglia Function	NS_MM_NEUROINFLAM_V1.0	Tmem206	mRNA	0		Microglia Function			Tmem206	azure4	1	-1.77027027027027
Ppfia4-mRNA	-0.168	0.105	-0.375	0.0386	0.89	0.771	1.03	0.137	1	loglinear	Microglia Function, Neurons and Neurotransmission	NS_MM_NEUROINFLAM_V1.0	Ppfia4	mRNA	0		Neurons and Neurotransmission;Microglia Function			Ppfia4	azure4	1	-1.6
Rpl9-mRNA	0.106	0.0687	-0.0282	0.241	1.08	0.981	1.18	0.147	1	loglinear	Microglia Function	NS_MM_NEUROINFLAM_V1.0	Rpl9	mRNA	0		Microglia Function	mmu03010		Rpl9	azure4	1	1.5429403202329
Tgfb1-mRNA	0.604	0.395	-0.171	1.38	1.52	0.888	2.6	0.153	1	lm.nb	Cell Cycle, Cytokine Signaling, Growth Factor Signaling, Matrix Remodeling, Microglia Function	NS_MM_NEUROINFLAM_V1.0	Tgfb1	mRNA	0		Microglia Function;Matrix Remodeling;Growth Factor Signaling;Cytokine Signaling;Cell Cycle	mmu04010;mmu04060;mmu04068;mmu04110;mmu04144;mmu04350;mmu04380;mmu04390;mmu04672;mmu04932;mmu04933;mmu05140;mmu05142;mmu05144;mmu05145;mmu05146;mmu05152;mmu05161;mmu05166;mmu05200;mmu05205;mmu05210;mmu05211;mmu05212;mmu05220;mmu05321;mmu05323;mmu05410;mmu05414		Tgfb1	azure4	1	1.52911392405063
Pmp22-mRNA	-0.413	0.289	-0.98	0.154	0.751	0.507	1.11	0.179	1	lm.nb	Microglia Function	NS_MM_NEUROINFLAM_V1.0	Pmp22	mRNA	0		Microglia Function			Pmp22	azure4	1	-1.42906574394464
Il10rb-mRNA	0.378	0.274	-0.159	0.916	1.3	0.895	1.89	0.193	1	lm.nb	Cytokine Signaling, Microglia Function	NS_MM_NEUROINFLAM_V1.0	Il10rb	mRNA	0		Microglia Function;Cytokine Signaling	mmu04060;mmu04630;mmu05145;mmu05152;mmu05169		Il10rb	azure4	1	1.37956204379562
Sox4-mRNA	-0.193	0.14	-0.468	0.0821	0.875	0.723	1.06	0.194	1	lm.nb	Microglia Function, Wnt	NS_MM_NEUROINFLAM_V1.0	Sox4	mRNA	0		Wnt;Microglia Function			Sox4	azure4	1	-1.37857142857143
Lair1-mRNA	-0.412	0.303	-1.01	0.182	0.752	0.498	1.13	0.199	1	lm.nb	Adaptive Immune Response, Microglia Function	NS_MM_NEUROINFLAM_V1.0	Lair1	mRNA	0		Microglia Function;Adaptive Immune Response			Lair1	azure4	1	-1.35973597359736
Blnk-mRNA	0.346	0.256	-0.157	0.848	1.27	0.897	1.8	0.202	1	lm.nb	Adaptive Immune Response, Microglia Function, NF-kB	NS_MM_NEUROINFLAM_V1.0	Blnk	mRNA	0		NF-kB;Microglia Function;Adaptive Immune Response	mmu04064;mmu04380;mmu04662;mmu05340		Blnk	azure4	1	1.3515625
Npl-mRNA	-0.266	0.208	-0.673	0.141	0.832	0.627	1.1	0.224	1	lm.nb	Microglia Function	NS_MM_NEUROINFLAM_V1.0	Npl	mRNA	0		Microglia Function			Npl	azure4	1	-1.27884615384615
Lmna-mRNA	0.146	0.114	-0.0778	0.37	1.11	0.948	1.29	0.225	1	lm.nb	Apoptosis, Cell Cycle, Microglia Function	NS_MM_NEUROINFLAM_V1.0	Lmna	mRNA	0		Microglia Function;Cell Cycle;Apoptosis	mmu05410;mmu05412;mmu05414		Lmna	azure4	1	1.28070175438596
Man2b1-mRNA	0.102	0.0804	-0.056	0.259	1.07	0.962	1.2	0.23	1	loglinear	Microglia Function	NS_MM_NEUROINFLAM_V1.0	Man2b1	mRNA	0		Microglia Function	mmu04142		Man2b1	azure4	1	1.26865671641791
Bcl2-mRNA	-0.31	0.245	-0.791	0.171	0.806	0.578	1.13	0.23	1	lm.nb	Apoptosis, Autophagy, Cellular Stress, Cytokine Signaling, DNA Damage, Growth Factor Signaling, Innate Immune Response, Microglia Function, NF-kB	NS_MM_NEUROINFLAM_V1.0	Bcl2	mRNA	0		NF-kB;Microglia Function;Innate Immune Response;Growth Factor Signaling;DNA Damage;Cytokine Signaling;Cellular Stress;Autophagy;Apoptosis	mmu04064;mmu04066;mmu04071;mmu04141;mmu04151;mmu04210;mmu04261;mmu04510;mmu04630;mmu04722;mmu04725;mmu04933;mmu05014;mmu05145;mmu05152;mmu05161;mmu05169;mmu05200;mmu05206;mmu05210;mmu05215;mmu05222		Bcl2	azure4	1	-1.26530612244898
P2rx7-mRNA	-0.597	0.536	-1.65	0.453	0.661	0.319	1.37	0.287	1	lm.nb	Innate Immune Response, Microglia Function, Neurons and Neurotransmission	NS_MM_NEUROINFLAM_V1.0	P2rx7	mRNA	0		Neurons and Neurotransmission;Microglia Function;Innate Immune Response	mmu04020;mmu04080		P2rx7	azure4	1	-1.11380597014925
Jag1-mRNA	-0.618	0.575	-1.74	0.508	0.651	0.298	1.42	0.303	1	lm.nb	Innate Immune Response, Microglia Function, Notch	NS_MM_NEUROINFLAM_V1.0	Jag1	mRNA	0		Notch;Microglia Function;Innate Immune Response	mmu04330		Jag1	azure4	1	-1.07478260869565
Clstn1-mRNA	0.105	0.0981	-0.087	0.298	1.08	0.941	1.23	0.304	1	loglinear	Microglia Function	NS_MM_NEUROINFLAM_V1.0	Clstn1	mRNA	0		Microglia Function			Clstn1	azure4	1	1.07033639143731
Grap-mRNA	-0.785	0.738	-2.23	0.662	0.58	0.213	1.58	0.309	1	lm.nb	Growth Factor Signaling, Microglia Function	NS_MM_NEUROINFLAM_V1.0	Grap	mRNA	0		Microglia Function;Growth Factor Signaling			Grap	azure4	1	-1.06368563685637
Itga6-mRNA	-0.155	0.149	-0.447	0.138	0.898	0.734	1.1	0.32	1	lm.nb	Growth Factor Signaling, Matrix Remodeling, Microglia Function	NS_MM_NEUROINFLAM_V1.0	Itga6	mRNA	0		Microglia Function;Matrix Remodeling;Growth Factor Signaling	mmu04151;mmu04510;mmu04512;mmu04514;mmu04640;mmu04810;mmu05145;mmu05200;mmu05222;mmu05410;mmu05412;mmu05414		Itga6	azure4	1	-1.04026845637584
St3gal6-mRNA	0.116	0.123	-0.125	0.357	1.08	0.917	1.28	0.365	1	loglinear	Microglia Function, Notch	NS_MM_NEUROINFLAM_V1.0	St3gal6	mRNA	0		Notch;Microglia Function			St3gal6	azure4	1	0.943089430894309
Chn2-mRNA	-0.331	0.358	-1.03	0.371	0.795	0.489	1.29	0.374	1	lm.nb	Microglia Function	NS_MM_NEUROINFLAM_V1.0	Chn2	mRNA	0		Microglia Function			Chn2	azure4	1	-0.924581005586592
Cox5b-mRNA	-0.0471	0.0557	-0.156	0.0621	0.968	0.897	1.04	0.415	1	loglinear	Microglia Function	NS_MM_NEUROINFLAM_V1.0	Cox5b	mRNA	0		Microglia Function	mmu04932;mmu05010;mmu05012;mmu05016		Cox5b	azure4	1	-0.845601436265709
Flt1-mRNA	0.394	0.483	-0.552	1.34	1.31	0.682	2.53	0.43	1	lm.nb	Angiogenesis, Cytokine Signaling, Growth Factor Signaling, Microglia Function	NS_MM_NEUROINFLAM_V1.0	Flt1	mRNA	0		Microglia Function;Growth Factor Signaling;Cytokine Signaling;Angiogenesis	mmu04014;mmu04015;mmu04060;mmu04066;mmu04144;mmu04151;mmu04510;mmu05202;mmu05323	Endothelial Cells	Flt1	azure4	1	0.815734989648033
Tbc1d4-mRNA	-0.165	0.227	-0.61	0.28	0.892	0.655	1.21	0.481	1	lm.nb	Microglia Function, Neurons and Neurotransmission	NS_MM_NEUROINFLAM_V1.0	Tbc1d4	mRNA	0		Neurons and Neurotransmission;Microglia Function	mmu04919;mmu04931		Tbc1d4	azure4	1	-0.726872246696035
Crip1-mRNA	0.144	0.207	-0.262	0.549	1.1	0.834	1.46	0.5	1	lm.nb	Microglia Function	NS_MM_NEUROINFLAM_V1.0	Crip1	mRNA	0		Microglia Function			Crip1	azure4	1	0.695652173913043
Cd68-mRNA	0.156	0.229	-0.292	0.605	1.11	0.817	1.52	0.508	1	lm.nb	Microglia Function	NS_MM_NEUROINFLAM_V1.0	Cd68	mRNA	0		Microglia Function	mmu04142	Macrophages	Cd68	azure4	1	0.681222707423581
St8sia6-mRNA	-0.133	0.218	-0.561	0.295	0.912	0.678	1.23	0.554	1	lm.nb	Microglia Function	NS_MM_NEUROINFLAM_V1.0	St8sia6	mRNA	0		Microglia Function			St8sia6	azure4	1	-0.610091743119266
Arhgap24-mRNA	-0.102	0.167	-0.43	0.226	0.932	0.742	1.17	0.554	1	lm.nb	Microglia Function	NS_MM_NEUROINFLAM_V1.0	Arhgap24	mRNA	0		Microglia Function			Arhgap24	azure4	1	-0.610778443113772
Rtn4rl1-mRNA	-0.106	0.183	-0.464	0.252	0.929	0.725	1.19	0.571	1	lm.nb	Microglia Function	NS_MM_NEUROINFLAM_V1.0	Rtn4rl1	mRNA	0		Microglia Function			Rtn4rl1	azure4	1	-0.579234972677596
Jam2-mRNA	-0.07	0.127	-0.319	0.179	0.953	0.802	1.13	0.592	1	lm.nb	Matrix Remodeling, Microglia Function	NS_MM_NEUROINFLAM_V1.0	Jam2	mRNA	0		Microglia Function;Matrix Remodeling	mmu04514;mmu04530;mmu04670		Jam2	azure4	1	-0.551181102362205
Rps21-mRNA	-0.0526	0.096	-0.241	0.136	0.964	0.846	1.1	0.594	1	loglinear	Microglia Function	NS_MM_NEUROINFLAM_V1.0	Rps21	mRNA	0		Microglia Function	mmu03010		Rps21	azure4	1	-0.547916666666667
Kcnd1-mRNA	0.099	0.197	-0.288	0.486	1.07	0.819	1.4	0.625	1	lm.nb	Microglia Function, Neurons and Neurotransmission	NS_MM_NEUROINFLAM_V1.0	Kcnd1	mRNA	0		Neurons and Neurotransmission;Microglia Function			Kcnd1	azure4	1	0.50253807106599
Asph-mRNA	0.0472	0.0963	-0.142	0.236	1.03	0.907	1.18	0.633	1	loglinear	Microglia Function	NS_MM_NEUROINFLAM_V1.0	Asph	mRNA	0		Microglia Function			Asph	azure4	1	0.490134994807892
Slc44a1-mRNA	0.0306	0.068	-0.103	0.164	1.02	0.931	1.12	0.661	1	loglinear	Microglia Function	NS_MM_NEUROINFLAM_V1.0	Slc44a1	mRNA	0		Microglia Function	mmu05231		Slc44a1	azure4	1	0.45
Tspan18-mRNA	-0.311	0.779	-1.84	1.21	0.806	0.28	2.32	0.696	1	lm.nb	Microglia Function	NS_MM_NEUROINFLAM_V1.0	Tspan18	mRNA	0		Microglia Function			Tspan18	azure4	1	-0.399229781771502
Lmnb1-mRNA	0.029	0.0805	-0.129	0.187	1.02	0.915	1.14	0.725	1	loglinear	Apoptosis, Cell Cycle, Cellular Stress, Microglia Function	NS_MM_NEUROINFLAM_V1.0	Lmnb1	mRNA	0		Microglia Function;Cellular Stress;Cell Cycle;Apoptosis			Lmnb1	azure4	1	0.360248447204969
Psen2-mRNA	-0.0748	0.247	-0.559	0.409	0.949	0.679	1.33	0.767	1	lm.nb	Growth Factor Signaling, Microglia Function, Notch	NS_MM_NEUROINFLAM_V1.0	Psen2	mRNA	0		Notch;Microglia Function;Growth Factor Signaling	mmu04330;mmu04722;mmu05010		Psen2	azure4	1	-0.302834008097166
Lamp1-mRNA	-0.0205	0.0796	-0.176	0.135	0.986	0.885	1.1	0.801	1	loglinear	Autophagy, Microglia Function	NS_MM_NEUROINFLAM_V1.0	Lamp1	mRNA	0		Microglia Function;Autophagy	mmu04142;mmu04145;mmu05152		Lamp1	azure4	1	-0.257537688442211
Rps2-mRNA	0.0145	0.0591	-0.101	0.13	1.01	0.932	1.09	0.81	1	loglinear	Microglia Function	NS_MM_NEUROINFLAM_V1.0	Rps2	mRNA	0		Microglia Function	mmu03010		Rps2	azure4	1	0.245346869712352
Optn-mRNA	0.0201	0.0828	-0.142	0.182	1.01	0.906	1.13	0.812	1	loglinear	Autophagy, Cell Cycle, Microglia Function	NS_MM_NEUROINFLAM_V1.0	Optn	mRNA	0		Microglia Function;Cell Cycle;Autophagy			Optn	azure4	1	0.242753623188406
Rps3-mRNA	0.0283	0.118	-0.203	0.26	1.02	0.869	1.2	0.815	1	loglinear	Microglia Function	NS_MM_NEUROINFLAM_V1.0	Rps3	mRNA	0		Microglia Function	mmu03010		Rps3	azure4	1	0.239830508474576
Serpinf1-mRNA	-0.0375	0.157	-0.345	0.27	0.974	0.787	1.21	0.815	1	lm.nb	Microglia Function, Wnt	NS_MM_NEUROINFLAM_V1.0	Serpinf1	mRNA	0		Wnt;Microglia Function	mmu04310		Serpinf1	azure4	1	-0.238853503184713
Bola2-mRNA	-0.0212	0.0964	-0.21	0.168	0.985	0.864	1.12	0.83	1	loglinear	Microglia Function	NS_MM_NEUROINFLAM_V1.0	Bola2	mRNA	0		Microglia Function			Bola2	azure4	1	-0.219917012448133
Chst8-mRNA	-0.026	0.135	-0.29	0.238	0.982	0.818	1.18	0.851	1	loglinear	Microglia Function	NS_MM_NEUROINFLAM_V1.0	Chst8	mRNA	0		Microglia Function			Chst8	azure4	1	-0.192592592592593
Asb2-mRNA	-0.0862	0.504	-1.07	0.902	0.942	0.475	1.87	0.867	1	lm.nb	Adaptive Immune Response, Microglia Function	NS_MM_NEUROINFLAM_V1.0	Asb2	mRNA	0		Microglia Function;Adaptive Immune Response			Asb2	azure4	1	-0.171031746031746
Mmp14-mRNA	0.0351	0.31	-0.573	0.644	1.02	0.672	1.56	0.912	1	lm.nb	Cellular Stress, Innate Immune Response, Matrix Remodeling, Microglia Function	NS_MM_NEUROINFLAM_V1.0	Mmp14	mRNA	0		Microglia Function;Matrix Remodeling;Innate Immune Response;Cellular Stress	mmu04668;mmu04912		Mmp14	azure4	1	0.113225806451613
Apoe-mRNA	0.00692	0.0758	-0.142	0.155	1	0.907	1.11	0.929	1	loglinear	Astrocyte Function, Cellular Stress, Lipid Metabolism, Microglia Function, Neurons and Neurotransmission	NS_MM_NEUROINFLAM_V1.0	Apoe	mRNA	0		Neurons and Neurotransmission;Microglia Function;Lipid Metabolism;Cellular Stress;Astrocyte Function	mmu05010		Apoe	azure4	1	0.0912928759894459
Nrp2-mRNA	-0.00646	0.189	-0.376	0.363	0.996	0.77	1.29	0.973	1	lm.nb	Angiogenesis, Microglia Function	NS_MM_NEUROINFLAM_V1.0	Nrp2	mRNA	0		Microglia Function;Angiogenesis			Nrp2	azure4	1	-0.0341798941798942
