# Supplementary material for: Vascular-associated bacterial burden and neuroinflammatory transcriptional responses observed in models of pneumonic plague
Source: Front Microbiol. 2026 Jun 24;17:1865125. doi: 10.3389/fmicb.2026.1865125 (PMC13341613; doi:10.3389/fmicb.2026.1865125)
Supplement: Supplementary file 1 [file Data_Sheet_1.ZIP › Bp_final 2026-04-14 12-30/results/Gene set analysis/Genes in Neurons.and.Neurotransmission - DPI1.csv]

Probe Label	Log2 fold change	std error (log2)	Lower confidence limit (log2)	Upper confidence limit (log2)	Linear fold change	Lower confidence limit (linear)	Upper confidence limit (linear)	P-value	BY.p.value	method	Gene.sets	Codeset.Name	Probe.Label	Analyte.Type	Is.Control	Control.Type	Probe.Annotation	KEGG.Pathways	Cell.Type	Official.Gene.Name	volcanocol	volcanopch	tstats.all
Homer1-mRNA	-0.513	0.0603	-0.631	-0.395	0.701	0.646	0.76	1.99e-06	0.00397	loglinear	Neurons and Neurotransmission	NS_MM_NEUROINFLAM_V1.0	Homer1	mRNA	0		Neurons and Neurotransmission	mmu04068;mmu04724		Homer1	slateblue3	16	-8.50746268656716
Nlgn1-mRNA	-0.294	0.0713	-0.434	-0.155	0.815	0.74	0.898	0.0014	0.399	loglinear	Matrix Remodeling, Neurons and Neurotransmission	NS_MM_NEUROINFLAM_V1.0	Nlgn1	mRNA	0		Neurons and Neurotransmission;Matrix Remodeling	mmu04514		Nlgn1	slateblue4	16	-4.1234221598878
Grm3-mRNA	-0.323	0.0825	-0.484	-0.161	0.8	0.715	0.894	0.00206	0.437	loglinear	Astrocyte Function, Neurons and Neurotransmission	NS_MM_NEUROINFLAM_V1.0	Grm3	mRNA	0		Neurons and Neurotransmission;Astrocyte Function	mmu04072;mmu04080;mmu04724;mmu05030		Grm3	slateblue4	16	-3.91515151515152
Calr-mRNA	-0.485	0.129	-0.739	-0.231	0.715	0.599	0.852	0.0028	0.509	lm.nb	Adaptive Immune Response, Autophagy, Neurons and Neurotransmission	NS_MM_NEUROINFLAM_V1.0	Calr	mRNA	0		Neurons and Neurotransmission;Autophagy;Adaptive Immune Response	mmu04141;mmu04145;mmu04612;mmu05142;mmu05166		Calr	azure4	1	-3.75968992248062
Braf-mRNA	0.0984	0.0282	0.0432	0.154	1.07	1.03	1.11	0.00445	0.577	loglinear	Adaptive Immune Response, Angiogenesis, Apoptosis, Cytokine Signaling, Growth Factor Signaling, Innate Immune Response, Insulin Signaling, Neurons and Neurotransmission	NS_MM_NEUROINFLAM_V1.0	Braf	mRNA	0		Neurons and Neurotransmission;Insulin Signaling;Innate Immune Response;Growth Factor Signaling;Cytokine Signaling;Apoptosis;Angiogenesis;Adaptive Immune Response	mmu04010;mmu04012;mmu04015;mmu04024;mmu04062;mmu04068;mmu04150;mmu04270;mmu04510;mmu04650;mmu04720;mmu04722;mmu04726;mmu04730;mmu04810;mmu04910;mmu04914;mmu05034;mmu05160;mmu05200;mmu05205;mmu05210;mmu05211;mmu05212;mmu05213;mmu05214;mmu05215;mmu05216;mmu05218;mmu05219;mmu05220;mmu05221;mmu05223		Braf	azure4	1	3.48936170212766
Islr2-mRNA	-0.408	0.118	-0.639	-0.177	0.754	0.642	0.885	0.00471	0.577	loglinear	Neurons and Neurotransmission	NS_MM_NEUROINFLAM_V1.0	Islr2	mRNA	0		Neurons and Neurotransmission		Neuron	Islr2	azure4	1	-3.45762711864407
Shank3-mRNA	-0.393	0.118	-0.624	-0.162	0.762	0.649	0.894	0.00592	0.675	lm.nb	Neurons and Neurotransmission	NS_MM_NEUROINFLAM_V1.0	Shank3	mRNA	0		Neurons and Neurotransmission	mmu04724		Shank3	azure4	1	-3.33050847457627
Egr1-mRNA	-0.522	0.163	-0.841	-0.204	0.696	0.558	0.868	0.00746	0.76	lm.nb	Inflammatory Signaling, Neurons and Neurotransmission	NS_MM_NEUROINFLAM_V1.0	Egr1	mRNA	0		Neurons and Neurotransmission;Inflammatory Signaling	mmu04933;mmu05020;mmu05166		Egr1	azure4	1	-3.20245398773006
Camk4-mRNA	0.278	0.0879	0.106	0.45	1.21	1.08	1.37	0.00817	0.777	loglinear	Growth Factor Signaling, Neurons and Neurotransmission	NS_MM_NEUROINFLAM_V1.0	Camk4	mRNA	0		Neurons and Neurotransmission;Growth Factor Signaling	mmu04020;mmu04024;mmu04211;mmu04380;mmu04720;mmu04722;mmu04725;mmu04921;mmu04925;mmu05031;mmu05034		Camk4	azure4	1	3.16268486916951
Bdnf-mRNA	-0.417	0.133	-0.677	-0.157	0.749	0.625	0.897	0.00854	0.793	loglinear	Growth Factor Signaling, Neurons and Neurotransmission	NS_MM_NEUROINFLAM_V1.0	Bdnf	mRNA	0		Neurons and Neurotransmission;Growth Factor Signaling	mmu04010;mmu04024;mmu04722;mmu05016;mmu05030;mmu05034		Bdnf	azure4	1	-3.13533834586466
C5ar1-mRNA	1.23	0.409	0.434	2.04	2.35	1.35	4.1	0.0106	0.861	lm.nb	Inflammatory Signaling, Neurons and Neurotransmission	NS_MM_NEUROINFLAM_V1.0	C5ar1	mRNA	0		Neurons and Neurotransmission;Inflammatory Signaling	mmu04080;mmu04610;mmu05150		C5ar1	azure4	1	3.00733496332518
Vps4a-mRNA	0.123	0.0417	0.0416	0.205	1.09	1.03	1.15	0.012	0.868	loglinear	Autophagy, Neurons and Neurotransmission	NS_MM_NEUROINFLAM_V1.0	Vps4a	mRNA	0		Neurons and Neurotransmission;Autophagy	mmu04144		Vps4a	azure4	1	2.94964028776978
Grin2b-mRNA	-0.218	0.0772	-0.369	-0.0665	0.86	0.774	0.955	0.0154	1	loglinear	Adaptive Immune Response, Angiogenesis, Cytokine Signaling, Growth Factor Signaling, Insulin Signaling, Neurons and Neurotransmission	NS_MM_NEUROINFLAM_V1.0	Grin2b	mRNA	0		Neurons and Neurotransmission;Insulin Signaling;Growth Factor Signaling;Cytokine Signaling;Angiogenesis;Adaptive Immune Response	mmu04014;mmu04015;mmu04024;mmu04080;mmu04713;mmu04720;mmu04724;mmu04728;mmu05010;mmu05014;mmu05016;mmu05030;mmu05031;mmu05033;mmu05034;mmu05322		Grin2b	azure4	1	-2.82383419689119
Nptx1-mRNA	-0.195	0.0751	-0.342	-0.0479	0.874	0.789	0.967	0.0233	1	loglinear	Neurons and Neurotransmission	NS_MM_NEUROINFLAM_V1.0	Nptx1	mRNA	0		Neurons and Neurotransmission			Nptx1	azure4	1	-2.5965379494008
Gria2-mRNA	-0.186	0.0855	-0.354	-0.0189	0.879	0.782	0.987	0.0498	1	loglinear	Neurons and Neurotransmission	NS_MM_NEUROINFLAM_V1.0	Gria2	mRNA	0		Neurons and Neurotransmission	mmu04024;mmu04080;mmu04713;mmu04720;mmu04723;mmu04724;mmu04728;mmu04730;mmu05014;mmu05030;mmu05031;mmu05033		Gria2	azure4	1	-2.17543859649123
Arc-mRNA	-0.559	0.264	-1.08	-0.0425	0.679	0.474	0.971	0.0554	1	lm.nb	Neurons and Neurotransmission	NS_MM_NEUROINFLAM_V1.0	Arc	mRNA	0		Neurons and Neurotransmission	mmu05031		Arc	azure4	1	-2.11742424242424
Tubb4a-mRNA	0.183	0.098	-0.00886	0.375	1.14	0.994	1.3	0.0861	1	loglinear	Adaptive Immune Response, Apoptosis, Cell Cycle, Neurons and Neurotransmission	NS_MM_NEUROINFLAM_V1.0	Tubb4a	mRNA	0		Neurons and Neurotransmission;Cell Cycle;Apoptosis;Adaptive Immune Response	mmu04145;mmu04540		Tubb4a	azure4	1	1.86734693877551
Syp-mRNA	-0.138	0.0741	-0.283	0.00692	0.909	0.822	1	0.0866	1	loglinear	Neurons and Neurotransmission	NS_MM_NEUROINFLAM_V1.0	Syp	mRNA	0		Neurons and Neurotransmission			Syp	azure4	1	-1.86234817813765
Gria1-mRNA	-0.198	0.112	-0.418	0.0212	0.871	0.748	1.01	0.102	1	loglinear	Neurons and Neurotransmission	NS_MM_NEUROINFLAM_V1.0	Gria1	mRNA	0		Neurons and Neurotransmission	mmu04024;mmu04080;mmu04713;mmu04720;mmu04723;mmu04724;mmu04728;mmu04730;mmu05014;mmu05031;mmu05033		Gria1	azure4	1	-1.76785714285714
Crem-mRNA	-0.268	0.152	-0.566	0.0309	0.831	0.675	1.02	0.104	1	loglinear	Neurons and Neurotransmission	NS_MM_NEUROINFLAM_V1.0	Crem	mRNA	0		Neurons and Neurotransmission	mmu04261;mmu05166		Crem	azure4	1	-1.76315789473684
Slc1a3-mRNA	0.177	0.107	-0.0324	0.386	1.13	0.978	1.31	0.124	1	loglinear	Astrocyte Function, Neurons and Neurotransmission	NS_MM_NEUROINFLAM_V1.0	Slc1a3	mRNA	0		Neurons and Neurotransmission;Astrocyte Function	mmu04724		Slc1a3	azure4	1	1.65420560747664
Rbfox3-mRNA	0.0901	0.0552	-0.018	0.198	1.06	0.988	1.15	0.128	1	loglinear	Neurons and Neurotransmission	NS_MM_NEUROINFLAM_V1.0	Rbfox3	mRNA	0		Neurons and Neurotransmission			Rbfox3	azure4	1	1.63224637681159
Dab2-mRNA	0.649	0.413	-0.162	1.46	1.57	0.894	2.75	0.143	1	lm.nb	Inflammatory Signaling, Neurons and Neurotransmission	NS_MM_NEUROINFLAM_V1.0	Dab2	mRNA	0		Neurons and Neurotransmission;Inflammatory Signaling	mmu04144		Dab2	azure4	1	1.57142857142857
Ppfia4-mRNA	0.151	0.105	-0.0555	0.358	1.11	0.962	1.28	0.177	1	loglinear	Microglia Function, Neurons and Neurotransmission	NS_MM_NEUROINFLAM_V1.0	Ppfia4	mRNA	0		Neurons and Neurotransmission;Microglia Function			Ppfia4	azure4	1	1.43809523809524
Mdm2-mRNA	0.11	0.0766	-0.0405	0.26	1.08	0.972	1.2	0.178	1	loglinear	Adaptive Immune Response, Apoptosis, Cell Cycle, Cellular Stress, DNA Damage, Growth Factor Signaling, Neurons and Neurotransmission	NS_MM_NEUROINFLAM_V1.0	Mdm2	mRNA	0		Neurons and Neurotransmission;Growth Factor Signaling;DNA Damage;Cellular Stress;Cell Cycle;Apoptosis;Adaptive Immune Response	mmu04068;mmu04110;mmu04115;mmu04120;mmu04144;mmu04151;mmu04919;mmu05169;mmu05200;mmu05202;mmu05203;mmu05205;mmu05206;mmu05214;mmu05215;mmu05218;mmu05219;mmu05220		Mdm2	azure4	1	1.43603133159269
Rac1-mRNA	0.064	0.0461	-0.0264	0.154	1.05	0.982	1.11	0.19	1	loglinear	Adaptive Immune Response, Angiogenesis, Autophagy, Growth Factor Signaling, Innate Immune Response, Neurons and Neurotransmission, Wnt	NS_MM_NEUROINFLAM_V1.0	Rac1	mRNA	0		Wnt;Neurons and Neurotransmission;Innate Immune Response;Growth Factor Signaling;Autophagy;Angiogenesis;Adaptive Immune Response	mmu04010;mmu04014;mmu04015;mmu04024;mmu04062;mmu04071;mmu04145;mmu04151;mmu04310;mmu04360;mmu04370;mmu04380;mmu04510;mmu04520;mmu04620;mmu04650;mmu04662;mmu04664;mmu04666;mmu04670;mmu04722;mmu04810;mmu04932;mmu04933;mmu05014;mmu05100;mmu05132;mmu05200;mmu05203;mmu05205;mmu05210;mmu05211;mmu05212;mmu05231;mmu05416		Rac1	azure4	1	1.3882863340564
Slc17a6-mRNA	-0.226	0.166	-0.551	0.0988	0.855	0.683	1.07	0.198	1	lm.nb	Neurons and Neurotransmission	NS_MM_NEUROINFLAM_V1.0	Slc17a6	mRNA	0		Neurons and Neurotransmission	mmu04721;mmu04723;mmu04724;mmu05033	Neuron	Slc17a6	azure4	1	-1.36144578313253
Grin2a-mRNA	-0.174	0.136	-0.44	0.0922	0.886	0.737	1.07	0.224	1	lm.nb	Adaptive Immune Response, Angiogenesis, Cytokine Signaling, Growth Factor Signaling, Insulin Signaling, Neurons and Neurotransmission	NS_MM_NEUROINFLAM_V1.0	Grin2a	mRNA	0		Neurons and Neurotransmission;Insulin Signaling;Growth Factor Signaling;Cytokine Signaling;Angiogenesis;Adaptive Immune Response	mmu04014;mmu04015;mmu04020;mmu04024;mmu04080;mmu04713;mmu04720;mmu04724;mmu04728;mmu05010;mmu05014;mmu05030;mmu05031;mmu05033;mmu05034;mmu05322		Grin2a	azure4	1	-1.27941176470588
Syn2-mRNA	-0.0449	0.0363	-0.116	0.0263	0.969	0.923	1.02	0.24	1	loglinear	Neurons and Neurotransmission	NS_MM_NEUROINFLAM_V1.0	Syn2	mRNA	0		Neurons and Neurotransmission			Syn2	azure4	1	-1.23691460055096
Grm2-mRNA	-0.142	0.117	-0.372	0.0874	0.906	0.772	1.06	0.248	1	loglinear	Neurons and Neurotransmission	NS_MM_NEUROINFLAM_V1.0	Grm2	mRNA	0		Neurons and Neurotransmission	mmu04072;mmu04080;mmu04724;mmu05030	Neuron	Grm2	azure4	1	-1.21367521367521
Tbc1d4-mRNA	0.255	0.222	-0.181	0.69	1.19	0.882	1.61	0.274	1	lm.nb	Microglia Function, Neurons and Neurotransmission	NS_MM_NEUROINFLAM_V1.0	Tbc1d4	mRNA	0		Neurons and Neurotransmission;Microglia Function	mmu04919;mmu04931		Tbc1d4	azure4	1	1.14864864864865
Dlx2-mRNA	0.491	0.428	-0.348	1.33	1.41	0.785	2.51	0.274	1	lm.nb	Neurons and Neurotransmission	NS_MM_NEUROINFLAM_V1.0	Dlx2	mRNA	0		Neurons and Neurotransmission		Neuron	Dlx2	azure4	1	1.14719626168224
Prkacb-mRNA	0.0484	0.0442	-0.0382	0.135	1.03	0.974	1.1	0.295	1	loglinear	Adaptive Immune Response, Angiogenesis, Apoptosis, Autophagy, Growth Factor Signaling, Lipid Metabolism, Neurons and Neurotransmission, Wnt	NS_MM_NEUROINFLAM_V1.0	Prkacb	mRNA	0		Wnt;Neurons and Neurotransmission;Lipid Metabolism;Growth Factor Signaling;Autophagy;Apoptosis;Angiogenesis;Adaptive Immune Response	mmu04010;mmu04014;mmu04020;mmu04024;mmu04062;mmu04114;mmu04210;mmu04211;mmu04213;mmu04261;mmu04270;mmu04310;mmu04540;mmu04611;mmu04713;mmu04720;mmu04723;mmu04724;mmu04725;mmu04726;mmu04728;mmu04750;mmu04910;mmu04911;mmu04912;mmu04913;mmu04914;mmu04915;mmu04916;mmu04919;mmu04921;mmu04922;mmu04923;mmu04924;mmu04925;mmu05012;mmu05020;mmu05030;mmu05031;mmu05146;mmu05166;mmu05169;mmu05200;mmu05203;mmu…		Prkacb	azure4	1	1.09502262443439
Kcnd1-mRNA	0.206	0.195	-0.176	0.589	1.15	0.885	1.5	0.311	1	lm.nb	Microglia Function, Neurons and Neurotransmission	NS_MM_NEUROINFLAM_V1.0	Kcnd1	mRNA	0		Neurons and Neurotransmission;Microglia Function			Kcnd1	azure4	1	1.05641025641026
Tbr1-mRNA	-0.105	0.1	-0.302	0.0923	0.93	0.811	1.07	0.318	1	loglinear	Neurons and Neurotransmission	NS_MM_NEUROINFLAM_V1.0	Tbr1	mRNA	0		Neurons and Neurotransmission		Neuron	Tbr1	azure4	1	-1.05
Igf2r-mRNA	-0.14	0.142	-0.418	0.138	0.908	0.749	1.1	0.344	1	lm.nb	Microglia Function, Neurons and Neurotransmission	NS_MM_NEUROINFLAM_V1.0	Igf2r	mRNA	0		Neurons and Neurotransmission;Microglia Function	mmu04142;mmu04144		Igf2r	azure4	1	-0.985915492957747
Slc17a7-mRNA	-0.105	0.106	-0.313	0.104	0.93	0.805	1.07	0.345	1	loglinear	Neurons and Neurotransmission	NS_MM_NEUROINFLAM_V1.0	Slc17a7	mRNA	0		Neurons and Neurotransmission	mmu04721;mmu04723;mmu04724;mmu05033		Slc17a7	azure4	1	-0.990566037735849
Nrgn-mRNA	-0.0945	0.104	-0.298	0.109	0.937	0.814	1.08	0.38	1	lm.nb	Neurons and Neurotransmission	NS_MM_NEUROINFLAM_V1.0	Nrgn	mRNA	0		Neurons and Neurotransmission			Nrgn	azure4	1	-0.908653846153846
Gria4-mRNA	-0.109	0.12	-0.345	0.127	0.927	0.787	1.09	0.383	1	loglinear	Neurons and Neurotransmission	NS_MM_NEUROINFLAM_V1.0	Gria4	mRNA	0		Neurons and Neurotransmission	mmu04024;mmu04080;mmu04713;mmu04723;mmu04724;mmu04728;mmu05031;mmu05033		Gria4	azure4	1	-0.908333333333333
Dlx1-mRNA	0.254	0.287	-0.309	0.817	1.19	0.807	1.76	0.394	1	lm.nb	Neurons and Neurotransmission	NS_MM_NEUROINFLAM_V1.0	Dlx1	mRNA	0		Neurons and Neurotransmission		Neuron	Dlx1	azure4	1	0.885017421602788
Prkaca-mRNA	0.0525	0.0605	-0.066	0.171	1.04	0.955	1.13	0.402	1	loglinear	Adaptive Immune Response, Angiogenesis, Apoptosis, Autophagy, Cell Cycle, Cytokine Signaling, Growth Factor Signaling, Lipid Metabolism, Neurons and Neurotransmission, Wnt	NS_MM_NEUROINFLAM_V1.0	Prkaca	mRNA	0		Wnt;Neurons and Neurotransmission;Lipid Metabolism;Growth Factor Signaling;Cytokine Signaling;Cell Cycle;Autophagy;Apoptosis;Angiogenesis;Adaptive Immune Response	mmu04010;mmu04014;mmu04020;mmu04024;mmu04062;mmu04114;mmu04210;mmu04211;mmu04213;mmu04261;mmu04270;mmu04310;mmu04540;mmu04611;mmu04713;mmu04720;mmu04723;mmu04724;mmu04725;mmu04726;mmu04728;mmu04750;mmu04910;mmu04911;mmu04912;mmu04913;mmu04914;mmu04915;mmu04916;mmu04919;mmu04921;mmu04922;mmu04923;mmu04924;mmu04925;mmu05012;mmu05020;mmu05030;mmu05031;mmu05034;mmu05146;mmu05166;mmu05169;mmu05200;mmu…		Prkaca	azure4	1	0.867768595041322
Fos-mRNA	0.244	0.29	-0.325	0.813	1.18	0.798	1.76	0.418	1	lm.nb	Adaptive Immune Response, Cellular Stress, Growth Factor Signaling, Innate Immune Response, Neurons and Neurotransmission	NS_MM_NEUROINFLAM_V1.0	Fos	mRNA	0		Neurons and Neurotransmission;Innate Immune Response;Growth Factor Signaling;Cellular Stress;Adaptive Immune Response	mmu04010;mmu04024;mmu04380;mmu04620;mmu04660;mmu04662;mmu04668;mmu04713;mmu04725;mmu04728;mmu04915;mmu04917;mmu04921;mmu05031;mmu05132;mmu05133;mmu05140;mmu05142;mmu05161;mmu05166;mmu05168;mmu05200;mmu05210;mmu05231;mmu05323		Fos	azure4	1	0.841379310344828
Vps4b-mRNA	0.122	0.148	-0.169	0.413	1.09	0.889	1.33	0.429	1	lm.nb	Autophagy, Neurons and Neurotransmission	NS_MM_NEUROINFLAM_V1.0	Vps4b	mRNA	0		Neurons and Neurotransmission;Autophagy	mmu04144		Vps4b	azure4	1	0.824324324324324
Nefl-mRNA	0.124	0.154	-0.178	0.425	1.09	0.884	1.34	0.437	1	lm.nb	Adaptive Immune Response, Angiogenesis, Cytokine Signaling, Growth Factor Signaling, Insulin Signaling, Neurons and Neurotransmission	NS_MM_NEUROINFLAM_V1.0	Nefl	mRNA	0		Neurons and Neurotransmission;Insulin Signaling;Growth Factor Signaling;Cytokine Signaling;Angiogenesis;Adaptive Immune Response	mmu05014		Nefl	azure4	1	0.805194805194805
Tubb3-mRNA	0.0391	0.0494	-0.0578	0.136	1.03	0.961	1.1	0.444	1	loglinear	Adaptive Immune Response, Apoptosis, Cell Cycle, Neurons and Neurotransmission	NS_MM_NEUROINFLAM_V1.0	Tubb3	mRNA	0		Neurons and Neurotransmission;Cell Cycle;Apoptosis;Adaptive Immune Response	mmu04145;mmu04540		Tubb3	azure4	1	0.791497975708502
P2rx7-mRNA	-0.418	0.534	-1.46	0.628	0.749	0.363	1.55	0.449	1	lm.nb	Innate Immune Response, Microglia Function, Neurons and Neurotransmission	NS_MM_NEUROINFLAM_V1.0	P2rx7	mRNA	0		Neurons and Neurotransmission;Microglia Function;Innate Immune Response	mmu04020;mmu04080		P2rx7	azure4	1	-0.782771535580524
Mapt-mRNA	-0.0538	0.0702	-0.192	0.0839	0.963	0.876	1.06	0.458	1	loglinear	Apoptosis, Cellular Stress, Growth Factor Signaling, Neurons and Neurotransmission	NS_MM_NEUROINFLAM_V1.0	Mapt	mRNA	0		Neurons and Neurotransmission;Growth Factor Signaling;Cellular Stress;Apoptosis	mmu04010;mmu05010		Mapt	azure4	1	-0.766381766381766
Dlg4-mRNA	-0.119	0.165	-0.442	0.204	0.921	0.736	1.15	0.484	1	lm.nb	Adaptive Immune Response, Angiogenesis, Cytokine Signaling, Growth Factor Signaling, Insulin Signaling, Neurons and Neurotransmission	NS_MM_NEUROINFLAM_V1.0	Dlg4	mRNA	0		Neurons and Neurotransmission;Insulin Signaling;Growth Factor Signaling;Cytokine Signaling;Angiogenesis;Adaptive Immune Response	mmu04390;mmu04724;mmu05016;mmu05030		Dlg4	azure4	1	-0.721212121212121
Kcnj10-mRNA	-0.0989	0.147	-0.386	0.189	0.934	0.765	1.14	0.513	1	lm.nb	Astrocyte Function, Neurons and Neurotransmission	NS_MM_NEUROINFLAM_V1.0	Kcnj10	mRNA	0		Neurons and Neurotransmission;Astrocyte Function			Kcnj10	azure4	1	-0.672789115646259
Tpd52-mRNA	0.0237	0.0399	-0.0546	0.102	1.02	0.963	1.07	0.564	1	loglinear	Microglia Function, Neurons and Neurotransmission	NS_MM_NEUROINFLAM_V1.0	Tpd52	mRNA	0		Neurons and Neurotransmission;Microglia Function			Tpd52	azure4	1	0.593984962406015
Vamp7-mRNA	-0.0333	0.058	-0.147	0.0805	0.977	0.903	1.06	0.577	1	loglinear	Autophagy, Neurons and Neurotransmission	NS_MM_NEUROINFLAM_V1.0	Vamp7	mRNA	0		Neurons and Neurotransmission;Autophagy			Vamp7	azure4	1	-0.574137931034483
Creb1-mRNA	0.068	0.124	-0.175	0.311	1.05	0.886	1.24	0.594	1	loglinear	Adaptive Immune Response, Carbohydrate Metabolism, DNA Damage, Growth Factor Signaling, Innate Immune Response, Neurons and Neurotransmission, Notch	NS_MM_NEUROINFLAM_V1.0	Creb1	mRNA	0		Notch;Neurons and Neurotransmission;Innate Immune Response;Growth Factor Signaling;DNA Damage;Carbohydrate Metabolism;Adaptive Immune Response	mmu04022;mmu04024;mmu04151;mmu04152;mmu04211;mmu04261;mmu04380;mmu04612;mmu04668;mmu04713;mmu04725;mmu04728;mmu04911;mmu04915;mmu04916;mmu04922;mmu04924;mmu04925;mmu04931;mmu05016;mmu05030;mmu05031;mmu05034;mmu05152;mmu05161;mmu05166;mmu05203;mmu05215		Creb1	azure4	1	0.548387096774194
Tfg-mRNA	0.0308	0.058	-0.0829	0.145	1.02	0.944	1.11	0.605	1	loglinear	Apoptosis, Neurons and Neurotransmission	NS_MM_NEUROINFLAM_V1.0	Tfg	mRNA	0		Neurons and Neurotransmission;Apoptosis	mmu05200;mmu05216		Tfg	azure4	1	0.531034482758621
Dlg1-mRNA	-0.032	0.0602	-0.15	0.086	0.978	0.901	1.06	0.605	1	loglinear	Neurons and Neurotransmission	NS_MM_NEUROINFLAM_V1.0	Dlg1	mRNA	0		Neurons and Neurotransmission	mmu04390;mmu04660;mmu05166;mmu05203		Dlg1	azure4	1	-0.53156146179402
Abcc8-mRNA	-0.137	0.287	-0.699	0.426	0.91	0.616	1.34	0.642	1	lm.nb	Inflammatory Signaling, Neurons and Neurotransmission	NS_MM_NEUROINFLAM_V1.0	Abcc8	mRNA	0		Neurons and Neurotransmission;Inflammatory Signaling	mmu04911;mmu04930		Abcc8	azure4	1	-0.477351916376307
Nlgn2-mRNA	-0.0401	0.0924	-0.221	0.141	0.973	0.858	1.1	0.672	1	loglinear	Matrix Remodeling, Neurons and Neurotransmission	NS_MM_NEUROINFLAM_V1.0	Nlgn2	mRNA	0		Neurons and Neurotransmission;Matrix Remodeling	mmu04514		Nlgn2	azure4	1	-0.433982683982684
S1pr5-mRNA	0.172	0.457	-0.723	1.07	1.13	0.606	2.09	0.714	1	lm.nb	Neurons and Neurotransmission, Oligodendrocyte Function	NS_MM_NEUROINFLAM_V1.0	S1pr5	mRNA	0		Oligodendrocyte Function;Neurons and Neurotransmission	mmu04071;mmu04080		S1pr5	azure4	1	0.37636761487965
Akt1-mRNA	0.0436	0.118	-0.187	0.274	1.03	0.878	1.21	0.718	1	lm.nb	Adaptive Immune Response, Angiogenesis, Apoptosis, Autophagy, Carbohydrate Metabolism, Cellular Stress, Cytokine Signaling, Growth Factor Signaling, Innate Immune Response, Insulin Signaling, Neurons and Neurotransmission, Wnt	NS_MM_NEUROINFLAM_V1.0	Akt1	mRNA	0		Wnt;Neurons and Neurotransmission;Insulin Signaling;Innate Immune Response;Growth Factor Signaling;Cytokine Signaling;Cellular Stress;Carbohydrate Metabolism;Autophagy;Apoptosis;Angiogenesis;Adaptive Immune Response	mmu04010;mmu04012;mmu04014;mmu04015;mmu04022;mmu04024;mmu04062;mmu04066;mmu04068;mmu04071;mmu04072;mmu04150;mmu04151;mmu04152;mmu04210;mmu04211;mmu04213;mmu04261;mmu04370;mmu04380;mmu04510;mmu04530;mmu04550;mmu04611;mmu04620;mmu04630;mmu04660;mmu04662;mmu04664;mmu04666;mmu04668;mmu04722;mmu04725;mmu04728;mmu04910;mmu04914;mmu04915;mmu04917;mmu04919;mmu04920;mmu04922;mmu04923;mmu04931;mmu04932;mmu…		Akt1	azure4	1	0.369491525423729
Apoe-mRNA	-0.0266	0.0758	-0.175	0.122	0.982	0.886	1.09	0.732	1	loglinear	Astrocyte Function, Cellular Stress, Lipid Metabolism, Microglia Function, Neurons and Neurotransmission	NS_MM_NEUROINFLAM_V1.0	Apoe	mRNA	0		Neurons and Neurotransmission;Microglia Function;Lipid Metabolism;Cellular Stress;Astrocyte Function	mmu05010		Apoe	azure4	1	-0.350923482849604
S1pr3-mRNA	-0.0597	0.196	-0.444	0.324	0.959	0.735	1.25	0.766	1	lm.nb	Astrocyte Function, Neurons and Neurotransmission	NS_MM_NEUROINFLAM_V1.0	S1pr3	mRNA	0		Neurons and Neurotransmission;Astrocyte Function	mmu04071;mmu04080		S1pr3	azure4	1	-0.304591836734694
Cntnap2-mRNA	-0.0235	0.0882	-0.196	0.149	0.984	0.873	1.11	0.794	1	loglinear	Matrix Remodeling, Neurons and Neurotransmission	NS_MM_NEUROINFLAM_V1.0	Cntnap2	mRNA	0		Neurons and Neurotransmission;Matrix Remodeling	mmu04514		Cntnap2	azure4	1	-0.266439909297052
Gjb1-mRNA	-0.0643	0.272	-0.598	0.469	0.956	0.661	1.38	0.817	1	lm.nb	Neurons and Neurotransmission, Oligodendrocyte Function	NS_MM_NEUROINFLAM_V1.0	Gjb1	mRNA	0		Oligodendrocyte Function;Neurons and Neurotransmission		Oligodendrocytes	Gjb1	azure4	1	-0.236397058823529
Rala-mRNA	-0.0104	0.0487	-0.106	0.0851	0.993	0.929	1.06	0.835	1	loglinear	Autophagy, Growth Factor Signaling, Neurons and Neurotransmission	NS_MM_NEUROINFLAM_V1.0	Rala	mRNA	0		Neurons and Neurotransmission;Growth Factor Signaling;Autophagy	mmu04014;mmu04015;mmu04072;mmu05200;mmu05212		Rala	azure4	1	-0.213552361396304
C3ar1-mRNA	-0.122	0.586	-1.27	1.03	0.919	0.414	2.04	0.838	1	lm.nb	Microglia Function, Neurons and Neurotransmission	NS_MM_NEUROINFLAM_V1.0	C3ar1	mRNA	0		Neurons and Neurotransmission;Microglia Function	mmu04080;mmu04610;mmu05150		C3ar1	azure4	1	-0.208191126279863
Akt2-mRNA	-0.025	0.207	-0.431	0.381	0.983	0.742	1.3	0.906	1	lm.nb	Adaptive Immune Response, Angiogenesis, Apoptosis, Autophagy, Carbohydrate Metabolism, Cytokine Signaling, Growth Factor Signaling, Innate Immune Response, Insulin Signaling, Neurons and Neurotransmission, Wnt	NS_MM_NEUROINFLAM_V1.0	Akt2	mRNA	0		Wnt;Neurons and Neurotransmission;Insulin Signaling;Innate Immune Response;Growth Factor Signaling;Cytokine Signaling;Carbohydrate Metabolism;Autophagy;Apoptosis;Angiogenesis;Adaptive Immune Response	mmu04010;mmu04012;mmu04014;mmu04015;mmu04022;mmu04024;mmu04062;mmu04066;mmu04068;mmu04071;mmu04072;mmu04150;mmu04151;mmu04152;mmu04210;mmu04211;mmu04213;mmu04261;mmu04370;mmu04380;mmu04510;mmu04530;mmu04550;mmu04611;mmu04620;mmu04630;mmu04660;mmu04662;mmu04664;mmu04666;mmu04668;mmu04722;mmu04725;mmu04728;mmu04910;mmu04914;mmu04915;mmu04917;mmu04919;mmu04920;mmu04922;mmu04923;mmu04931;mmu04932;mmu…		Akt2	azure4	1	-0.120772946859903
Ptger3-mRNA	0.031	0.327	-0.61	0.672	1.02	0.655	1.59	0.926	1	lm.nb	Microglia Function, Neurons and Neurotransmission	NS_MM_NEUROINFLAM_V1.0	Ptger3	mRNA	0		Neurons and Neurotransmission;Microglia Function	mmu04020;mmu04024;mmu04080;mmu04923;mmu05200		Ptger3	azure4	1	0.0948012232415902
Plekhb1-mRNA	-0.00736	0.116	-0.234	0.219	0.995	0.85	1.16	0.95	1	loglinear	Neurons and Neurotransmission	NS_MM_NEUROINFLAM_V1.0	Plekhb1	mRNA	0		Neurons and Neurotransmission		Oligodendrocytes	Plekhb1	azure4	1	-0.063448275862069
Tgfa-mRNA	0.00605	0.115	-0.218	0.231	1	0.859	1.17	0.959	1	loglinear	Astrocyte Function, Microglia Function, Neurons and Neurotransmission	NS_MM_NEUROINFLAM_V1.0	Tgfa	mRNA	0		Neurons and Neurotransmission;Microglia Function;Astrocyte Function	mmu04012;mmu05200;mmu05211;mmu05212;mmu05214;mmu05215;mmu05223		Tgfa	azure4	1	0.0526086956521739
Gja1-mRNA	-0.00514	0.117	-0.234	0.223	0.996	0.85	1.17	0.966	1	loglinear	Astrocyte Function, Neurons and Neurotransmission	NS_MM_NEUROINFLAM_V1.0	Gja1	mRNA	0		Neurons and Neurotransmission;Astrocyte Function	mmu04540;mmu05412		Gja1	azure4	1	-0.0439316239316239
Reln-mRNA	0.00799	0.19	-0.365	0.381	1.01	0.777	1.3	0.967	1	lm.nb	Growth Factor Signaling, Matrix Remodeling, Neurons and Neurotransmission	NS_MM_NEUROINFLAM_V1.0	Reln	mRNA	0		Neurons and Neurotransmission;Matrix Remodeling;Growth Factor Signaling	mmu04151;mmu04510;mmu04512		Reln	azure4	1	0.0420526315789474
Slc6a1-mRNA	-0.00315	0.112	-0.224	0.217	0.998	0.856	1.16	0.978	1	lm.nb	Astrocyte Function, Neurons and Neurotransmission	NS_MM_NEUROINFLAM_V1.0	Slc6a1	mRNA	0		Neurons and Neurotransmission;Astrocyte Function			Slc6a1	azure4	1	-0.028125
