# Supplementary material for: Vascular-associated bacterial burden and neuroinflammatory transcriptional responses observed in models of pneumonic plague
Source: Front Microbiol. 2026 Jun 24;17:1865125. doi: 10.3389/fmicb.2026.1865125 (PMC13341613; doi:10.3389/fmicb.2026.1865125)
Supplement: Supplementary file 1 [file Data_Sheet_1.ZIP › Bp_final 2026-04-14 12-30/results/Gene set analysis/Genes in Neurons.and.Neurotransmission - DPI2.csv]

Probe Label	Log2 fold change	std error (log2)	Lower confidence limit (log2)	Upper confidence limit (log2)	Linear fold change	Lower confidence limit (linear)	Upper confidence limit (linear)	P-value	BY.p.value	method	Gene.sets	Codeset.Name	Probe.Label	Analyte.Type	Is.Control	Control.Type	Probe.Annotation	KEGG.Pathways	Cell.Type	Official.Gene.Name	volcanocol	volcanopch	tstats.all
Homer1-mRNA	-0.828	0.0603	-0.946	-0.71	0.563	0.519	0.611	1.06e-08	5.31e-06	loglinear	Neurons and Neurotransmission	NS_MM_NEUROINFLAM_V1.0	Homer1	mRNA	0		Neurons and Neurotransmission	mmu04068;mmu04724		Homer1	slateblue1	16	-13.7313432835821
Bdnf-mRNA	-1.16	0.133	-1.42	-0.901	0.447	0.373	0.535	1.49e-06	0.000284	loglinear	Growth Factor Signaling, Neurons and Neurotransmission	NS_MM_NEUROINFLAM_V1.0	Bdnf	mRNA	0		Neurons and Neurotransmission;Growth Factor Signaling	mmu04010;mmu04024;mmu04722;mmu05016;mmu05030;mmu05034		Bdnf	slateblue1	16	-8.72180451127819
Rala-mRNA	-0.405	0.0487	-0.5	-0.309	0.755	0.707	0.807	2.56e-06	0.00042	loglinear	Autophagy, Growth Factor Signaling, Neurons and Neurotransmission	NS_MM_NEUROINFLAM_V1.0	Rala	mRNA	0		Neurons and Neurotransmission;Growth Factor Signaling;Autophagy	mmu04014;mmu04015;mmu04072;mmu05200;mmu05212		Rala	slateblue1	16	-8.31622176591376
Tubb3-mRNA	-0.383	0.0494	-0.48	-0.286	0.767	0.717	0.82	5.22e-06	0.000718	loglinear	Adaptive Immune Response, Apoptosis, Cell Cycle, Neurons and Neurotransmission	NS_MM_NEUROINFLAM_V1.0	Tubb3	mRNA	0		Neurons and Neurotransmission;Cell Cycle;Apoptosis;Adaptive Immune Response	mmu04145;mmu04540		Tubb3	slateblue1	16	-7.75303643724696
Grm3-mRNA	-0.48	0.0825	-0.642	-0.318	0.717	0.641	0.802	8.23e-05	0.00609	loglinear	Astrocyte Function, Neurons and Neurotransmission	NS_MM_NEUROINFLAM_V1.0	Grm3	mRNA	0		Neurons and Neurotransmission;Astrocyte Function	mmu04072;mmu04080;mmu04724;mmu05030		Grm3	slateblue1	16	-5.81818181818182
Egr1-mRNA	-0.902	0.163	-1.22	-0.584	0.535	0.429	0.667	0.000126	0.00841	lm.nb	Inflammatory Signaling, Neurons and Neurotransmission	NS_MM_NEUROINFLAM_V1.0	Egr1	mRNA	0		Neurons and Neurotransmission;Inflammatory Signaling	mmu04933;mmu05020;mmu05166		Egr1	slateblue1	16	-5.53374233128834
C5ar1-mRNA	2.06	0.399	1.28	2.84	4.18	2.43	7.18	0.000235	0.0149	lm.nb	Inflammatory Signaling, Neurons and Neurotransmission	NS_MM_NEUROINFLAM_V1.0	C5ar1	mRNA	0		Neurons and Neurotransmission;Inflammatory Signaling	mmu04080;mmu04610;mmu05150		C5ar1	slateblue2	16	5.16290726817043
Tpd52-mRNA	-0.201	0.0399	-0.279	-0.123	0.87	0.824	0.918	0.000291	0.0179	loglinear	Microglia Function, Neurons and Neurotransmission	NS_MM_NEUROINFLAM_V1.0	Tpd52	mRNA	0		Neurons and Neurotransmission;Microglia Function			Tpd52	slateblue2	16	-5.03759398496241
Grin2b-mRNA	-0.381	0.0772	-0.533	-0.23	0.768	0.691	0.853	0.00034	0.02	loglinear	Adaptive Immune Response, Angiogenesis, Cytokine Signaling, Growth Factor Signaling, Insulin Signaling, Neurons and Neurotransmission	NS_MM_NEUROINFLAM_V1.0	Grin2b	mRNA	0		Neurons and Neurotransmission;Insulin Signaling;Growth Factor Signaling;Cytokine Signaling;Angiogenesis;Adaptive Immune Response	mmu04014;mmu04015;mmu04024;mmu04080;mmu04713;mmu04720;mmu04724;mmu04728;mmu05010;mmu05014;mmu05016;mmu05030;mmu05031;mmu05033;mmu05034;mmu05322		Grin2b	slateblue2	16	-4.93523316062176
Dlg1-mRNA	-0.29	0.0602	-0.408	-0.172	0.818	0.754	0.888	0.000423	0.0228	loglinear	Neurons and Neurotransmission	NS_MM_NEUROINFLAM_V1.0	Dlg1	mRNA	0		Neurons and Neurotransmission	mmu04390;mmu04660;mmu05166;mmu05203		Dlg1	slateblue2	16	-4.81727574750831
Tgfa-mRNA	-0.548	0.115	-0.772	-0.323	0.684	0.585	0.799	0.000447	0.0232	loglinear	Astrocyte Function, Microglia Function, Neurons and Neurotransmission	NS_MM_NEUROINFLAM_V1.0	Tgfa	mRNA	0		Neurons and Neurotransmission;Microglia Function;Astrocyte Function	mmu04012;mmu05200;mmu05211;mmu05212;mmu05214;mmu05215;mmu05223		Tgfa	slateblue2	16	-4.76521739130435
Nrgn-mRNA	-0.466	0.104	-0.67	-0.263	0.724	0.629	0.833	0.000735	0.0333	lm.nb	Neurons and Neurotransmission	NS_MM_NEUROINFLAM_V1.0	Nrgn	mRNA	0		Neurons and Neurotransmission			Nrgn	slateblue2	16	-4.48076923076923
Syn2-mRNA	-0.161	0.0363	-0.232	-0.0896	0.895	0.851	0.94	0.000829	0.0372	loglinear	Neurons and Neurotransmission	NS_MM_NEUROINFLAM_V1.0	Syn2	mRNA	0		Neurons and Neurotransmission			Syn2	slateblue2	16	-4.43526170798898
Apoe-mRNA	0.313	0.0758	0.165	0.462	1.24	1.12	1.38	0.00139	0.0545	loglinear	Astrocyte Function, Cellular Stress, Lipid Metabolism, Microglia Function, Neurons and Neurotransmission	NS_MM_NEUROINFLAM_V1.0	Apoe	mRNA	0		Neurons and Neurotransmission;Microglia Function;Lipid Metabolism;Cellular Stress;Astrocyte Function	mmu05010		Apoe	slateblue3	16	4.12928759894459
Calr-mRNA	-0.51	0.13	-0.764	-0.257	0.702	0.589	0.837	0.00196	0.0717	lm.nb	Adaptive Immune Response, Autophagy, Neurons and Neurotransmission	NS_MM_NEUROINFLAM_V1.0	Calr	mRNA	0		Neurons and Neurotransmission;Autophagy;Adaptive Immune Response	mmu04141;mmu04145;mmu04612;mmu05142;mmu05166		Calr	slateblue3	16	-3.92307692307692
Islr2-mRNA	0.448	0.118	0.217	0.679	1.36	1.16	1.6	0.00252	0.0853	loglinear	Neurons and Neurotransmission	NS_MM_NEUROINFLAM_V1.0	Islr2	mRNA	0		Neurons and Neurotransmission		Neuron	Islr2	slateblue3	16	3.79661016949153
Gjb1-mRNA	-1.01	0.276	-1.55	-0.47	0.496	0.341	0.722	0.00326	0.104	lm.nb	Neurons and Neurotransmission, Oligodendrocyte Function	NS_MM_NEUROINFLAM_V1.0	Gjb1	mRNA	0		Oligodendrocyte Function;Neurons and Neurotransmission		Oligodendrocytes	Gjb1	slateblue4	16	-3.65942028985507
Slc1a3-mRNA	0.383	0.107	0.174	0.592	1.3	1.13	1.51	0.00369	0.113	loglinear	Astrocyte Function, Neurons and Neurotransmission	NS_MM_NEUROINFLAM_V1.0	Slc1a3	mRNA	0		Neurons and Neurotransmission;Astrocyte Function	mmu04724		Slc1a3	slateblue4	16	3.57943925233645
Mapt-mRNA	-0.249	0.0702	-0.387	-0.112	0.841	0.765	0.926	0.00401	0.121	loglinear	Apoptosis, Cellular Stress, Growth Factor Signaling, Neurons and Neurotransmission	NS_MM_NEUROINFLAM_V1.0	Mapt	mRNA	0		Neurons and Neurotransmission;Growth Factor Signaling;Cellular Stress;Apoptosis	mmu04010;mmu05010		Mapt	slateblue4	16	-3.54700854700855
Akt2-mRNA	-0.687	0.21	-1.1	-0.276	0.621	0.467	0.826	0.00664	0.18	lm.nb	Adaptive Immune Response, Angiogenesis, Apoptosis, Autophagy, Carbohydrate Metabolism, Cytokine Signaling, Growth Factor Signaling, Innate Immune Response, Insulin Signaling, Neurons and Neurotransmission, Wnt	NS_MM_NEUROINFLAM_V1.0	Akt2	mRNA	0		Wnt;Neurons and Neurotransmission;Insulin Signaling;Innate Immune Response;Growth Factor Signaling;Cytokine Signaling;Carbohydrate Metabolism;Autophagy;Apoptosis;Angiogenesis;Adaptive Immune Response	mmu04010;mmu04012;mmu04014;mmu04015;mmu04022;mmu04024;mmu04062;mmu04066;mmu04068;mmu04071;mmu04072;mmu04150;mmu04151;mmu04152;mmu04210;mmu04211;mmu04213;mmu04261;mmu04370;mmu04380;mmu04510;mmu04530;mmu04550;mmu04611;mmu04620;mmu04630;mmu04660;mmu04662;mmu04664;mmu04666;mmu04668;mmu04722;mmu04725;mmu04728;mmu04910;mmu04914;mmu04915;mmu04917;mmu04919;mmu04920;mmu04922;mmu04923;mmu04931;mmu04932;mmu…		Akt2	slateblue4	16	-3.27142857142857
Shank3-mRNA	-0.383	0.118	-0.614	-0.152	0.767	0.654	0.9	0.00691	0.187	lm.nb	Neurons and Neurotransmission	NS_MM_NEUROINFLAM_V1.0	Shank3	mRNA	0		Neurons and Neurotransmission	mmu04724		Shank3	slateblue4	16	-3.24576271186441
Crem-mRNA	-0.484	0.152	-0.783	-0.186	0.715	0.581	0.879	0.00792	0.209	loglinear	Neurons and Neurotransmission	NS_MM_NEUROINFLAM_V1.0	Crem	mRNA	0		Neurons and Neurotransmission	mmu04261;mmu05166		Crem	slateblue4	16	-3.18421052631579
Kcnj10-mRNA	-0.457	0.148	-0.746	-0.168	0.729	0.596	0.89	0.00926	0.237	lm.nb	Astrocyte Function, Neurons and Neurotransmission	NS_MM_NEUROINFLAM_V1.0	Kcnj10	mRNA	0		Neurons and Neurotransmission;Astrocyte Function			Kcnj10	slateblue4	16	-3.08783783783784
Syp-mRNA	0.225	0.0741	0.0795	0.37	1.17	1.06	1.29	0.0104	0.258	loglinear	Neurons and Neurotransmission	NS_MM_NEUROINFLAM_V1.0	Syp	mRNA	0		Neurons and Neurotransmission			Syp	slateblue4	16	3.03643724696356
Dlg4-mRNA	-0.431	0.165	-0.754	-0.108	0.742	0.593	0.928	0.0227	0.48	lm.nb	Adaptive Immune Response, Angiogenesis, Cytokine Signaling, Growth Factor Signaling, Insulin Signaling, Neurons and Neurotransmission	NS_MM_NEUROINFLAM_V1.0	Dlg4	mRNA	0		Neurons and Neurotransmission;Insulin Signaling;Growth Factor Signaling;Cytokine Signaling;Angiogenesis;Adaptive Immune Response	mmu04390;mmu04724;mmu05016;mmu05030		Dlg4	slateblue4	16	-2.61212121212121
Slc6a1-mRNA	0.291	0.112	0.0708	0.511	1.22	1.05	1.42	0.0236	0.489	lm.nb	Astrocyte Function, Neurons and Neurotransmission	NS_MM_NEUROINFLAM_V1.0	Slc6a1	mRNA	0		Neurons and Neurotransmission;Astrocyte Function			Slc6a1	slateblue4	16	2.59821428571429
Gria2-mRNA	-0.212	0.0855	-0.38	-0.0447	0.863	0.769	0.97	0.0288	0.556	loglinear	Neurons and Neurotransmission	NS_MM_NEUROINFLAM_V1.0	Gria2	mRNA	0		Neurons and Neurotransmission	mmu04024;mmu04080;mmu04713;mmu04720;mmu04723;mmu04724;mmu04728;mmu04730;mmu05014;mmu05030;mmu05031;mmu05033		Gria2	azure4	1	-2.47953216374269
Tubb4a-mRNA	-0.241	0.098	-0.433	-0.0492	0.846	0.741	0.966	0.0299	0.566	loglinear	Adaptive Immune Response, Apoptosis, Cell Cycle, Neurons and Neurotransmission	NS_MM_NEUROINFLAM_V1.0	Tubb4a	mRNA	0		Neurons and Neurotransmission;Cell Cycle;Apoptosis;Adaptive Immune Response	mmu04145;mmu04540		Tubb4a	azure4	1	-2.45918367346939
Vps4a-mRNA	0.0916	0.0417	0.00988	0.173	1.07	1.01	1.13	0.0484	0.833	loglinear	Autophagy, Neurons and Neurotransmission	NS_MM_NEUROINFLAM_V1.0	Vps4a	mRNA	0		Neurons and Neurotransmission;Autophagy	mmu04144		Vps4a	azure4	1	2.19664268585132
Abcc8-mRNA	-0.581	0.295	-1.16	-0.00166	0.669	0.448	0.999	0.0729	1	lm.nb	Inflammatory Signaling, Neurons and Neurotransmission	NS_MM_NEUROINFLAM_V1.0	Abcc8	mRNA	0		Neurons and Neurotransmission;Inflammatory Signaling	mmu04911;mmu04930		Abcc8	azure4	1	-1.96949152542373
P2rx7-mRNA	-1.06	0.542	-2.12	0.00519	0.481	0.23	1	0.0749	1	lm.nb	Innate Immune Response, Microglia Function, Neurons and Neurotransmission	NS_MM_NEUROINFLAM_V1.0	P2rx7	mRNA	0		Neurons and Neurotransmission;Microglia Function;Innate Immune Response	mmu04020;mmu04080		P2rx7	azure4	1	-1.95571955719557
Nlgn2-mRNA	-0.173	0.0924	-0.354	0.0084	0.887	0.782	1.01	0.0862	1	loglinear	Matrix Remodeling, Neurons and Neurotransmission	NS_MM_NEUROINFLAM_V1.0	Nlgn2	mRNA	0		Neurons and Neurotransmission;Matrix Remodeling	mmu04514		Nlgn2	azure4	1	-1.87229437229437
Arc-mRNA	-0.49	0.264	-1.01	0.0272	0.712	0.498	1.02	0.088	1	lm.nb	Neurons and Neurotransmission	NS_MM_NEUROINFLAM_V1.0	Arc	mRNA	0		Neurons and Neurotransmission	mmu05031		Arc	azure4	1	-1.85606060606061
S1pr5-mRNA	-0.759	0.466	-1.67	0.154	0.591	0.314	1.11	0.129	1	lm.nb	Neurons and Neurotransmission, Oligodendrocyte Function	NS_MM_NEUROINFLAM_V1.0	S1pr5	mRNA	0		Oligodendrocyte Function;Neurons and Neurotransmission	mmu04071;mmu04080		S1pr5	azure4	1	-1.62875536480687
Gja1-mRNA	0.181	0.117	-0.0479	0.409	1.13	0.967	1.33	0.147	1	loglinear	Astrocyte Function, Neurons and Neurotransmission	NS_MM_NEUROINFLAM_V1.0	Gja1	mRNA	0		Neurons and Neurotransmission;Astrocyte Function	mmu04540;mmu05412		Gja1	azure4	1	1.54700854700855
Tfg-mRNA	-0.0874	0.058	-0.201	0.0264	0.941	0.87	1.02	0.158	1	loglinear	Apoptosis, Neurons and Neurotransmission	NS_MM_NEUROINFLAM_V1.0	Tfg	mRNA	0		Neurons and Neurotransmission;Apoptosis	mmu05200;mmu05216		Tfg	azure4	1	-1.50689655172414
Nptx1-mRNA	0.112	0.0751	-0.0348	0.26	1.08	0.976	1.2	0.16	1	loglinear	Neurons and Neurotransmission	NS_MM_NEUROINFLAM_V1.0	Nptx1	mRNA	0		Neurons and Neurotransmission			Nptx1	azure4	1	1.491344873502
Fos-mRNA	-0.428	0.291	-0.999	0.143	0.743	0.5	1.1	0.167	1	lm.nb	Adaptive Immune Response, Cellular Stress, Growth Factor Signaling, Innate Immune Response, Neurons and Neurotransmission	NS_MM_NEUROINFLAM_V1.0	Fos	mRNA	0		Neurons and Neurotransmission;Innate Immune Response;Growth Factor Signaling;Cellular Stress;Adaptive Immune Response	mmu04010;mmu04024;mmu04380;mmu04620;mmu04660;mmu04662;mmu04668;mmu04713;mmu04725;mmu04728;mmu04915;mmu04917;mmu04921;mmu05031;mmu05132;mmu05133;mmu05140;mmu05142;mmu05161;mmu05166;mmu05168;mmu05200;mmu05210;mmu05231;mmu05323		Fos	azure4	1	-1.47079037800687
Rbfox3-mRNA	-0.0748	0.0552	-0.183	0.0333	0.95	0.881	1.02	0.2	1	loglinear	Neurons and Neurotransmission	NS_MM_NEUROINFLAM_V1.0	Rbfox3	mRNA	0		Neurons and Neurotransmission			Rbfox3	azure4	1	-1.35507246376812
Nlgn1-mRNA	-0.0935	0.0713	-0.233	0.0462	0.937	0.851	1.03	0.214	1	loglinear	Matrix Remodeling, Neurons and Neurotransmission	NS_MM_NEUROINFLAM_V1.0	Nlgn1	mRNA	0		Neurons and Neurotransmission;Matrix Remodeling	mmu04514		Nlgn1	azure4	1	-1.31136044880785
Vamp7-mRNA	-0.0745	0.058	-0.188	0.0392	0.95	0.878	1.03	0.223	1	loglinear	Autophagy, Neurons and Neurotransmission	NS_MM_NEUROINFLAM_V1.0	Vamp7	mRNA	0		Neurons and Neurotransmission;Autophagy			Vamp7	azure4	1	-1.28448275862069
Mdm2-mRNA	0.0831	0.0766	-0.067	0.233	1.06	0.955	1.18	0.299	1	loglinear	Adaptive Immune Response, Apoptosis, Cell Cycle, Cellular Stress, DNA Damage, Growth Factor Signaling, Neurons and Neurotransmission	NS_MM_NEUROINFLAM_V1.0	Mdm2	mRNA	0		Neurons and Neurotransmission;Growth Factor Signaling;DNA Damage;Cellular Stress;Cell Cycle;Apoptosis;Adaptive Immune Response	mmu04068;mmu04110;mmu04115;mmu04120;mmu04144;mmu04151;mmu04919;mmu05169;mmu05200;mmu05202;mmu05203;mmu05205;mmu05206;mmu05214;mmu05215;mmu05218;mmu05219;mmu05220		Mdm2	azure4	1	1.08485639686684
Gria1-mRNA	0.118	0.112	-0.102	0.337	1.09	0.932	1.26	0.314	1	loglinear	Neurons and Neurotransmission	NS_MM_NEUROINFLAM_V1.0	Gria1	mRNA	0		Neurons and Neurotransmission	mmu04024;mmu04080;mmu04713;mmu04720;mmu04723;mmu04724;mmu04728;mmu04730;mmu05014;mmu05031;mmu05033		Gria1	azure4	1	1.05357142857143
Nefl-mRNA	-0.155	0.154	-0.457	0.147	0.898	0.729	1.11	0.334	1	lm.nb	Adaptive Immune Response, Angiogenesis, Cytokine Signaling, Growth Factor Signaling, Insulin Signaling, Neurons and Neurotransmission	NS_MM_NEUROINFLAM_V1.0	Nefl	mRNA	0		Neurons and Neurotransmission;Insulin Signaling;Growth Factor Signaling;Cytokine Signaling;Angiogenesis;Adaptive Immune Response	mmu05014		Nefl	azure4	1	-1.00649350649351
Rac1-mRNA	0.0447	0.0461	-0.0456	0.135	1.03	0.969	1.1	0.351	1	loglinear	Adaptive Immune Response, Angiogenesis, Autophagy, Growth Factor Signaling, Innate Immune Response, Neurons and Neurotransmission, Wnt	NS_MM_NEUROINFLAM_V1.0	Rac1	mRNA	0		Wnt;Neurons and Neurotransmission;Innate Immune Response;Growth Factor Signaling;Autophagy;Angiogenesis;Adaptive Immune Response	mmu04010;mmu04014;mmu04015;mmu04024;mmu04062;mmu04071;mmu04145;mmu04151;mmu04310;mmu04360;mmu04370;mmu04380;mmu04510;mmu04520;mmu04620;mmu04650;mmu04662;mmu04664;mmu04666;mmu04670;mmu04722;mmu04810;mmu04932;mmu04933;mmu05014;mmu05100;mmu05132;mmu05200;mmu05203;mmu05205;mmu05210;mmu05211;mmu05212;mmu05231;mmu05416		Rac1	azure4	1	0.969631236442516
Braf-mRNA	0.0272	0.0282	-0.028	0.0825	1.02	0.981	1.06	0.353	1	loglinear	Adaptive Immune Response, Angiogenesis, Apoptosis, Cytokine Signaling, Growth Factor Signaling, Innate Immune Response, Insulin Signaling, Neurons and Neurotransmission	NS_MM_NEUROINFLAM_V1.0	Braf	mRNA	0		Neurons and Neurotransmission;Insulin Signaling;Innate Immune Response;Growth Factor Signaling;Cytokine Signaling;Apoptosis;Angiogenesis;Adaptive Immune Response	mmu04010;mmu04012;mmu04015;mmu04024;mmu04062;mmu04068;mmu04150;mmu04270;mmu04510;mmu04650;mmu04720;mmu04722;mmu04726;mmu04730;mmu04810;mmu04910;mmu04914;mmu05034;mmu05160;mmu05200;mmu05205;mmu05210;mmu05211;mmu05212;mmu05213;mmu05214;mmu05215;mmu05216;mmu05218;mmu05219;mmu05220;mmu05221;mmu05223		Braf	azure4	1	0.964539007092199
Grm2-mRNA	-0.112	0.117	-0.342	0.118	0.925	0.789	1.09	0.358	1	loglinear	Neurons and Neurotransmission	NS_MM_NEUROINFLAM_V1.0	Grm2	mRNA	0		Neurons and Neurotransmission	mmu04072;mmu04080;mmu04724;mmu05030	Neuron	Grm2	azure4	1	-0.957264957264957
Prkacb-mRNA	0.0418	0.0442	-0.0448	0.128	1.03	0.969	1.09	0.362	1	loglinear	Adaptive Immune Response, Angiogenesis, Apoptosis, Autophagy, Growth Factor Signaling, Lipid Metabolism, Neurons and Neurotransmission, Wnt	NS_MM_NEUROINFLAM_V1.0	Prkacb	mRNA	0		Wnt;Neurons and Neurotransmission;Lipid Metabolism;Growth Factor Signaling;Autophagy;Apoptosis;Angiogenesis;Adaptive Immune Response	mmu04010;mmu04014;mmu04020;mmu04024;mmu04062;mmu04114;mmu04210;mmu04211;mmu04213;mmu04261;mmu04270;mmu04310;mmu04540;mmu04611;mmu04713;mmu04720;mmu04723;mmu04724;mmu04725;mmu04726;mmu04728;mmu04750;mmu04910;mmu04911;mmu04912;mmu04913;mmu04914;mmu04915;mmu04916;mmu04919;mmu04921;mmu04922;mmu04923;mmu04924;mmu04925;mmu05012;mmu05020;mmu05030;mmu05031;mmu05146;mmu05166;mmu05169;mmu05200;mmu05203;mmu…		Prkacb	azure4	1	0.945701357466063
Slc17a6-mRNA	-0.153	0.166	-0.477	0.172	0.9	0.718	1.13	0.375	1	lm.nb	Neurons and Neurotransmission	NS_MM_NEUROINFLAM_V1.0	Slc17a6	mRNA	0		Neurons and Neurotransmission	mmu04721;mmu04723;mmu04724;mmu05033	Neuron	Slc17a6	azure4	1	-0.921686746987952
Vps4b-mRNA	-0.123	0.149	-0.416	0.17	0.918	0.75	1.13	0.427	1	lm.nb	Autophagy, Neurons and Neurotransmission	NS_MM_NEUROINFLAM_V1.0	Vps4b	mRNA	0		Neurons and Neurotransmission;Autophagy	mmu04144		Vps4b	azure4	1	-0.825503355704698
Akt1-mRNA	-0.0961	0.118	-0.327	0.135	0.936	0.797	1.1	0.431	1	lm.nb	Adaptive Immune Response, Angiogenesis, Apoptosis, Autophagy, Carbohydrate Metabolism, Cellular Stress, Cytokine Signaling, Growth Factor Signaling, Innate Immune Response, Insulin Signaling, Neurons and Neurotransmission, Wnt	NS_MM_NEUROINFLAM_V1.0	Akt1	mRNA	0		Wnt;Neurons and Neurotransmission;Insulin Signaling;Innate Immune Response;Growth Factor Signaling;Cytokine Signaling;Cellular Stress;Carbohydrate Metabolism;Autophagy;Apoptosis;Angiogenesis;Adaptive Immune Response	mmu04010;mmu04012;mmu04014;mmu04015;mmu04022;mmu04024;mmu04062;mmu04066;mmu04068;mmu04071;mmu04072;mmu04150;mmu04151;mmu04152;mmu04210;mmu04211;mmu04213;mmu04261;mmu04370;mmu04380;mmu04510;mmu04530;mmu04550;mmu04611;mmu04620;mmu04630;mmu04660;mmu04662;mmu04664;mmu04666;mmu04668;mmu04722;mmu04725;mmu04728;mmu04910;mmu04914;mmu04915;mmu04917;mmu04919;mmu04920;mmu04922;mmu04923;mmu04931;mmu04932;mmu…		Akt1	azure4	1	-0.814406779661017
Reln-mRNA	0.143	0.19	-0.229	0.515	1.1	0.853	1.43	0.466	1	lm.nb	Growth Factor Signaling, Matrix Remodeling, Neurons and Neurotransmission	NS_MM_NEUROINFLAM_V1.0	Reln	mRNA	0		Neurons and Neurotransmission;Matrix Remodeling;Growth Factor Signaling	mmu04151;mmu04510;mmu04512		Reln	azure4	1	0.752631578947368
S1pr3-mRNA	0.142	0.193	-0.235	0.52	1.1	0.849	1.43	0.475	1	lm.nb	Astrocyte Function, Neurons and Neurotransmission	NS_MM_NEUROINFLAM_V1.0	S1pr3	mRNA	0		Neurons and Neurotransmission;Astrocyte Function	mmu04071;mmu04080		S1pr3	azure4	1	0.735751295336788
Prkaca-mRNA	-0.0435	0.0605	-0.162	0.075	0.97	0.894	1.05	0.485	1	loglinear	Adaptive Immune Response, Angiogenesis, Apoptosis, Autophagy, Cell Cycle, Cytokine Signaling, Growth Factor Signaling, Lipid Metabolism, Neurons and Neurotransmission, Wnt	NS_MM_NEUROINFLAM_V1.0	Prkaca	mRNA	0		Wnt;Neurons and Neurotransmission;Lipid Metabolism;Growth Factor Signaling;Cytokine Signaling;Cell Cycle;Autophagy;Apoptosis;Angiogenesis;Adaptive Immune Response	mmu04010;mmu04014;mmu04020;mmu04024;mmu04062;mmu04114;mmu04210;mmu04211;mmu04213;mmu04261;mmu04270;mmu04310;mmu04540;mmu04611;mmu04713;mmu04720;mmu04723;mmu04724;mmu04725;mmu04726;mmu04728;mmu04750;mmu04910;mmu04911;mmu04912;mmu04913;mmu04914;mmu04915;mmu04916;mmu04919;mmu04921;mmu04922;mmu04923;mmu04924;mmu04925;mmu05012;mmu05020;mmu05030;mmu05031;mmu05034;mmu05146;mmu05166;mmu05169;mmu05200;mmu…		Prkaca	azure4	1	-0.71900826446281
Ptger3-mRNA	-0.238	0.334	-0.893	0.417	0.848	0.538	1.33	0.49	1	lm.nb	Microglia Function, Neurons and Neurotransmission	NS_MM_NEUROINFLAM_V1.0	Ptger3	mRNA	0		Neurons and Neurotransmission;Microglia Function	mmu04020;mmu04024;mmu04080;mmu04923;mmu05200		Ptger3	azure4	1	-0.712574850299401
Cntnap2-mRNA	0.0621	0.0882	-0.111	0.235	1.04	0.926	1.18	0.495	1	loglinear	Matrix Remodeling, Neurons and Neurotransmission	NS_MM_NEUROINFLAM_V1.0	Cntnap2	mRNA	0		Neurons and Neurotransmission;Matrix Remodeling	mmu04514		Cntnap2	azure4	1	0.704081632653061
Tbr1-mRNA	0.0612	0.1	-0.136	0.258	1.04	0.91	1.2	0.554	1	loglinear	Neurons and Neurotransmission	NS_MM_NEUROINFLAM_V1.0	Tbr1	mRNA	0		Neurons and Neurotransmission		Neuron	Tbr1	azure4	1	0.612
Slc17a7-mRNA	-0.0629	0.106	-0.271	0.145	0.957	0.829	1.11	0.565	1	loglinear	Neurons and Neurotransmission	NS_MM_NEUROINFLAM_V1.0	Slc17a7	mRNA	0		Neurons and Neurotransmission	mmu04721;mmu04723;mmu04724;mmu05033		Slc17a7	azure4	1	-0.593396226415094
Dlx2-mRNA	-0.244	0.436	-1.1	0.611	0.845	0.467	1.53	0.587	1	lm.nb	Neurons and Neurotransmission	NS_MM_NEUROINFLAM_V1.0	Dlx2	mRNA	0		Neurons and Neurotransmission		Neuron	Dlx2	azure4	1	-0.559633027522936
Igf2r-mRNA	0.0651	0.14	-0.209	0.339	1.05	0.865	1.26	0.65	1	lm.nb	Microglia Function, Neurons and Neurotransmission	NS_MM_NEUROINFLAM_V1.0	Igf2r	mRNA	0		Neurons and Neurotransmission;Microglia Function	mmu04142;mmu04144		Igf2r	azure4	1	0.465
Dlx1-mRNA	0.131	0.287	-0.432	0.695	1.1	0.741	1.62	0.656	1	lm.nb	Neurons and Neurotransmission	NS_MM_NEUROINFLAM_V1.0	Dlx1	mRNA	0		Neurons and Neurotransmission		Neuron	Dlx1	azure4	1	0.456445993031359
Camk4-mRNA	0.0344	0.0879	-0.138	0.207	1.02	0.909	1.15	0.702	1	loglinear	Growth Factor Signaling, Neurons and Neurotransmission	NS_MM_NEUROINFLAM_V1.0	Camk4	mRNA	0		Neurons and Neurotransmission;Growth Factor Signaling	mmu04020;mmu04024;mmu04211;mmu04380;mmu04720;mmu04722;mmu04725;mmu04921;mmu04925;mmu05031;mmu05034		Camk4	azure4	1	0.391353811149033
Plekhb1-mRNA	-0.0439	0.116	-0.271	0.183	0.97	0.829	1.14	0.711	1	loglinear	Neurons and Neurotransmission	NS_MM_NEUROINFLAM_V1.0	Plekhb1	mRNA	0		Neurons and Neurotransmission		Oligodendrocytes	Plekhb1	azure4	1	-0.378448275862069
Kcnd1-mRNA	-0.061	0.201	-0.454	0.332	0.959	0.73	1.26	0.766	1	lm.nb	Microglia Function, Neurons and Neurotransmission	NS_MM_NEUROINFLAM_V1.0	Kcnd1	mRNA	0		Neurons and Neurotransmission;Microglia Function			Kcnd1	azure4	1	-0.303482587064677
Gria4-mRNA	0.0334	0.12	-0.202	0.269	1.02	0.869	1.21	0.786	1	loglinear	Neurons and Neurotransmission	NS_MM_NEUROINFLAM_V1.0	Gria4	mRNA	0		Neurons and Neurotransmission	mmu04024;mmu04080;mmu04713;mmu04723;mmu04724;mmu04728;mmu05031;mmu05033		Gria4	azure4	1	0.278333333333333
C3ar1-mRNA	-0.141	0.586	-1.29	1.01	0.907	0.409	2.01	0.814	1	lm.nb	Microglia Function, Neurons and Neurotransmission	NS_MM_NEUROINFLAM_V1.0	C3ar1	mRNA	0		Neurons and Neurotransmission;Microglia Function	mmu04080;mmu04610;mmu05150		C3ar1	azure4	1	-0.24061433447099
Grin2a-mRNA	-0.03	0.135	-0.294	0.234	0.979	0.815	1.18	0.828	1	lm.nb	Adaptive Immune Response, Angiogenesis, Cytokine Signaling, Growth Factor Signaling, Insulin Signaling, Neurons and Neurotransmission	NS_MM_NEUROINFLAM_V1.0	Grin2a	mRNA	0		Neurons and Neurotransmission;Insulin Signaling;Growth Factor Signaling;Cytokine Signaling;Angiogenesis;Adaptive Immune Response	mmu04014;mmu04015;mmu04020;mmu04024;mmu04080;mmu04713;mmu04720;mmu04724;mmu04728;mmu05010;mmu05014;mmu05030;mmu05031;mmu05033;mmu05034;mmu05322		Grin2a	azure4	1	-0.222222222222222
Dab2-mRNA	-0.094	0.423	-0.923	0.735	0.937	0.527	1.66	0.828	1	lm.nb	Inflammatory Signaling, Neurons and Neurotransmission	NS_MM_NEUROINFLAM_V1.0	Dab2	mRNA	0		Neurons and Neurotransmission;Inflammatory Signaling	mmu04144		Dab2	azure4	1	-0.222222222222222
Creb1-mRNA	0.0241	0.124	-0.219	0.267	1.02	0.859	1.2	0.849	1	loglinear	Adaptive Immune Response, Carbohydrate Metabolism, DNA Damage, Growth Factor Signaling, Innate Immune Response, Neurons and Neurotransmission, Notch	NS_MM_NEUROINFLAM_V1.0	Creb1	mRNA	0		Notch;Neurons and Neurotransmission;Innate Immune Response;Growth Factor Signaling;DNA Damage;Carbohydrate Metabolism;Adaptive Immune Response	mmu04022;mmu04024;mmu04151;mmu04152;mmu04211;mmu04261;mmu04380;mmu04612;mmu04668;mmu04713;mmu04725;mmu04728;mmu04911;mmu04915;mmu04916;mmu04922;mmu04924;mmu04925;mmu04931;mmu05016;mmu05030;mmu05031;mmu05034;mmu05152;mmu05161;mmu05166;mmu05203;mmu05215		Creb1	azure4	1	0.194354838709677
Tbc1d4-mRNA	-0.0281	0.225	-0.47	0.414	0.981	0.722	1.33	0.903	1	lm.nb	Microglia Function, Neurons and Neurotransmission	NS_MM_NEUROINFLAM_V1.0	Tbc1d4	mRNA	0		Neurons and Neurotransmission;Microglia Function	mmu04919;mmu04931		Tbc1d4	azure4	1	-0.124888888888889
Ppfia4-mRNA	-0.00469	0.105	-0.211	0.202	0.997	0.864	1.15	0.965	1	loglinear	Microglia Function, Neurons and Neurotransmission	NS_MM_NEUROINFLAM_V1.0	Ppfia4	mRNA	0		Neurons and Neurotransmission;Microglia Function			Ppfia4	azure4	1	-0.0446666666666667
