# Supplementary material for: Vascular-associated bacterial burden and neuroinflammatory transcriptional responses observed in models of pneumonic plague
Source: Front Microbiol. 2026 Jun 24;17:1865125. doi: 10.3389/fmicb.2026.1865125 (PMC13341613; doi:10.3389/fmicb.2026.1865125)
Supplement: Supplementary file 1 [file Data_Sheet_1.ZIP › Bp_final 2026-04-14 12-30/results/Gene set analysis/Genes in Neurons.and.Neurotransmission - DPI3.csv]

Probe Label	Log2 fold change	std error (log2)	Lower confidence limit (log2)	Upper confidence limit (log2)	Linear fold change	Lower confidence limit (linear)	Upper confidence limit (linear)	P-value	BY.p.value	method	Gene.sets	Codeset.Name	Probe.Label	Analyte.Type	Is.Control	Control.Type	Probe.Annotation	KEGG.Pathways	Cell.Type	Official.Gene.Name	volcanocol	volcanopch	tstats.all
Homer1-mRNA	-0.834	0.0603	-0.953	-0.716	0.561	0.517	0.609	9.76e-09	2.44e-06	loglinear	Neurons and Neurotransmission	NS_MM_NEUROINFLAM_V1.0	Homer1	mRNA	0		Neurons and Neurotransmission	mmu04068;mmu04724		Homer1	slateblue1	16	-13.8308457711443
Bdnf-mRNA	-1.29	0.133	-1.55	-1.02	0.41	0.343	0.491	5.11e-07	5.23e-05	loglinear	Growth Factor Signaling, Neurons and Neurotransmission	NS_MM_NEUROINFLAM_V1.0	Bdnf	mRNA	0		Neurons and Neurotransmission;Growth Factor Signaling	mmu04010;mmu04024;mmu04722;mmu05016;mmu05030;mmu05034		Bdnf	slateblue1	16	-9.69924812030075
S1pr3-mRNA	1.63	0.178	1.28	1.98	3.1	2.43	3.95	9.05e-07	8.22e-05	lm.nb	Astrocyte Function, Neurons and Neurotransmission	NS_MM_NEUROINFLAM_V1.0	S1pr3	mRNA	0		Neurons and Neurotransmission;Astrocyte Function	mmu04071;mmu04080		S1pr3	slateblue1	16	9.15730337078652
Tubb3-mRNA	-0.448	0.0494	-0.545	-0.351	0.733	0.686	0.784	1.03e-06	8.78e-05	loglinear	Adaptive Immune Response, Apoptosis, Cell Cycle, Neurons and Neurotransmission	NS_MM_NEUROINFLAM_V1.0	Tubb3	mRNA	0		Neurons and Neurotransmission;Cell Cycle;Apoptosis;Adaptive Immune Response	mmu04145;mmu04540		Tubb3	slateblue1	16	-9.06882591093117
C5ar1-mRNA	3.14	0.393	2.37	3.91	8.8	5.16	15	3.81e-06	0.000249	lm.nb	Inflammatory Signaling, Neurons and Neurotransmission	NS_MM_NEUROINFLAM_V1.0	C5ar1	mRNA	0		Neurons and Neurotransmission;Inflammatory Signaling	mmu04080;mmu04610;mmu05150		C5ar1	slateblue1	16	7.98982188295165
Islr2-mRNA	0.824	0.118	0.593	1.05	1.77	1.51	2.08	1.46e-05	0.000738	loglinear	Neurons and Neurotransmission	NS_MM_NEUROINFLAM_V1.0	Islr2	mRNA	0		Neurons and Neurotransmission		Neuron	Islr2	slateblue1	16	6.98305084745763
Egr1-mRNA	-1.14	0.163	-1.46	-0.817	0.455	0.365	0.568	1.48e-05	0.000739	lm.nb	Inflammatory Signaling, Neurons and Neurotransmission	NS_MM_NEUROINFLAM_V1.0	Egr1	mRNA	0		Neurons and Neurotransmission;Inflammatory Signaling	mmu04933;mmu05020;mmu05166		Egr1	slateblue1	16	-6.99386503067485
Tpd52-mRNA	-0.261	0.0399	-0.339	-0.183	0.835	0.79	0.881	2.78e-05	0.00131	loglinear	Microglia Function, Neurons and Neurotransmission	NS_MM_NEUROINFLAM_V1.0	Tpd52	mRNA	0		Neurons and Neurotransmission;Microglia Function			Tpd52	slateblue1	16	-6.54135338345865
Grm3-mRNA	-0.516	0.0825	-0.678	-0.354	0.699	0.625	0.782	4.23e-05	0.00183	loglinear	Astrocyte Function, Neurons and Neurotransmission	NS_MM_NEUROINFLAM_V1.0	Grm3	mRNA	0		Neurons and Neurotransmission;Astrocyte Function	mmu04072;mmu04080;mmu04724;mmu05030		Grm3	slateblue1	16	-6.25454545454545
Rala-mRNA	-0.304	0.0487	-0.4	-0.209	0.81	0.758	0.865	4.3e-05	0.00185	loglinear	Autophagy, Growth Factor Signaling, Neurons and Neurotransmission	NS_MM_NEUROINFLAM_V1.0	Rala	mRNA	0		Neurons and Neurotransmission;Growth Factor Signaling;Autophagy	mmu04014;mmu04015;mmu04072;mmu05200;mmu05212		Rala	slateblue1	16	-6.24229979466119
Tubb4a-mRNA	-0.523	0.098	-0.715	-0.331	0.696	0.609	0.795	0.000177	0.00596	loglinear	Adaptive Immune Response, Apoptosis, Cell Cycle, Neurons and Neurotransmission	NS_MM_NEUROINFLAM_V1.0	Tubb4a	mRNA	0		Neurons and Neurotransmission;Cell Cycle;Apoptosis;Adaptive Immune Response	mmu04145;mmu04540		Tubb4a	slateblue1	16	-5.33673469387755
Syp-mRNA	0.349	0.0741	0.203	0.494	1.27	1.15	1.41	0.000509	0.0148	loglinear	Neurons and Neurotransmission	NS_MM_NEUROINFLAM_V1.0	Syp	mRNA	0		Neurons and Neurotransmission			Syp	slateblue2	16	4.70985155195681
Nrgn-mRNA	-0.479	0.104	-0.682	-0.275	0.718	0.623	0.826	0.000598	0.0169	lm.nb	Neurons and Neurotransmission	NS_MM_NEUROINFLAM_V1.0	Nrgn	mRNA	0		Neurons and Neurotransmission			Nrgn	slateblue2	16	-4.60576923076923
Shank3-mRNA	-0.539	0.118	-0.771	-0.307	0.688	0.586	0.808	0.000663	0.0184	lm.nb	Neurons and Neurotransmission	NS_MM_NEUROINFLAM_V1.0	Shank3	mRNA	0		Neurons and Neurotransmission	mmu04724		Shank3	slateblue2	16	-4.56779661016949
Slc1a3-mRNA	0.456	0.107	0.247	0.665	1.37	1.19	1.59	0.00108	0.0276	loglinear	Astrocyte Function, Neurons and Neurotransmission	NS_MM_NEUROINFLAM_V1.0	Slc1a3	mRNA	0		Neurons and Neurotransmission;Astrocyte Function	mmu04724		Slc1a3	slateblue2	16	4.26168224299065
Syn2-mRNA	-0.154	0.0363	-0.225	-0.0826	0.899	0.856	0.944	0.00116	0.0294	loglinear	Neurons and Neurotransmission	NS_MM_NEUROINFLAM_V1.0	Syn2	mRNA	0		Neurons and Neurotransmission			Syn2	slateblue2	16	-4.24242424242424
Cntnap2-mRNA	0.318	0.0882	0.145	0.491	1.25	1.11	1.41	0.00358	0.0782	loglinear	Matrix Remodeling, Neurons and Neurotransmission	NS_MM_NEUROINFLAM_V1.0	Cntnap2	mRNA	0		Neurons and Neurotransmission;Matrix Remodeling	mmu04514		Cntnap2	slateblue3	16	3.60544217687075
Rbfox3-mRNA	-0.19	0.0552	-0.298	-0.0816	0.877	0.813	0.945	0.00489	0.0987	loglinear	Neurons and Neurotransmission	NS_MM_NEUROINFLAM_V1.0	Rbfox3	mRNA	0		Neurons and Neurotransmission			Rbfox3	slateblue4	16	-3.44202898550725
Arc-mRNA	-0.888	0.264	-1.41	-0.37	0.54	0.377	0.774	0.0057	0.112	lm.nb	Neurons and Neurotransmission	NS_MM_NEUROINFLAM_V1.0	Arc	mRNA	0		Neurons and Neurotransmission	mmu05031		Arc	slateblue4	16	-3.36363636363636
Igf2r-mRNA	0.435	0.137	0.167	0.703	1.35	1.12	1.63	0.00786	0.149	lm.nb	Microglia Function, Neurons and Neurotransmission	NS_MM_NEUROINFLAM_V1.0	Igf2r	mRNA	0		Neurons and Neurotransmission;Microglia Function	mmu04142;mmu04144		Igf2r	slateblue4	16	3.17518248175182
Crem-mRNA	-0.479	0.152	-0.777	-0.18	0.718	0.583	0.883	0.00847	0.159	loglinear	Neurons and Neurotransmission	NS_MM_NEUROINFLAM_V1.0	Crem	mRNA	0		Neurons and Neurotransmission	mmu04261;mmu05166		Crem	slateblue4	16	-3.15131578947368
Slc17a7-mRNA	-0.327	0.106	-0.535	-0.119	0.797	0.69	0.921	0.00959	0.176	loglinear	Neurons and Neurotransmission	NS_MM_NEUROINFLAM_V1.0	Slc17a7	mRNA	0		Neurons and Neurotransmission	mmu04721;mmu04723;mmu04724;mmu05033		Slc17a7	slateblue4	16	-3.08490566037736
Dlg4-mRNA	-0.5	0.165	-0.823	-0.177	0.707	0.565	0.885	0.0105	0.188	lm.nb	Adaptive Immune Response, Angiogenesis, Cytokine Signaling, Growth Factor Signaling, Insulin Signaling, Neurons and Neurotransmission	NS_MM_NEUROINFLAM_V1.0	Dlg4	mRNA	0		Neurons and Neurotransmission;Insulin Signaling;Growth Factor Signaling;Cytokine Signaling;Angiogenesis;Adaptive Immune Response	mmu04390;mmu04724;mmu05016;mmu05030		Dlg4	slateblue4	16	-3.03030303030303
Dab2-mRNA	1.23	0.409	0.433	2.03	2.35	1.35	4.1	0.0107	0.19	lm.nb	Inflammatory Signaling, Neurons and Neurotransmission	NS_MM_NEUROINFLAM_V1.0	Dab2	mRNA	0		Neurons and Neurotransmission;Inflammatory Signaling	mmu04144		Dab2	slateblue4	16	3.00733496332518
C3ar1-mRNA	1.48	0.571	0.362	2.6	2.79	1.29	6.06	0.0235	0.366	lm.nb	Microglia Function, Neurons and Neurotransmission	NS_MM_NEUROINFLAM_V1.0	C3ar1	mRNA	0		Neurons and Neurotransmission;Microglia Function	mmu04080;mmu04610;mmu05150		C3ar1	slateblue4	16	2.59194395796848
Camk4-mRNA	-0.217	0.0879	-0.389	-0.0446	0.86	0.764	0.97	0.0296	0.437	loglinear	Growth Factor Signaling, Neurons and Neurotransmission	NS_MM_NEUROINFLAM_V1.0	Camk4	mRNA	0		Neurons and Neurotransmission;Growth Factor Signaling	mmu04020;mmu04024;mmu04211;mmu04380;mmu04720;mmu04722;mmu04725;mmu04921;mmu04925;mmu05031;mmu05034		Camk4	slateblue4	16	-2.46871444823663
Dlg1-mRNA	-0.138	0.0602	-0.256	-0.0199	0.909	0.837	0.986	0.041	0.567	loglinear	Neurons and Neurotransmission	NS_MM_NEUROINFLAM_V1.0	Dlg1	mRNA	0		Neurons and Neurotransmission	mmu04390;mmu04660;mmu05166;mmu05203		Dlg1	azure4	1	-2.29235880398671
Vps4a-mRNA	0.0954	0.0417	0.0136	0.177	1.07	1.01	1.13	0.0412	0.567	loglinear	Autophagy, Neurons and Neurotransmission	NS_MM_NEUROINFLAM_V1.0	Vps4a	mRNA	0		Neurons and Neurotransmission;Autophagy	mmu04144		Vps4a	azure4	1	2.28776978417266
Tgfa-mRNA	-0.252	0.115	-0.477	-0.0279	0.839	0.718	0.981	0.0478	0.626	loglinear	Astrocyte Function, Microglia Function, Neurons and Neurotransmission	NS_MM_NEUROINFLAM_V1.0	Tgfa	mRNA	0		Neurons and Neurotransmission;Microglia Function;Astrocyte Function	mmu04012;mmu05200;mmu05211;mmu05212;mmu05214;mmu05215;mmu05223		Tgfa	azure4	1	-2.19130434782609
Nptx1-mRNA	0.162	0.0751	0.0143	0.309	1.12	1.01	1.24	0.0526	0.676	loglinear	Neurons and Neurotransmission	NS_MM_NEUROINFLAM_V1.0	Nptx1	mRNA	0		Neurons and Neurotransmission			Nptx1	azure4	1	2.15712383488682
Gjb1-mRNA	-0.567	0.274	-1.1	-0.0299	0.675	0.465	0.979	0.0608	0.763	lm.nb	Neurons and Neurotransmission, Oligodendrocyte Function	NS_MM_NEUROINFLAM_V1.0	Gjb1	mRNA	0		Oligodendrocyte Function;Neurons and Neurotransmission		Oligodendrocytes	Gjb1	azure4	1	-2.06934306569343
Gja1-mRNA	0.241	0.117	0.0125	0.47	1.18	1.01	1.38	0.061	0.763	loglinear	Astrocyte Function, Neurons and Neurotransmission	NS_MM_NEUROINFLAM_V1.0	Gja1	mRNA	0		Neurons and Neurotransmission;Astrocyte Function	mmu04540;mmu05412		Gja1	azure4	1	2.05982905982906
Vamp7-mRNA	-0.119	0.058	-0.232	-0.0049	0.921	0.851	0.997	0.0635	0.79	loglinear	Autophagy, Neurons and Neurotransmission	NS_MM_NEUROINFLAM_V1.0	Vamp7	mRNA	0		Neurons and Neurotransmission;Autophagy			Vamp7	azure4	1	-2.05172413793103
Nlgn2-mRNA	-0.188	0.0924	-0.369	-0.0066	0.878	0.774	0.995	0.065	0.801	loglinear	Matrix Remodeling, Neurons and Neurotransmission	NS_MM_NEUROINFLAM_V1.0	Nlgn2	mRNA	0		Neurons and Neurotransmission;Matrix Remodeling	mmu04514		Nlgn2	azure4	1	-2.03463203463203
Gria1-mRNA	0.227	0.112	0.00686	0.446	1.17	1	1.36	0.0661	0.813	loglinear	Neurons and Neurotransmission	NS_MM_NEUROINFLAM_V1.0	Gria1	mRNA	0		Neurons and Neurotransmission	mmu04024;mmu04080;mmu04713;mmu04720;mmu04723;mmu04724;mmu04728;mmu04730;mmu05014;mmu05031;mmu05033		Gria1	azure4	1	2.02678571428571
Rac1-mRNA	-0.0922	0.0461	-0.183	-0.00186	0.938	0.881	0.999	0.0686	0.841	loglinear	Adaptive Immune Response, Angiogenesis, Autophagy, Growth Factor Signaling, Innate Immune Response, Neurons and Neurotransmission, Wnt	NS_MM_NEUROINFLAM_V1.0	Rac1	mRNA	0		Wnt;Neurons and Neurotransmission;Innate Immune Response;Growth Factor Signaling;Autophagy;Angiogenesis;Adaptive Immune Response	mmu04010;mmu04014;mmu04015;mmu04024;mmu04062;mmu04071;mmu04145;mmu04151;mmu04310;mmu04360;mmu04370;mmu04380;mmu04510;mmu04520;mmu04620;mmu04650;mmu04662;mmu04664;mmu04666;mmu04670;mmu04722;mmu04810;mmu04932;mmu04933;mmu05014;mmu05100;mmu05132;mmu05200;mmu05203;mmu05205;mmu05210;mmu05211;mmu05212;mmu05231;mmu05416		Rac1	azure4	1	-2
Ptger3-mRNA	0.626	0.316	0.00763	1.24	1.54	1.01	2.37	0.0706	0.86	lm.nb	Microglia Function, Neurons and Neurotransmission	NS_MM_NEUROINFLAM_V1.0	Ptger3	mRNA	0		Neurons and Neurotransmission;Microglia Function	mmu04020;mmu04024;mmu04080;mmu04923;mmu05200		Ptger3	azure4	1	1.98101265822785
Gria2-mRNA	0.163	0.0855	-0.00483	0.33	1.12	0.997	1.26	0.0812	0.96	loglinear	Neurons and Neurotransmission	NS_MM_NEUROINFLAM_V1.0	Gria2	mRNA	0		Neurons and Neurotransmission	mmu04024;mmu04080;mmu04713;mmu04720;mmu04723;mmu04724;mmu04728;mmu04730;mmu05014;mmu05030;mmu05031;mmu05033		Gria2	azure4	1	1.90643274853801
Plekhb1-mRNA	-0.22	0.116	-0.447	0.00675	0.859	0.734	1	0.0815	0.96	loglinear	Neurons and Neurotransmission	NS_MM_NEUROINFLAM_V1.0	Plekhb1	mRNA	0		Neurons and Neurotransmission		Oligodendrocytes	Plekhb1	azure4	1	-1.89655172413793
Akt2-mRNA	-0.394	0.208	-0.803	0.0139	0.761	0.573	1.01	0.0827	0.961	lm.nb	Adaptive Immune Response, Angiogenesis, Apoptosis, Autophagy, Carbohydrate Metabolism, Cytokine Signaling, Growth Factor Signaling, Innate Immune Response, Insulin Signaling, Neurons and Neurotransmission, Wnt	NS_MM_NEUROINFLAM_V1.0	Akt2	mRNA	0		Wnt;Neurons and Neurotransmission;Insulin Signaling;Innate Immune Response;Growth Factor Signaling;Cytokine Signaling;Carbohydrate Metabolism;Autophagy;Apoptosis;Angiogenesis;Adaptive Immune Response	mmu04010;mmu04012;mmu04014;mmu04015;mmu04022;mmu04024;mmu04062;mmu04066;mmu04068;mmu04071;mmu04072;mmu04150;mmu04151;mmu04152;mmu04210;mmu04211;mmu04213;mmu04261;mmu04370;mmu04380;mmu04510;mmu04530;mmu04550;mmu04611;mmu04620;mmu04630;mmu04660;mmu04662;mmu04664;mmu04666;mmu04668;mmu04722;mmu04725;mmu04728;mmu04910;mmu04914;mmu04915;mmu04917;mmu04919;mmu04920;mmu04922;mmu04923;mmu04931;mmu04932;mmu…		Akt2	azure4	1	-1.89423076923077
Gria4-mRNA	-0.224	0.12	-0.459	0.0123	0.856	0.727	1.01	0.0879	1	loglinear	Neurons and Neurotransmission	NS_MM_NEUROINFLAM_V1.0	Gria4	mRNA	0		Neurons and Neurotransmission	mmu04024;mmu04080;mmu04713;mmu04723;mmu04724;mmu04728;mmu05031;mmu05033		Gria4	azure4	1	-1.86666666666667
Mdm2-mRNA	0.131	0.0766	-0.0192	0.281	1.09	0.987	1.22	0.113	1	loglinear	Adaptive Immune Response, Apoptosis, Cell Cycle, Cellular Stress, DNA Damage, Growth Factor Signaling, Neurons and Neurotransmission	NS_MM_NEUROINFLAM_V1.0	Mdm2	mRNA	0		Neurons and Neurotransmission;Growth Factor Signaling;DNA Damage;Cellular Stress;Cell Cycle;Apoptosis;Adaptive Immune Response	mmu04068;mmu04110;mmu04115;mmu04120;mmu04144;mmu04151;mmu04919;mmu05169;mmu05200;mmu05202;mmu05203;mmu05205;mmu05206;mmu05214;mmu05215;mmu05218;mmu05219;mmu05220		Mdm2	azure4	1	1.71018276762402
Kcnj10-mRNA	-0.239	0.147	-0.527	0.0495	0.848	0.694	1.03	0.131	1	lm.nb	Astrocyte Function, Neurons and Neurotransmission	NS_MM_NEUROINFLAM_V1.0	Kcnj10	mRNA	0		Neurons and Neurotransmission;Astrocyte Function			Kcnj10	azure4	1	-1.62585034013605
Ppfia4-mRNA	-0.168	0.105	-0.375	0.0386	0.89	0.771	1.03	0.137	1	loglinear	Microglia Function, Neurons and Neurotransmission	NS_MM_NEUROINFLAM_V1.0	Ppfia4	mRNA	0		Neurons and Neurotransmission;Microglia Function			Ppfia4	azure4	1	-1.6
Creb1-mRNA	-0.182	0.124	-0.425	0.0616	0.882	0.745	1.04	0.169	1	loglinear	Adaptive Immune Response, Carbohydrate Metabolism, DNA Damage, Growth Factor Signaling, Innate Immune Response, Neurons and Neurotransmission, Notch	NS_MM_NEUROINFLAM_V1.0	Creb1	mRNA	0		Notch;Neurons and Neurotransmission;Innate Immune Response;Growth Factor Signaling;DNA Damage;Carbohydrate Metabolism;Adaptive Immune Response	mmu04022;mmu04024;mmu04151;mmu04152;mmu04211;mmu04261;mmu04380;mmu04612;mmu04668;mmu04713;mmu04725;mmu04728;mmu04911;mmu04915;mmu04916;mmu04922;mmu04924;mmu04925;mmu04931;mmu05016;mmu05030;mmu05031;mmu05034;mmu05152;mmu05161;mmu05166;mmu05203;mmu05215		Creb1	azure4	1	-1.46774193548387
Braf-mRNA	-0.0388	0.0282	-0.0941	0.0164	0.973	0.937	1.01	0.194	1	loglinear	Adaptive Immune Response, Angiogenesis, Apoptosis, Cytokine Signaling, Growth Factor Signaling, Innate Immune Response, Insulin Signaling, Neurons and Neurotransmission	NS_MM_NEUROINFLAM_V1.0	Braf	mRNA	0		Neurons and Neurotransmission;Insulin Signaling;Innate Immune Response;Growth Factor Signaling;Cytokine Signaling;Apoptosis;Angiogenesis;Adaptive Immune Response	mmu04010;mmu04012;mmu04015;mmu04024;mmu04062;mmu04068;mmu04150;mmu04270;mmu04510;mmu04650;mmu04720;mmu04722;mmu04726;mmu04730;mmu04810;mmu04910;mmu04914;mmu05034;mmu05160;mmu05200;mmu05205;mmu05210;mmu05211;mmu05212;mmu05213;mmu05214;mmu05215;mmu05216;mmu05218;mmu05219;mmu05220;mmu05221;mmu05223		Braf	azure4	1	-1.3758865248227
Nlgn1-mRNA	0.0952	0.0713	-0.0445	0.235	1.07	0.97	1.18	0.206	1	loglinear	Matrix Remodeling, Neurons and Neurotransmission	NS_MM_NEUROINFLAM_V1.0	Nlgn1	mRNA	0		Neurons and Neurotransmission;Matrix Remodeling	mmu04514		Nlgn1	azure4	1	1.33520336605891
Prkaca-mRNA	-0.077	0.0605	-0.196	0.0415	0.948	0.873	1.03	0.227	1	loglinear	Adaptive Immune Response, Angiogenesis, Apoptosis, Autophagy, Cell Cycle, Cytokine Signaling, Growth Factor Signaling, Lipid Metabolism, Neurons and Neurotransmission, Wnt	NS_MM_NEUROINFLAM_V1.0	Prkaca	mRNA	0		Wnt;Neurons and Neurotransmission;Lipid Metabolism;Growth Factor Signaling;Cytokine Signaling;Cell Cycle;Autophagy;Apoptosis;Angiogenesis;Adaptive Immune Response	mmu04010;mmu04014;mmu04020;mmu04024;mmu04062;mmu04114;mmu04210;mmu04211;mmu04213;mmu04261;mmu04270;mmu04310;mmu04540;mmu04611;mmu04713;mmu04720;mmu04723;mmu04724;mmu04725;mmu04726;mmu04728;mmu04750;mmu04910;mmu04911;mmu04912;mmu04913;mmu04914;mmu04915;mmu04916;mmu04919;mmu04921;mmu04922;mmu04923;mmu04924;mmu04925;mmu05012;mmu05020;mmu05030;mmu05031;mmu05034;mmu05146;mmu05166;mmu05169;mmu05200;mmu…		Prkaca	azure4	1	-1.27272727272727
Nefl-mRNA	0.191	0.154	-0.11	0.492	1.14	0.927	1.41	0.237	1	lm.nb	Adaptive Immune Response, Angiogenesis, Cytokine Signaling, Growth Factor Signaling, Insulin Signaling, Neurons and Neurotransmission	NS_MM_NEUROINFLAM_V1.0	Nefl	mRNA	0		Neurons and Neurotransmission;Insulin Signaling;Growth Factor Signaling;Cytokine Signaling;Angiogenesis;Adaptive Immune Response	mmu05014		Nefl	azure4	1	1.24025974025974
P2rx7-mRNA	-0.597	0.536	-1.65	0.453	0.661	0.319	1.37	0.287	1	lm.nb	Innate Immune Response, Microglia Function, Neurons and Neurotransmission	NS_MM_NEUROINFLAM_V1.0	P2rx7	mRNA	0		Neurons and Neurotransmission;Microglia Function;Innate Immune Response	mmu04020;mmu04080		P2rx7	azure4	1	-1.11380597014925
Fos-mRNA	0.312	0.29	-0.257	0.881	1.24	0.837	1.84	0.304	1	lm.nb	Adaptive Immune Response, Cellular Stress, Growth Factor Signaling, Innate Immune Response, Neurons and Neurotransmission	NS_MM_NEUROINFLAM_V1.0	Fos	mRNA	0		Neurons and Neurotransmission;Innate Immune Response;Growth Factor Signaling;Cellular Stress;Adaptive Immune Response	mmu04010;mmu04024;mmu04380;mmu04620;mmu04660;mmu04662;mmu04668;mmu04713;mmu04725;mmu04728;mmu04915;mmu04917;mmu04921;mmu05031;mmu05132;mmu05133;mmu05140;mmu05142;mmu05161;mmu05166;mmu05168;mmu05200;mmu05210;mmu05231;mmu05323		Fos	azure4	1	1.07586206896552
Dlx1-mRNA	-0.305	0.289	-0.87	0.261	0.81	0.547	1.2	0.312	1	lm.nb	Neurons and Neurotransmission	NS_MM_NEUROINFLAM_V1.0	Dlx1	mRNA	0		Neurons and Neurotransmission		Neuron	Dlx1	azure4	1	-1.05536332179931
Slc6a1-mRNA	0.119	0.112	-0.102	0.339	1.09	0.932	1.26	0.312	1	lm.nb	Astrocyte Function, Neurons and Neurotransmission	NS_MM_NEUROINFLAM_V1.0	Slc6a1	mRNA	0		Neurons and Neurotransmission;Astrocyte Function			Slc6a1	azure4	1	1.0625
Tfg-mRNA	-0.0583	0.058	-0.172	0.0555	0.96	0.888	1.04	0.335	1	loglinear	Apoptosis, Neurons and Neurotransmission	NS_MM_NEUROINFLAM_V1.0	Tfg	mRNA	0		Neurons and Neurotransmission;Apoptosis	mmu05200;mmu05216		Tfg	azure4	1	-1.0051724137931
Prkacb-mRNA	0.0419	0.0442	-0.0447	0.128	1.03	0.969	1.09	0.362	1	loglinear	Adaptive Immune Response, Angiogenesis, Apoptosis, Autophagy, Growth Factor Signaling, Lipid Metabolism, Neurons and Neurotransmission, Wnt	NS_MM_NEUROINFLAM_V1.0	Prkacb	mRNA	0		Wnt;Neurons and Neurotransmission;Lipid Metabolism;Growth Factor Signaling;Autophagy;Apoptosis;Angiogenesis;Adaptive Immune Response	mmu04010;mmu04014;mmu04020;mmu04024;mmu04062;mmu04114;mmu04210;mmu04211;mmu04213;mmu04261;mmu04270;mmu04310;mmu04540;mmu04611;mmu04713;mmu04720;mmu04723;mmu04724;mmu04725;mmu04726;mmu04728;mmu04750;mmu04910;mmu04911;mmu04912;mmu04913;mmu04914;mmu04915;mmu04916;mmu04919;mmu04921;mmu04922;mmu04923;mmu04924;mmu04925;mmu05012;mmu05020;mmu05030;mmu05031;mmu05146;mmu05166;mmu05169;mmu05200;mmu05203;mmu…		Prkacb	azure4	1	0.947963800904977
Dlx2-mRNA	-0.415	0.438	-1.27	0.444	0.75	0.413	1.36	0.362	1	lm.nb	Neurons and Neurotransmission	NS_MM_NEUROINFLAM_V1.0	Dlx2	mRNA	0		Neurons and Neurotransmission		Neuron	Dlx2	azure4	1	-0.947488584474886
Calr-mRNA	-0.114	0.129	-0.368	0.14	0.924	0.775	1.1	0.395	1	lm.nb	Adaptive Immune Response, Autophagy, Neurons and Neurotransmission	NS_MM_NEUROINFLAM_V1.0	Calr	mRNA	0		Neurons and Neurotransmission;Autophagy;Adaptive Immune Response	mmu04141;mmu04145;mmu04612;mmu05142;mmu05166		Calr	azure4	1	-0.883720930232558
Abcc8-mRNA	-0.215	0.288	-0.78	0.35	0.861	0.582	1.27	0.47	1	lm.nb	Inflammatory Signaling, Neurons and Neurotransmission	NS_MM_NEUROINFLAM_V1.0	Abcc8	mRNA	0		Neurons and Neurotransmission;Inflammatory Signaling	mmu04911;mmu04930		Abcc8	azure4	1	-0.746527777777778
Tbc1d4-mRNA	-0.165	0.227	-0.61	0.28	0.892	0.655	1.21	0.481	1	lm.nb	Microglia Function, Neurons and Neurotransmission	NS_MM_NEUROINFLAM_V1.0	Tbc1d4	mRNA	0		Neurons and Neurotransmission;Microglia Function	mmu04919;mmu04931		Tbc1d4	azure4	1	-0.726872246696035
Reln-mRNA	-0.139	0.191	-0.512	0.235	0.908	0.701	1.18	0.481	1	lm.nb	Growth Factor Signaling, Matrix Remodeling, Neurons and Neurotransmission	NS_MM_NEUROINFLAM_V1.0	Reln	mRNA	0		Neurons and Neurotransmission;Matrix Remodeling;Growth Factor Signaling	mmu04151;mmu04510;mmu04512		Reln	azure4	1	-0.727748691099476
Slc17a6-mRNA	0.0978	0.165	-0.226	0.422	1.07	0.855	1.34	0.565	1	lm.nb	Neurons and Neurotransmission	NS_MM_NEUROINFLAM_V1.0	Slc17a6	mRNA	0		Neurons and Neurotransmission	mmu04721;mmu04723;mmu04724;mmu05033	Neuron	Slc17a6	azure4	1	0.592727272727273
Grin2b-mRNA	-0.0435	0.0772	-0.195	0.108	0.97	0.874	1.08	0.584	1	loglinear	Adaptive Immune Response, Angiogenesis, Cytokine Signaling, Growth Factor Signaling, Insulin Signaling, Neurons and Neurotransmission	NS_MM_NEUROINFLAM_V1.0	Grin2b	mRNA	0		Neurons and Neurotransmission;Insulin Signaling;Growth Factor Signaling;Cytokine Signaling;Angiogenesis;Adaptive Immune Response	mmu04014;mmu04015;mmu04024;mmu04080;mmu04713;mmu04720;mmu04724;mmu04728;mmu05010;mmu05014;mmu05016;mmu05030;mmu05031;mmu05033;mmu05034;mmu05322		Grin2b	azure4	1	-0.563471502590673
Kcnd1-mRNA	0.099	0.197	-0.288	0.486	1.07	0.819	1.4	0.625	1	lm.nb	Microglia Function, Neurons and Neurotransmission	NS_MM_NEUROINFLAM_V1.0	Kcnd1	mRNA	0		Neurons and Neurotransmission;Microglia Function			Kcnd1	azure4	1	0.50253807106599
S1pr5-mRNA	0.222	0.456	-0.672	1.12	1.17	0.628	2.17	0.635	1	lm.nb	Neurons and Neurotransmission, Oligodendrocyte Function	NS_MM_NEUROINFLAM_V1.0	S1pr5	mRNA	0		Oligodendrocyte Function;Neurons and Neurotransmission	mmu04071;mmu04080		S1pr5	azure4	1	0.486842105263158
Mapt-mRNA	-0.0336	0.0702	-0.171	0.104	0.977	0.888	1.07	0.641	1	loglinear	Apoptosis, Cellular Stress, Growth Factor Signaling, Neurons and Neurotransmission	NS_MM_NEUROINFLAM_V1.0	Mapt	mRNA	0		Neurons and Neurotransmission;Growth Factor Signaling;Cellular Stress;Apoptosis	mmu04010;mmu05010		Mapt	azure4	1	-0.478632478632479
Grm2-mRNA	-0.0539	0.117	-0.284	0.176	0.963	0.821	1.13	0.654	1	loglinear	Neurons and Neurotransmission	NS_MM_NEUROINFLAM_V1.0	Grm2	mRNA	0		Neurons and Neurotransmission	mmu04072;mmu04080;mmu04724;mmu05030	Neuron	Grm2	azure4	1	-0.460683760683761
Grin2a-mRNA	0.0615	0.134	-0.202	0.325	1.04	0.87	1.25	0.655	1	lm.nb	Adaptive Immune Response, Angiogenesis, Cytokine Signaling, Growth Factor Signaling, Insulin Signaling, Neurons and Neurotransmission	NS_MM_NEUROINFLAM_V1.0	Grin2a	mRNA	0		Neurons and Neurotransmission;Insulin Signaling;Growth Factor Signaling;Cytokine Signaling;Angiogenesis;Adaptive Immune Response	mmu04014;mmu04015;mmu04020;mmu04024;mmu04080;mmu04713;mmu04720;mmu04724;mmu04728;mmu05010;mmu05014;mmu05030;mmu05031;mmu05033;mmu05034;mmu05322		Grin2a	azure4	1	0.458955223880597
Apoe-mRNA	0.00692	0.0758	-0.142	0.155	1	0.907	1.11	0.929	1	loglinear	Astrocyte Function, Cellular Stress, Lipid Metabolism, Microglia Function, Neurons and Neurotransmission	NS_MM_NEUROINFLAM_V1.0	Apoe	mRNA	0		Neurons and Neurotransmission;Microglia Function;Lipid Metabolism;Cellular Stress;Astrocyte Function	mmu05010		Apoe	azure4	1	0.0912928759894459
Tbr1-mRNA	-0.0062	0.1	-0.203	0.191	0.996	0.869	1.14	0.952	1	loglinear	Neurons and Neurotransmission	NS_MM_NEUROINFLAM_V1.0	Tbr1	mRNA	0		Neurons and Neurotransmission		Neuron	Tbr1	azure4	1	-0.062
Akt1-mRNA	-0.00678	0.118	-0.238	0.224	0.995	0.848	1.17	0.955	1	lm.nb	Adaptive Immune Response, Angiogenesis, Apoptosis, Autophagy, Carbohydrate Metabolism, Cellular Stress, Cytokine Signaling, Growth Factor Signaling, Innate Immune Response, Insulin Signaling, Neurons and Neurotransmission, Wnt	NS_MM_NEUROINFLAM_V1.0	Akt1	mRNA	0		Wnt;Neurons and Neurotransmission;Insulin Signaling;Innate Immune Response;Growth Factor Signaling;Cytokine Signaling;Cellular Stress;Carbohydrate Metabolism;Autophagy;Apoptosis;Angiogenesis;Adaptive Immune Response	mmu04010;mmu04012;mmu04014;mmu04015;mmu04022;mmu04024;mmu04062;mmu04066;mmu04068;mmu04071;mmu04072;mmu04150;mmu04151;mmu04152;mmu04210;mmu04211;mmu04213;mmu04261;mmu04370;mmu04380;mmu04510;mmu04530;mmu04550;mmu04611;mmu04620;mmu04630;mmu04660;mmu04662;mmu04664;mmu04666;mmu04668;mmu04722;mmu04725;mmu04728;mmu04910;mmu04914;mmu04915;mmu04917;mmu04919;mmu04920;mmu04922;mmu04923;mmu04931;mmu04932;mmu…		Akt1	azure4	1	-0.0574576271186441
Vps4b-mRNA	0.0069	0.149	-0.285	0.299	1	0.821	1.23	0.964	1	lm.nb	Autophagy, Neurons and Neurotransmission	NS_MM_NEUROINFLAM_V1.0	Vps4b	mRNA	0		Neurons and Neurotransmission;Autophagy	mmu04144		Vps4b	azure4	1	0.0463087248322148
