# Supplementary material for: Vascular-associated bacterial burden and neuroinflammatory transcriptional responses observed in models of pneumonic plague
Source: Front Microbiol. 2026 Jun 24;17:1865125. doi: 10.3389/fmicb.2026.1865125 (PMC13341613; doi:10.3389/fmicb.2026.1865125)
Supplement: Supplementary file 1 [file Data_Sheet_1.ZIP › Bp_final 2026-04-14 12-30/results/Gene set analysis/Genes in NF.kB - DPI1.csv]

Probe Label	Log2 fold change	std error (log2)	Lower confidence limit (log2)	Upper confidence limit (log2)	Linear fold change	Lower confidence limit (linear)	Upper confidence limit (linear)	P-value	BY.p.value	method	Gene.sets	Codeset.Name	Probe.Label	Analyte.Type	Is.Control	Control.Type	Probe.Annotation	KEGG.Pathways	Cell.Type	Official.Gene.Name	volcanocol	volcanopch	tstats.all
Cd14-mRNA	2.57	0.657	1.28	3.85	5.92	2.43	14.5	0.00208	0.437	lm.nb	Apoptosis, Astrocyte Function, Autophagy, Growth Factor Signaling, Innate Immune Response, NF-kB	NS_MM_NEUROINFLAM_V1.0	Cd14	mRNA	0		NF-kB;Innate Immune Response;Growth Factor Signaling;Autophagy;Astrocyte Function;Apoptosis	mmu04010;mmu04064;mmu04145;mmu04620;mmu04640;mmu04810;mmu05132;mmu05133;mmu05134;mmu05146;mmu05152;mmu05202		Cd14	slateblue4	16	3.9117199391172
Nfkbia-mRNA	0.866	0.242	0.392	1.34	1.82	1.31	2.53	0.00379	0.558	lm.nb	Adaptive Immune Response, Apoptosis, Growth Factor Signaling, Inflammatory Signaling, Innate Immune Response, NF-kB	NS_MM_NEUROINFLAM_V1.0	Nfkbia	mRNA	0		NF-kB;Innate Immune Response;Inflammatory Signaling;Growth Factor Signaling;Apoptosis;Adaptive Immune Response	mmu04024;mmu04062;mmu04064;mmu04210;mmu04380;mmu04620;mmu04621;mmu04622;mmu04623;mmu04660;mmu04662;mmu04668;mmu04722;mmu04920;mmu04931;mmu05134;mmu05140;mmu05142;mmu05145;mmu05160;mmu05161;mmu05162;mmu05164;mmu05166;mmu05168;mmu05169;mmu05200;mmu05203;mmu05215;mmu05220;mmu05222		Nfkbia	azure4	1	3.57851239669422
Il1r1-mRNA	0.625	0.181	0.27	0.98	1.54	1.21	1.97	0.00477	0.577	lm.nb	Apoptosis, Cellular Stress, Cytokine Signaling, Growth Factor Signaling, Microglia Function, NF-kB	NS_MM_NEUROINFLAM_V1.0	Il1r1	mRNA	0		NF-kB;Microglia Function;Growth Factor Signaling;Cytokine Signaling;Cellular Stress;Apoptosis	mmu04010;mmu04060;mmu04064;mmu04210;mmu04380;mmu04640;mmu04750;mmu05146;mmu05166		Il1r1	azure4	1	3.45303867403315
Bcl2l1-mRNA	0.173	0.0572	0.0603	0.285	1.13	1.04	1.22	0.0108	0.861	loglinear	Apoptosis, Autophagy, Cytokine Signaling, Growth Factor Signaling, Innate Immune Response, NF-kB	NS_MM_NEUROINFLAM_V1.0	Bcl2l1	mRNA	0		NF-kB;Innate Immune Response;Growth Factor Signaling;Cytokine Signaling;Autophagy;Apoptosis	mmu04014;mmu04064;mmu04151;mmu04210;mmu04630;mmu05014;mmu05145;mmu05166;mmu05200;mmu05202;mmu05212;mmu05220;mmu05222		Bcl2l1	azure4	1	3.02447552447552
Myd88-mRNA	0.604	0.215	0.184	1.02	1.52	1.14	2.03	0.0156	1	lm.nb	Apoptosis, Cytokine Signaling, Growth Factor Signaling, Inflammatory Signaling, Innate Immune Response, NF-kB	NS_MM_NEUROINFLAM_V1.0	Myd88	mRNA	0		NF-kB;Innate Immune Response;Inflammatory Signaling;Growth Factor Signaling;Cytokine Signaling;Apoptosis	mmu04064;mmu04210;mmu04620;mmu05132;mmu05133;mmu05134;mmu05140;mmu05142;mmu05143;mmu05144;mmu05145;mmu05152;mmu05161;mmu05162;mmu05164;mmu05168		Myd88	azure4	1	2.8093023255814
Tnfrsf1a-mRNA	0.827	0.299	0.241	1.41	1.77	1.18	2.66	0.017	1	lm.nb	Apoptosis, Cytokine Signaling, Growth Factor Signaling, Innate Immune Response, NF-kB	NS_MM_NEUROINFLAM_V1.0	Tnfrsf1a	mRNA	0		NF-kB;Innate Immune Response;Growth Factor Signaling;Cytokine Signaling;Apoptosis	mmu04010;mmu04060;mmu04064;mmu04071;mmu04210;mmu04380;mmu04668;mmu04920;mmu04931;mmu04932;mmu05010;mmu05014;mmu05142;mmu05145;mmu05152;mmu05160;mmu05164;mmu05166;mmu05168		Tnfrsf1a	azure4	1	2.76588628762542
Blnk-mRNA	-0.706	0.264	-1.22	-0.19	0.613	0.428	0.877	0.0201	1	lm.nb	Adaptive Immune Response, Microglia Function, NF-kB	NS_MM_NEUROINFLAM_V1.0	Blnk	mRNA	0		NF-kB;Microglia Function;Adaptive Immune Response	mmu04064;mmu04380;mmu04662;mmu05340		Blnk	azure4	1	-2.67424242424242
Traf3-mRNA	-0.322	0.139	-0.594	-0.0498	0.8	0.662	0.966	0.0389	1	loglinear	Apoptosis, Cytokine Signaling, Inflammatory Signaling, Innate Immune Response, NF-kB	NS_MM_NEUROINFLAM_V1.0	Traf3	mRNA	0		NF-kB;Innate Immune Response;Inflammatory Signaling;Cytokine Signaling;Apoptosis	mmu04064;mmu04620;mmu04622;mmu04668;mmu05160;mmu05168;mmu05169;mmu05200;mmu05203;mmu05222		Traf3	azure4	1	-2.31654676258993
Parp1-mRNA	0.246	0.118	0.0149	0.477	1.19	1.01	1.39	0.0589	1	loglinear	Apoptosis, Cellular Stress, DNA Damage, NF-kB	NS_MM_NEUROINFLAM_V1.0	Parp1	mRNA	0		NF-kB;DNA Damage;Cellular Stress;Apoptosis	mmu03410;mmu04064		Parp1	azure4	1	2.08474576271186
Traf1-mRNA	1.09	0.561	-0.00514	2.19	2.14	0.996	4.58	0.0748	1	lm.nb	Apoptosis, Innate Immune Response, NF-kB	NS_MM_NEUROINFLAM_V1.0	Traf1	mRNA	0		NF-kB;Innate Immune Response;Apoptosis	mmu04064;mmu04668;mmu05168;mmu05169;mmu05200;mmu05202;mmu05203;mmu05222		Traf1	azure4	1	1.94295900178253
Chuk-mRNA	-0.302	0.162	-0.619	0.0144	0.811	0.651	1.01	0.0859	1	lm.nb	Adaptive Immune Response, Apoptosis, Cytokine Signaling, Growth Factor Signaling, Inflammatory Signaling, Innate Immune Response, NF-kB	NS_MM_NEUROINFLAM_V1.0	Chuk	mRNA	0		NF-kB;Innate Immune Response;Inflammatory Signaling;Growth Factor Signaling;Cytokine Signaling;Apoptosis;Adaptive Immune Response	mmu04010;mmu04014;mmu04062;mmu04064;mmu04068;mmu04151;mmu04210;mmu04380;mmu04620;mmu04621;mmu04622;mmu04623;mmu04660;mmu04662;mmu04668;mmu04920;mmu05142;mmu05145;mmu05160;mmu05161;mmu05162;mmu05166;mmu05168;mmu05169;mmu05200;mmu05212;mmu05215;mmu05220;mmu05221;mmu05222		Chuk	azure4	1	-1.8641975308642
Ltbr-mRNA	0.428	0.237	-0.0364	0.892	1.35	0.975	1.86	0.096	1	loglinear	Apoptosis, Cytokine Signaling, Inflammatory Signaling, NF-kB	NS_MM_NEUROINFLAM_V1.0	Ltbr	mRNA	0		NF-kB;Inflammatory Signaling;Cytokine Signaling;Apoptosis	mmu04060;mmu04064;mmu04066;mmu04672;mmu05166;mmu05203		Ltbr	azure4	1	1.80590717299578
Prkcq-mRNA	-0.324	0.19	-0.697	0.0493	0.799	0.617	1.03	0.115	1	lm.nb	Adaptive Immune Response, Apoptosis, Autophagy, NF-kB, Oligodendrocyte Function	NS_MM_NEUROINFLAM_V1.0	Prkcq	mRNA	0		Oligodendrocyte Function;NF-kB;Autophagy;Apoptosis;Adaptive Immune Response	mmu04064;mmu04270;mmu04530;mmu04660;mmu04750;mmu04920;mmu04931;mmu05162	Oligodendrocytes	Prkcq	azure4	1	-1.70526315789474
Psmb8-mRNA	0.333	0.226	-0.11	0.775	1.26	0.927	1.71	0.166	1	lm.nb	Adaptive Immune Response, Angiogenesis, Apoptosis, Astrocyte Function, Cell Cycle, Cytokine Signaling, Growth Factor Signaling, Inflammatory Signaling, Insulin Signaling, Microglia Function, NF-kB, Wnt	NS_MM_NEUROINFLAM_V1.0	Psmb8	mRNA	0		Wnt;NF-kB;Microglia Function;Insulin Signaling;Inflammatory Signaling;Growth Factor Signaling;Cytokine Signaling;Cell Cycle;Astrocyte Function;Apoptosis;Angiogenesis;Adaptive Immune Response			Psmb8	azure4	1	1.47345132743363
Bcl10-mRNA	0.192	0.136	-0.0745	0.458	1.14	0.95	1.37	0.183	1	loglinear	Adaptive Immune Response, Apoptosis, NF-kB	NS_MM_NEUROINFLAM_V1.0	Bcl10	mRNA	0		NF-kB;Apoptosis;Adaptive Immune Response	mmu04064;mmu04660;mmu04662;mmu05152		Bcl10	azure4	1	1.41176470588235
Xiap-mRNA	0.0695	0.0532	-0.0349	0.174	1.05	0.976	1.13	0.217	1	loglinear	Apoptosis, Innate Immune Response, NF-kB, Wnt	NS_MM_NEUROINFLAM_V1.0	Xiap	mRNA	0		Wnt;NF-kB;Innate Immune Response;Apoptosis	mmu04064;mmu04120;mmu04210;mmu04510;mmu05145;mmu05166;mmu05200;mmu05222		Xiap	azure4	1	1.30639097744361
Tnfsf12-mRNA	0.262	0.248	-0.223	0.748	1.2	0.857	1.68	0.311	1	lm.nb	Cytokine Signaling, Inflammatory Signaling, NF-kB	NS_MM_NEUROINFLAM_V1.0	Tnfsf12	mRNA	0		NF-kB;Inflammatory Signaling;Cytokine Signaling	mmu04060		Tnfsf12	azure4	1	1.05645161290323
Syk-mRNA	-0.447	0.429	-1.29	0.393	0.733	0.41	1.31	0.317	1	lm.nb	Adaptive Immune Response, Autophagy, Cytokine Signaling, Growth Factor Signaling, Innate Immune Response, NF-kB	NS_MM_NEUROINFLAM_V1.0	Syk	mRNA	0		NF-kB;Innate Immune Response;Growth Factor Signaling;Cytokine Signaling;Autophagy;Adaptive Immune Response	mmu04064;mmu04072;mmu04151;mmu04380;mmu04611;mmu04650;mmu04662;mmu04664;mmu04666;mmu05152;mmu05169;mmu05203		Syk	azure4	1	-1.04195804195804
Ikbkb-mRNA	-0.0919	0.089	-0.266	0.0826	0.938	0.831	1.06	0.322	1	loglinear	Adaptive Immune Response, Apoptosis, Cytokine Signaling, Growth Factor Signaling, Inflammatory Signaling, Innate Immune Response, NF-kB	NS_MM_NEUROINFLAM_V1.0	Ikbkb	mRNA	0		NF-kB;Innate Immune Response;Inflammatory Signaling;Growth Factor Signaling;Cytokine Signaling;Apoptosis;Adaptive Immune Response	mmu04010;mmu04014;mmu04062;mmu04064;mmu04068;mmu04150;mmu04151;mmu04210;mmu04380;mmu04620;mmu04621;mmu04622;mmu04623;mmu04660;mmu04662;mmu04668;mmu04722;mmu04910;mmu04920;mmu04930;mmu04931;mmu04932;mmu05142;mmu05145;mmu05160;mmu05161;mmu05164;mmu05166;mmu05168;mmu05169;mmu05200;mmu05206;mmu05212;mmu05215;mmu05220;mmu05221;mmu05222		Ikbkb	azure4	1	-1.03258426966292
Tnfrsf12a-mRNA	-0.158	0.154	-0.459	0.143	0.896	0.728	1.1	0.325	1	loglinear	Cytokine Signaling, Inflammatory Signaling, NF-kB	NS_MM_NEUROINFLAM_V1.0	Tnfrsf12a	mRNA	0		NF-kB;Inflammatory Signaling;Cytokine Signaling	mmu04060		Tnfrsf12a	azure4	1	-1.02597402597403
Nfkb2-mRNA	0.476	0.524	-0.55	1.5	1.39	0.683	2.83	0.381	1	lm.nb	Apoptosis, Cytokine Signaling, Growth Factor Signaling, Inflammatory Signaling, Innate Immune Response, NF-kB	NS_MM_NEUROINFLAM_V1.0	Nfkb2	mRNA	0		NF-kB;Innate Immune Response;Inflammatory Signaling;Growth Factor Signaling;Cytokine Signaling;Apoptosis	mmu04010;mmu04064;mmu04380;mmu05134;mmu05166;mmu05169;mmu05200;mmu05203		Nfkb2	azure4	1	0.908396946564885
Atm-mRNA	-0.133	0.15	-0.428	0.161	0.912	0.744	1.12	0.391	1	lm.nb	Apoptosis, Cell Cycle, Cellular Stress, DNA Damage, NF-kB	NS_MM_NEUROINFLAM_V1.0	Atm	mRNA	0		NF-kB;DNA Damage;Cellular Stress;Cell Cycle;Apoptosis	mmu04064;mmu04068;mmu04110;mmu04115;mmu04210;mmu05166;mmu05202;mmu05206		Atm	azure4	1	-0.886666666666667
Traf6-mRNA	0.0973	0.11	-0.118	0.313	1.07	0.921	1.24	0.393	1	loglinear	Adaptive Immune Response, Apoptosis, Autophagy, Cytokine Signaling, Growth Factor Signaling, Innate Immune Response, NF-kB	NS_MM_NEUROINFLAM_V1.0	Traf6	mRNA	0		NF-kB;Innate Immune Response;Growth Factor Signaling;Cytokine Signaling;Autophagy;Apoptosis;Adaptive Immune Response	mmu04010;mmu04064;mmu04120;mmu04144;mmu04380;mmu04620;mmu04621;mmu04622;mmu04722;mmu05133;mmu05140;mmu05142;mmu05145;mmu05152;mmu05160;mmu05162;mmu05168;mmu05169;mmu05200;mmu05222		Traf6	azure4	1	0.884545454545455
Birc3-mRNA	0.415	0.473	-0.512	1.34	1.33	0.701	2.54	0.397	1	lm.nb	Apoptosis, Cytokine Signaling, Inflammatory Signaling, Innate Immune Response, NF-kB	NS_MM_NEUROINFLAM_V1.0	Birc3	mRNA	0		NF-kB;Innate Immune Response;Inflammatory Signaling;Cytokine Signaling;Apoptosis	mmu04064;mmu04120;mmu04210;mmu04510;mmu04621;mmu04668;mmu05145;mmu05200;mmu05202;mmu05222		Birc3	azure4	1	0.87737843551797
Plcg2-mRNA	-0.31	0.409	-1.11	0.49	0.806	0.463	1.4	0.462	1	lm.nb	Adaptive Immune Response, Growth Factor Signaling, Innate Immune Response, NF-kB	NS_MM_NEUROINFLAM_V1.0	Plcg2	mRNA	0		NF-kB;Innate Immune Response;Growth Factor Signaling;Adaptive Immune Response	mmu00562;mmu04012;mmu04014;mmu04020;mmu04064;mmu04066;mmu04070;mmu04072;mmu04370;mmu04380;mmu04611;mmu04650;mmu04662;mmu04664;mmu04666;mmu04670;mmu04722;mmu04750;mmu04919;mmu04933;mmu05169;mmu05200;mmu05205;mmu05206;mmu05214;mmu05223		Plcg2	azure4	1	-0.757946210268949
Rela-mRNA	0.109	0.147	-0.179	0.397	1.08	0.883	1.32	0.474	1	lm.nb	Adaptive Immune Response, Apoptosis, Cellular Stress, Cytokine Signaling, Growth Factor Signaling, Inflammatory Signaling, Innate Immune Response, NF-kB	NS_MM_NEUROINFLAM_V1.0	Rela	mRNA	0		NF-kB;Innate Immune Response;Inflammatory Signaling;Growth Factor Signaling;Cytokine Signaling;Cellular Stress;Apoptosis;Adaptive Immune Response	mmu04010;mmu04014;mmu04024;mmu04062;mmu04064;mmu04066;mmu04071;mmu04151;mmu04210;mmu04211;mmu04380;mmu04620;mmu04621;mmu04622;mmu04623;mmu04660;mmu04662;mmu04668;mmu04722;mmu04917;mmu04920;mmu04931;mmu04932;mmu04933;mmu05030;mmu05132;mmu05133;mmu05134;mmu05140;mmu05142;mmu05145;mmu05146;mmu05152;mmu05160;mmu05161;mmu05162;mmu05164;mmu05166;mmu05168;mmu05169;mmu05200;mmu05202;mmu05203;mmu05212;mmu…		Rela	azure4	1	0.741496598639456
Ikbkg-mRNA	0.104	0.145	-0.18	0.388	1.07	0.883	1.31	0.486	1	loglinear	Adaptive Immune Response, Apoptosis, Cytokine Signaling, Growth Factor Signaling, Inflammatory Signaling, Innate Immune Response, NF-kB	NS_MM_NEUROINFLAM_V1.0	Ikbkg	mRNA	0		NF-kB;Innate Immune Response;Inflammatory Signaling;Growth Factor Signaling;Cytokine Signaling;Apoptosis;Adaptive Immune Response	mmu04010;mmu04014;mmu04062;mmu04064;mmu04151;mmu04210;mmu04380;mmu04620;mmu04621;mmu04622;mmu04623;mmu04660;mmu04662;mmu04668;mmu04920;mmu05142;mmu05145;mmu05160;mmu05161;mmu05166;mmu05168;mmu05169;mmu05200;mmu05203;mmu05212;mmu05215;mmu05220;mmu05221;mmu05222;mmu05340		Ikbkg	azure4	1	0.717241379310345
Ptgs2-mRNA	0.135	0.2	-0.257	0.527	1.1	0.837	1.44	0.513	1	lm.nb	Astrocyte Function, Cellular Stress, Innate Immune Response, Lipid Metabolism, Microglia Function, NF-kB	NS_MM_NEUROINFLAM_V1.0	Ptgs2	mRNA	0		NF-kB;Microglia Function;Lipid Metabolism;Innate Immune Response;Cellular Stress;Astrocyte Function	mmu00590;mmu04064;mmu04370;mmu04668;mmu04723;mmu04726;mmu04913;mmu04921;mmu04923;mmu05140;mmu05200;mmu05206;mmu05222		Ptgs2	azure4	1	0.675
Irak4-mRNA	0.295	0.46	-0.605	1.2	1.23	0.657	2.29	0.532	1	lm.nb	Apoptosis, Cytokine Signaling, Innate Immune Response, NF-kB	NS_MM_NEUROINFLAM_V1.0	Irak4	mRNA	0		NF-kB;Innate Immune Response;Cytokine Signaling;Apoptosis	mmu04064;mmu04210;mmu04620;mmu04722;mmu05133;mmu05140;mmu05142;mmu05145;mmu05152;mmu05162;mmu05164		Irak4	azure4	1	0.641304347826087
Lyn-mRNA	0.172	0.317	-0.448	0.792	1.13	0.733	1.73	0.597	1	lm.nb	Adaptive Immune Response, Autophagy, Cytokine Signaling, Growth Factor Signaling, NF-kB	NS_MM_NEUROINFLAM_V1.0	Lyn	mRNA	0		NF-kB;Growth Factor Signaling;Cytokine Signaling;Autophagy;Adaptive Immune Response	mmu04062;mmu04064;mmu04611;mmu04662;mmu04664;mmu04666;mmu04730;mmu05169;mmu05203		Lyn	azure4	1	0.542586750788643
Birc2-mRNA	0.0333	0.0618	-0.0878	0.154	1.02	0.941	1.11	0.6	1	loglinear	Apoptosis, Cytokine Signaling, Innate Immune Response, NF-kB	NS_MM_NEUROINFLAM_V1.0	Birc2	mRNA	0		NF-kB;Innate Immune Response;Cytokine Signaling;Apoptosis	mmu04064;mmu04120;mmu04210;mmu04390;mmu04510;mmu04621;mmu04668;mmu05145;mmu05200;mmu05222		Birc2	azure4	1	0.538834951456311
Cflar-mRNA	0.106	0.212	-0.31	0.522	1.08	0.806	1.44	0.627	1	lm.nb	Apoptosis, Autophagy, Innate Immune Response, NF-kB	NS_MM_NEUROINFLAM_V1.0	Cflar	mRNA	0		NF-kB;Innate Immune Response;Autophagy;Apoptosis	mmu04064;mmu04210;mmu04668;mmu05142		Cflar	azure4	1	0.5
Ripk1-mRNA	0.126	0.275	-0.413	0.664	1.09	0.751	1.58	0.656	1	lm.nb	Apoptosis, Innate Immune Response, NF-kB	NS_MM_NEUROINFLAM_V1.0	Ripk1	mRNA	0		NF-kB;Innate Immune Response;Apoptosis	mmu04064;mmu04210;mmu04620;mmu04622;mmu04623;mmu04668;mmu05160;mmu05169		Ripk1	azure4	1	0.458181818181818
Irak1-mRNA	0.0681	0.167	-0.259	0.395	1.05	0.836	1.32	0.691	1	loglinear	Apoptosis, Cytokine Signaling, Growth Factor Signaling, Innate Immune Response, NF-kB	NS_MM_NEUROINFLAM_V1.0	Irak1	mRNA	0		NF-kB;Innate Immune Response;Growth Factor Signaling;Cytokine Signaling;Apoptosis	mmu04064;mmu04210;mmu04620;mmu04722;mmu05133;mmu05140;mmu05142;mmu05145;mmu05152;mmu05162;mmu05169		Irak1	azure4	1	0.407784431137725
Bcl2a1a-mRNA	-0.0731	0.464	-0.982	0.836	0.951	0.506	1.78	0.877	1	lm.nb	Apoptosis, NF-kB	NS_MM_NEUROINFLAM_V1.0	Bcl2a1a	mRNA	0		NF-kB;Apoptosis	mmu04064;mmu05202		Bcl2a1a	azure4	1	-0.157543103448276
Bcl2-mRNA	-0.0377	0.242	-0.513	0.438	0.974	0.701	1.35	0.879	1	lm.nb	Apoptosis, Autophagy, Cellular Stress, Cytokine Signaling, DNA Damage, Growth Factor Signaling, Innate Immune Response, Microglia Function, NF-kB	NS_MM_NEUROINFLAM_V1.0	Bcl2	mRNA	0		NF-kB;Microglia Function;Innate Immune Response;Growth Factor Signaling;DNA Damage;Cytokine Signaling;Cellular Stress;Autophagy;Apoptosis	mmu04064;mmu04066;mmu04071;mmu04141;mmu04151;mmu04210;mmu04261;mmu04510;mmu04630;mmu04722;mmu04725;mmu04933;mmu05014;mmu05145;mmu05152;mmu05161;mmu05169;mmu05200;mmu05206;mmu05210;mmu05215;mmu05222		Bcl2	azure4	1	-0.155785123966942
Relb-mRNA	-0.0211	0.2	-0.413	0.371	0.986	0.751	1.29	0.918	1	lm.nb	Cytokine Signaling, Growth Factor Signaling, Inflammatory Signaling, NF-kB	NS_MM_NEUROINFLAM_V1.0	Relb	mRNA	0		NF-kB;Inflammatory Signaling;Growth Factor Signaling;Cytokine Signaling	mmu04010;mmu04064;mmu04380;mmu05166;mmu05169		Relb	azure4	1	-0.1055
Ddx58-mRNA	-0.0143	0.166	-0.34	0.312	0.99	0.79	1.24	0.933	1	loglinear	Inflammatory Signaling, Innate Immune Response, NF-kB	NS_MM_NEUROINFLAM_V1.0	Ddx58	mRNA	0		NF-kB;Innate Immune Response;Inflammatory Signaling	mmu04064;mmu04622;mmu04623;mmu05160;mmu05161;mmu05162;mmu05164;mmu05168;mmu05169		Ddx58	azure4	1	-0.086144578313253
Nfkb1-mRNA	-0.01	0.209	-0.42	0.4	0.993	0.748	1.32	0.963	1	lm.nb	Adaptive Immune Response, Apoptosis, Cellular Stress, Cytokine Signaling, Growth Factor Signaling, Inflammatory Signaling, Innate Immune Response, NF-kB	NS_MM_NEUROINFLAM_V1.0	Nfkb1	mRNA	0		NF-kB;Innate Immune Response;Inflammatory Signaling;Growth Factor Signaling;Cytokine Signaling;Cellular Stress;Apoptosis;Adaptive Immune Response	mmu04010;mmu04014;mmu04024;mmu04062;mmu04064;mmu04066;mmu04071;mmu04151;mmu04210;mmu04211;mmu04380;mmu04620;mmu04621;mmu04622;mmu04623;mmu04660;mmu04662;mmu04668;mmu04722;mmu04917;mmu04920;mmu04931;mmu04932;mmu04933;mmu05030;mmu05132;mmu05133;mmu05134;mmu05140;mmu05142;mmu05145;mmu05146;mmu05152;mmu05160;mmu05161;mmu05162;mmu05164;mmu05166;mmu05168;mmu05169;mmu05200;mmu05202;mmu05203;mmu05206;mmu…		Nfkb1	azure4	1	-0.0478468899521531
Tradd-mRNA	-0.0122	0.381	-0.758	0.734	0.992	0.591	1.66	0.975	1	lm.nb	Apoptosis, Innate Immune Response, NF-kB	NS_MM_NEUROINFLAM_V1.0	Tradd	mRNA	0		NF-kB;Innate Immune Response;Apoptosis	mmu04064;mmu04071;mmu04210;mmu04622;mmu04668;mmu04920;mmu05152;mmu05160;mmu05169;mmu05203		Tradd	azure4	1	-0.0320209973753281
Traf2-mRNA	-0.00383	0.13	-0.259	0.252	0.997	0.836	1.19	0.977	1	lm.nb	Apoptosis, Cytokine Signaling, Growth Factor Signaling, Inflammatory Signaling, Innate Immune Response, NF-kB	NS_MM_NEUROINFLAM_V1.0	Traf2	mRNA	0		NF-kB;Innate Immune Response;Inflammatory Signaling;Growth Factor Signaling;Cytokine Signaling;Apoptosis	mmu04010;mmu04064;mmu04071;mmu04141;mmu04210;mmu04380;mmu04622;mmu04668;mmu04920;mmu04932;mmu05160;mmu05168;mmu05169;mmu05200;mmu05203;mmu05222		Traf2	azure4	1	-0.0294615384615385
