# Supplementary material for: Vascular-associated bacterial burden and neuroinflammatory transcriptional responses observed in models of pneumonic plague
Source: Front Microbiol. 2026 Jun 24;17:1865125. doi: 10.3389/fmicb.2026.1865125 (PMC13341613; doi:10.3389/fmicb.2026.1865125)
Supplement: Supplementary file 1 [file Data_Sheet_1.ZIP › Bp_final 2026-04-14 12-30/results/Gene set analysis/Genes in Oligodendrocyte.Function - DPI1.csv]

Probe Label	Log2 fold change	std error (log2)	Lower confidence limit (log2)	Upper confidence limit (log2)	Linear fold change	Lower confidence limit (linear)	Upper confidence limit (linear)	P-value	BY.p.value	method	Gene.sets	Codeset.Name	Probe.Label	Analyte.Type	Is.Control	Control.Type	Probe.Annotation	KEGG.Pathways	Cell.Type	Official.Gene.Name	volcanocol	volcanopch	tstats.all
Lingo1-mRNA	-0.371	0.0936	-0.555	-0.188	0.773	0.681	0.878	0.00187	0.437	loglinear	Growth Factor Signaling, Oligodendrocyte Function	NS_MM_NEUROINFLAM_V1.0	Lingo1	mRNA	0		Oligodendrocyte Function;Growth Factor Signaling			Lingo1	slateblue4	16	-3.96367521367521
Prkcq-mRNA	-0.324	0.19	-0.697	0.0493	0.799	0.617	1.03	0.115	1	lm.nb	Adaptive Immune Response, Apoptosis, Autophagy, NF-kB, Oligodendrocyte Function	NS_MM_NEUROINFLAM_V1.0	Prkcq	mRNA	0		Oligodendrocyte Function;NF-kB;Autophagy;Apoptosis;Adaptive Immune Response	mmu04064;mmu04270;mmu04530;mmu04660;mmu04750;mmu04920;mmu04931;mmu05162	Oligodendrocytes	Prkcq	azure4	1	-1.70526315789474
Ugt8a-mRNA	-0.387	0.249	-0.874	0.101	0.765	0.546	1.07	0.146	1	lm.nb	Lipid Metabolism, Oligodendrocyte Function	NS_MM_NEUROINFLAM_V1.0	Ugt8a	mRNA	0		Oligodendrocyte Function;Lipid Metabolism	mmu00565	Oligodendrocytes	Ugt8a	azure4	1	-1.55421686746988
Mobp-mRNA	0.252	0.18	-0.101	0.605	1.19	0.932	1.52	0.187	1	lm.nb	Oligodendrocyte Function	NS_MM_NEUROINFLAM_V1.0	Mobp	mRNA	0		Oligodendrocyte Function			Mobp	azure4	1	1.4
Opalin-mRNA	-0.247	0.196	-0.632	0.138	0.843	0.645	1.1	0.232	1	lm.nb	Oligodendrocyte Function	NS_MM_NEUROINFLAM_V1.0	Opalin	mRNA	0		Oligodendrocyte Function			Opalin	azure4	1	-1.26020408163265
Plp1-mRNA	-0.179	0.146	-0.466	0.108	0.883	0.724	1.08	0.245	1	lm.nb	Oligodendrocyte Function	NS_MM_NEUROINFLAM_V1.0	Plp1	mRNA	0		Oligodendrocyte Function			Plp1	azure4	1	-1.22602739726027
Erbb3-mRNA	-0.62	0.518	-1.64	0.396	0.651	0.322	1.32	0.255	1	lm.nb	Adaptive Immune Response, Angiogenesis, Cytokine Signaling, Growth Factor Signaling, Insulin Signaling, Oligodendrocyte Function	NS_MM_NEUROINFLAM_V1.0	Erbb3	mRNA	0		Oligodendrocyte Function;Insulin Signaling;Growth Factor Signaling;Cytokine Signaling;Angiogenesis;Adaptive Immune Response	mmu04012;mmu04020;mmu04144;mmu05205;mmu05206	Oligodendrocytes	Erbb3	azure4	1	-1.1969111969112
Mag-mRNA	-0.156	0.137	-0.424	0.112	0.898	0.746	1.08	0.276	1	lm.nb	Growth Factor Signaling, Matrix Remodeling, Oligodendrocyte Function	NS_MM_NEUROINFLAM_V1.0	Mag	mRNA	0		Oligodendrocyte Function;Matrix Remodeling;Growth Factor Signaling	mmu04514		Mag	azure4	1	-1.13868613138686
Mal-mRNA	-0.162	0.143	-0.442	0.119	0.894	0.736	1.09	0.28	1	lm.nb	Oligodendrocyte Function	NS_MM_NEUROINFLAM_V1.0	Mal	mRNA	0		Oligodendrocyte Function			Mal	azure4	1	-1.13286713286713
Mog-mRNA	-0.152	0.17	-0.485	0.181	0.9	0.715	1.13	0.389	1	lm.nb	Oligodendrocyte Function	NS_MM_NEUROINFLAM_V1.0	Mog	mRNA	0		Oligodendrocyte Function			Mog	azure4	1	-0.894117647058823
Sox10-mRNA	-0.112	0.126	-0.359	0.135	0.925	0.78	1.1	0.393	1	lm.nb	Oligodendrocyte Function	NS_MM_NEUROINFLAM_V1.0	Sox10	mRNA	0		Oligodendrocyte Function		Oligodendrocytes		azure4	1	-0.888888888888889
Plekhm1-mRNA	0.145	0.184	-0.215	0.505	1.11	0.862	1.42	0.444	1	lm.nb	Oligodendrocyte Function	NS_MM_NEUROINFLAM_V1.0	Plekhm1	mRNA	0		Oligodendrocyte Function			Plekhm1	azure4	1	0.78804347826087
Bcas1-mRNA	-0.103	0.164	-0.425	0.219	0.931	0.745	1.16	0.541	1	lm.nb	Oligodendrocyte Function	NS_MM_NEUROINFLAM_V1.0	Bcas1	mRNA	0		Oligodendrocyte Function		Oligodendrocytes	Bcas1	azure4	1	-0.628048780487805
Fa2h-mRNA	-0.106	0.172	-0.444	0.232	0.929	0.735	1.17	0.551	1	lm.nb	Lipid Metabolism, Oligodendrocyte Function	NS_MM_NEUROINFLAM_V1.0	Fa2h	mRNA	0		Oligodendrocyte Function;Lipid Metabolism		Oligodendrocytes	Fa2h	azure4	1	-0.616279069767442
Pllp-mRNA	-0.374	0.625	-1.6	0.852	0.772	0.33	1.81	0.561	1	lm.nb	Oligodendrocyte Function	NS_MM_NEUROINFLAM_V1.0	Pllp	mRNA	0		Oligodendrocyte Function		Oligodendrocytes	Pllp	azure4	1	-0.5984
Gsn-mRNA	-0.0445	0.0839	-0.209	0.12	0.97	0.865	1.09	0.606	1	loglinear	Apoptosis, Microglia Function, Oligodendrocyte Function	NS_MM_NEUROINFLAM_V1.0	Gsn	mRNA	0		Oligodendrocyte Function;Microglia Function;Apoptosis	mmu04666;mmu04810;mmu05203	Oligodendrocytes	Gsn	azure4	1	-0.530393325387366
Gpr62-mRNA	-0.0667	0.145	-0.351	0.217	0.955	0.784	1.16	0.654	1	loglinear	Oligodendrocyte Function	NS_MM_NEUROINFLAM_V1.0	Gpr62	mRNA	0		Oligodendrocyte Function			Gpr62	azure4	1	-0.46
S1pr5-mRNA	0.172	0.457	-0.723	1.07	1.13	0.606	2.09	0.714	1	lm.nb	Neurons and Neurotransmission, Oligodendrocyte Function	NS_MM_NEUROINFLAM_V1.0	S1pr5	mRNA	0		Oligodendrocyte Function;Neurons and Neurotransmission	mmu04071;mmu04080		S1pr5	azure4	1	0.37636761487965
Enpp6-mRNA	-0.0617	0.244	-0.539	0.416	0.958	0.688	1.33	0.804	1	lm.nb	Oligodendrocyte Function	NS_MM_NEUROINFLAM_V1.0	Enpp6	mRNA	0		Oligodendrocyte Function	mmu00565		Enpp6	azure4	1	-0.252868852459016
Gal3st1-mRNA	-0.106	0.42	-0.928	0.717	0.929	0.525	1.64	0.806	1	lm.nb	Lipid Metabolism, Oligodendrocyte Function	NS_MM_NEUROINFLAM_V1.0	Gal3st1	mRNA	0		Oligodendrocyte Function;Lipid Metabolism	mmu00565	Oligodendrocytes	Gal3st1	azure4	1	-0.252380952380952
Gjb1-mRNA	-0.0643	0.272	-0.598	0.469	0.956	0.661	1.38	0.817	1	lm.nb	Neurons and Neurotransmission, Oligodendrocyte Function	NS_MM_NEUROINFLAM_V1.0	Gjb1	mRNA	0		Oligodendrocyte Function;Neurons and Neurotransmission		Oligodendrocytes	Gjb1	azure4	1	-0.236397058823529
Cnp-mRNA	0.0122	0.106	-0.195	0.22	1.01	0.873	1.16	0.91	1	loglinear	Oligodendrocyte Function	NS_MM_NEUROINFLAM_V1.0	Cnp	mRNA	0		Oligodendrocyte Function			Cnp	azure4	1	0.115094339622642
Plxnb3-mRNA	-0.0342	0.308	-0.638	0.57	0.977	0.643	1.48	0.913	1	lm.nb	Oligodendrocyte Function	NS_MM_NEUROINFLAM_V1.0	Plxnb3	mRNA	0		Oligodendrocyte Function	mmu04360	Oligodendrocytes	Plxnb3	azure4	1	-0.111038961038961
Myrf-mRNA	0.0126	0.117	-0.216	0.241	1.01	0.861	1.18	0.915	1	lm.nb	Oligodendrocyte Function	NS_MM_NEUROINFLAM_V1.0	Myrf	mRNA	0		Oligodendrocyte Function		Oligodendrocytes	Myrf	azure4	1	0.107692307692308
