# Supplementary material for: Vascular-associated bacterial burden and neuroinflammatory transcriptional responses observed in models of pneumonic plague
Source: Front Microbiol. 2026 Jun 24;17:1865125. doi: 10.3389/fmicb.2026.1865125 (PMC13341613; doi:10.3389/fmicb.2026.1865125)
Supplement: Supplementary file 1 [file Data_Sheet_1.ZIP › Bp_final 2026-04-14 12-30/results/Gene set analysis/Genes in Oligodendrocyte.Function - DPI2.csv]

Probe Label	Log2 fold change	std error (log2)	Lower confidence limit (log2)	Upper confidence limit (log2)	Linear fold change	Lower confidence limit (linear)	Upper confidence limit (linear)	P-value	BY.p.value	method	Gene.sets	Codeset.Name	Probe.Label	Analyte.Type	Is.Control	Control.Type	Probe.Annotation	KEGG.Pathways	Cell.Type	Official.Gene.Name	volcanocol	volcanopch	tstats.all
Opalin-mRNA	-2.22	0.203	-2.62	-1.82	0.215	0.163	0.283	1.38e-07	4.59e-05	lm.nb	Oligodendrocyte Function	NS_MM_NEUROINFLAM_V1.0	Opalin	mRNA	0		Oligodendrocyte Function			Opalin	slateblue1	16	-10.935960591133
Lingo1-mRNA	-0.717	0.0936	-0.901	-0.534	0.608	0.536	0.691	5.79e-06	0.000771	loglinear	Growth Factor Signaling, Oligodendrocyte Function	NS_MM_NEUROINFLAM_V1.0	Lingo1	mRNA	0		Oligodendrocyte Function;Growth Factor Signaling			Lingo1	slateblue1	16	-7.66025641025641
Ugt8a-mRNA	-1.55	0.251	-2.05	-1.06	0.341	0.242	0.479	4.64e-05	0.00431	lm.nb	Lipid Metabolism, Oligodendrocyte Function	NS_MM_NEUROINFLAM_V1.0	Ugt8a	mRNA	0		Oligodendrocyte Function;Lipid Metabolism	mmu00565	Oligodendrocytes	Ugt8a	slateblue1	16	-6.17529880478088
Mobp-mRNA	0.859	0.18	0.506	1.21	1.81	1.42	2.32	0.000453	0.0232	lm.nb	Oligodendrocyte Function	NS_MM_NEUROINFLAM_V1.0	Mobp	mRNA	0		Oligodendrocyte Function			Mobp	slateblue2	16	4.77222222222222
Sox10-mRNA	-0.583	0.128	-0.835	-0.332	0.667	0.561	0.795	0.000674	0.032	lm.nb	Oligodendrocyte Function	NS_MM_NEUROINFLAM_V1.0	Sox10	mRNA	0		Oligodendrocyte Function		Oligodendrocytes		slateblue2	16	-4.5546875
Mag-mRNA	-0.605	0.138	-0.876	-0.334	0.657	0.545	0.793	0.000901	0.039	lm.nb	Growth Factor Signaling, Matrix Remodeling, Oligodendrocyte Function	NS_MM_NEUROINFLAM_V1.0	Mag	mRNA	0		Oligodendrocyte Function;Matrix Remodeling;Growth Factor Signaling	mmu04514		Mag	slateblue2	16	-4.38405797101449
Prkcq-mRNA	-0.84	0.198	-1.23	-0.451	0.559	0.427	0.732	0.00116	0.0479	lm.nb	Adaptive Immune Response, Apoptosis, Autophagy, NF-kB, Oligodendrocyte Function	NS_MM_NEUROINFLAM_V1.0	Prkcq	mRNA	0		Oligodendrocyte Function;NF-kB;Autophagy;Apoptosis;Adaptive Immune Response	mmu04064;mmu04270;mmu04530;mmu04660;mmu04750;mmu04920;mmu04931;mmu05162	Oligodendrocytes	Prkcq	slateblue2	16	-4.24242424242424
Fa2h-mRNA	-0.74	0.176	-1.09	-0.395	0.599	0.471	0.761	0.00123	0.0497	lm.nb	Lipid Metabolism, Oligodendrocyte Function	NS_MM_NEUROINFLAM_V1.0	Fa2h	mRNA	0		Oligodendrocyte Function;Lipid Metabolism		Oligodendrocytes	Fa2h	slateblue3	16	-4.20454545454546
Pllp-mRNA	-2.59	0.643	-3.85	-1.33	0.166	0.0692	0.398	0.00167	0.0625	lm.nb	Oligodendrocyte Function	NS_MM_NEUROINFLAM_V1.0	Pllp	mRNA	0		Oligodendrocyte Function		Oligodendrocytes	Pllp	slateblue3	16	-4.02799377916019
Gpr62-mRNA	-0.561	0.145	-0.845	-0.277	0.678	0.557	0.825	0.00221	0.0782	loglinear	Oligodendrocyte Function	NS_MM_NEUROINFLAM_V1.0	Gpr62	mRNA	0		Oligodendrocyte Function			Gpr62	slateblue3	16	-3.86896551724138
Plp1-mRNA	-0.545	0.147	-0.832	-0.258	0.685	0.562	0.836	0.00292	0.0964	lm.nb	Oligodendrocyte Function	NS_MM_NEUROINFLAM_V1.0	Plp1	mRNA	0		Oligodendrocyte Function			Plp1	slateblue3	16	-3.70748299319728
Gjb1-mRNA	-1.01	0.276	-1.55	-0.47	0.496	0.341	0.722	0.00326	0.104	lm.nb	Neurons and Neurotransmission, Oligodendrocyte Function	NS_MM_NEUROINFLAM_V1.0	Gjb1	mRNA	0		Oligodendrocyte Function;Neurons and Neurotransmission		Oligodendrocytes	Gjb1	slateblue4	16	-3.65942028985507
Enpp6-mRNA	-0.919	0.262	-1.43	-0.406	0.529	0.37	0.755	0.00431	0.127	lm.nb	Oligodendrocyte Function	NS_MM_NEUROINFLAM_V1.0	Enpp6	mRNA	0		Oligodendrocyte Function	mmu00565		Enpp6	slateblue4	16	-3.50763358778626
Cnp-mRNA	-0.354	0.106	-0.562	-0.147	0.782	0.677	0.903	0.00579	0.164	loglinear	Oligodendrocyte Function	NS_MM_NEUROINFLAM_V1.0	Cnp	mRNA	0		Oligodendrocyte Function			Cnp	slateblue4	16	-3.33962264150943
Mog-mRNA	-0.501	0.171	-0.835	-0.166	0.707	0.56	0.891	0.0125	0.297	lm.nb	Oligodendrocyte Function	NS_MM_NEUROINFLAM_V1.0	Mog	mRNA	0		Oligodendrocyte Function			Mog	slateblue4	16	-2.92982456140351
Plxnb3-mRNA	-0.66	0.313	-1.27	-0.0467	0.633	0.414	0.968	0.0566	0.931	lm.nb	Oligodendrocyte Function	NS_MM_NEUROINFLAM_V1.0	Plxnb3	mRNA	0		Oligodendrocyte Function	mmu04360	Oligodendrocytes	Plxnb3	azure4	1	-2.10862619808307
Gal3st1-mRNA	-0.795	0.424	-1.63	0.035	0.576	0.324	1.02	0.085	1	lm.nb	Lipid Metabolism, Oligodendrocyte Function	NS_MM_NEUROINFLAM_V1.0	Gal3st1	mRNA	0		Oligodendrocyte Function;Lipid Metabolism	mmu00565	Oligodendrocytes	Gal3st1	azure4	1	-1.875
S1pr5-mRNA	-0.759	0.466	-1.67	0.154	0.591	0.314	1.11	0.129	1	lm.nb	Neurons and Neurotransmission, Oligodendrocyte Function	NS_MM_NEUROINFLAM_V1.0	S1pr5	mRNA	0		Oligodendrocyte Function;Neurons and Neurotransmission	mmu04071;mmu04080		S1pr5	azure4	1	-1.62875536480687
Erbb3-mRNA	-0.841	0.52	-1.86	0.179	0.558	0.275	1.13	0.132	1	lm.nb	Adaptive Immune Response, Angiogenesis, Cytokine Signaling, Growth Factor Signaling, Insulin Signaling, Oligodendrocyte Function	NS_MM_NEUROINFLAM_V1.0	Erbb3	mRNA	0		Oligodendrocyte Function;Insulin Signaling;Growth Factor Signaling;Cytokine Signaling;Angiogenesis;Adaptive Immune Response	mmu04012;mmu04020;mmu04144;mmu05205;mmu05206	Oligodendrocytes	Erbb3	azure4	1	-1.61730769230769
Bcas1-mRNA	-0.194	0.165	-0.517	0.128	0.874	0.699	1.09	0.261	1	lm.nb	Oligodendrocyte Function	NS_MM_NEUROINFLAM_V1.0	Bcas1	mRNA	0		Oligodendrocyte Function		Oligodendrocytes	Bcas1	azure4	1	-1.17575757575758
Myrf-mRNA	0.0438	0.117	-0.185	0.272	1.03	0.88	1.21	0.714	1	lm.nb	Oligodendrocyte Function	NS_MM_NEUROINFLAM_V1.0	Myrf	mRNA	0		Oligodendrocyte Function		Oligodendrocytes	Myrf	azure4	1	0.374358974358974
Mal-mRNA	-0.0535	0.143	-0.334	0.227	0.964	0.793	1.17	0.715	1	lm.nb	Oligodendrocyte Function	NS_MM_NEUROINFLAM_V1.0	Mal	mRNA	0		Oligodendrocyte Function			Mal	azure4	1	-0.374125874125874
Plekhm1-mRNA	0.0273	0.184	-0.334	0.389	1.02	0.793	1.31	0.885	1	lm.nb	Oligodendrocyte Function	NS_MM_NEUROINFLAM_V1.0	Plekhm1	mRNA	0		Oligodendrocyte Function			Plekhm1	azure4	1	0.148369565217391
Gsn-mRNA	-0.000211	0.0839	-0.165	0.164	1	0.892	1.12	0.998	1	loglinear	Apoptosis, Microglia Function, Oligodendrocyte Function	NS_MM_NEUROINFLAM_V1.0	Gsn	mRNA	0		Oligodendrocyte Function;Microglia Function;Apoptosis	mmu04666;mmu04810;mmu05203	Oligodendrocytes	Gsn	azure4	1	-0.00251489868891538
