# Supplementary material for: Vascular-associated bacterial burden and neuroinflammatory transcriptional responses observed in models of pneumonic plague
Source: Front Microbiol. 2026 Jun 24;17:1865125. doi: 10.3389/fmicb.2026.1865125 (PMC13341613; doi:10.3389/fmicb.2026.1865125)
Supplement: Supplementary file 1 [file Data_Sheet_1.ZIP › Bp_final 2026-04-14 12-30/results/Gene set analysis/Genes in Oligodendrocyte.Function - DPI3.csv]

Probe Label	Log2 fold change	std error (log2)	Lower confidence limit (log2)	Upper confidence limit (log2)	Linear fold change	Lower confidence limit (linear)	Upper confidence limit (linear)	P-value	BY.p.value	method	Gene.sets	Codeset.Name	Probe.Label	Analyte.Type	Is.Control	Control.Type	Probe.Annotation	KEGG.Pathways	Cell.Type	Official.Gene.Name	volcanocol	volcanopch	tstats.all
Opalin-mRNA	-1.91	0.202	-2.3	-1.51	0.266	0.202	0.35	6.42e-07	6.18e-05	lm.nb	Oligodendrocyte Function	NS_MM_NEUROINFLAM_V1.0	Opalin	mRNA	0		Oligodendrocyte Function			Opalin	slateblue1	16	-9.45544554455445
Lingo1-mRNA	-0.695	0.0936	-0.878	-0.511	0.618	0.544	0.702	8.01e-06	0.000432	loglinear	Growth Factor Signaling, Oligodendrocyte Function	NS_MM_NEUROINFLAM_V1.0	Lingo1	mRNA	0		Oligodendrocyte Function;Growth Factor Signaling			Lingo1	slateblue1	16	-7.42521367521367
Enpp6-mRNA	-1.69	0.289	-2.26	-1.13	0.309	0.209	0.457	7.57e-05	0.00293	lm.nb	Oligodendrocyte Function	NS_MM_NEUROINFLAM_V1.0	Enpp6	mRNA	0		Oligodendrocyte Function	mmu00565		Enpp6	slateblue1	16	-5.8477508650519
Plp1-mRNA	-0.845	0.147	-1.13	-0.558	0.557	0.456	0.679	8.91e-05	0.00339	lm.nb	Oligodendrocyte Function	NS_MM_NEUROINFLAM_V1.0	Plp1	mRNA	0		Oligodendrocyte Function			Plp1	slateblue1	16	-5.74829931972789
Ugt8a-mRNA	-1.38	0.25	-1.87	-0.891	0.384	0.273	0.539	0.000132	0.00463	lm.nb	Lipid Metabolism, Oligodendrocyte Function	NS_MM_NEUROINFLAM_V1.0	Ugt8a	mRNA	0		Oligodendrocyte Function;Lipid Metabolism	mmu00565	Oligodendrocytes	Ugt8a	slateblue1	16	-5.52
Myrf-mRNA	0.613	0.115	0.388	0.837	1.53	1.31	1.79	0.000177	0.00596	lm.nb	Oligodendrocyte Function	NS_MM_NEUROINFLAM_V1.0	Myrf	mRNA	0		Oligodendrocyte Function		Oligodendrocytes	Myrf	slateblue1	16	5.3304347826087
Sox10-mRNA	-0.687	0.129	-0.94	-0.434	0.621	0.521	0.74	0.000181	0.00603	lm.nb	Oligodendrocyte Function	NS_MM_NEUROINFLAM_V1.0	Sox10	mRNA	0		Oligodendrocyte Function		Oligodendrocytes		slateblue1	16	-5.32558139534884
Mobp-mRNA	0.811	0.18	0.458	1.16	1.75	1.37	2.24	0.000719	0.0195	lm.nb	Oligodendrocyte Function	NS_MM_NEUROINFLAM_V1.0	Mobp	mRNA	0		Oligodendrocyte Function			Mobp	slateblue2	16	4.50555555555556
Prkcq-mRNA	-0.811	0.198	-1.2	-0.423	0.57	0.435	0.746	0.00148	0.0362	lm.nb	Adaptive Immune Response, Apoptosis, Autophagy, NF-kB, Oligodendrocyte Function	NS_MM_NEUROINFLAM_V1.0	Prkcq	mRNA	0		Oligodendrocyte Function;NF-kB;Autophagy;Apoptosis;Adaptive Immune Response	mmu04064;mmu04270;mmu04530;mmu04660;mmu04750;mmu04920;mmu04931;mmu05162	Oligodendrocytes	Prkcq	slateblue2	16	-4.0959595959596
Pllp-mRNA	-2.29	0.639	-3.54	-1.03	0.205	0.0861	0.489	0.0038	0.0817	lm.nb	Oligodendrocyte Function	NS_MM_NEUROINFLAM_V1.0	Pllp	mRNA	0		Oligodendrocyte Function		Oligodendrocytes	Pllp	slateblue3	16	-3.58372456964006
Cnp-mRNA	-0.346	0.106	-0.554	-0.139	0.787	0.681	0.908	0.00668	0.13	loglinear	Oligodendrocyte Function	NS_MM_NEUROINFLAM_V1.0	Cnp	mRNA	0		Oligodendrocyte Function			Cnp	slateblue4	16	-3.26415094339623
Mog-mRNA	-0.487	0.171	-0.822	-0.153	0.713	0.566	0.9	0.0145	0.244	lm.nb	Oligodendrocyte Function	NS_MM_NEUROINFLAM_V1.0	Mog	mRNA	0		Oligodendrocyte Function			Mog	slateblue4	16	-2.84795321637427
Bcas1-mRNA	-0.455	0.165	-0.779	-0.131	0.73	0.583	0.913	0.0176	0.288	lm.nb	Oligodendrocyte Function	NS_MM_NEUROINFLAM_V1.0	Bcas1	mRNA	0		Oligodendrocyte Function		Oligodendrocytes	Bcas1	slateblue4	16	-2.75757575757576
Fa2h-mRNA	-0.478	0.174	-0.82	-0.136	0.718	0.567	0.91	0.018	0.293	lm.nb	Lipid Metabolism, Oligodendrocyte Function	NS_MM_NEUROINFLAM_V1.0	Fa2h	mRNA	0		Oligodendrocyte Function;Lipid Metabolism		Oligodendrocytes	Fa2h	slateblue4	16	-2.74712643678161
Gal3st1-mRNA	-1.06	0.425	-1.89	-0.223	0.481	0.27	0.857	0.0287	0.427	lm.nb	Lipid Metabolism, Oligodendrocyte Function	NS_MM_NEUROINFLAM_V1.0	Gal3st1	mRNA	0		Oligodendrocyte Function;Lipid Metabolism	mmu00565	Oligodendrocytes	Gal3st1	slateblue4	16	-2.49411764705882
Gsn-mRNA	0.196	0.0839	0.0312	0.36	1.15	1.02	1.28	0.038	0.535	loglinear	Apoptosis, Microglia Function, Oligodendrocyte Function	NS_MM_NEUROINFLAM_V1.0	Gsn	mRNA	0		Oligodendrocyte Function;Microglia Function;Apoptosis	mmu04666;mmu04810;mmu05203	Oligodendrocytes	Gsn	azure4	1	2.33611442193087
Gjb1-mRNA	-0.567	0.274	-1.1	-0.0299	0.675	0.465	0.979	0.0608	0.763	lm.nb	Neurons and Neurotransmission, Oligodendrocyte Function	NS_MM_NEUROINFLAM_V1.0	Gjb1	mRNA	0		Oligodendrocyte Function;Neurons and Neurotransmission		Oligodendrocytes	Gjb1	azure4	1	-2.06934306569343
Mal-mRNA	-0.209	0.143	-0.489	0.072	0.865	0.712	1.05	0.171	1	lm.nb	Oligodendrocyte Function	NS_MM_NEUROINFLAM_V1.0	Mal	mRNA	0		Oligodendrocyte Function			Mal	azure4	1	-1.46153846153846
Erbb3-mRNA	-0.712	0.519	-1.73	0.305	0.61	0.302	1.24	0.195	1	lm.nb	Adaptive Immune Response, Angiogenesis, Cytokine Signaling, Growth Factor Signaling, Insulin Signaling, Oligodendrocyte Function	NS_MM_NEUROINFLAM_V1.0	Erbb3	mRNA	0		Oligodendrocyte Function;Insulin Signaling;Growth Factor Signaling;Cytokine Signaling;Angiogenesis;Adaptive Immune Response	mmu04012;mmu04020;mmu04144;mmu05205;mmu05206	Oligodendrocytes	Erbb3	azure4	1	-1.37186897880539
Mag-mRNA	-0.118	0.137	-0.386	0.149	0.921	0.765	1.11	0.404	1	lm.nb	Growth Factor Signaling, Matrix Remodeling, Oligodendrocyte Function	NS_MM_NEUROINFLAM_V1.0	Mag	mRNA	0		Oligodendrocyte Function;Matrix Remodeling;Growth Factor Signaling	mmu04514		Mag	azure4	1	-0.861313868613139
Plxnb3-mRNA	-0.241	0.31	-0.847	0.366	0.846	0.556	1.29	0.452	1	lm.nb	Oligodendrocyte Function	NS_MM_NEUROINFLAM_V1.0	Plxnb3	mRNA	0		Oligodendrocyte Function	mmu04360	Oligodendrocytes	Plxnb3	azure4	1	-0.77741935483871
Gpr62-mRNA	-0.109	0.145	-0.393	0.175	0.927	0.761	1.13	0.466	1	loglinear	Oligodendrocyte Function	NS_MM_NEUROINFLAM_V1.0	Gpr62	mRNA	0		Oligodendrocyte Function			Gpr62	azure4	1	-0.751724137931035
S1pr5-mRNA	0.222	0.456	-0.672	1.12	1.17	0.628	2.17	0.635	1	lm.nb	Neurons and Neurotransmission, Oligodendrocyte Function	NS_MM_NEUROINFLAM_V1.0	S1pr5	mRNA	0		Oligodendrocyte Function;Neurons and Neurotransmission	mmu04071;mmu04080		S1pr5	azure4	1	0.486842105263158
Plekhm1-mRNA	0.0248	0.184	-0.336	0.386	1.02	0.792	1.31	0.895	1	lm.nb	Oligodendrocyte Function	NS_MM_NEUROINFLAM_V1.0	Plekhm1	mRNA	0		Oligodendrocyte Function			Plekhm1	azure4	1	0.134782608695652
