# Supplementary material for: Vascular-associated bacterial burden and neuroinflammatory transcriptional responses observed in models of pneumonic plague
Source: Front Microbiol. 2026 Jun 24;17:1865125. doi: 10.3389/fmicb.2026.1865125 (PMC13341613; doi:10.3389/fmicb.2026.1865125)
Supplement: Supplementary file 1 [file Data_Sheet_1.ZIP › Bp_final 2026-04-14 12-30/results/Gene set analysis/Genes in Wnt - DPI2.csv]

Probe Label	Log2 fold change	std error (log2)	Lower confidence limit (log2)	Upper confidence limit (log2)	Linear fold change	Lower confidence limit (linear)	Upper confidence limit (linear)	P-value	BY.p.value	method	Gene.sets	Codeset.Name	Probe.Label	Analyte.Type	Is.Control	Control.Type	Probe.Annotation	KEGG.Pathways	Cell.Type	Official.Gene.Name	volcanocol	volcanopch	tstats.all
Psmb8-mRNA	2.78	0.196	2.39	3.16	6.85	5.25	8.94	7.51e-09	4.29e-06	lm.nb	Adaptive Immune Response, Angiogenesis, Apoptosis, Astrocyte Function, Cell Cycle, Cytokine Signaling, Growth Factor Signaling, Inflammatory Signaling, Insulin Signaling, Microglia Function, NF-kB, Wnt	NS_MM_NEUROINFLAM_V1.0	Psmb8	mRNA	0		Wnt;NF-kB;Microglia Function;Insulin Signaling;Inflammatory Signaling;Growth Factor Signaling;Cytokine Signaling;Cell Cycle;Astrocyte Function;Apoptosis;Angiogenesis;Adaptive Immune Response			Psmb8	slateblue1	16	14.1836734693878
Ash2l-mRNA	-0.226	0.0548	-0.333	-0.118	0.855	0.794	0.921	0.00142	0.055	loglinear	Epigenetic Regulation, Wnt	NS_MM_NEUROINFLAM_V1.0	Ash2l	mRNA	0		Wnt;Epigenetic Regulation			Ash2l	slateblue3	16	-4.12408759124088
Akt2-mRNA	-0.687	0.21	-1.1	-0.276	0.621	0.467	0.826	0.00664	0.18	lm.nb	Adaptive Immune Response, Angiogenesis, Apoptosis, Autophagy, Carbohydrate Metabolism, Cytokine Signaling, Growth Factor Signaling, Innate Immune Response, Insulin Signaling, Neurons and Neurotransmission, Wnt	NS_MM_NEUROINFLAM_V1.0	Akt2	mRNA	0		Wnt;Neurons and Neurotransmission;Insulin Signaling;Innate Immune Response;Growth Factor Signaling;Cytokine Signaling;Carbohydrate Metabolism;Autophagy;Apoptosis;Angiogenesis;Adaptive Immune Response	mmu04010;mmu04012;mmu04014;mmu04015;mmu04022;mmu04024;mmu04062;mmu04066;mmu04068;mmu04071;mmu04072;mmu04150;mmu04151;mmu04152;mmu04210;mmu04211;mmu04213;mmu04261;mmu04370;mmu04380;mmu04510;mmu04530;mmu04550;mmu04611;mmu04620;mmu04630;mmu04660;mmu04662;mmu04664;mmu04666;mmu04668;mmu04722;mmu04725;mmu04728;mmu04910;mmu04914;mmu04915;mmu04917;mmu04919;mmu04920;mmu04922;mmu04923;mmu04931;mmu04932;mmu…		Akt2	slateblue4	16	-3.27142857142857
Jun-mRNA	0.301	0.0979	0.11	0.493	1.23	1.08	1.41	0.00956	0.24	loglinear	Adaptive Immune Response, Apoptosis, Cellular Stress, Growth Factor Signaling, Innate Immune Response, Notch, Wnt	NS_MM_NEUROINFLAM_V1.0	Jun	mRNA	0		Wnt;Notch;Innate Immune Response;Growth Factor Signaling;Cellular Stress;Apoptosis;Adaptive Immune Response	mmu04010;mmu04012;mmu04024;mmu04310;mmu04380;mmu04510;mmu04620;mmu04660;mmu04662;mmu04668;mmu04722;mmu04912;mmu04915;mmu04921;mmu04932;mmu04933;mmu05030;mmu05031;mmu05132;mmu05133;mmu05140;mmu05142;mmu05161;mmu05164;mmu05166;mmu05168;mmu05169;mmu05200;mmu05203;mmu05210;mmu05211;mmu05231;mmu05321;mmu05323		Jun	slateblue4	16	3.07456588355465
Sox4-mRNA	-0.401	0.142	-0.678	-0.123	0.758	0.625	0.918	0.0152	0.35	lm.nb	Microglia Function, Wnt	NS_MM_NEUROINFLAM_V1.0	Sox4	mRNA	0		Wnt;Microglia Function			Sox4	slateblue4	16	-2.82394366197183
Apc-mRNA	-0.217	0.0782	-0.37	-0.0637	0.86	0.774	0.957	0.0168	0.376	loglinear	Apoptosis, Astrocyte Function, Wnt	NS_MM_NEUROINFLAM_V1.0	Apc	mRNA	0		Wnt;Astrocyte Function;Apoptosis	mmu04310;mmu04390;mmu04550;mmu04810;mmu05166;mmu05200;mmu05206;mmu05210;mmu05213		Apc	slateblue4	16	-2.77493606138107
Rhoa-mRNA	0.258	0.102	0.0584	0.457	1.2	1.04	1.37	0.0262	0.518	loglinear	Angiogenesis, Autophagy, Growth Factor Signaling, Wnt	NS_MM_NEUROINFLAM_V1.0	Rhoa	mRNA	0		Wnt;Growth Factor Signaling;Autophagy;Angiogenesis	mmu04014;mmu04015;mmu04022;mmu04024;mmu04062;mmu04071;mmu04072;mmu04144;mmu04270;mmu04310;mmu04350;mmu04360;mmu04510;mmu04520;mmu04530;mmu04611;mmu04660;mmu04670;mmu04722;mmu04810;mmu04921;mmu05100;mmu05133;mmu05152;mmu05200;mmu05203;mmu05205;mmu05206;mmu05210		Rhoa	azure4	1	2.52941176470588
Myc-mRNA	0.32	0.14	0.0462	0.594	1.25	1.03	1.51	0.0409	0.723	loglinear	Apoptosis, Cell Cycle, Cytokine Signaling, Growth Factor Signaling, Notch, Wnt	NS_MM_NEUROINFLAM_V1.0	Myc	mRNA	0		Wnt;Notch;Growth Factor Signaling;Cytokine Signaling;Cell Cycle;Apoptosis	mmu04010;mmu04012;mmu04110;mmu04151;mmu04310;mmu04350;mmu04390;mmu04550;mmu04630;mmu04919;mmu05161;mmu05166;mmu05169;mmu05200;mmu05202;mmu05205;mmu05206;mmu05210;mmu05213;mmu05216;mmu05219;mmu05220;mmu05221;mmu05222;mmu05230		Myc	azure4	1	2.28571428571429
Tle3-mRNA	0.306	0.153	0.00648	0.605	1.24	1	1.52	0.0684	1	lm.nb	Microglia Function, Notch, Wnt	NS_MM_NEUROINFLAM_V1.0	Tle3	mRNA	0		Wnt;Notch;Microglia Function			Tle3	azure4	1	2
Ppp3cb-mRNA	-0.0712	0.0413	-0.152	0.00974	0.952	0.9	1.01	0.11	1	loglinear	Adaptive Immune Response, Apoptosis, Growth Factor Signaling, Innate Immune Response, Wnt	NS_MM_NEUROINFLAM_V1.0	Ppp3cb	mRNA	0		Wnt;Innate Immune Response;Growth Factor Signaling;Apoptosis;Adaptive Immune Response	mmu04010;mmu04020;mmu04022;mmu04114;mmu04210;mmu04310;mmu04360;mmu04370;mmu04380;mmu04650;mmu04660;mmu04662;mmu04720;mmu04724;mmu04728;mmu04921;mmu04922;mmu04924;mmu05010;mmu05014;mmu05031;mmu05152;mmu05166		Ppp3cb	azure4	1	-1.72397094430993
Ppp3r1-mRNA	0.128	0.0848	-0.0379	0.294	1.09	0.974	1.23	0.156	1	loglinear	Adaptive Immune Response, Apoptosis, Growth Factor Signaling, Innate Immune Response, Wnt	NS_MM_NEUROINFLAM_V1.0	Ppp3r1	mRNA	0		Wnt;Innate Immune Response;Growth Factor Signaling;Apoptosis;Adaptive Immune Response	mmu04010;mmu04020;mmu04022;mmu04114;mmu04210;mmu04310;mmu04360;mmu04370;mmu04380;mmu04650;mmu04660;mmu04662;mmu04720;mmu04724;mmu04921;mmu04922;mmu04924;mmu05010;mmu05014;mmu05031;mmu05152;mmu05166		Ppp3r1	azure4	1	1.50943396226415
H2afx-mRNA	-0.128	0.0875	-0.299	0.044	0.915	0.813	1.03	0.171	1	loglinear	Cell Cycle, Cellular Stress, DNA Damage, Epigenetic Regulation, Wnt	NS_MM_NEUROINFLAM_V1.0	H2afx	mRNA	0		Wnt;Epigenetic Regulation;DNA Damage;Cellular Stress;Cell Cycle	mmu05034;mmu05322		H2afx	azure4	1	-1.46285714285714
Smarca4-mRNA	-0.111	0.0783	-0.264	0.0427	0.926	0.833	1.03	0.183	1	loglinear	Epigenetic Regulation, Wnt	NS_MM_NEUROINFLAM_V1.0	Smarca4	mRNA	0		Wnt;Epigenetic Regulation			Smarca4	azure4	1	-1.4176245210728
Ago4-mRNA	-0.757	0.59	-1.91	0.399	0.592	0.265	1.32	0.224	1	lm.nb	Adaptive Immune Response, Cellular Stress, Epigenetic Regulation, Growth Factor Signaling, Notch, Wnt	NS_MM_NEUROINFLAM_V1.0	Ago4	mRNA	0		Wnt;Notch;Growth Factor Signaling;Epigenetic Regulation;Cellular Stress;Adaptive Immune Response			Ago4	azure4	1	-1.28305084745763
Hdac1-mRNA	0.162	0.14	-0.113	0.437	1.12	0.925	1.35	0.27	1	loglinear	Cell Cycle, Epigenetic Regulation, Growth Factor Signaling, Notch, Wnt	NS_MM_NEUROINFLAM_V1.0	Hdac1	mRNA	0		Wnt;Notch;Growth Factor Signaling;Epigenetic Regulation;Cell Cycle	mmu04110;mmu04213;mmu04330;mmu04919;mmu05016;mmu05031;mmu05034;mmu05169;mmu05200;mmu05202;mmu05203;mmu05220		Hdac1	azure4	1	1.15714285714286
Crebbp-mRNA	0.0421	0.0365	-0.0294	0.114	1.03	0.98	1.08	0.271	1	loglinear	Cell Cycle, Cellular Stress, Cytokine Signaling, Epigenetic Regulation, Inflammatory Signaling, Innate Immune Response, Lipid Metabolism, Notch, Wnt	NS_MM_NEUROINFLAM_V1.0	Crebbp	mRNA	0		Wnt;Notch;Lipid Metabolism;Innate Immune Response;Inflammatory Signaling;Epigenetic Regulation;Cytokine Signaling;Cellular Stress;Cell Cycle	mmu04024;mmu04066;mmu04068;mmu04110;mmu04310;mmu04330;mmu04350;mmu04520;mmu04630;mmu04720;mmu04916;mmu04919;mmu04922;mmu05016;mmu05152;mmu05161;mmu05164;mmu05166;mmu05168;mmu05169;mmu05200;mmu05203;mmu05206;mmu05211;mmu05215		Crebbp	azure4	1	1.15342465753425
Xiap-mRNA	0.0547	0.0532	-0.0497	0.159	1.04	0.966	1.12	0.325	1	loglinear	Apoptosis, Innate Immune Response, NF-kB, Wnt	NS_MM_NEUROINFLAM_V1.0	Xiap	mRNA	0		Wnt;NF-kB;Innate Immune Response;Apoptosis	mmu04064;mmu04120;mmu04210;mmu04510;mmu05145;mmu05166;mmu05200;mmu05222		Xiap	azure4	1	1.0281954887218
Rac1-mRNA	0.0447	0.0461	-0.0456	0.135	1.03	0.969	1.1	0.351	1	loglinear	Adaptive Immune Response, Angiogenesis, Autophagy, Growth Factor Signaling, Innate Immune Response, Neurons and Neurotransmission, Wnt	NS_MM_NEUROINFLAM_V1.0	Rac1	mRNA	0		Wnt;Neurons and Neurotransmission;Innate Immune Response;Growth Factor Signaling;Autophagy;Angiogenesis;Adaptive Immune Response	mmu04010;mmu04014;mmu04015;mmu04024;mmu04062;mmu04071;mmu04145;mmu04151;mmu04310;mmu04360;mmu04370;mmu04380;mmu04510;mmu04520;mmu04620;mmu04650;mmu04662;mmu04664;mmu04666;mmu04670;mmu04722;mmu04810;mmu04932;mmu04933;mmu05014;mmu05100;mmu05132;mmu05200;mmu05203;mmu05205;mmu05210;mmu05211;mmu05212;mmu05231;mmu05416		Rac1	azure4	1	0.969631236442516
Prkacb-mRNA	0.0418	0.0442	-0.0448	0.128	1.03	0.969	1.09	0.362	1	loglinear	Adaptive Immune Response, Angiogenesis, Apoptosis, Autophagy, Growth Factor Signaling, Lipid Metabolism, Neurons and Neurotransmission, Wnt	NS_MM_NEUROINFLAM_V1.0	Prkacb	mRNA	0		Wnt;Neurons and Neurotransmission;Lipid Metabolism;Growth Factor Signaling;Autophagy;Apoptosis;Angiogenesis;Adaptive Immune Response	mmu04010;mmu04014;mmu04020;mmu04024;mmu04062;mmu04114;mmu04210;mmu04211;mmu04213;mmu04261;mmu04270;mmu04310;mmu04540;mmu04611;mmu04713;mmu04720;mmu04723;mmu04724;mmu04725;mmu04726;mmu04728;mmu04750;mmu04910;mmu04911;mmu04912;mmu04913;mmu04914;mmu04915;mmu04916;mmu04919;mmu04921;mmu04922;mmu04923;mmu04924;mmu04925;mmu05012;mmu05020;mmu05030;mmu05031;mmu05146;mmu05166;mmu05169;mmu05200;mmu05203;mmu…		Prkacb	azure4	1	0.945701357466063
Akt1-mRNA	-0.0961	0.118	-0.327	0.135	0.936	0.797	1.1	0.431	1	lm.nb	Adaptive Immune Response, Angiogenesis, Apoptosis, Autophagy, Carbohydrate Metabolism, Cellular Stress, Cytokine Signaling, Growth Factor Signaling, Innate Immune Response, Insulin Signaling, Neurons and Neurotransmission, Wnt	NS_MM_NEUROINFLAM_V1.0	Akt1	mRNA	0		Wnt;Neurons and Neurotransmission;Insulin Signaling;Innate Immune Response;Growth Factor Signaling;Cytokine Signaling;Cellular Stress;Carbohydrate Metabolism;Autophagy;Apoptosis;Angiogenesis;Adaptive Immune Response	mmu04010;mmu04012;mmu04014;mmu04015;mmu04022;mmu04024;mmu04062;mmu04066;mmu04068;mmu04071;mmu04072;mmu04150;mmu04151;mmu04152;mmu04210;mmu04211;mmu04213;mmu04261;mmu04370;mmu04380;mmu04510;mmu04530;mmu04550;mmu04611;mmu04620;mmu04630;mmu04660;mmu04662;mmu04664;mmu04666;mmu04668;mmu04722;mmu04725;mmu04728;mmu04910;mmu04914;mmu04915;mmu04917;mmu04919;mmu04920;mmu04922;mmu04923;mmu04931;mmu04932;mmu…		Akt1	azure4	1	-0.814406779661017
Sox9-mRNA	-0.0954	0.124	-0.338	0.147	0.936	0.791	1.11	0.456	1	loglinear	Astrocyte Function, Wnt	NS_MM_NEUROINFLAM_V1.0	Sox9	mRNA	0		Wnt;Astrocyte Function	mmu04024	Astrocytes	Sox9	azure4	1	-0.769354838709677
Prkaca-mRNA	-0.0435	0.0605	-0.162	0.075	0.97	0.894	1.05	0.485	1	loglinear	Adaptive Immune Response, Angiogenesis, Apoptosis, Autophagy, Cell Cycle, Cytokine Signaling, Growth Factor Signaling, Lipid Metabolism, Neurons and Neurotransmission, Wnt	NS_MM_NEUROINFLAM_V1.0	Prkaca	mRNA	0		Wnt;Neurons and Neurotransmission;Lipid Metabolism;Growth Factor Signaling;Cytokine Signaling;Cell Cycle;Autophagy;Apoptosis;Angiogenesis;Adaptive Immune Response	mmu04010;mmu04014;mmu04020;mmu04024;mmu04062;mmu04114;mmu04210;mmu04211;mmu04213;mmu04261;mmu04270;mmu04310;mmu04540;mmu04611;mmu04713;mmu04720;mmu04723;mmu04724;mmu04725;mmu04726;mmu04728;mmu04750;mmu04910;mmu04911;mmu04912;mmu04913;mmu04914;mmu04915;mmu04916;mmu04919;mmu04921;mmu04922;mmu04923;mmu04924;mmu04925;mmu05012;mmu05020;mmu05030;mmu05031;mmu05034;mmu05146;mmu05166;mmu05169;mmu05200;mmu…		Prkaca	azure4	1	-0.71900826446281
Mapk10-mRNA	-0.0297	0.0439	-0.116	0.0564	0.98	0.923	1.04	0.512	1	loglinear	Adaptive Immune Response, Apoptosis, Autophagy, Cellular Stress, Growth Factor Signaling, Innate Immune Response, Wnt	NS_MM_NEUROINFLAM_V1.0	Mapk10	mRNA	0		Wnt;Innate Immune Response;Growth Factor Signaling;Cellular Stress;Autophagy;Apoptosis;Adaptive Immune Response	mmu04010;mmu04012;mmu04014;mmu04024;mmu04068;mmu04071;mmu04141;mmu04310;mmu04380;mmu04510;mmu04620;mmu04621;mmu04622;mmu04664;mmu04668;mmu04722;mmu04723;mmu04728;mmu04750;mmu04910;mmu04912;mmu04914;mmu04917;mmu04920;mmu04930;mmu04931;mmu04932;mmu04933;mmu05132;mmu05133;mmu05142;mmu05145;mmu05152;mmu05160;mmu05161;mmu05164;mmu05168;mmu05169;mmu05200;mmu05210;mmu05212;mmu05231		Mapk10	azure4	1	-0.676537585421412
Serpinf1-mRNA	-0.0871	0.158	-0.396	0.222	0.941	0.76	1.17	0.59	1	lm.nb	Microglia Function, Wnt	NS_MM_NEUROINFLAM_V1.0	Serpinf1	mRNA	0		Wnt;Microglia Function	mmu04310		Serpinf1	azure4	1	-0.55126582278481
Ppp3ca-mRNA	0.0174	0.0694	-0.119	0.153	1.01	0.921	1.11	0.807	1	loglinear	Adaptive Immune Response, Apoptosis, Growth Factor Signaling, Innate Immune Response, Wnt	NS_MM_NEUROINFLAM_V1.0	Ppp3ca	mRNA	0		Wnt;Innate Immune Response;Growth Factor Signaling;Apoptosis;Adaptive Immune Response	mmu04010;mmu04020;mmu04022;mmu04114;mmu04210;mmu04310;mmu04360;mmu04370;mmu04380;mmu04650;mmu04660;mmu04662;mmu04720;mmu04724;mmu04728;mmu04921;mmu04922;mmu04924;mmu05010;mmu05014;mmu05031;mmu05152;mmu05166		Ppp3ca	azure4	1	0.250720461095101
Trp53-mRNA	0.00585	0.199	-0.385	0.396	1	0.766	1.32	0.977	1	lm.nb	Apoptosis, Cell Cycle, Cellular Stress, DNA Damage, Growth Factor Signaling, Notch, Wnt	NS_MM_NEUROINFLAM_V1.0	Trp53	mRNA	0		Wnt;Notch;Growth Factor Signaling;DNA Damage;Cellular Stress;Cell Cycle;Apoptosis	mmu04010;mmu04071;mmu04110;mmu04115;mmu04151;mmu04210;mmu04211;mmu04310;mmu04722;mmu04919;mmu05014;mmu05016;mmu05160;mmu05161;mmu05162;mmu05166;mmu05168;mmu05169;mmu05200;mmu05202;mmu05203;mmu05205;mmu05206;mmu05210;mmu05212;mmu05213;mmu05214;mmu05215;mmu05216;mmu05218;mmu05219;mmu05220;mmu05222;mmu05223;mmu05230		Trp53	azure4	1	0.0293969849246231
Ep300-mRNA	0.00291	0.111	-0.214	0.22	1	0.862	1.16	0.979	1	loglinear	Cell Cycle, Cellular Stress, Cytokine Signaling, DNA Damage, Epigenetic Regulation, Inflammatory Signaling, Innate Immune Response, Lipid Metabolism, Notch, Wnt	NS_MM_NEUROINFLAM_V1.0	Ep300	mRNA	0		Wnt;Notch;Lipid Metabolism;Innate Immune Response;Inflammatory Signaling;Epigenetic Regulation;DNA Damage;Cytokine Signaling;Cellular Stress;Cell Cycle	mmu04024;mmu04066;mmu04068;mmu04110;mmu04310;mmu04330;mmu04350;mmu04520;mmu04630;mmu04720;mmu04916;mmu04919;mmu04922;mmu05016;mmu05152;mmu05161;mmu05164;mmu05166;mmu05168;mmu05169;mmu05200;mmu05203;mmu05206;mmu05211;mmu05215		Ep300	azure4	1	0.0262162162162162
