# Supplementary material for: Vascular-associated bacterial burden and neuroinflammatory transcriptional responses observed in models of pneumonic plague
Source: Front Microbiol. 2026 Jun 24;17:1865125. doi: 10.3389/fmicb.2026.1865125 (PMC13341613; doi:10.3389/fmicb.2026.1865125)
Supplement: Supplementary file 1 [file Data_Sheet_1.ZIP › Bp_final 2026-04-14 12-30/results/Gene set analysis/global significance stats - directed and undirected.csv]

	Undirected DPI: differential expression in 1 vs. baseline of CTRL	Undirected DPI: differential expression in 2 vs. baseline of CTRL	Undirected DPI: differential expression in 3 vs. baseline of CTRL	Directed DPI: differential expression in 1 vs. baseline of CTRL	Directed DPI: differential expression in 2 vs. baseline of CTRL	Directed DPI: differential expression in 3 vs. baseline of CTRL
Adaptive Immune Response	1.696	4.225	6.12	0.974	3.192	5.275
Angiogenesis	1.423	3.548	5.069	0.157	1.137	3.694
Apoptosis	1.587	3.3	5.013	1.16	2.002	4.111
Astrocyte Function	2.949	7.113	10.374	2.765	6.771	10.206
Autophagy	1.682	3.114	4.683	1.007	1.496	3.475
Carbohydrate Metabolism	1.149	1.691	2.244	-0.622	0.423	1.663
Cell Cycle	1.291	3.35	4.545	0.974	1.971	3.505
Cellular Stress	1.582	3.146	3.999	1.235	2.368	3.344
Cytokine Signaling	1.676	3.95	5.736	0.768	2.795	5.043
DNA Damage	1.215	2.9	3.131	0.904	2.403	2.623
Epigenetic Regulation	1.33	2.345	2.463	0.847	-1.153	-1.681
Growth Factor Signaling	1.685	3.7	5.249	1.107	1.609	3.857
Inflammatory Signaling	2.485	5.892	8.84	2.13	5.379	8.482
Innate Immune Response	1.584	3.456	5.609	0.744	2.707	4.925
Insulin Signaling	1.362	3.923	5.598	-0.316	1.911	4.29
Lipid Metabolism	1.087	2.907	3.35	-0.596	0.188	2.035
Matrix Remodeling	2.044	2.116	3.984	-1.62	0.502	3.669
Microglia Function	1.66	3.633	5.141	0.505	1.738	3.666
Neurons and Neurotransmission	1.979	3.424	3.848	-1.418	-2.965	-2.454
NF-kB	1.654	3.752	6.412	1.26	3.424	6.248
Notch	1.895	2.533	2.938	1.562	1.618	2.451
Oligodendrocyte Function	1.195	4.184	4.108	-1.095	-3.949	-3.513
Wnt	1.533	3.271	5.211	1.25	2.578	4.76
