# Supplementary material for: Vascular-associated bacterial burden and neuroinflammatory transcriptional responses observed in models of pneumonic plague
Source: Front Microbiol. 2026 Jun 24;17:1865125. doi: 10.3389/fmicb.2026.1865125 (PMC13341613; doi:10.3389/fmicb.2026.1865125)
Supplement: Supplementary file 1 [file Data_Sheet_1.ZIP › Bp_final 2026-04-14 12-30/results/Gene set analysis/global significance stats - mean abs t-stat.csv]

	DPI: differential expression in 1 vs. baseline of CTRL	DPI: differential expression in 2 vs. baseline of CTRL	DPI: differential expression in 3 vs. baseline of CTRL
Adaptive Immune Response	1.696	4.225	6.12
Angiogenesis	1.423	3.548	5.069
Apoptosis	1.587	3.3	5.013
Astrocyte Function	2.949	7.113	10.374
Autophagy	1.682	3.114	4.683
Carbohydrate Metabolism	1.149	1.691	2.244
Cell Cycle	1.291	3.35	4.545
Cellular Stress	1.582	3.146	3.999
Cytokine Signaling	1.676	3.95	5.736
DNA Damage	1.215	2.9	3.131
Epigenetic Regulation	1.33	2.345	2.463
Growth Factor Signaling	1.685	3.7	5.249
Inflammatory Signaling	2.485	5.892	8.84
Innate Immune Response	1.584	3.456	5.609
Insulin Signaling	1.362	3.923	5.598
Lipid Metabolism	1.087	2.907	3.35
Matrix Remodeling	2.044	2.116	3.984
Microglia Function	1.66	3.633	5.141
Neurons and Neurotransmission	1.979	3.424	3.848
NF-kB	1.654	3.752	6.412
Notch	1.895	2.533	2.938
Oligodendrocyte Function	1.195	4.184	4.108
Wnt	1.533	3.271	5.211
