# Supplementary material for: Vascular-associated bacterial burden and neuroinflammatory transcriptional responses observed in models of pneumonic plague
Source: Front Microbiol. 2026 Jun 24;17:1865125. doi: 10.3389/fmicb.2026.1865125 (PMC13341613; doi:10.3389/fmicb.2026.1865125)
Supplement: Supplementary file 1 [file Data_Sheet_1.ZIP › Bp_final 2026-04-14 12-30/results/Gene set analysis/global significance stats - mean t-stat.csv]

	DPI: differential expression in 1 vs. baseline of CTRL	DPI: differential expression in 2 vs. baseline of CTRL	DPI: differential expression in 3 vs. baseline of CTRL
Adaptive Immune Response	0.974	3.192	5.275
Angiogenesis	0.157	1.137	3.694
Apoptosis	1.16	2.002	4.111
Astrocyte Function	2.765	6.771	10.206
Autophagy	1.007	1.496	3.475
Carbohydrate Metabolism	-0.622	0.423	1.663
Cell Cycle	0.974	1.971	3.505
Cellular Stress	1.235	2.368	3.344
Cytokine Signaling	0.768	2.795	5.043
DNA Damage	0.904	2.403	2.623
Epigenetic Regulation	0.847	-1.153	-1.681
Growth Factor Signaling	1.107	1.609	3.857
Inflammatory Signaling	2.13	5.379	8.482
Innate Immune Response	0.744	2.707	4.925
Insulin Signaling	-0.316	1.911	4.29
Lipid Metabolism	-0.596	0.188	2.035
Matrix Remodeling	-1.62	0.502	3.669
Microglia Function	0.505	1.738	3.666
Neurons and Neurotransmission	-1.418	-2.965	-2.454
NF-kB	1.26	3.424	6.248
Notch	1.562	1.618	2.451
Oligodendrocyte Function	-1.095	-3.949	-3.513
Wnt	1.25	2.578	4.76
