# Supplementary material for: Vascular-associated bacterial burden and neuroinflammatory transcriptional responses observed in models of pneumonic plague
Source: Front Microbiol. 2026 Jun 24;17:1865125. doi: 10.3389/fmicb.2026.1865125 (PMC13341613; doi:10.3389/fmicb.2026.1865125)
Supplement: Supplementary file 4 [file Table_2.XLSX]

## Sheet: Stat
		Control	Day1	Day2	Day2.5
G-CSF	n	5	7	7	9
	Median (Q1, Q3)	0.79 ( 0.79 , 0.79 )	0.88 ( 0.88 , 0.88 )	140.12 ( 3.92 , 146.57 )	152.01 ( 114.71 , 160.23 )
	GEO Mean (GSE)	0.79 ( 1.00 )	0.88 ( 1.00 )	34.34 ( 2.04 )	135.06 ( 1.13 )
	p-value vs. Day1	0.8579
	p-value vs. Day2	<.0001	<.0001
	p-value vs. Day2.5	<.0001	<.0001	0.0089
IL-10	n	5	7	7	9
	Median (Q1, Q3)	2.19 ( 2.19 , 2.19 )	7.43 ( 7.36 , 10.19 )	8.03 ( 5.38 , 9.27 )	8.76 ( 7.84 , 9.97 )
	GEO Mean (GSE)	2.19 ( 1.00 )	8.16 ( 1.07 )	7.09 ( 1.19 )	8.18 ( 1.10 )
	p-value vs. Day1	<.0001
	p-value vs. Day2	<.0001	0.3870
	p-value vs. Day2.5	<.0001	0.9817	0.3477
IL-3	n	5	7	7	9
	Median (Q1, Q3)	0.32 ( 0.32 , 0.32 )	0.32 ( 0.32 , 0.32 )	0.32 ( 0.32 , 0.32 )	0.32 ( 0.32 , 0.32 )
	GEO Mean (GSE)	0.32 ( 1.00 )	0.32 ( 1.00 )	0.32 ( 1.00 )	0.32 ( 1.00 )
LIF	n	5	7	7	9
	Median (Q1, Q3)	2.08 ( 2.08 , 2.08 )	2.31 ( 2.31 , 2.31 )	2.44 ( 2.31 , 2.98 )	2.65 ( 2.31 , 3.19 )
	GEO Mean (GSE)	2.08 ( 1.00 )	2.31 ( 1.00 )	2.67 ( 1.09 )	2.81 ( 1.09 )
	p-value vs. Day1	0.3290
	p-value vs. Day2	0.0262	0.1489
	p-value vs. Day2.5	0.0059	0.0408	0.5732
IL-1 beta	n	5	7	7	9
	Median (Q1, Q3)	0.89 ( 0.89 , 0.89 )	0.89 ( 0.89 , 0.89 )	1.29 ( 0.89 , 1.41 )	1.29 ( 1.16 , 1.76 )
	GEO Mean (GSE)	0.89 ( 1.00 )	0.89 ( 1.00 )	1.19 ( 1.10 )	1.37 ( 1.10 )
	p-value vs. Day1	1.0000
	p-value vs. Day2	0.0237	0.0141
	p-value vs. Day2.5	0.0010	0.0004	0.2136
IL-2	n	5	7	7	9
	Median (Q1, Q3)	1.20 ( 1.20 , 1.20 )	1.79 ( 1.25 , 2.96 )	2.17 ( 1.67 , 2.82 )	2.34 ( 1.96 , 2.57 )
	GEO Mean (GSE)	1.20 ( 1.00 )	1.80 ( 1.15 )	2.14 ( 1.15 )	2.32 ( 1.10 )
	p-value vs. Day1	0.0310
	p-value vs. Day2	0.0031	0.3019
	p-value vs. Day2.5	0.0006	0.1133	0.6079
M-CSF	n	5	7	7	9
	Median (Q1, Q3)	0.28 ( 0.26 , 0.39 )	1.33 ( 1.13 , 1.41 )	1.36 ( 0.53 , 1.60 )	1.42 ( 1.30 , 1.55 )
	GEO Mean (GSE)	0.30 ( 1.13 )	1.30 ( 1.04 )	1.05 ( 1.23 )	1.42 ( 1.08 )
	p-value vs. Day1	<.0001
	p-value vs. Day2	<.0001	0.2356
	p-value vs. Day2.5	<.0001	0.6009	0.0803
IP-10 (CXCL10)	n	5	7	7	9
	Median (Q1, Q3)	18.78 ( 12.64 , 19.97 )	18.31 ( 16.78 , 19.65 )	100.56 ( 25.70 , 216.02 )	179.37 ( 47.14 , 206.12 )
	GEO Mean (GSE)	17.26 ( 1.15 )	17.37 ( 1.06 )	53.54 ( 2.17 )	100.08 ( 1.41 )
	p-value vs. Day1	0.9927
	p-value vs. Day2	0.1163	0.0885
	p-value vs. Day2.5	0.0134	0.0070	0.3072
IL-4	n	5	7	7	9
	Median (Q1, Q3)	1.21 ( 1.21 , 1.21 )	1.21 ( 1.21 , 1.21 )	1.21 ( 1.21 , 1.21 )	1.21 ( 1.21 , 1.27 )
	GEO Mean (GSE)	1.21 ( 1.00 )	1.22 ( 1.01 )	1.21 ( 1.00 )	1.27 ( 1.04 )
	p-value vs. Day1	0.8533
	p-value vs. Day2	1.0000	0.8395
	p-value vs. Day2.5	0.1480	0.1638	0.1108
IL-5	n	5	7	7	9
	Median (Q1, Q3)	2.33 ( 2.33 , 2.33 )	2.33 ( 2.33 , 2.33 )	2.33 ( 2.33 , 2.33 )	2.33 ( 2.33 , 2.33 )
	GEO Mean (GSE)	2.33 ( 1.00 )	2.33 ( 1.00 )	2.70 ( 1.16 )	2.37 ( 1.01 )
	p-value vs. Day1	1.0000
	p-value vs. Day2	0.2099	0.1708
	p-value vs. Day2.5	0.8711	0.8575	0.2009
IL-6	n	2	7	7	9
	Median (Q1, Q3)	5.88 ( 5.88 , 5.88 )	5.88 ( 5.88 , 7.04 )	23.08 ( 13.79 , 47.36 )	33.32 ( 14.40 , 41.84 )
	GEO Mean (GSE)	5.88 ( 1.00 )	6.31 ( 1.04 )	22.53 ( 1.33 )	26.94 ( 1.27 )
	p-value vs. Day1	0.8864
	p-value vs. Day2	0.0106	0.0006
	p-value vs. Day2.5	0.0037	<.0001	0.5604
IFN alpha	n	5	7	7	9
	Median (Q1, Q3)	3.69 ( 3.69 , 3.69 )	11.72 ( 11.72 , 11.72 )	11.72 ( 11.72 , 11.72 )	11.72 ( 11.72 , 11.72 )
	GEO Mean (GSE)	4.12 ( 1.12 )	11.72 ( 1.00 )	11.72 ( 1.00 )	11.72 ( 1.00 )
	p-value vs. Day1	<.0001
	p-value vs. Day2	<.0001	1.0000
	p-value vs. Day2.5	<.0001	1.0000	1.0000
IL-22	n	5	7	7	9
	Median (Q1, Q3)	12.34 ( 12.34 , 13.63 )	11.06 ( 11.06 , 11.06 )	11.06 ( 11.06 , 11.06 )	11.06 ( 11.06 , 11.06 )
	GEO Mean (GSE)	12.83 ( 1.06 )	11.06 ( 1.00 )	11.06 ( 1.00 )	11.06 ( 1.00 )
	p-value vs. Day1	<.0001
	p-value vs. Day2	<.0001	1.0000
	p-value vs. Day2.5	<.0001	1.0000	1.0000
IL-9	n	5	7	7	9
	Median (Q1, Q3)	21.04 ( 21.04 , 21.04 )	39.86 ( 26.16 , 46.89 )	39.74 ( 31.30 , 44.59 )	42.24 ( 38.64 , 46.93 )
	GEO Mean (GSE)	21.04 ( 1.00 )	36.79 ( 1.14 )	38.85 ( 1.11 )	40.29 ( 1.12 )
	p-value vs. Day1	0.0031
	p-value vs. Day2	0.0014	0.7317
	p-value vs. Day2.5	0.0005	0.5454	0.8083
IL-13	n	5	7	7	9
	Median (Q1, Q3)	2.95 ( 2.95 , 2.95 )	2.95 ( 2.95 , 2.95 )	2.95 ( 2.95 , 2.95 )	2.95 ( 2.95 , 2.95 )
	GEO Mean (GSE)	2.95 ( 1.00 )	2.95 ( 1.00 )	2.95 ( 1.00 )	2.95 ( 1.00 )
IL-27	n	5	7	7	9
	Median (Q1, Q3)	2.22 ( 2.22 , 2.22 )	4.13 ( 3.65 , 4.16 )	3.34 ( 3.17 , 3.55 )	3.59 ( 3.27 , 3.82 )
	GEO Mean (GSE)	2.22 ( 1.00 )	3.91 ( 1.05 )	3.38 ( 1.04 )	3.59 ( 1.05 )
	p-value vs. Day1	<.0001
	p-value vs. Day2	<.0001	0.0310
	p-value vs. Day2.5	<.0001	0.1770	0.3141
IFN gamma	n	5	7	7	9
	Median (Q1, Q3)	1.25 ( 1.25 , 1.25 )	1.25 ( 1.25 , 1.25 )	8.26 ( 1.90 , 19.97 )	35.69 ( 1.25 , 41.01 )
	GEO Mean (GSE)	1.25 ( 1.00 )	1.25 ( 1.00 )	6.78 ( 1.66 )	11.87 ( 1.77 )
	p-value vs. Day1	1.0000
	p-value vs. Day2	0.0222	0.0130
	p-value vs. Day2.5	0.0021	0.0008	0.3600
IL-23	n		6	6	7
	Median (Q1, Q3)		7.37 ( 7.37 , 11.24 )	7.37 ( 7.37 , 7.37 )	8.08 ( 7.37 , 17.30 )
	GEO Mean (GSE)		8.79 ( 1.12 )	7.86 ( 1.07 )	10.39 ( 1.18 )
	p-value vs. Day2		0.5655
	p-value vs. Day2.5		0.3872	0.1545
IL-12p70	n	4	7	7	9
	Median (Q1, Q3)	1.64 ( 1.64 , 1.64 )	1.64 ( 1.64 , 1.64 )	1.64 ( 1.64 , 1.64 )	1.69 ( 1.64 , 1.86 )
	GEO Mean (GSE)	1.64 ( 1.00 )	1.64 ( 1.00 )	1.66 ( 1.01 )	1.77 ( 1.04 )
	p-value vs. Day1	1.0000
	p-value vs. Day2	0.7593	0.7124
	p-value vs. Day2.5	0.0559	0.0215	0.0499
GM-CSF	n	5	7	7	9
	Median (Q1, Q3)	2.60 ( 2.60 , 2.60 )	2.60 ( 2.60 , 2.60 )	3.62 ( 2.60 , 3.62 )	3.62 ( 2.60 , 4.03 )
	GEO Mean (GSE)	2.60 ( 1.00 )	2.60 ( 1.00 )	3.13 ( 1.07 )	3.39 ( 1.08 )
	p-value vs. Day1	1.0000
	p-value vs. Day2	0.0476	0.0311
	p-value vs. Day2.5	0.0043	0.0019	0.3128
GRO-alpha (CXCL1)	n	5	7	7	9
	Median (Q1, Q3)	1.04 ( 0.95 , 1.22 )	14.19 ( 13.22 , 15.41 )	1358.22 ( 172.48 , 2137.28 )	1097.17 ( 888.99 , 1514.45 )
	GEO Mean (GSE)	1.12 ( 1.10 )	14.06 ( 1.03 )	692.34 ( 1.60 )	1111.32 ( 1.16 )
	p-value vs. Day1	<.0001
	p-value vs. Day2	<.0001	<.0001
	p-value vs. Day2.5	<.0001	<.0001	0.1752
RANTES (CCL5)	n	5	7	7	9
	Median (Q1, Q3)	7.83 ( 7.11 , 9.90 )	27.35 ( 26.01 , 28.27 )	43.51 ( 29.90 , 44.98 )	48.15 ( 36.04 , 51.90 )
	GEO Mean (GSE)	8.20 ( 1.10 )	26.56 ( 1.04 )	31.39 ( 1.32 )	43.98 ( 1.07 )
	p-value vs. Day1	<.0001
	p-value vs. Day2	<.0001	0.4428
	p-value vs. Day2.5	<.0001	0.0189	0.1067
TNF alpha	n	5	7	7	9
	Median (Q1, Q3)	2.51 ( 2.51 , 2.51 )	2.51 ( 2.51 , 2.51 )	2.51 ( 2.51 , 2.51 )	2.51 ( 2.51 , 2.86 )
	GEO Mean (GSE)	2.51 ( 1.00 )	2.51 ( 1.00 )	2.74 ( 1.09 )	2.67 ( 1.03 )
	p-value vs. Day1	1.0000
	p-value vs. Day2	0.2454	0.2042
	p-value vs. Day2.5	0.3915	0.3436	0.6810
MIP-1 alpha (CCL3)	n	5	7	7	9
	Median (Q1, Q3)	2.82 ( 2.02 , 3.97 )	3.29 ( 2.74 , 3.45 )	5.01 ( 3.43 , 5.42 )	4.16 ( 3.20 , 5.78 )
	GEO Mean (GSE)	2.84 ( 1.18 )	3.06 ( 1.06 )	3.83 ( 1.24 )	4.30 ( 1.13 )
	p-value vs. Day1	0.7439
	p-value vs. Day2	0.2049	0.2981
	p-value vs. Day2.5	0.0679	0.0967	0.5572
MCP-3 (CCL7)	n	5	7	7	9
	Median (Q1, Q3)	31.15 ( 30.40 , 37.57 )	29.82 ( 27.71 , 31.07 )	72.84 ( 30.36 , 87.82 )	89.82 ( 53.60 , 105.96 )
	GEO Mean (GSE)	32.67 ( 1.09 )	27.89 ( 1.08 )	44.77 ( 1.58 )	79.05 ( 1.16 )
	p-value vs. Day1	0.6892
	p-value vs. Day2	0.4269	0.1956
	p-value vs. Day2.5	0.0248	0.0044	0.1024
MCP-1 (CCL2)	n	5	7	7	9
	Median (Q1, Q3)	7.89 ( 7.76 , 7.89 )	16.92 ( 14.52 , 19.18 )	131.29 ( 29.00 , 280.75 )	217.50 ( 40.57 , 250.55 )
	GEO Mean (GSE)	7.95 ( 1.03 )	16.32 ( 1.08 )	82.69 ( 1.69 )	126.05 ( 1.35 )
	p-value vs. Day1	0.1694
	p-value vs. Day2	<.0001	0.0016
	p-value vs. Day2.5	<.0001	<.0001	0.3452
IL-17A (CTLA-8)	n	5	7	7	9
	Median (Q1, Q3)	1.46 ( 1.46 , 1.46 )	1.56 ( 1.46 , 2.44 )	2.00 ( 1.77 , 2.56 )	2.05 ( 1.77 , 2.33 )
	GEO Mean (GSE)	1.46 ( 1.00 )	1.80 ( 1.10 )	2.15 ( 1.10 )	2.05 ( 1.07 )
	p-value vs. Day1	0.1120
	p-value vs. Day2	0.0047	0.1274
	p-value vs. Day2.5	0.0083	0.2268	0.6703
IL-15	n	5	7	7	9
	Median (Q1, Q3)	1.50 ( 1.50 , 1.50 )	1.42 ( 1.42 , 1.42 )	1.86 ( 1.42 , 4.03 )	5.57 ( 1.42 , 6.26 )
	GEO Mean (GSE)	1.50 ( 1.00 )	1.42 ( 1.00 )	2.43 ( 1.23 )	3.53 ( 1.27 )
	p-value vs. Day1	0.8422
	p-value vs. Day2	0.1089	0.0515
	p-value vs. Day2.5	0.0046	0.0011	0.1480
MIP-2 alpha (CXCL2)	n	5	7	7	9
	Median (Q1, Q3)	1.83 ( 1.79 , 1.83 )	3.32 ( 3.11 , 3.38 )	60.08 ( 4.92 , 122.21 )	84.05 ( 36.06 , 112.52 )
	GEO Mean (GSE)	1.78 ( 1.05 )	3.24 ( 1.03 )	30.13 ( 1.93 )	63.58 ( 1.35 )
	p-value vs. Day1	0.3227
	p-value vs. Day2	<.0001	0.0003
	p-value vs. Day2.5	<.0001	<.0001	0.1560
IL-1 alpha	n	5	7	7	9
	Median (Q1, Q3)	2.47 ( 2.47 , 2.47 )	2.23 ( 2.23 , 2.73 )	4.99 ( 4.72 , 7.58 )	6.12 ( 5.94 , 6.76 )
	GEO Mean (GSE)	2.47 ( 1.00 )	2.43 ( 1.06 )	5.03 ( 1.18 )	6.15 ( 1.07 )
	p-value vs. Day1	0.9184
	p-value vs. Day2	<.0001	<.0001
	p-value vs. Day2.5	<.0001	<.0001	0.1262
ENA-78 (CXCL5)	n	4	7	7	9
	Median (Q1, Q3)	6.77 ( 6.69 , 6.86 )	15.38 ( 10.66 , 23.49 )	22.41 ( 19.29 , 23.73 )	18.49 ( 16.47 , 20.62 )
	GEO Mean (GSE)	6.77 ( 1.01 )	16.07 ( 1.15 )	19.92 ( 1.17 )	18.55 ( 1.08 )
	p-value vs. Day1	0.0001
	p-value vs. Day2	<.0001	0.2052
	p-value vs. Day2.5	<.0001	0.3654	0.6518
Eotaxin	n	5	7	7	9
	Median (Q1, Q3)	11.73 ( 10.33 , 11.74 )	10.72 ( 9.58 , 12.64 )	19.26 ( 12.85 , 33.06 )	42.72 ( 27.48 , 45.47 )
	GEO Mean (GSE)	11.11 ( 1.04 )	10.64 ( 1.08 )	17.29 ( 1.45 )	37.57 ( 1.14 )
	p-value vs. Day1	0.8930
	p-value vs. Day2	0.1809	0.1098
	p-value vs. Day2.5	0.0005	<.0001	0.0091
IL-28	n	5	7	7	9
	Median (Q1, Q3)	32.03 ( 32.03 , 32.03 )	64.67 ( 52.12 , 73.92 )	49.78 ( 23.66 , 59.08 )	59.11 ( 40.48 , 72.73 )
	GEO Mean (GSE)	32.41 ( 1.01 )	61.67 ( 1.07 )	42.95 ( 1.18 )	53.38 ( 1.14 )
	p-value vs. Day1	0.0023
	p-value vs. Day2	0.1523	0.0477
	p-value vs. Day2.5	0.0106	0.3882	0.1976
IL-18	n	5	7	7	9
	Median (Q1, Q3)	334.08 ( 331.11 , 350.56 )	415.93 ( 393.12 , 437.03 )	446.08 ( 258.78 , 470.29 )	442.97 ( 424.94 , 536.17 )
	GEO Mean (GSE)	337.03 ( 1.02 )	422.61 ( 1.03 )	290.92 ( 1.44 )	476.29 ( 1.07 )
	p-value vs. Day1	0.4416
	p-value vs. Day2	0.6158	0.1693
	p-value vs. Day2.5	0.2208	0.6355	0.0581
MIP-1 beta (CCL4)	n	5	7	7	9
	Median (Q1, Q3)	1.06 ( 1.06 , 1.07 )	1.54 ( 1.48 , 1.79 )	3.59 ( 2.08 , 3.89 )	3.02 ( 2.32 , 3.71 )
	GEO Mean (GSE)	1.07 ( 1.00 )	1.56 ( 1.04 )	2.78 ( 1.21 )	2.91 ( 1.12 )
	p-value vs. Day1	0.0524
	p-value vs. Day2	<.0001	0.0023
	p-value vs. Day2.5	<.0001	0.0006	0.7765
IL-31	n	5	7	7	9
	Median (Q1, Q3)	23.71 ( 20.03 , 26.87 )	22.56 ( 21.42 , 23.93 )	21.43 ( 5.27 , 34.69 )	29.65 ( 25.79 , 34.08 )
	GEO Mean (GSE)	23.66 ( 1.11 )	24.23 ( 1.08 )	16.47 ( 1.39 )	25.43 ( 1.17 )
	p-value vs. Day1	0.9389
	p-value vs. Day2	0.2557	0.1860
	p-value vs. Day2.5	0.8093	0.8586	0.1169
