# Supplementary material for: Vascular-associated bacterial burden and neuroinflammatory transcriptional responses observed in models of pneumonic plague
Source: Front Microbiol. 2026 Jun 24;17:1865125. doi: 10.3389/fmicb.2026.1865125 (PMC13341613; doi:10.3389/fmicb.2026.1865125)
Supplement: Supplementary file 5 [file Table_3.XLSX]

## Sheet: Sheet1
Study Day	Animal	Euth/FD	Lung	Spleen	Nasal Turbinates	Brain Olfactory Bulb	Brain Cerebrum Cerebellum	Blood vessels, Intravascular IHC Positivity	Other
1	1	Euth	0	0	0	0	0	1 lung, spleen
	2	Euth	0	0	0	0	0	2 lung, spleen
	3	Euth	0	0	0	0	0	3 lung, spleen
2	4	Euth	3	3	2	0	0	2 lung	3 cervical lymph node
	5	Euth	3	3	1	0	0	3 lung	2 mediastinal lymph node
	6	Euth	3	2	0	0	0	3 lung, spleen	2 mediastinal lymph node
3	7	Euth	0	0	0	0	0	2 lung, spleen, meninges
	8	Euth	0	0	0	0	0	2 lung, spleen
	9	Euth	0	0	0	0	0	0
	10	FD	n/a	n/a	0	0	0	4 nasal turbinates, blood vessels of meninges, cerebrum, cerebellum
	11	FD	n/a	n/a	0	0	0	4 nasal turbinates, meninges, cerebrum, cerebellum	5 cervical lymph node
									4 cranial bone marrow
	12	FD	n/a	n/a	0	0	0	4 nasal turbinates, meninges, cerebrum, cerebellum	4 cranial bone marrow
	13	FD	n/a	n/a	0	0	0	4 nasal turbinates, meninges, cerebrum, cerebellum	4 cranial bone marrow
	14	FD	n/a	n/a	0	0	0	4 nasal turbinates, meninges, cerebrum, cerebellum	5 cervical lymph node
									4 cranial bone marrow
	15	FD	n/a	n/a	0	0	0	4 nasal turbinates, meninges, cerebrum, cerebellum	4 cranial bone marrow
	16	FD	n/a	n/a	0	0	0	4 nasal turbinates, meninges, cerebrum, cerebellum	4 cranial bone marrow
	17	FD	n/a	n/a	0	0	0	4 nasal turbinates, meninges, cerebrum, cerebellum	4 cranial bone marrow
	18	FD	n/a	n/a	0	0	0	4 nasal turbinates, meninges, cerebrum, cerebellum	4 cranial bone marrow
	19	FD	n/a	n/a	0	0	0	4 nasal turbinates, meninges, cerebrum, cerebellum	4 cranial bone marrow
	20	FD	n/a	n/a	0	0	0	4 nasal turbinates, meninges, cerebrum, cerebellum	4 cranial bone marrow
	21	FD	n/a	n/a	0	0	0	4 nasal turbinates, meninges, cerebrum, cerebellum	4 cranial bone marrow
